# Supplementary material for: Estimating fetal exposure to the P‐gp substrates, corticosteroids, by PBPK modeling to inform prevention of neonatal respiratory distress syndrome
Source: CPT Pharmacometrics Syst Pharmacol. 2021 Jul 23;10(9):1057–70. doi: 10.1002/psp4.12674 (PMC8452292; doi:10.1002/psp4.12674)
Supplement: Supplementary file 3 — Supinfo3 [file PSP4-10-1057-s002.unk › PSP4-10-1057-s002.unk.out]

<?xml version="1.0"?>
<Compound xmlns:xsd="http://www.w3.org/2001/XMLSchema" xmlns:xsi="http://www.w3.org/2001/XMLSchema-instance" version="19.0" FileVersion="0" id="0" name="betamethasone_final" species="Human">
  <FormulationPopoutOptions />
  <UserHydrodynamicRadius>0.48492928544281433</UserHydrodynamicRadius>
  <PredictedInhalability>100</PredictedInhalability>
  <PredictedPet>98.684180198543757</PredictedPet>
  <PredictedPuaf>1.1057800312846469</PredictedPuaf>
  <PredictedPlaf>0.096552239511820959</PredictedPlaf>
  <PredictedAi>0.013883105556719316</PredictedAi>
  <CompoundMinMaxType>Default</CompoundMinMaxType>
  <Tooltips />
  <GutTransporterSet>
    <Transporter>
      <Enabled>false</Enabled>
      <CustomScript />
      <CustomScriptPath />
      <Organ>3</Organ>
      <TransporterID>APICAL_INFLUX</TransporterID>
      <Location>Apical</Location>
      <Function>Uptake</Function>
      <SavedFunction>Uptake</SavedFunction>
      <ClKmVmaxSwitch>false</ClKmVmaxSwitch>
      <ISEFT>1</ISEFT>
      <ISEF_T_VariationType>0</ISEF_T_VariationType>
      <ISEF_T_VariationValue>0</ISEF_T_VariationValue>
      <ISEFT_RAFREFSwitch>false</ISEFT_RAFREFSwitch>
      <CL_Screen>0</CL_Screen>
      <CL_VariationType>0</CL_VariationType>
      <CL_VariationValue>0</CL_VariationValue>
      <Jmax_Screen>0</Jmax_Screen>
      <Jmax_VariationType>0</Jmax_VariationType>
      <Jmax_VariationValue>0</Jmax_VariationValue>
      <Km_Screen>1000000</Km_Screen>
      <Km_VariationType>0</Km_VariationType>
      <Km_VariationValue>0</Km_VariationValue>
      <CLint_fuinc>1</CLint_fuinc>
      <CLint_fuinc_VariationType>0</CLint_fuinc_VariationType>
      <CLint_fuinc_VariationValue>0</CLint_fuinc_VariationValue>
      <ScalingFactor>1</ScalingFactor>
      <ScalingFactor_VariationType>0</ScalingFactor_VariationType>
      <ScalingFactor_VariationValue>0</ScalingFactor_VariationValue>
      <A_Screen>1</A_Screen>
      <SystemEnabled>false</SystemEnabled>
      <System>0</System>
      <CLpd>0.1</CLpd>
      <KiEnabled>false</KiEnabled>
      <Ki>1000000</Ki>
      <Ki_VariationType>0</Ki_VariationType>
      <Ki_VariationValue>0</Ki_VariationValue>
      <KiFuinc>1</KiFuinc>
      <KiFuinc_VariationType>0</KiFuinc_VariationType>
      <KiFuinc_VariationValue>0</KiFuinc_VariationValue>
      <ExtraParams />
    </Transporter>
    <Transporter>
      <Enabled>false</Enabled>
      <CustomScript />
      <CustomScriptPath />
      <Organ>3</Organ>
      <TransporterID>SLC10A2</TransporterID>
      <Location>Apical</Location>
      <Function>Uptake</Function>
      <SavedFunction>Uptake</SavedFunction>
      <ClKmVmaxSwitch>false</ClKmVmaxSwitch>
      <ISEFT>1</ISEFT>
      <ISEF_T_VariationType>0</ISEF_T_VariationType>
      <ISEF_T_VariationValue>0</ISEF_T_VariationValue>
      <ISEFT_RAFREFSwitch>false</ISEFT_RAFREFSwitch>
      <CL_Screen>0</CL_Screen>
      <CL_VariationType>0</CL_VariationType>
      <CL_VariationValue>0</CL_VariationValue>
      <Jmax_Screen>0</Jmax_Screen>
      <Jmax_VariationType>0</Jmax_VariationType>
      <Jmax_VariationValue>0</Jmax_VariationValue>
      <Km_Screen>1000000</Km_Screen>
      <Km_VariationType>0</Km_VariationType>
      <Km_VariationValue>0</Km_VariationValue>
      <CLint_fuinc>1</CLint_fuinc>
      <CLint_fuinc_VariationType>0</CLint_fuinc_VariationType>
      <CLint_fuinc_VariationValue>0</CLint_fuinc_VariationValue>
      <ScalingFactor>1</ScalingFactor>
      <ScalingFactor_VariationType>0</ScalingFactor_VariationType>
      <ScalingFactor_VariationValue>0</ScalingFactor_VariationValue>
      <A_Screen>1</A_Screen>
      <SystemEnabled>false</SystemEnabled>
      <System>0</System>
      <CLpd>0.1</CLpd>
      <KiEnabled>false</KiEnabled>
      <Ki>1000000</Ki>
      <Ki_VariationType>0</Ki_VariationType>
      <Ki_VariationValue>0</Ki_VariationValue>
      <KiFuinc>1</KiFuinc>
      <KiFuinc_VariationType>0</KiFuinc_VariationType>
      <KiFuinc_VariationValue>0</KiFuinc_VariationValue>
      <ExtraParams />
    </Transporter>
    <Transporter>
      <Enabled>false</Enabled>
      <CustomScript />
      <CustomScriptPath />
      <Organ>3</Organ>
      <TransporterID>SLC15A1</TransporterID>
      <Location>Apical</Location>
      <Function>Uptake</Function>
      <SavedFunction>Uptake</SavedFunction>
      <ClKmVmaxSwitch>false</ClKmVmaxSwitch>
      <ISEFT>1</ISEFT>
      <ISEF_T_VariationType>0</ISEF_T_VariationType>
      <ISEF_T_VariationValue>0</ISEF_T_VariationValue>
      <ISEFT_RAFREFSwitch>false</ISEFT_RAFREFSwitch>
      <CL_Screen>0</CL_Screen>
      <CL_VariationType>0</CL_VariationType>
      <CL_VariationValue>0</CL_VariationValue>
      <Jmax_Screen>0</Jmax_Screen>
      <Jmax_VariationType>0</Jmax_VariationType>
      <Jmax_VariationValue>0</Jmax_VariationValue>
      <Km_Screen>1000000</Km_Screen>
      <Km_VariationType>0</Km_VariationType>
      <Km_VariationValue>0</Km_VariationValue>
      <CLint_fuinc>1</CLint_fuinc>
      <CLint_fuinc_VariationType>0</CLint_fuinc_VariationType>
      <CLint_fuinc_VariationValue>0</CLint_fuinc_VariationValue>
      <ScalingFactor>1</ScalingFactor>
      <ScalingFactor_VariationType>0</ScalingFactor_VariationType>
      <ScalingFactor_VariationValue>0</ScalingFactor_VariationValue>
      <A_Screen>1</A_Screen>
      <SystemEnabled>false</SystemEnabled>
      <System>0</System>
      <CLpd>0.1</CLpd>
      <KiEnabled>false</KiEnabled>
      <Ki>1000000</Ki>
      <Ki_VariationType>0</Ki_VariationType>
      <Ki_VariationValue>0</Ki_VariationValue>
      <KiFuinc>1</KiFuinc>
      <KiFuinc_VariationType>0</KiFuinc_VariationType>
      <KiFuinc_VariationValue>0</KiFuinc_VariationValue>
      <ExtraParams />
    </Transporter>
    <Transporter>
      <Enabled>false</Enabled>
      <CustomScript />
      <CustomScriptPath />
      <Organ>3</Organ>
      <TransporterID>SLC16A1</TransporterID>
      <Location>Apical</Location>
      <Function>Uptake</Function>
      <SavedFunction>Uptake</SavedFunction>
      <ClKmVmaxSwitch>false</ClKmVmaxSwitch>
      <ISEFT>1</ISEFT>
      <ISEF_T_VariationType>0</ISEF_T_VariationType>
      <ISEF_T_VariationValue>0</ISEF_T_VariationValue>
      <ISEFT_RAFREFSwitch>false</ISEFT_RAFREFSwitch>
      <CL_Screen>0</CL_Screen>
      <CL_VariationType>0</CL_VariationType>
      <CL_VariationValue>0</CL_VariationValue>
      <Jmax_Screen>0</Jmax_Screen>
      <Jmax_VariationType>0</Jmax_VariationType>
      <Jmax_VariationValue>0</Jmax_VariationValue>
      <Km_Screen>1000000</Km_Screen>
      <Km_VariationType>0</Km_VariationType>
      <Km_VariationValue>0</Km_VariationValue>
      <CLint_fuinc>1</CLint_fuinc>
      <CLint_fuinc_VariationType>0</CLint_fuinc_VariationType>
      <CLint_fuinc_VariationValue>0</CLint_fuinc_VariationValue>
      <ScalingFactor>1</ScalingFactor>
      <ScalingFactor_VariationType>0</ScalingFactor_VariationType>
      <ScalingFactor_VariationValue>0</ScalingFactor_VariationValue>
      <A_Screen>1</A_Screen>
      <SystemEnabled>false</SystemEnabled>
      <System>0</System>
      <CLpd>0.1</CLpd>
      <KiEnabled>false</KiEnabled>
      <Ki>1000000</Ki>
      <Ki_VariationType>0</Ki_VariationType>
      <Ki_VariationValue>0</Ki_VariationValue>
      <KiFuinc>1</KiFuinc>
      <KiFuinc_VariationType>0</KiFuinc_VariationType>
      <KiFuinc_VariationValue>0</KiFuinc_VariationValue>
      <ExtraParams />
    </Transporter>
    <Transporter>
      <Enabled>false</Enabled>
      <CustomScript />
      <CustomScriptPath />
      <Organ>3</Organ>
      <TransporterID>SLCO2B1</TransporterID>
      <Location>Apical</Location>
      <Function>Uptake</Function>
      <SavedFunction>Uptake</SavedFunction>
      <ClKmVmaxSwitch>false</ClKmVmaxSwitch>
      <ISEFT>1</ISEFT>
      <ISEF_T_VariationType>0</ISEF_T_VariationType>
      <ISEF_T_VariationValue>0</ISEF_T_VariationValue>
      <ISEFT_RAFREFSwitch>false</ISEFT_RAFREFSwitch>
      <CL_Screen>0</CL_Screen>
      <CL_VariationType>0</CL_VariationType>
      <CL_VariationValue>0</CL_VariationValue>
      <Jmax_Screen>0</Jmax_Screen>
      <Jmax_VariationType>0</Jmax_VariationType>
      <Jmax_VariationValue>0</Jmax_VariationValue>
      <Km_Screen>1000000</Km_Screen>
      <Km_VariationType>0</Km_VariationType>
      <Km_VariationValue>0</Km_VariationValue>
      <CLint_fuinc>1</CLint_fuinc>
      <CLint_fuinc_VariationType>0</CLint_fuinc_VariationType>
      <CLint_fuinc_VariationValue>0</CLint_fuinc_VariationValue>
      <ScalingFactor>1</ScalingFactor>
      <ScalingFactor_VariationType>0</ScalingFactor_VariationType>
      <ScalingFactor_VariationValue>0</ScalingFactor_VariationValue>
      <A_Screen>1</A_Screen>
      <SystemEnabled>false</SystemEnabled>
      <System>0</System>
      <CLpd>0.1</CLpd>
      <KiEnabled>false</KiEnabled>
      <Ki>1000000</Ki>
      <Ki_VariationType>0</Ki_VariationType>
      <Ki_VariationValue>0</Ki_VariationValue>
      <KiFuinc>1</KiFuinc>
      <KiFuinc_VariationType>0</KiFuinc_VariationType>
      <KiFuinc_VariationValue>0</KiFuinc_VariationValue>
      <ExtraParams />
    </Transporter>
    <Transporter>
      <Enabled>false</Enabled>
      <CustomScript />
      <CustomScriptPath />
      <Organ>3</Organ>
      <TransporterID>SLC22A1</TransporterID>
      <Location>Apical</Location>
      <Function>Uptake</Function>
      <SavedFunction>Uptake</SavedFunction>
      <ClKmVmaxSwitch>false</ClKmVmaxSwitch>
      <ISEFT>1</ISEFT>
      <ISEF_T_VariationType>0</ISEF_T_VariationType>
      <ISEF_T_VariationValue>0</ISEF_T_VariationValue>
      <ISEFT_RAFREFSwitch>false</ISEFT_RAFREFSwitch>
      <CL_Screen>0</CL_Screen>
      <CL_VariationType>0</CL_VariationType>
      <CL_VariationValue>0</CL_VariationValue>
      <Jmax_Screen>0</Jmax_Screen>
      <Jmax_VariationType>0</Jmax_VariationType>
      <Jmax_VariationValue>0</Jmax_VariationValue>
      <Km_Screen>1000000</Km_Screen>
      <Km_VariationType>0</Km_VariationType>
      <Km_VariationValue>0</Km_VariationValue>
      <CLint_fuinc>1</CLint_fuinc>
      <CLint_fuinc_VariationType>0</CLint_fuinc_VariationType>
      <CLint_fuinc_VariationValue>0</CLint_fuinc_VariationValue>
      <ScalingFactor>1</ScalingFactor>
      <ScalingFactor_VariationType>0</ScalingFactor_VariationType>
      <ScalingFactor_VariationValue>0</ScalingFactor_VariationValue>
      <A_Screen>1</A_Screen>
      <SystemEnabled>false</SystemEnabled>
      <System>0</System>
      <CLpd>0.1</CLpd>
      <KiEnabled>false</KiEnabled>
      <Ki>1000000</Ki>
      <Ki_VariationType>0</Ki_VariationType>
      <Ki_VariationValue>0</Ki_VariationValue>
      <KiFuinc>1</KiFuinc>
      <KiFuinc_VariationType>0</KiFuinc_VariationType>
      <KiFuinc_VariationValue>0</KiFuinc_VariationValue>
      <ExtraParams />
    </Transporter>
    <Transporter>
      <Enabled>false</Enabled>
      <CustomScript />
      <CustomScriptPath />
      <Organ>3</Organ>
      <TransporterID>SLC22A3</TransporterID>
      <Location>Apical</Location>
      <Function>Uptake</Function>
      <SavedFunction>Uptake</SavedFunction>
      <ClKmVmaxSwitch>false</ClKmVmaxSwitch>
      <ISEFT>1</ISEFT>
      <ISEF_T_VariationType>0</ISEF_T_VariationType>
      <ISEF_T_VariationValue>0</ISEF_T_VariationValue>
      <ISEFT_RAFREFSwitch>false</ISEFT_RAFREFSwitch>
      <CL_Screen>0</CL_Screen>
      <CL_VariationType>0</CL_VariationType>
      <CL_VariationValue>0</CL_VariationValue>
      <Jmax_Screen>0</Jmax_Screen>
      <Jmax_VariationType>0</Jmax_VariationType>
      <Jmax_VariationValue>0</Jmax_VariationValue>
      <Km_Screen>1000000</Km_Screen>
      <Km_VariationType>0</Km_VariationType>
      <Km_VariationValue>0</Km_VariationValue>
      <CLint_fuinc>1</CLint_fuinc>
      <CLint_fuinc_VariationType>0</CLint_fuinc_VariationType>
      <CLint_fuinc_VariationValue>0</CLint_fuinc_VariationValue>
      <ScalingFactor>1</ScalingFactor>
      <ScalingFactor_VariationType>0</ScalingFactor_VariationType>
      <ScalingFactor_VariationValue>0</ScalingFactor_VariationValue>
      <A_Screen>1</A_Screen>
      <SystemEnabled>false</SystemEnabled>
      <System>0</System>
      <CLpd>0.1</CLpd>
      <KiEnabled>false</KiEnabled>
      <Ki>1000000</Ki>
      <Ki_VariationType>0</Ki_VariationType>
      <Ki_VariationValue>0</Ki_VariationValue>
      <KiFuinc>1</KiFuinc>
      <KiFuinc_VariationType>0</KiFuinc_VariationType>
      <KiFuinc_VariationValue>0</KiFuinc_VariationValue>
      <ExtraParams />
    </Transporter>
    <Transporter>
      <Enabled>false</Enabled>
      <CustomScript />
      <CustomScriptPath />
      <Organ>3</Organ>
      <TransporterID>SLC22A4</TransporterID>
      <Location>Apical</Location>
      <Function>Uptake</Function>
      <SavedFunction>Uptake</SavedFunction>
      <ClKmVmaxSwitch>false</ClKmVmaxSwitch>
      <ISEFT>1</ISEFT>
      <ISEF_T_VariationType>0</ISEF_T_VariationType>
      <ISEF_T_VariationValue>0</ISEF_T_VariationValue>
      <ISEFT_RAFREFSwitch>false</ISEFT_RAFREFSwitch>
      <CL_Screen>0</CL_Screen>
      <CL_VariationType>0</CL_VariationType>
      <CL_VariationValue>0</CL_VariationValue>
      <Jmax_Screen>0</Jmax_Screen>
      <Jmax_VariationType>0</Jmax_VariationType>
      <Jmax_VariationValue>0</Jmax_VariationValue>
      <Km_Screen>1000000</Km_Screen>
      <Km_VariationType>0</Km_VariationType>
      <Km_VariationValue>0</Km_VariationValue>
      <CLint_fuinc>1</CLint_fuinc>
      <CLint_fuinc_VariationType>0</CLint_fuinc_VariationType>
      <CLint_fuinc_VariationValue>0</CLint_fuinc_VariationValue>
      <ScalingFactor>1</ScalingFactor>
      <ScalingFactor_VariationType>0</ScalingFactor_VariationType>
      <ScalingFactor_VariationValue>0</ScalingFactor_VariationValue>
      <A_Screen>1</A_Screen>
      <SystemEnabled>false</SystemEnabled>
      <System>0</System>
      <CLpd>0.1</CLpd>
      <KiEnabled>false</KiEnabled>
      <Ki>1000000</Ki>
      <Ki_VariationType>0</Ki_VariationType>
      <Ki_VariationValue>0</Ki_VariationValue>
      <KiFuinc>1</KiFuinc>
      <KiFuinc_VariationType>0</KiFuinc_VariationType>
      <KiFuinc_VariationValue>0</KiFuinc_VariationValue>
      <ExtraParams />
    </Transporter>
    <Transporter>
      <Enabled>false</Enabled>
      <CustomScript />
      <CustomScriptPath />
      <Organ>3</Organ>
      <TransporterID>APICAL_EFLUX</TransporterID>
      <Location>Apical</Location>
      <Function>Efflux</Function>
      <SavedFunction>Efflux</SavedFunction>
      <ClKmVmaxSwitch>false</ClKmVmaxSwitch>
      <ISEFT>1</ISEFT>
      <ISEF_T_VariationType>0</ISEF_T_VariationType>
      <ISEF_T_VariationValue>0</ISEF_T_VariationValue>
      <ISEFT_RAFREFSwitch>false</ISEFT_RAFREFSwitch>
      <CL_Screen>0</CL_Screen>
      <CL_VariationType>0</CL_VariationType>
      <CL_VariationValue>0</CL_VariationValue>
      <Jmax_Screen>0</Jmax_Screen>
      <Jmax_VariationType>0</Jmax_VariationType>
      <Jmax_VariationValue>0</Jmax_VariationValue>
      <Km_Screen>1000000</Km_Screen>
      <Km_VariationType>0</Km_VariationType>
      <Km_VariationValue>0</Km_VariationValue>
      <CLint_fuinc>1</CLint_fuinc>
      <CLint_fuinc_VariationType>0</CLint_fuinc_VariationType>
      <CLint_fuinc_VariationValue>0</CLint_fuinc_VariationValue>
      <ScalingFactor>1</ScalingFactor>
      <ScalingFactor_VariationType>0</ScalingFactor_VariationType>
      <ScalingFactor_VariationValue>0</ScalingFactor_VariationValue>
      <A_Screen>1</A_Screen>
      <SystemEnabled>false</SystemEnabled>
      <System>0</System>
      <CLpd>0.1</CLpd>
      <KiEnabled>false</KiEnabled>
      <Ki>1000000</Ki>
      <Ki_VariationType>0</Ki_VariationType>
      <Ki_VariationValue>0</Ki_VariationValue>
      <KiFuinc>1</KiFuinc>
      <KiFuinc_VariationType>0</KiFuinc_VariationType>
      <KiFuinc_VariationValue>0</KiFuinc_VariationValue>
      <ExtraParams />
    </Transporter>
    <Transporter>
      <Enabled>false</Enabled>
      <CustomScript />
      <CustomScriptPath />
      <Organ>3</Organ>
      <TransporterID>ABCB1</TransporterID>
      <Location>Apical</Location>
      <Function>Efflux</Function>
      <SavedFunction>Efflux</SavedFunction>
      <ClKmVmaxSwitch>false</ClKmVmaxSwitch>
      <ISEFT>1</ISEFT>
      <ISEF_T_VariationType>0</ISEF_T_VariationType>
      <ISEF_T_VariationValue>0</ISEF_T_VariationValue>
      <ISEFT_RAFREFSwitch>false</ISEFT_RAFREFSwitch>
      <CL_Screen>0</CL_Screen>
      <CL_VariationType>0</CL_VariationType>
      <CL_VariationValue>0</CL_VariationValue>
      <Jmax_Screen>0</Jmax_Screen>
      <Jmax_VariationType>0</Jmax_VariationType>
      <Jmax_VariationValue>0</Jmax_VariationValue>
      <Km_Screen>1000000</Km_Screen>
      <Km_VariationType>0</Km_VariationType>
      <Km_VariationValue>0</Km_VariationValue>
      <CLint_fuinc>1</CLint_fuinc>
      <CLint_fuinc_VariationType>0</CLint_fuinc_VariationType>
      <CLint_fuinc_VariationValue>0</CLint_fuinc_VariationValue>
      <ScalingFactor>0.99</ScalingFactor>
      <ScalingFactor_VariationType>0</ScalingFactor_VariationType>
      <ScalingFactor_VariationValue>0</ScalingFactor_VariationValue>
      <A_Screen>1</A_Screen>
      <SystemEnabled>false</SystemEnabled>
      <System>1</System>
      <CLpd>0.1</CLpd>
      <KiEnabled>false</KiEnabled>
      <Ki>1000000</Ki>
      <Ki_VariationType>0</Ki_VariationType>
      <Ki_VariationValue>0</Ki_VariationValue>
      <KiFuinc>1</KiFuinc>
      <KiFuinc_VariationType>0</KiFuinc_VariationType>
      <KiFuinc_VariationValue>0</KiFuinc_VariationValue>
      <ExtraParams />
    </Transporter>
    <Transporter>
      <Enabled>false</Enabled>
      <CustomScript />
      <CustomScriptPath />
      <Organ>3</Organ>
      <TransporterID>ABCC2</TransporterID>
      <Location>Apical</Location>
      <Function>Efflux</Function>
      <SavedFunction>Efflux</SavedFunction>
      <ClKmVmaxSwitch>false</ClKmVmaxSwitch>
      <ISEFT>1</ISEFT>
      <ISEF_T_VariationType>0</ISEF_T_VariationType>
      <ISEF_T_VariationValue>0</ISEF_T_VariationValue>
      <ISEFT_RAFREFSwitch>false</ISEFT_RAFREFSwitch>
      <CL_Screen>0</CL_Screen>
      <CL_VariationType>0</CL_VariationType>
      <CL_VariationValue>0</CL_VariationValue>
      <Jmax_Screen>0</Jmax_Screen>
      <Jmax_VariationType>0</Jmax_VariationType>
      <Jmax_VariationValue>0</Jmax_VariationValue>
      <Km_Screen>1000000</Km_Screen>
      <Km_VariationType>0</Km_VariationType>
      <Km_VariationValue>0</Km_VariationValue>
      <CLint_fuinc>1</CLint_fuinc>
      <CLint_fuinc_VariationType>0</CLint_fuinc_VariationType>
      <CLint_fuinc_VariationValue>0</CLint_fuinc_VariationValue>
      <ScalingFactor>2.12</ScalingFactor>
      <ScalingFactor_VariationType>0</ScalingFactor_VariationType>
      <ScalingFactor_VariationValue>0</ScalingFactor_VariationValue>
      <A_Screen>1</A_Screen>
      <SystemEnabled>false</SystemEnabled>
      <System>2</System>
      <CLpd>0.1</CLpd>
      <KiEnabled>false</KiEnabled>
      <Ki>1000000</Ki>
      <Ki_VariationType>0</Ki_VariationType>
      <Ki_VariationValue>0</Ki_VariationValue>
      <KiFuinc>1</KiFuinc>
      <KiFuinc_VariationType>0</KiFuinc_VariationType>
      <KiFuinc_VariationValue>0</KiFuinc_VariationValue>
      <ExtraParams />
    </Transporter>
    <Transporter>
      <Enabled>false</Enabled>
      <CustomScript />
      <CustomScriptPath />
      <Organ>3</Organ>
      <TransporterID>ABCG2</TransporterID>
      <Location>Apical</Location>
      <Function>Efflux</Function>
      <SavedFunction>Efflux</SavedFunction>
      <ClKmVmaxSwitch>false</ClKmVmaxSwitch>
      <ISEFT>1</ISEFT>
      <ISEF_T_VariationType>0</ISEF_T_VariationType>
      <ISEF_T_VariationValue>0</ISEF_T_VariationValue>
      <ISEFT_RAFREFSwitch>false</ISEFT_RAFREFSwitch>
      <CL_Screen>0</CL_Screen>
      <CL_VariationType>0</CL_VariationType>
      <CL_VariationValue>0</CL_VariationValue>
      <Jmax_Screen>0</Jmax_Screen>
      <Jmax_VariationType>0</Jmax_VariationType>
      <Jmax_VariationValue>0</Jmax_VariationValue>
      <Km_Screen>1000000</Km_Screen>
      <Km_VariationType>0</Km_VariationType>
      <Km_VariationValue>0</Km_VariationValue>
      <CLint_fuinc>1</CLint_fuinc>
      <CLint_fuinc_VariationType>0</CLint_fuinc_VariationType>
      <CLint_fuinc_VariationValue>0</CLint_fuinc_VariationValue>
      <ScalingFactor>1.19</ScalingFactor>
      <ScalingFactor_VariationType>0</ScalingFactor_VariationType>
      <ScalingFactor_VariationValue>0</ScalingFactor_VariationValue>
      <A_Screen>1</A_Screen>
      <SystemEnabled>false</SystemEnabled>
      <System>1</System>
      <CLpd>0.1</CLpd>
      <KiEnabled>false</KiEnabled>
      <Ki>1000000</Ki>
      <Ki_VariationType>0</Ki_VariationType>
      <Ki_VariationValue>0</Ki_VariationValue>
      <KiFuinc>1</KiFuinc>
      <KiFuinc_VariationType>0</KiFuinc_VariationType>
      <KiFuinc_VariationValue>0</KiFuinc_VariationValue>
      <ExtraParams />
    </Transporter>
    <Transporter>
      <Enabled>false</Enabled>
      <CustomScript />
      <CustomScriptPath />
      <Organ>3</Organ>
      <TransporterID>BASAL_INFLUX_GUT</TransporterID>
      <Location>Basolateral</Location>
      <Function>Uptake</Function>
      <SavedFunction>Uptake</SavedFunction>
      <ClKmVmaxSwitch>false</ClKmVmaxSwitch>
      <ISEFT>1</ISEFT>
      <ISEF_T_VariationType>0</ISEF_T_VariationType>
      <ISEF_T_VariationValue>0</ISEF_T_VariationValue>
      <ISEFT_RAFREFSwitch>false</ISEFT_RAFREFSwitch>
      <CL_Screen>0</CL_Screen>
      <CL_VariationType>0</CL_VariationType>
      <CL_VariationValue>0</CL_VariationValue>
      <Jmax_Screen>0</Jmax_Screen>
      <Jmax_VariationType>0</Jmax_VariationType>
      <Jmax_VariationValue>0</Jmax_VariationValue>
      <Km_Screen>1000000</Km_Screen>
      <Km_VariationType>0</Km_VariationType>
      <Km_VariationValue>0</Km_VariationValue>
      <CLint_fuinc>1</CLint_fuinc>
      <CLint_fuinc_VariationType>0</CLint_fuinc_VariationType>
      <CLint_fuinc_VariationValue>0</CLint_fuinc_VariationValue>
      <ScalingFactor>1</ScalingFactor>
      <ScalingFactor_VariationType>0</ScalingFactor_VariationType>
      <ScalingFactor_VariationValue>0</ScalingFactor_VariationValue>
      <A_Screen>1</A_Screen>
      <SystemEnabled>false</SystemEnabled>
      <System>0</System>
      <CLpd>0.1</CLpd>
      <KiEnabled>false</KiEnabled>
      <Ki>1000000</Ki>
      <Ki_VariationType>0</Ki_VariationType>
      <Ki_VariationValue>0</Ki_VariationValue>
      <KiFuinc>1</KiFuinc>
      <KiFuinc_VariationType>0</KiFuinc_VariationType>
      <KiFuinc_VariationValue>0</KiFuinc_VariationValue>
      <ExtraParams />
    </Transporter>
    <Transporter>
      <Enabled>false</Enabled>
      <CustomScript />
      <CustomScriptPath />
      <Organ>3</Organ>
      <TransporterID>SLC2A2</TransporterID>
      <Location>Basolateral</Location>
      <Function>Uptake</Function>
      <SavedFunction>Uptake</SavedFunction>
      <ClKmVmaxSwitch>false</ClKmVmaxSwitch>
      <ISEFT>1</ISEFT>
      <ISEF_T_VariationType>0</ISEF_T_VariationType>
      <ISEF_T_VariationValue>0</ISEF_T_VariationValue>
      <ISEFT_RAFREFSwitch>false</ISEFT_RAFREFSwitch>
      <CL_Screen>0</CL_Screen>
      <CL_VariationType>0</CL_VariationType>
      <CL_VariationValue>0</CL_VariationValue>
      <Jmax_Screen>0</Jmax_Screen>
      <Jmax_VariationType>0</Jmax_VariationType>
      <Jmax_VariationValue>0</Jmax_VariationValue>
      <Km_Screen>1000000</Km_Screen>
      <Km_VariationType>0</Km_VariationType>
      <Km_VariationValue>0</Km_VariationValue>
      <CLint_fuinc>1</CLint_fuinc>
      <CLint_fuinc_VariationType>0</CLint_fuinc_VariationType>
      <CLint_fuinc_VariationValue>0</CLint_fuinc_VariationValue>
      <ScalingFactor>1</ScalingFactor>
      <ScalingFactor_VariationType>0</ScalingFactor_VariationType>
      <ScalingFactor_VariationValue>0</ScalingFactor_VariationValue>
      <A_Screen>1</A_Screen>
      <SystemEnabled>false</SystemEnabled>
      <System>0</System>
      <CLpd>0.1</CLpd>
      <KiEnabled>false</KiEnabled>
      <Ki>1000000</Ki>
      <Ki_VariationType>0</Ki_VariationType>
      <Ki_VariationValue>0</Ki_VariationValue>
      <KiFuinc>1</KiFuinc>
      <KiFuinc_VariationType>0</KiFuinc_VariationType>
      <KiFuinc_VariationValue>0</KiFuinc_VariationValue>
      <ExtraParams />
    </Transporter>
    <Transporter>
      <Enabled>false</Enabled>
      <CustomScript />
      <CustomScriptPath />
      <Organ>3</Organ>
      <TransporterID>SLCO4C1</TransporterID>
      <Location>Basolateral</Location>
      <Function>Uptake</Function>
      <SavedFunction>Uptake</SavedFunction>
      <ClKmVmaxSwitch>false</ClKmVmaxSwitch>
      <ISEFT>1</ISEFT>
      <ISEF_T_VariationType>0</ISEF_T_VariationType>
      <ISEF_T_VariationValue>0</ISEF_T_VariationValue>
      <ISEFT_RAFREFSwitch>false</ISEFT_RAFREFSwitch>
      <CL_Screen>0</CL_Screen>
      <CL_VariationType>0</CL_VariationType>
      <CL_VariationValue>0</CL_VariationValue>
      <Jmax_Screen>0</Jmax_Screen>
      <Jmax_VariationType>0</Jmax_VariationType>
      <Jmax_VariationValue>0</Jmax_VariationValue>
      <Km_Screen>1000000</Km_Screen>
      <Km_VariationType>0</Km_VariationType>
      <Km_VariationValue>0</Km_VariationValue>
      <CLint_fuinc>1</CLint_fuinc>
      <CLint_fuinc_VariationType>0</CLint_fuinc_VariationType>
      <CLint_fuinc_VariationValue>0</CLint_fuinc_VariationValue>
      <ScalingFactor>1</ScalingFactor>
      <ScalingFactor_VariationType>0</ScalingFactor_VariationType>
      <ScalingFactor_VariationValue>0</ScalingFactor_VariationValue>
      <A_Screen>1</A_Screen>
      <SystemEnabled>false</SystemEnabled>
      <System>0</System>
      <CLpd>0.1</CLpd>
      <KiEnabled>false</KiEnabled>
      <Ki>1000000</Ki>
      <Ki_VariationType>0</Ki_VariationType>
      <Ki_VariationValue>0</Ki_VariationValue>
      <KiFuinc>1</KiFuinc>
      <KiFuinc_VariationType>0</KiFuinc_VariationType>
      <KiFuinc_VariationValue>0</KiFuinc_VariationValue>
      <ExtraParams />
    </Transporter>
    <Transporter>
      <Enabled>false</Enabled>
      <CustomScript />
      <CustomScriptPath />
      <Organ>3</Organ>
      <TransporterID>BASAL_EFFLUX_GUT</TransporterID>
      <Location>Basolateral</Location>
      <Function>Efflux</Function>
      <SavedFunction>Efflux</SavedFunction>
      <ClKmVmaxSwitch>false</ClKmVmaxSwitch>
      <ISEFT>1</ISEFT>
      <ISEF_T_VariationType>0</ISEF_T_VariationType>
      <ISEF_T_VariationValue>0</ISEF_T_VariationValue>
      <ISEFT_RAFREFSwitch>false</ISEFT_RAFREFSwitch>
      <CL_Screen>0</CL_Screen>
      <CL_VariationType>0</CL_VariationType>
      <CL_VariationValue>0</CL_VariationValue>
      <Jmax_Screen>0</Jmax_Screen>
      <Jmax_VariationType>0</Jmax_VariationType>
      <Jmax_VariationValue>0</Jmax_VariationValue>
      <Km_Screen>1000000</Km_Screen>
      <Km_VariationType>0</Km_VariationType>
      <Km_VariationValue>0</Km_VariationValue>
      <CLint_fuinc>1</CLint_fuinc>
      <CLint_fuinc_VariationType>0</CLint_fuinc_VariationType>
      <CLint_fuinc_VariationValue>0</CLint_fuinc_VariationValue>
      <ScalingFactor>1</ScalingFactor>
      <ScalingFactor_VariationType>0</ScalingFactor_VariationType>
      <ScalingFactor_VariationValue>0</ScalingFactor_VariationValue>
      <A_Screen>1</A_Screen>
      <SystemEnabled>false</SystemEnabled>
      <System>0</System>
      <CLpd>0.1</CLpd>
      <KiEnabled>false</KiEnabled>
      <Ki>1000000</Ki>
      <Ki_VariationType>0</Ki_VariationType>
      <Ki_VariationValue>0</Ki_VariationValue>
      <KiFuinc>1</KiFuinc>
      <KiFuinc_VariationType>0</KiFuinc_VariationType>
      <KiFuinc_VariationValue>0</KiFuinc_VariationValue>
      <ExtraParams />
    </Transporter>
    <Transporter>
      <Enabled>false</Enabled>
      <CustomScript />
      <CustomScriptPath />
      <Organ>3</Organ>
      <TransporterID>SLC51AB</TransporterID>
      <Location>Basolateral</Location>
      <Function>Efflux</Function>
      <SavedFunction>Efflux</SavedFunction>
      <ClKmVmaxSwitch>false</ClKmVmaxSwitch>
      <ISEFT>1</ISEFT>
      <ISEF_T_VariationType>0</ISEF_T_VariationType>
      <ISEF_T_VariationValue>0</ISEF_T_VariationValue>
      <ISEFT_RAFREFSwitch>false</ISEFT_RAFREFSwitch>
      <CL_Screen>0</CL_Screen>
      <CL_VariationType>0</CL_VariationType>
      <CL_VariationValue>0</CL_VariationValue>
      <Jmax_Screen>0</Jmax_Screen>
      <Jmax_VariationType>0</Jmax_VariationType>
      <Jmax_VariationValue>0</Jmax_VariationValue>
      <Km_Screen>1000000</Km_Screen>
      <Km_VariationType>0</Km_VariationType>
      <Km_VariationValue>0</Km_VariationValue>
      <CLint_fuinc>1</CLint_fuinc>
      <CLint_fuinc_VariationType>0</CLint_fuinc_VariationType>
      <CLint_fuinc_VariationValue>0</CLint_fuinc_VariationValue>
      <ScalingFactor>1</ScalingFactor>
      <ScalingFactor_VariationType>0</ScalingFactor_VariationType>
      <ScalingFactor_VariationValue>0</ScalingFactor_VariationValue>
      <A_Screen>1</A_Screen>
      <SystemEnabled>false</SystemEnabled>
      <System>0</System>
      <CLpd>0.1</CLpd>
      <KiEnabled>false</KiEnabled>
      <Ki>1000000</Ki>
      <Ki_VariationType>0</Ki_VariationType>
      <Ki_VariationValue>0</Ki_VariationValue>
      <KiFuinc>1</KiFuinc>
      <KiFuinc_VariationType>0</KiFuinc_VariationType>
      <KiFuinc_VariationValue>0</KiFuinc_VariationValue>
      <ExtraParams />
    </Transporter>
    <Transporter>
      <Enabled>false</Enabled>
      <CustomScript />
      <CustomScriptPath />
      <Organ>3</Organ>
      <TransporterID>ABCC1</TransporterID>
      <Location>Basolateral</Location>
      <Function>Efflux</Function>
      <SavedFunction>Efflux</SavedFunction>
      <ClKmVmaxSwitch>false</ClKmVmaxSwitch>
      <ISEFT>1</ISEFT>
      <ISEF_T_VariationType>0</ISEF_T_VariationType>
      <ISEF_T_VariationValue>0</ISEF_T_VariationValue>
      <ISEFT_RAFREFSwitch>false</ISEFT_RAFREFSwitch>
      <CL_Screen>0</CL_Screen>
      <CL_VariationType>0</CL_VariationType>
      <CL_VariationValue>0</CL_VariationValue>
      <Jmax_Screen>0</Jmax_Screen>
      <Jmax_VariationType>0</Jmax_VariationType>
      <Jmax_VariationValue>0</Jmax_VariationValue>
      <Km_Screen>1000000</Km_Screen>
      <Km_VariationType>0</Km_VariationType>
      <Km_VariationValue>0</Km_VariationValue>
      <CLint_fuinc>1</CLint_fuinc>
      <CLint_fuinc_VariationType>0</CLint_fuinc_VariationType>
      <CLint_fuinc_VariationValue>0</CLint_fuinc_VariationValue>
      <ScalingFactor>1</ScalingFactor>
      <ScalingFactor_VariationType>0</ScalingFactor_VariationType>
      <ScalingFactor_VariationValue>0</ScalingFactor_VariationValue>
      <A_Screen>1</A_Screen>
      <SystemEnabled>false</SystemEnabled>
      <System>0</System>
      <CLpd>0.1</CLpd>
      <KiEnabled>false</KiEnabled>
      <Ki>1000000</Ki>
      <Ki_VariationType>0</Ki_VariationType>
      <Ki_VariationValue>0</Ki_VariationValue>
      <KiFuinc>1</KiFuinc>
      <KiFuinc_VariationType>0</KiFuinc_VariationType>
      <KiFuinc_VariationValue>0</KiFuinc_VariationValue>
      <ExtraParams />
    </Transporter>
    <Transporter>
      <Enabled>false</Enabled>
      <CustomScript />
      <CustomScriptPath />
      <Organ>3</Organ>
      <TransporterID>ABCC3</TransporterID>
      <Location>Basolateral</Location>
      <Function>Efflux</Function>
      <SavedFunction>Efflux</SavedFunction>
      <ClKmVmaxSwitch>false</ClKmVmaxSwitch>
      <ISEFT>1</ISEFT>
      <ISEF_T_VariationType>0</ISEF_T_VariationType>
      <ISEF_T_VariationValue>0</ISEF_T_VariationValue>
      <ISEFT_RAFREFSwitch>false</ISEFT_RAFREFSwitch>
      <CL_Screen>0</CL_Screen>
      <CL_VariationType>0</CL_VariationType>
      <CL_VariationValue>0</CL_VariationValue>
      <Jmax_Screen>0</Jmax_Screen>
      <Jmax_VariationType>0</Jmax_VariationType>
      <Jmax_VariationValue>0</Jmax_VariationValue>
      <Km_Screen>1000000</Km_Screen>
      <Km_VariationType>0</Km_VariationType>
      <Km_VariationValue>0</Km_VariationValue>
      <CLint_fuinc>1</CLint_fuinc>
      <CLint_fuinc_VariationType>0</CLint_fuinc_VariationType>
      <CLint_fuinc_VariationValue>0</CLint_fuinc_VariationValue>
      <ScalingFactor>1</ScalingFactor>
      <ScalingFactor_VariationType>0</ScalingFactor_VariationType>
      <ScalingFactor_VariationValue>0</ScalingFactor_VariationValue>
      <A_Screen>1</A_Screen>
      <SystemEnabled>false</SystemEnabled>
      <System>0</System>
      <CLpd>0.1</CLpd>
      <KiEnabled>false</KiEnabled>
      <Ki>1000000</Ki>
      <Ki_VariationType>0</Ki_VariationType>
      <Ki_VariationValue>0</Ki_VariationValue>
      <KiFuinc>1</KiFuinc>
      <KiFuinc_VariationType>0</KiFuinc_VariationType>
      <KiFuinc_VariationValue>0</KiFuinc_VariationValue>
      <ExtraParams />
    </Transporter>
    <Transporter>
      <Enabled>false</Enabled>
      <CustomScript />
      <CustomScriptPath />
      <Organ>3</Organ>
      <TransporterID>ABCC4</TransporterID>
      <Location>Basolateral</Location>
      <Function>Efflux</Function>
      <SavedFunction>Efflux</SavedFunction>
      <ClKmVmaxSwitch>false</ClKmVmaxSwitch>
      <ISEFT>1</ISEFT>
      <ISEF_T_VariationType>0</ISEF_T_VariationType>
      <ISEF_T_VariationValue>0</ISEF_T_VariationValue>
      <ISEFT_RAFREFSwitch>false</ISEFT_RAFREFSwitch>
      <CL_Screen>0</CL_Screen>
      <CL_VariationType>0</CL_VariationType>
      <CL_VariationValue>0</CL_VariationValue>
      <Jmax_Screen>0</Jmax_Screen>
      <Jmax_VariationType>0</Jmax_VariationType>
      <Jmax_VariationValue>0</Jmax_VariationValue>
      <Km_Screen>1000000</Km_Screen>
      <Km_VariationType>0</Km_VariationType>
      <Km_VariationValue>0</Km_VariationValue>
      <CLint_fuinc>1</CLint_fuinc>
      <CLint_fuinc_VariationType>0</CLint_fuinc_VariationType>
      <CLint_fuinc_VariationValue>0</CLint_fuinc_VariationValue>
      <ScalingFactor>1</ScalingFactor>
      <ScalingFactor_VariationType>0</ScalingFactor_VariationType>
      <ScalingFactor_VariationValue>0</ScalingFactor_VariationValue>
      <A_Screen>1</A_Screen>
      <SystemEnabled>false</SystemEnabled>
      <System>0</System>
      <CLpd>0.1</CLpd>
      <KiEnabled>false</KiEnabled>
      <Ki>1000000</Ki>
      <Ki_VariationType>0</Ki_VariationType>
      <Ki_VariationValue>0</Ki_VariationValue>
      <KiFuinc>1</KiFuinc>
      <KiFuinc_VariationType>0</KiFuinc_VariationType>
      <KiFuinc_VariationValue>0</KiFuinc_VariationValue>
      <ExtraParams />
    </Transporter>
  </GutTransporterSet>
  <LiverTransporterSet>
    <Transporter>
      <Enabled>false</Enabled>
      <CustomScript />
      <CustomScriptPath />
      <Organ>6</Organ>
      <TransporterID>SINUSOIDAL_UPTAKE</TransporterID>
      <Location>Sinusoidal</Location>
      <Function>Uptake</Function>
      <SavedFunction>Uptake</SavedFunction>
      <ClKmVmaxSwitch>false</ClKmVmaxSwitch>
      <ISEFT>1</ISEFT>
      <ISEF_T_VariationType>0</ISEF_T_VariationType>
      <ISEF_T_VariationValue>0</ISEF_T_VariationValue>
      <ISEFT_RAFREFSwitch>false</ISEFT_RAFREFSwitch>
      <CL_Screen>0</CL_Screen>
      <CL_VariationType>0</CL_VariationType>
      <CL_VariationValue>0</CL_VariationValue>
      <Jmax_Screen>0</Jmax_Screen>
      <Jmax_VariationType>0</Jmax_VariationType>
      <Jmax_VariationValue>0</Jmax_VariationValue>
      <Km_Screen>1000000</Km_Screen>
      <Km_VariationType>0</Km_VariationType>
      <Km_VariationValue>0</Km_VariationValue>
      <CLint_fuinc>1</CLint_fuinc>
      <CLint_fuinc_VariationType>0</CLint_fuinc_VariationType>
      <CLint_fuinc_VariationValue>0</CLint_fuinc_VariationValue>
      <ScalingFactor>1</ScalingFactor>
      <ScalingFactor_VariationType>0</ScalingFactor_VariationType>
      <ScalingFactor_VariationValue>0</ScalingFactor_VariationValue>
      <A_Screen>1</A_Screen>
      <SystemEnabled>false</SystemEnabled>
      <System>0</System>
      <CLpd>0.1</CLpd>
      <KiEnabled>false</KiEnabled>
      <Ki>1000000</Ki>
      <Ki_VariationType>0</Ki_VariationType>
      <Ki_VariationValue>0</Ki_VariationValue>
      <KiFuinc>1</KiFuinc>
      <KiFuinc_VariationType>0</KiFuinc_VariationType>
      <KiFuinc_VariationValue>0</KiFuinc_VariationValue>
      <ExtraParams />
    </Transporter>
    <Transporter>
      <Enabled>false</Enabled>
      <CustomScript />
      <CustomScriptPath />
      <Organ>6</Organ>
      <TransporterID>SLC29A1</TransporterID>
      <Location>Sinusoidal</Location>
      <Function>Uptake</Function>
      <SavedFunction>Uptake</SavedFunction>
      <ClKmVmaxSwitch>false</ClKmVmaxSwitch>
      <ISEFT>1</ISEFT>
      <ISEF_T_VariationType>0</ISEF_T_VariationType>
      <ISEF_T_VariationValue>0</ISEF_T_VariationValue>
      <ISEFT_RAFREFSwitch>false</ISEFT_RAFREFSwitch>
      <CL_Screen>0</CL_Screen>
      <CL_VariationType>0</CL_VariationType>
      <CL_VariationValue>0</CL_VariationValue>
      <Jmax_Screen>0</Jmax_Screen>
      <Jmax_VariationType>0</Jmax_VariationType>
      <Jmax_VariationValue>0</Jmax_VariationValue>
      <Km_Screen>1000000</Km_Screen>
      <Km_VariationType>0</Km_VariationType>
      <Km_VariationValue>0</Km_VariationValue>
      <CLint_fuinc>1</CLint_fuinc>
      <CLint_fuinc_VariationType>0</CLint_fuinc_VariationType>
      <CLint_fuinc_VariationValue>0</CLint_fuinc_VariationValue>
      <ScalingFactor>1</ScalingFactor>
      <ScalingFactor_VariationType>0</ScalingFactor_VariationType>
      <ScalingFactor_VariationValue>0</ScalingFactor_VariationValue>
      <A_Screen>1</A_Screen>
      <SystemEnabled>false</SystemEnabled>
      <System>0</System>
      <CLpd>0.1</CLpd>
      <KiEnabled>false</KiEnabled>
      <Ki>1000000</Ki>
      <Ki_VariationType>0</Ki_VariationType>
      <Ki_VariationValue>0</Ki_VariationValue>
      <KiFuinc>1</KiFuinc>
      <KiFuinc_VariationType>0</KiFuinc_VariationType>
      <KiFuinc_VariationValue>0</KiFuinc_VariationValue>
      <ExtraParams />
    </Transporter>
    <Transporter>
      <Enabled>false</Enabled>
      <CustomScript />
      <CustomScriptPath />
      <Organ>6</Organ>
      <TransporterID>SLC29A2</TransporterID>
      <Location>Sinusoidal</Location>
      <Function>Uptake</Function>
      <SavedFunction>Uptake</SavedFunction>
      <ClKmVmaxSwitch>false</ClKmVmaxSwitch>
      <ISEFT>1</ISEFT>
      <ISEF_T_VariationType>0</ISEF_T_VariationType>
      <ISEF_T_VariationValue>0</ISEF_T_VariationValue>
      <ISEFT_RAFREFSwitch>false</ISEFT_RAFREFSwitch>
      <CL_Screen>0</CL_Screen>
      <CL_VariationType>0</CL_VariationType>
      <CL_VariationValue>0</CL_VariationValue>
      <Jmax_Screen>0</Jmax_Screen>
      <Jmax_VariationType>0</Jmax_VariationType>
      <Jmax_VariationValue>0</Jmax_VariationValue>
      <Km_Screen>1000000</Km_Screen>
      <Km_VariationType>0</Km_VariationType>
      <Km_VariationValue>0</Km_VariationValue>
      <CLint_fuinc>1</CLint_fuinc>
      <CLint_fuinc_VariationType>0</CLint_fuinc_VariationType>
      <CLint_fuinc_VariationValue>0</CLint_fuinc_VariationValue>
      <ScalingFactor>1</ScalingFactor>
      <ScalingFactor_VariationType>0</ScalingFactor_VariationType>
      <ScalingFactor_VariationValue>0</ScalingFactor_VariationValue>
      <A_Screen>1</A_Screen>
      <SystemEnabled>false</SystemEnabled>
      <System>0</System>
      <CLpd>0.1</CLpd>
      <KiEnabled>false</KiEnabled>
      <Ki>1000000</Ki>
      <Ki_VariationType>0</Ki_VariationType>
      <Ki_VariationValue>0</Ki_VariationValue>
      <KiFuinc>1</KiFuinc>
      <KiFuinc_VariationType>0</KiFuinc_VariationType>
      <KiFuinc_VariationValue>0</KiFuinc_VariationValue>
      <ExtraParams />
    </Transporter>
    <Transporter>
      <Enabled>false</Enabled>
      <CustomScript />
      <CustomScriptPath />
      <Organ>6</Organ>
      <TransporterID>SLC10A1</TransporterID>
      <Location>Sinusoidal</Location>
      <Function>Uptake</Function>
      <SavedFunction>Uptake</SavedFunction>
      <ClKmVmaxSwitch>false</ClKmVmaxSwitch>
      <ISEFT>1</ISEFT>
      <ISEF_T_VariationType>0</ISEF_T_VariationType>
      <ISEF_T_VariationValue>0</ISEF_T_VariationValue>
      <ISEFT_RAFREFSwitch>false</ISEFT_RAFREFSwitch>
      <CL_Screen>0</CL_Screen>
      <CL_VariationType>0</CL_VariationType>
      <CL_VariationValue>0</CL_VariationValue>
      <Jmax_Screen>0</Jmax_Screen>
      <Jmax_VariationType>0</Jmax_VariationType>
      <Jmax_VariationValue>0</Jmax_VariationValue>
      <Km_Screen>1000000</Km_Screen>
      <Km_VariationType>0</Km_VariationType>
      <Km_VariationValue>0</Km_VariationValue>
      <CLint_fuinc>1</CLint_fuinc>
      <CLint_fuinc_VariationType>0</CLint_fuinc_VariationType>
      <CLint_fuinc_VariationValue>0</CLint_fuinc_VariationValue>
      <ScalingFactor>1</ScalingFactor>
      <ScalingFactor_VariationType>0</ScalingFactor_VariationType>
      <ScalingFactor_VariationValue>0</ScalingFactor_VariationValue>
      <A_Screen>1</A_Screen>
      <SystemEnabled>false</SystemEnabled>
      <System>0</System>
      <CLpd>0.1</CLpd>
      <KiEnabled>false</KiEnabled>
      <Ki>1000000</Ki>
      <Ki_VariationType>0</Ki_VariationType>
      <Ki_VariationValue>0</Ki_VariationValue>
      <KiFuinc>1</KiFuinc>
      <KiFuinc_VariationType>0</KiFuinc_VariationType>
      <KiFuinc_VariationValue>0</KiFuinc_VariationValue>
      <ExtraParams />
    </Transporter>
    <Transporter>
      <Enabled>false</Enabled>
      <CustomScript />
      <CustomScriptPath />
      <Organ>6</Organ>
      <TransporterID>SLC16A1</TransporterID>
      <Location>Sinusoidal</Location>
      <Function>Uptake</Function>
      <SavedFunction>Uptake</SavedFunction>
      <ClKmVmaxSwitch>false</ClKmVmaxSwitch>
      <ISEFT>1</ISEFT>
      <ISEF_T_VariationType>0</ISEF_T_VariationType>
      <ISEF_T_VariationValue>0</ISEF_T_VariationValue>
      <ISEFT_RAFREFSwitch>false</ISEFT_RAFREFSwitch>
      <CL_Screen>0</CL_Screen>
      <CL_VariationType>0</CL_VariationType>
      <CL_VariationValue>0</CL_VariationValue>
      <Jmax_Screen>0</Jmax_Screen>
      <Jmax_VariationType>0</Jmax_VariationType>
      <Jmax_VariationValue>0</Jmax_VariationValue>
      <Km_Screen>1000000</Km_Screen>
      <Km_VariationType>0</Km_VariationType>
      <Km_VariationValue>0</Km_VariationValue>
      <CLint_fuinc>1</CLint_fuinc>
      <CLint_fuinc_VariationType>0</CLint_fuinc_VariationType>
      <CLint_fuinc_VariationValue>0</CLint_fuinc_VariationValue>
      <ScalingFactor>1</ScalingFactor>
      <ScalingFactor_VariationType>0</ScalingFactor_VariationType>
      <ScalingFactor_VariationValue>0</ScalingFactor_VariationValue>
      <A_Screen>1</A_Screen>
      <SystemEnabled>false</SystemEnabled>
      <System>0</System>
      <CLpd>0.1</CLpd>
      <KiEnabled>false</KiEnabled>
      <Ki>1000000</Ki>
      <Ki_VariationType>0</Ki_VariationType>
      <Ki_VariationValue>0</Ki_VariationValue>
      <KiFuinc>1</KiFuinc>
      <KiFuinc_VariationType>0</KiFuinc_VariationType>
      <KiFuinc_VariationValue>0</KiFuinc_VariationValue>
      <ExtraParams />
    </Transporter>
    <Transporter>
      <Enabled>false</Enabled>
      <CustomScript />
      <CustomScriptPath />
      <Organ>6</Organ>
      <TransporterID>SLCO1B1</TransporterID>
      <Location>Sinusoidal</Location>
      <Function>Uptake</Function>
      <SavedFunction>Uptake</SavedFunction>
      <ClKmVmaxSwitch>false</ClKmVmaxSwitch>
      <ISEFT>1</ISEFT>
      <ISEF_T_VariationType>0</ISEF_T_VariationType>
      <ISEF_T_VariationValue>0</ISEF_T_VariationValue>
      <ISEFT_RAFREFSwitch>false</ISEFT_RAFREFSwitch>
      <CL_Screen>0</CL_Screen>
      <CL_VariationType>0</CL_VariationType>
      <CL_VariationValue>0</CL_VariationValue>
      <Jmax_Screen>0</Jmax_Screen>
      <Jmax_VariationType>0</Jmax_VariationType>
      <Jmax_VariationValue>0</Jmax_VariationValue>
      <Km_Screen>1000000</Km_Screen>
      <Km_VariationType>0</Km_VariationType>
      <Km_VariationValue>0</Km_VariationValue>
      <CLint_fuinc>1</CLint_fuinc>
      <CLint_fuinc_VariationType>0</CLint_fuinc_VariationType>
      <CLint_fuinc_VariationValue>0</CLint_fuinc_VariationValue>
      <ScalingFactor>1</ScalingFactor>
      <ScalingFactor_VariationType>0</ScalingFactor_VariationType>
      <ScalingFactor_VariationValue>0</ScalingFactor_VariationValue>
      <A_Screen>1</A_Screen>
      <SystemEnabled>false</SystemEnabled>
      <System>0</System>
      <CLpd>0.1</CLpd>
      <KiEnabled>false</KiEnabled>
      <Ki>1000000</Ki>
      <Ki_VariationType>0</Ki_VariationType>
      <Ki_VariationValue>0</Ki_VariationValue>
      <KiFuinc>1</KiFuinc>
      <KiFuinc_VariationType>0</KiFuinc_VariationType>
      <KiFuinc_VariationValue>0</KiFuinc_VariationValue>
      <ExtraParams />
    </Transporter>
    <Transporter>
      <Enabled>false</Enabled>
      <CustomScript />
      <CustomScriptPath />
      <Organ>6</Organ>
      <TransporterID>SLCO1B3</TransporterID>
      <Location>Sinusoidal</Location>
      <Function>Uptake</Function>
      <SavedFunction>Uptake</SavedFunction>
      <ClKmVmaxSwitch>false</ClKmVmaxSwitch>
      <ISEFT>1</ISEFT>
      <ISEF_T_VariationType>0</ISEF_T_VariationType>
      <ISEF_T_VariationValue>0</ISEF_T_VariationValue>
      <ISEFT_RAFREFSwitch>false</ISEFT_RAFREFSwitch>
      <CL_Screen>0</CL_Screen>
      <CL_VariationType>0</CL_VariationType>
      <CL_VariationValue>0</CL_VariationValue>
      <Jmax_Screen>0</Jmax_Screen>
      <Jmax_VariationType>0</Jmax_VariationType>
      <Jmax_VariationValue>0</Jmax_VariationValue>
      <Km_Screen>1000000</Km_Screen>
      <Km_VariationType>0</Km_VariationType>
      <Km_VariationValue>0</Km_VariationValue>
      <CLint_fuinc>1</CLint_fuinc>
      <CLint_fuinc_VariationType>0</CLint_fuinc_VariationType>
      <CLint_fuinc_VariationValue>0</CLint_fuinc_VariationValue>
      <ScalingFactor>1</ScalingFactor>
      <ScalingFactor_VariationType>0</ScalingFactor_VariationType>
      <ScalingFactor_VariationValue>0</ScalingFactor_VariationValue>
      <A_Screen>1</A_Screen>
      <SystemEnabled>false</SystemEnabled>
      <System>0</System>
      <CLpd>0.1</CLpd>
      <KiEnabled>false</KiEnabled>
      <Ki>1000000</Ki>
      <Ki_VariationType>0</Ki_VariationType>
      <Ki_VariationValue>0</Ki_VariationValue>
      <KiFuinc>1</KiFuinc>
      <KiFuinc_VariationType>0</KiFuinc_VariationType>
      <KiFuinc_VariationValue>0</KiFuinc_VariationValue>
      <ExtraParams />
    </Transporter>
    <Transporter>
      <Enabled>false</Enabled>
      <CustomScript />
      <CustomScriptPath />
      <Organ>6</Organ>
      <TransporterID>SLCO2B1</TransporterID>
      <Location>Sinusoidal</Location>
      <Function>Uptake</Function>
      <SavedFunction>Uptake</SavedFunction>
      <ClKmVmaxSwitch>false</ClKmVmaxSwitch>
      <ISEFT>1</ISEFT>
      <ISEF_T_VariationType>0</ISEF_T_VariationType>
      <ISEF_T_VariationValue>0</ISEF_T_VariationValue>
      <ISEFT_RAFREFSwitch>false</ISEFT_RAFREFSwitch>
      <CL_Screen>0</CL_Screen>
      <CL_VariationType>0</CL_VariationType>
      <CL_VariationValue>0</CL_VariationValue>
      <Jmax_Screen>0</Jmax_Screen>
      <Jmax_VariationType>0</Jmax_VariationType>
      <Jmax_VariationValue>0</Jmax_VariationValue>
      <Km_Screen>1000000</Km_Screen>
      <Km_VariationType>0</Km_VariationType>
      <Km_VariationValue>0</Km_VariationValue>
      <CLint_fuinc>1</CLint_fuinc>
      <CLint_fuinc_VariationType>0</CLint_fuinc_VariationType>
      <CLint_fuinc_VariationValue>0</CLint_fuinc_VariationValue>
      <ScalingFactor>1</ScalingFactor>
      <ScalingFactor_VariationType>0</ScalingFactor_VariationType>
      <ScalingFactor_VariationValue>0</ScalingFactor_VariationValue>
      <A_Screen>1</A_Screen>
      <SystemEnabled>false</SystemEnabled>
      <System>0</System>
      <CLpd>0.1</CLpd>
      <KiEnabled>false</KiEnabled>
      <Ki>1000000</Ki>
      <Ki_VariationType>0</Ki_VariationType>
      <Ki_VariationValue>0</Ki_VariationValue>
      <KiFuinc>1</KiFuinc>
      <KiFuinc_VariationType>0</KiFuinc_VariationType>
      <KiFuinc_VariationValue>0</KiFuinc_VariationValue>
      <ExtraParams />
    </Transporter>
    <Transporter>
      <Enabled>false</Enabled>
      <CustomScript />
      <CustomScriptPath />
      <Organ>6</Organ>
      <TransporterID>SLC22A1</TransporterID>
      <Location>Sinusoidal</Location>
      <Function>Uptake</Function>
      <SavedFunction>Uptake</SavedFunction>
      <ClKmVmaxSwitch>false</ClKmVmaxSwitch>
      <ISEFT>1</ISEFT>
      <ISEF_T_VariationType>0</ISEF_T_VariationType>
      <ISEF_T_VariationValue>0</ISEF_T_VariationValue>
      <ISEFT_RAFREFSwitch>false</ISEFT_RAFREFSwitch>
      <CL_Screen>0</CL_Screen>
      <CL_VariationType>0</CL_VariationType>
      <CL_VariationValue>0</CL_VariationValue>
      <Jmax_Screen>0</Jmax_Screen>
      <Jmax_VariationType>0</Jmax_VariationType>
      <Jmax_VariationValue>0</Jmax_VariationValue>
      <Km_Screen>1000000</Km_Screen>
      <Km_VariationType>0</Km_VariationType>
      <Km_VariationValue>0</Km_VariationValue>
      <CLint_fuinc>1</CLint_fuinc>
      <CLint_fuinc_VariationType>0</CLint_fuinc_VariationType>
      <CLint_fuinc_VariationValue>0</CLint_fuinc_VariationValue>
      <ScalingFactor>1</ScalingFactor>
      <ScalingFactor_VariationType>0</ScalingFactor_VariationType>
      <ScalingFactor_VariationValue>0</ScalingFactor_VariationValue>
      <A_Screen>1</A_Screen>
      <SystemEnabled>false</SystemEnabled>
      <System>0</System>
      <CLpd>0.1</CLpd>
      <KiEnabled>false</KiEnabled>
      <Ki>1000000</Ki>
      <Ki_VariationType>0</Ki_VariationType>
      <Ki_VariationValue>0</Ki_VariationValue>
      <KiFuinc>1</KiFuinc>
      <KiFuinc_VariationType>0</KiFuinc_VariationType>
      <KiFuinc_VariationValue>0</KiFuinc_VariationValue>
      <ExtraParams />
    </Transporter>
    <Transporter>
      <Enabled>false</Enabled>
      <CustomScript />
      <CustomScriptPath />
      <Organ>6</Organ>
      <TransporterID>SLC22A7</TransporterID>
      <Location>Sinusoidal</Location>
      <Function>Uptake</Function>
      <SavedFunction>Uptake</SavedFunction>
      <ClKmVmaxSwitch>false</ClKmVmaxSwitch>
      <ISEFT>1</ISEFT>
      <ISEF_T_VariationType>0</ISEF_T_VariationType>
      <ISEF_T_VariationValue>0</ISEF_T_VariationValue>
      <ISEFT_RAFREFSwitch>false</ISEFT_RAFREFSwitch>
      <CL_Screen>0</CL_Screen>
      <CL_VariationType>0</CL_VariationType>
      <CL_VariationValue>0</CL_VariationValue>
      <Jmax_Screen>0</Jmax_Screen>
      <Jmax_VariationType>0</Jmax_VariationType>
      <Jmax_VariationValue>0</Jmax_VariationValue>
      <Km_Screen>1000000</Km_Screen>
      <Km_VariationType>0</Km_VariationType>
      <Km_VariationValue>0</Km_VariationValue>
      <CLint_fuinc>1</CLint_fuinc>
      <CLint_fuinc_VariationType>0</CLint_fuinc_VariationType>
      <CLint_fuinc_VariationValue>0</CLint_fuinc_VariationValue>
      <ScalingFactor>1</ScalingFactor>
      <ScalingFactor_VariationType>0</ScalingFactor_VariationType>
      <ScalingFactor_VariationValue>0</ScalingFactor_VariationValue>
      <A_Screen>1</A_Screen>
      <SystemEnabled>false</SystemEnabled>
      <System>0</System>
      <CLpd>0.1</CLpd>
      <KiEnabled>false</KiEnabled>
      <Ki>1000000</Ki>
      <Ki_VariationType>0</Ki_VariationType>
      <Ki_VariationValue>0</Ki_VariationValue>
      <KiFuinc>1</KiFuinc>
      <KiFuinc_VariationType>0</KiFuinc_VariationType>
      <KiFuinc_VariationValue>0</KiFuinc_VariationValue>
      <ExtraParams />
    </Transporter>
    <Transporter>
      <Enabled>false</Enabled>
      <CustomScript />
      <CustomScriptPath />
      <Organ>6</Organ>
      <TransporterID>SLC22A9</TransporterID>
      <Location>Sinusoidal</Location>
      <Function>Uptake</Function>
      <SavedFunction>Uptake</SavedFunction>
      <ClKmVmaxSwitch>false</ClKmVmaxSwitch>
      <ISEFT>1</ISEFT>
      <ISEF_T_VariationType>0</ISEF_T_VariationType>
      <ISEF_T_VariationValue>0</ISEF_T_VariationValue>
      <ISEFT_RAFREFSwitch>false</ISEFT_RAFREFSwitch>
      <CL_Screen>0</CL_Screen>
      <CL_VariationType>0</CL_VariationType>
      <CL_VariationValue>0</CL_VariationValue>
      <Jmax_Screen>0</Jmax_Screen>
      <Jmax_VariationType>0</Jmax_VariationType>
      <Jmax_VariationValue>0</Jmax_VariationValue>
      <Km_Screen>1000000</Km_Screen>
      <Km_VariationType>0</Km_VariationType>
      <Km_VariationValue>0</Km_VariationValue>
      <CLint_fuinc>1</CLint_fuinc>
      <CLint_fuinc_VariationType>0</CLint_fuinc_VariationType>
      <CLint_fuinc_VariationValue>0</CLint_fuinc_VariationValue>
      <ScalingFactor>1</ScalingFactor>
      <ScalingFactor_VariationType>0</ScalingFactor_VariationType>
      <ScalingFactor_VariationValue>0</ScalingFactor_VariationValue>
      <A_Screen>1</A_Screen>
      <SystemEnabled>false</SystemEnabled>
      <System>0</System>
      <CLpd>0.1</CLpd>
      <KiEnabled>false</KiEnabled>
      <Ki>1000000</Ki>
      <Ki_VariationType>0</Ki_VariationType>
      <Ki_VariationValue>0</Ki_VariationValue>
      <KiFuinc>1</KiFuinc>
      <KiFuinc_VariationType>0</KiFuinc_VariationType>
      <KiFuinc_VariationValue>0</KiFuinc_VariationValue>
      <ExtraParams />
    </Transporter>
    <Transporter>
      <Enabled>false</Enabled>
      <CustomScript />
      <CustomScriptPath />
      <Organ>6</Organ>
      <TransporterID>SLC51AB</TransporterID>
      <Location>Sinusoidal</Location>
      <Function>Uptake</Function>
      <SavedFunction>Uptake</SavedFunction>
      <ClKmVmaxSwitch>false</ClKmVmaxSwitch>
      <ISEFT>1</ISEFT>
      <ISEF_T_VariationType>0</ISEF_T_VariationType>
      <ISEF_T_VariationValue>0</ISEF_T_VariationValue>
      <ISEFT_RAFREFSwitch>false</ISEFT_RAFREFSwitch>
      <CL_Screen>0</CL_Screen>
      <CL_VariationType>0</CL_VariationType>
      <CL_VariationValue>0</CL_VariationValue>
      <Jmax_Screen>0</Jmax_Screen>
      <Jmax_VariationType>0</Jmax_VariationType>
      <Jmax_VariationValue>0</Jmax_VariationValue>
      <Km_Screen>1000000</Km_Screen>
      <Km_VariationType>0</Km_VariationType>
      <Km_VariationValue>0</Km_VariationValue>
      <CLint_fuinc>1</CLint_fuinc>
      <CLint_fuinc_VariationType>0</CLint_fuinc_VariationType>
      <CLint_fuinc_VariationValue>0</CLint_fuinc_VariationValue>
      <ScalingFactor>1</ScalingFactor>
      <ScalingFactor_VariationType>0</ScalingFactor_VariationType>
      <ScalingFactor_VariationValue>0</ScalingFactor_VariationValue>
      <A_Screen>1</A_Screen>
      <SystemEnabled>false</SystemEnabled>
      <System>0</System>
      <CLpd>0.1</CLpd>
      <KiEnabled>false</KiEnabled>
      <Ki>1000000</Ki>
      <Ki_VariationType>0</Ki_VariationType>
      <Ki_VariationValue>0</Ki_VariationValue>
      <KiFuinc>1</KiFuinc>
      <KiFuinc_VariationType>0</KiFuinc_VariationType>
      <KiFuinc_VariationValue>0</KiFuinc_VariationValue>
      <ExtraParams />
    </Transporter>
    <Transporter>
      <Enabled>false</Enabled>
      <CustomScript />
      <CustomScriptPath />
      <Organ>6</Organ>
      <TransporterID>SINUSOIDAL_EFFLUX</TransporterID>
      <Location>Sinusoidal</Location>
      <Function>Efflux</Function>
      <SavedFunction>Efflux</SavedFunction>
      <ClKmVmaxSwitch>false</ClKmVmaxSwitch>
      <ISEFT>1</ISEFT>
      <ISEF_T_VariationType>0</ISEF_T_VariationType>
      <ISEF_T_VariationValue>0</ISEF_T_VariationValue>
      <ISEFT_RAFREFSwitch>false</ISEFT_RAFREFSwitch>
      <CL_Screen>0</CL_Screen>
      <CL_VariationType>0</CL_VariationType>
      <CL_VariationValue>0</CL_VariationValue>
      <Jmax_Screen>0</Jmax_Screen>
      <Jmax_VariationType>0</Jmax_VariationType>
      <Jmax_VariationValue>0</Jmax_VariationValue>
      <Km_Screen>1000000</Km_Screen>
      <Km_VariationType>0</Km_VariationType>
      <Km_VariationValue>0</Km_VariationValue>
      <CLint_fuinc>1</CLint_fuinc>
      <CLint_fuinc_VariationType>0</CLint_fuinc_VariationType>
      <CLint_fuinc_VariationValue>0</CLint_fuinc_VariationValue>
      <ScalingFactor>1</ScalingFactor>
      <ScalingFactor_VariationType>0</ScalingFactor_VariationType>
      <ScalingFactor_VariationValue>0</ScalingFactor_VariationValue>
      <A_Screen>1</A_Screen>
      <SystemEnabled>false</SystemEnabled>
      <System>0</System>
      <CLpd>0.1</CLpd>
      <KiEnabled>false</KiEnabled>
      <Ki>1000000</Ki>
      <Ki_VariationType>0</Ki_VariationType>
      <Ki_VariationValue>0</Ki_VariationValue>
      <KiFuinc>1</KiFuinc>
      <KiFuinc_VariationType>0</KiFuinc_VariationType>
      <KiFuinc_VariationValue>0</KiFuinc_VariationValue>
      <ExtraParams />
    </Transporter>
    <Transporter>
      <Enabled>false</Enabled>
      <CustomScript />
      <CustomScriptPath />
      <Organ>6</Organ>
      <TransporterID>ABCC3</TransporterID>
      <Location>Sinusoidal</Location>
      <Function>Efflux</Function>
      <SavedFunction>Efflux</SavedFunction>
      <ClKmVmaxSwitch>false</ClKmVmaxSwitch>
      <ISEFT>1</ISEFT>
      <ISEF_T_VariationType>0</ISEF_T_VariationType>
      <ISEF_T_VariationValue>0</ISEF_T_VariationValue>
      <ISEFT_RAFREFSwitch>false</ISEFT_RAFREFSwitch>
      <CL_Screen>0</CL_Screen>
      <CL_VariationType>0</CL_VariationType>
      <CL_VariationValue>0</CL_VariationValue>
      <Jmax_Screen>0</Jmax_Screen>
      <Jmax_VariationType>0</Jmax_VariationType>
      <Jmax_VariationValue>0</Jmax_VariationValue>
      <Km_Screen>1000000</Km_Screen>
      <Km_VariationType>0</Km_VariationType>
      <Km_VariationValue>0</Km_VariationValue>
      <CLint_fuinc>1</CLint_fuinc>
      <CLint_fuinc_VariationType>0</CLint_fuinc_VariationType>
      <CLint_fuinc_VariationValue>0</CLint_fuinc_VariationValue>
      <ScalingFactor>1</ScalingFactor>
      <ScalingFactor_VariationType>0</ScalingFactor_VariationType>
      <ScalingFactor_VariationValue>0</ScalingFactor_VariationValue>
      <A_Screen>1</A_Screen>
      <SystemEnabled>false</SystemEnabled>
      <System>0</System>
      <CLpd>0.1</CLpd>
      <KiEnabled>false</KiEnabled>
      <Ki>1000000</Ki>
      <Ki_VariationType>0</Ki_VariationType>
      <Ki_VariationValue>0</Ki_VariationValue>
      <KiFuinc>1</KiFuinc>
      <KiFuinc_VariationType>0</KiFuinc_VariationType>
      <KiFuinc_VariationValue>0</KiFuinc_VariationValue>
      <ExtraParams />
    </Transporter>
    <Transporter>
      <Enabled>false</Enabled>
      <CustomScript />
      <CustomScriptPath />
      <Organ>6</Organ>
      <TransporterID>ABCC4</TransporterID>
      <Location>Sinusoidal</Location>
      <Function>Efflux</Function>
      <SavedFunction>Efflux</SavedFunction>
      <ClKmVmaxSwitch>false</ClKmVmaxSwitch>
      <ISEFT>1</ISEFT>
      <ISEF_T_VariationType>0</ISEF_T_VariationType>
      <ISEF_T_VariationValue>0</ISEF_T_VariationValue>
      <ISEFT_RAFREFSwitch>false</ISEFT_RAFREFSwitch>
      <CL_Screen>0</CL_Screen>
      <CL_VariationType>0</CL_VariationType>
      <CL_VariationValue>0</CL_VariationValue>
      <Jmax_Screen>0</Jmax_Screen>
      <Jmax_VariationType>0</Jmax_VariationType>
      <Jmax_VariationValue>0</Jmax_VariationValue>
      <Km_Screen>1000000</Km_Screen>
      <Km_VariationType>0</Km_VariationType>
      <Km_VariationValue>0</Km_VariationValue>
      <CLint_fuinc>1</CLint_fuinc>
      <CLint_fuinc_VariationType>0</CLint_fuinc_VariationType>
      <CLint_fuinc_VariationValue>0</CLint_fuinc_VariationValue>
      <ScalingFactor>1</ScalingFactor>
      <ScalingFactor_VariationType>0</ScalingFactor_VariationType>
      <ScalingFactor_VariationValue>0</ScalingFactor_VariationValue>
      <A_Screen>1</A_Screen>
      <SystemEnabled>false</SystemEnabled>
      <System>0</System>
      <CLpd>0.1</CLpd>
      <KiEnabled>false</KiEnabled>
      <Ki>1000000</Ki>
      <Ki_VariationType>0</Ki_VariationType>
      <Ki_VariationValue>0</Ki_VariationValue>
      <KiFuinc>1</KiFuinc>
      <KiFuinc_VariationType>0</KiFuinc_VariationType>
      <KiFuinc_VariationValue>0</KiFuinc_VariationValue>
      <ExtraParams />
    </Transporter>
    <Transporter>
      <Enabled>false</Enabled>
      <CustomScript />
      <CustomScriptPath />
      <Organ>6</Organ>
      <TransporterID>ABCC6</TransporterID>
      <Location>Sinusoidal</Location>
      <Function>Efflux</Function>
      <SavedFunction>Efflux</SavedFunction>
      <ClKmVmaxSwitch>false</ClKmVmaxSwitch>
      <ISEFT>1</ISEFT>
      <ISEF_T_VariationType>0</ISEF_T_VariationType>
      <ISEF_T_VariationValue>0</ISEF_T_VariationValue>
      <ISEFT_RAFREFSwitch>false</ISEFT_RAFREFSwitch>
      <CL_Screen>0</CL_Screen>
      <CL_VariationType>0</CL_VariationType>
      <CL_VariationValue>0</CL_VariationValue>
      <Jmax_Screen>0</Jmax_Screen>
      <Jmax_VariationType>0</Jmax_VariationType>
      <Jmax_VariationValue>0</Jmax_VariationValue>
      <Km_Screen>1000000</Km_Screen>
      <Km_VariationType>0</Km_VariationType>
      <Km_VariationValue>0</Km_VariationValue>
      <CLint_fuinc>1</CLint_fuinc>
      <CLint_fuinc_VariationType>0</CLint_fuinc_VariationType>
      <CLint_fuinc_VariationValue>0</CLint_fuinc_VariationValue>
      <ScalingFactor>1</ScalingFactor>
      <ScalingFactor_VariationType>0</ScalingFactor_VariationType>
      <ScalingFactor_VariationValue>0</ScalingFactor_VariationValue>
      <A_Screen>1</A_Screen>
      <SystemEnabled>false</SystemEnabled>
      <System>0</System>
      <CLpd>0.1</CLpd>
      <KiEnabled>false</KiEnabled>
      <Ki>1000000</Ki>
      <Ki_VariationType>0</Ki_VariationType>
      <Ki_VariationValue>0</Ki_VariationValue>
      <KiFuinc>1</KiFuinc>
      <KiFuinc_VariationType>0</KiFuinc_VariationType>
      <KiFuinc_VariationValue>0</KiFuinc_VariationValue>
      <ExtraParams />
    </Transporter>
    <Transporter>
      <Enabled>false</Enabled>
      <CustomScript />
      <CustomScriptPath />
      <Organ>6</Organ>
      <TransporterID>CANALICULAR_EFFLUX</TransporterID>
      <Location>Canalicular</Location>
      <Function>Efflux</Function>
      <SavedFunction>Efflux</SavedFunction>
      <ClKmVmaxSwitch>false</ClKmVmaxSwitch>
      <ISEFT>1</ISEFT>
      <ISEF_T_VariationType>0</ISEF_T_VariationType>
      <ISEF_T_VariationValue>0</ISEF_T_VariationValue>
      <ISEFT_RAFREFSwitch>false</ISEFT_RAFREFSwitch>
      <CL_Screen>0</CL_Screen>
      <CL_VariationType>0</CL_VariationType>
      <CL_VariationValue>0</CL_VariationValue>
      <Jmax_Screen>0</Jmax_Screen>
      <Jmax_VariationType>0</Jmax_VariationType>
      <Jmax_VariationValue>0</Jmax_VariationValue>
      <Km_Screen>1000000</Km_Screen>
      <Km_VariationType>0</Km_VariationType>
      <Km_VariationValue>0</Km_VariationValue>
      <CLint_fuinc>1</CLint_fuinc>
      <CLint_fuinc_VariationType>0</CLint_fuinc_VariationType>
      <CLint_fuinc_VariationValue>0</CLint_fuinc_VariationValue>
      <ScalingFactor>1</ScalingFactor>
      <ScalingFactor_VariationType>0</ScalingFactor_VariationType>
      <ScalingFactor_VariationValue>0</ScalingFactor_VariationValue>
      <A_Screen>1</A_Screen>
      <SystemEnabled>false</SystemEnabled>
      <System>0</System>
      <CLpd>0.1</CLpd>
      <KiEnabled>false</KiEnabled>
      <Ki>1000000</Ki>
      <Ki_VariationType>0</Ki_VariationType>
      <Ki_VariationValue>0</Ki_VariationValue>
      <KiFuinc>1</KiFuinc>
      <KiFuinc_VariationType>0</KiFuinc_VariationType>
      <KiFuinc_VariationValue>0</KiFuinc_VariationValue>
      <ExtraParams />
    </Transporter>
    <Transporter>
      <Enabled>false</Enabled>
      <CustomScript />
      <CustomScriptPath />
      <Organ>6</Organ>
      <TransporterID>ABCB1</TransporterID>
      <Location>Canalicular</Location>
      <Function>Efflux</Function>
      <SavedFunction>Efflux</SavedFunction>
      <ClKmVmaxSwitch>false</ClKmVmaxSwitch>
      <ISEFT>1</ISEFT>
      <ISEF_T_VariationType>0</ISEF_T_VariationType>
      <ISEF_T_VariationValue>0</ISEF_T_VariationValue>
      <ISEFT_RAFREFSwitch>false</ISEFT_RAFREFSwitch>
      <CL_Screen>0</CL_Screen>
      <CL_VariationType>0</CL_VariationType>
      <CL_VariationValue>0</CL_VariationValue>
      <Jmax_Screen>0</Jmax_Screen>
      <Jmax_VariationType>0</Jmax_VariationType>
      <Jmax_VariationValue>0</Jmax_VariationValue>
      <Km_Screen>1000000</Km_Screen>
      <Km_VariationType>0</Km_VariationType>
      <Km_VariationValue>0</Km_VariationValue>
      <CLint_fuinc>1</CLint_fuinc>
      <CLint_fuinc_VariationType>0</CLint_fuinc_VariationType>
      <CLint_fuinc_VariationValue>0</CLint_fuinc_VariationValue>
      <ScalingFactor>1</ScalingFactor>
      <ScalingFactor_VariationType>0</ScalingFactor_VariationType>
      <ScalingFactor_VariationValue>0</ScalingFactor_VariationValue>
      <A_Screen>1</A_Screen>
      <SystemEnabled>false</SystemEnabled>
      <System>0</System>
      <CLpd>0.1</CLpd>
      <KiEnabled>false</KiEnabled>
      <Ki>1000000</Ki>
      <Ki_VariationType>0</Ki_VariationType>
      <Ki_VariationValue>0</Ki_VariationValue>
      <KiFuinc>1</KiFuinc>
      <KiFuinc_VariationType>0</KiFuinc_VariationType>
      <KiFuinc_VariationValue>0</KiFuinc_VariationValue>
      <ExtraParams />
    </Transporter>
    <Transporter>
      <Enabled>false</Enabled>
      <CustomScript />
      <CustomScriptPath />
      <Organ>6</Organ>
      <TransporterID>ABCB11</TransporterID>
      <Location>Canalicular</Location>
      <Function>Efflux</Function>
      <SavedFunction>Efflux</SavedFunction>
      <ClKmVmaxSwitch>false</ClKmVmaxSwitch>
      <ISEFT>1</ISEFT>
      <ISEF_T_VariationType>0</ISEF_T_VariationType>
      <ISEF_T_VariationValue>0</ISEF_T_VariationValue>
      <ISEFT_RAFREFSwitch>false</ISEFT_RAFREFSwitch>
      <CL_Screen>0</CL_Screen>
      <CL_VariationType>0</CL_VariationType>
      <CL_VariationValue>0</CL_VariationValue>
      <Jmax_Screen>0</Jmax_Screen>
      <Jmax_VariationType>0</Jmax_VariationType>
      <Jmax_VariationValue>0</Jmax_VariationValue>
      <Km_Screen>1000000</Km_Screen>
      <Km_VariationType>0</Km_VariationType>
      <Km_VariationValue>0</Km_VariationValue>
      <CLint_fuinc>1</CLint_fuinc>
      <CLint_fuinc_VariationType>0</CLint_fuinc_VariationType>
      <CLint_fuinc_VariationValue>0</CLint_fuinc_VariationValue>
      <ScalingFactor>1</ScalingFactor>
      <ScalingFactor_VariationType>0</ScalingFactor_VariationType>
      <ScalingFactor_VariationValue>0</ScalingFactor_VariationValue>
      <A_Screen>1</A_Screen>
      <SystemEnabled>false</SystemEnabled>
      <System>0</System>
      <CLpd>0.1</CLpd>
      <KiEnabled>false</KiEnabled>
      <Ki>1000000</Ki>
      <Ki_VariationType>0</Ki_VariationType>
      <Ki_VariationValue>0</Ki_VariationValue>
      <KiFuinc>1</KiFuinc>
      <KiFuinc_VariationType>0</KiFuinc_VariationType>
      <KiFuinc_VariationValue>0</KiFuinc_VariationValue>
      <ExtraParams />
    </Transporter>
    <Transporter>
      <Enabled>false</Enabled>
      <CustomScript />
      <CustomScriptPath />
      <Organ>6</Organ>
      <TransporterID>ABCC2</TransporterID>
      <Location>Canalicular</Location>
      <Function>Efflux</Function>
      <SavedFunction>Efflux</SavedFunction>
      <ClKmVmaxSwitch>false</ClKmVmaxSwitch>
      <ISEFT>1</ISEFT>
      <ISEF_T_VariationType>0</ISEF_T_VariationType>
      <ISEF_T_VariationValue>0</ISEF_T_VariationValue>
      <ISEFT_RAFREFSwitch>false</ISEFT_RAFREFSwitch>
      <CL_Screen>0</CL_Screen>
      <CL_VariationType>0</CL_VariationType>
      <CL_VariationValue>0</CL_VariationValue>
      <Jmax_Screen>0</Jmax_Screen>
      <Jmax_VariationType>0</Jmax_VariationType>
      <Jmax_VariationValue>0</Jmax_VariationValue>
      <Km_Screen>1000000</Km_Screen>
      <Km_VariationType>0</Km_VariationType>
      <Km_VariationValue>0</Km_VariationValue>
      <CLint_fuinc>1</CLint_fuinc>
      <CLint_fuinc_VariationType>0</CLint_fuinc_VariationType>
      <CLint_fuinc_VariationValue>0</CLint_fuinc_VariationValue>
      <ScalingFactor>1</ScalingFactor>
      <ScalingFactor_VariationType>0</ScalingFactor_VariationType>
      <ScalingFactor_VariationValue>0</ScalingFactor_VariationValue>
      <A_Screen>1</A_Screen>
      <SystemEnabled>false</SystemEnabled>
      <System>0</System>
      <CLpd>0.1</CLpd>
      <KiEnabled>false</KiEnabled>
      <Ki>1000000</Ki>
      <Ki_VariationType>0</Ki_VariationType>
      <Ki_VariationValue>0</Ki_VariationValue>
      <KiFuinc>1</KiFuinc>
      <KiFuinc_VariationType>0</KiFuinc_VariationType>
      <KiFuinc_VariationValue>0</KiFuinc_VariationValue>
      <ExtraParams />
    </Transporter>
    <Transporter>
      <Enabled>false</Enabled>
      <CustomScript />
      <CustomScriptPath />
      <Organ>6</Organ>
      <TransporterID>ABCG2</TransporterID>
      <Location>Canalicular</Location>
      <Function>Efflux</Function>
      <SavedFunction>Efflux</SavedFunction>
      <ClKmVmaxSwitch>false</ClKmVmaxSwitch>
      <ISEFT>1</ISEFT>
      <ISEF_T_VariationType>0</ISEF_T_VariationType>
      <ISEF_T_VariationValue>0</ISEF_T_VariationValue>
      <ISEFT_RAFREFSwitch>false</ISEFT_RAFREFSwitch>
      <CL_Screen>0</CL_Screen>
      <CL_VariationType>0</CL_VariationType>
      <CL_VariationValue>0</CL_VariationValue>
      <Jmax_Screen>0</Jmax_Screen>
      <Jmax_VariationType>0</Jmax_VariationType>
      <Jmax_VariationValue>0</Jmax_VariationValue>
      <Km_Screen>1000000</Km_Screen>
      <Km_VariationType>0</Km_VariationType>
      <Km_VariationValue>0</Km_VariationValue>
      <CLint_fuinc>1</CLint_fuinc>
      <CLint_fuinc_VariationType>0</CLint_fuinc_VariationType>
      <CLint_fuinc_VariationValue>0</CLint_fuinc_VariationValue>
      <ScalingFactor>1</ScalingFactor>
      <ScalingFactor_VariationType>0</ScalingFactor_VariationType>
      <ScalingFactor_VariationValue>0</ScalingFactor_VariationValue>
      <A_Screen>1</A_Screen>
      <SystemEnabled>false</SystemEnabled>
      <System>0</System>
      <CLpd>0.1</CLpd>
      <KiEnabled>false</KiEnabled>
      <Ki>1000000</Ki>
      <Ki_VariationType>0</Ki_VariationType>
      <Ki_VariationValue>0</Ki_VariationValue>
      <KiFuinc>1</KiFuinc>
      <KiFuinc_VariationType>0</KiFuinc_VariationType>
      <KiFuinc_VariationValue>0</KiFuinc_VariationValue>
      <ExtraParams />
    </Transporter>
    <Transporter>
      <Enabled>false</Enabled>
      <CustomScript />
      <CustomScriptPath />
      <Organ>6</Organ>
      <TransporterID>SLC47A1</TransporterID>
      <Location>Canalicular</Location>
      <Function>Efflux</Function>
      <SavedFunction>Efflux</SavedFunction>
      <ClKmVmaxSwitch>false</ClKmVmaxSwitch>
      <ISEFT>1</ISEFT>
      <ISEF_T_VariationType>0</ISEF_T_VariationType>
      <ISEF_T_VariationValue>0</ISEF_T_VariationValue>
      <ISEFT_RAFREFSwitch>false</ISEFT_RAFREFSwitch>
      <CL_Screen>0</CL_Screen>
      <CL_VariationType>0</CL_VariationType>
      <CL_VariationValue>0</CL_VariationValue>
      <Jmax_Screen>0</Jmax_Screen>
      <Jmax_VariationType>0</Jmax_VariationType>
      <Jmax_VariationValue>0</Jmax_VariationValue>
      <Km_Screen>1000000</Km_Screen>
      <Km_VariationType>0</Km_VariationType>
      <Km_VariationValue>0</Km_VariationValue>
      <CLint_fuinc>1</CLint_fuinc>
      <CLint_fuinc_VariationType>0</CLint_fuinc_VariationType>
      <CLint_fuinc_VariationValue>0</CLint_fuinc_VariationValue>
      <ScalingFactor>1</ScalingFactor>
      <ScalingFactor_VariationType>0</ScalingFactor_VariationType>
      <ScalingFactor_VariationValue>0</ScalingFactor_VariationValue>
      <A_Screen>1</A_Screen>
      <SystemEnabled>false</SystemEnabled>
      <System>0</System>
      <CLpd>0.1</CLpd>
      <KiEnabled>false</KiEnabled>
      <Ki>1000000</Ki>
      <Ki_VariationType>0</Ki_VariationType>
      <Ki_VariationValue>0</Ki_VariationValue>
      <KiFuinc>1</KiFuinc>
      <KiFuinc_VariationType>0</KiFuinc_VariationType>
      <KiFuinc_VariationValue>0</KiFuinc_VariationValue>
      <ExtraParams />
    </Transporter>
  </LiverTransporterSet>
  <BrainTransporterSet>
    <Transporter>
      <Enabled>false</Enabled>
      <CustomScript />
      <CustomScriptPath />
      <Organ>2</Organ>
      <TransporterID>ABCB1</TransporterID>
      <Location>Apical</Location>
      <Function>Efflux</Function>
      <SavedFunction>Efflux</SavedFunction>
      <ClKmVmaxSwitch>false</ClKmVmaxSwitch>
      <ISEFT>1</ISEFT>
      <ISEF_T_VariationType>0</ISEF_T_VariationType>
      <ISEF_T_VariationValue>0</ISEF_T_VariationValue>
      <ISEFT_RAFREFSwitch>false</ISEFT_RAFREFSwitch>
      <CL_Screen>0</CL_Screen>
      <CL_VariationType>0</CL_VariationType>
      <CL_VariationValue>0</CL_VariationValue>
      <Jmax_Screen>0</Jmax_Screen>
      <Jmax_VariationType>0</Jmax_VariationType>
      <Jmax_VariationValue>0</Jmax_VariationValue>
      <Km_Screen>1000000</Km_Screen>
      <Km_VariationType>0</Km_VariationType>
      <Km_VariationValue>0</Km_VariationValue>
      <CLint_fuinc>1</CLint_fuinc>
      <CLint_fuinc_VariationType>0</CLint_fuinc_VariationType>
      <CLint_fuinc_VariationValue>0</CLint_fuinc_VariationValue>
      <ScalingFactor>1</ScalingFactor>
      <ScalingFactor_VariationType>0</ScalingFactor_VariationType>
      <ScalingFactor_VariationValue>0</ScalingFactor_VariationValue>
      <A_Screen>1</A_Screen>
      <SystemEnabled>false</SystemEnabled>
      <System>0</System>
      <CLpd>0.1</CLpd>
      <KiEnabled>false</KiEnabled>
      <Ki>1000000</Ki>
      <Ki_VariationType>0</Ki_VariationType>
      <Ki_VariationValue>0</Ki_VariationValue>
      <KiFuinc>1</KiFuinc>
      <KiFuinc_VariationType>0</KiFuinc_VariationType>
      <KiFuinc_VariationValue>0</KiFuinc_VariationValue>
      <ExtraParams />
    </Transporter>
    <Transporter>
      <Enabled>false</Enabled>
      <CustomScript />
      <CustomScriptPath />
      <Organ>2</Organ>
      <TransporterID>ABCC4</TransporterID>
      <Location>Apical</Location>
      <Function>Efflux</Function>
      <SavedFunction>Efflux</SavedFunction>
      <ClKmVmaxSwitch>false</ClKmVmaxSwitch>
      <ISEFT>1</ISEFT>
      <ISEF_T_VariationType>0</ISEF_T_VariationType>
      <ISEF_T_VariationValue>0</ISEF_T_VariationValue>
      <ISEFT_RAFREFSwitch>false</ISEFT_RAFREFSwitch>
      <CL_Screen>0</CL_Screen>
      <CL_VariationType>0</CL_VariationType>
      <CL_VariationValue>0</CL_VariationValue>
      <Jmax_Screen>0</Jmax_Screen>
      <Jmax_VariationType>0</Jmax_VariationType>
      <Jmax_VariationValue>0</Jmax_VariationValue>
      <Km_Screen>1000000</Km_Screen>
      <Km_VariationType>0</Km_VariationType>
      <Km_VariationValue>0</Km_VariationValue>
      <CLint_fuinc>1</CLint_fuinc>
      <CLint_fuinc_VariationType>0</CLint_fuinc_VariationType>
      <CLint_fuinc_VariationValue>0</CLint_fuinc_VariationValue>
      <ScalingFactor>1</ScalingFactor>
      <ScalingFactor_VariationType>0</ScalingFactor_VariationType>
      <ScalingFactor_VariationValue>0</ScalingFactor_VariationValue>
      <A_Screen>1</A_Screen>
      <SystemEnabled>false</SystemEnabled>
      <System>0</System>
      <CLpd>0.1</CLpd>
      <KiEnabled>false</KiEnabled>
      <Ki>1000000</Ki>
      <Ki_VariationType>0</Ki_VariationType>
      <Ki_VariationValue>0</Ki_VariationValue>
      <KiFuinc>1</KiFuinc>
      <KiFuinc_VariationType>0</KiFuinc_VariationType>
      <KiFuinc_VariationValue>0</KiFuinc_VariationValue>
      <ExtraParams />
    </Transporter>
    <Transporter>
      <Enabled>false</Enabled>
      <CustomScript />
      <CustomScriptPath />
      <Organ>2</Organ>
      <TransporterID>ABCG2</TransporterID>
      <Location>Apical</Location>
      <Function>Efflux</Function>
      <SavedFunction>Efflux</SavedFunction>
      <ClKmVmaxSwitch>false</ClKmVmaxSwitch>
      <ISEFT>1</ISEFT>
      <ISEF_T_VariationType>0</ISEF_T_VariationType>
      <ISEF_T_VariationValue>0</ISEF_T_VariationValue>
      <ISEFT_RAFREFSwitch>false</ISEFT_RAFREFSwitch>
      <CL_Screen>0</CL_Screen>
      <CL_VariationType>0</CL_VariationType>
      <CL_VariationValue>0</CL_VariationValue>
      <Jmax_Screen>0</Jmax_Screen>
      <Jmax_VariationType>0</Jmax_VariationType>
      <Jmax_VariationValue>0</Jmax_VariationValue>
      <Km_Screen>1000000</Km_Screen>
      <Km_VariationType>0</Km_VariationType>
      <Km_VariationValue>0</Km_VariationValue>
      <CLint_fuinc>1</CLint_fuinc>
      <CLint_fuinc_VariationType>0</CLint_fuinc_VariationType>
      <CLint_fuinc_VariationValue>0</CLint_fuinc_VariationValue>
      <ScalingFactor>1</ScalingFactor>
      <ScalingFactor_VariationType>0</ScalingFactor_VariationType>
      <ScalingFactor_VariationValue>0</ScalingFactor_VariationValue>
      <A_Screen>1</A_Screen>
      <SystemEnabled>false</SystemEnabled>
      <System>0</System>
      <CLpd>0.1</CLpd>
      <KiEnabled>false</KiEnabled>
      <Ki>1000000</Ki>
      <Ki_VariationType>0</Ki_VariationType>
      <Ki_VariationValue>0</Ki_VariationValue>
      <KiFuinc>1</KiFuinc>
      <KiFuinc_VariationType>0</KiFuinc_VariationType>
      <KiFuinc_VariationValue>0</KiFuinc_VariationValue>
      <ExtraParams />
    </Transporter>
    <Transporter>
      <Enabled>false</Enabled>
      <CustomScript />
      <CustomScriptPath />
      <Organ>2</Organ>
      <TransporterID>APICAL_INFLUX</TransporterID>
      <Location>Apical</Location>
      <Function>Uptake</Function>
      <SavedFunction>Uptake</SavedFunction>
      <ClKmVmaxSwitch>false</ClKmVmaxSwitch>
      <ISEFT>1</ISEFT>
      <ISEF_T_VariationType>0</ISEF_T_VariationType>
      <ISEF_T_VariationValue>0</ISEF_T_VariationValue>
      <ISEFT_RAFREFSwitch>false</ISEFT_RAFREFSwitch>
      <CL_Screen>0</CL_Screen>
      <CL_VariationType>0</CL_VariationType>
      <CL_VariationValue>0</CL_VariationValue>
      <Jmax_Screen>0</Jmax_Screen>
      <Jmax_VariationType>0</Jmax_VariationType>
      <Jmax_VariationValue>0</Jmax_VariationValue>
      <Km_Screen>1000000</Km_Screen>
      <Km_VariationType>0</Km_VariationType>
      <Km_VariationValue>0</Km_VariationValue>
      <CLint_fuinc>1</CLint_fuinc>
      <CLint_fuinc_VariationType>0</CLint_fuinc_VariationType>
      <CLint_fuinc_VariationValue>0</CLint_fuinc_VariationValue>
      <ScalingFactor>1</ScalingFactor>
      <ScalingFactor_VariationType>0</ScalingFactor_VariationType>
      <ScalingFactor_VariationValue>0</ScalingFactor_VariationValue>
      <A_Screen>1</A_Screen>
      <SystemEnabled>false</SystemEnabled>
      <System>0</System>
      <CLpd>0.1</CLpd>
      <KiEnabled>false</KiEnabled>
      <Ki>1000000</Ki>
      <Ki_VariationType>0</Ki_VariationType>
      <Ki_VariationValue>0</Ki_VariationValue>
      <KiFuinc>1</KiFuinc>
      <KiFuinc_VariationType>0</KiFuinc_VariationType>
      <KiFuinc_VariationValue>0</KiFuinc_VariationValue>
      <ExtraParams />
    </Transporter>
  </BrainTransporterSet>
  <CSFTransporterSet>
    <Transporter>
      <Enabled>false</Enabled>
      <CustomScript />
      <CustomScriptPath />
      <Organ>12</Organ>
      <TransporterID>APICAL_EFLUX</TransporterID>
      <Location>Apical</Location>
      <Function>Efflux</Function>
      <SavedFunction>Efflux</SavedFunction>
      <ClKmVmaxSwitch>false</ClKmVmaxSwitch>
      <ISEFT>1</ISEFT>
      <ISEF_T_VariationType>0</ISEF_T_VariationType>
      <ISEF_T_VariationValue>0</ISEF_T_VariationValue>
      <ISEFT_RAFREFSwitch>false</ISEFT_RAFREFSwitch>
      <CL_Screen>0</CL_Screen>
      <CL_VariationType>0</CL_VariationType>
      <CL_VariationValue>0</CL_VariationValue>
      <Jmax_Screen>0</Jmax_Screen>
      <Jmax_VariationType>0</Jmax_VariationType>
      <Jmax_VariationValue>0</Jmax_VariationValue>
      <Km_Screen>1000000</Km_Screen>
      <Km_VariationType>0</Km_VariationType>
      <Km_VariationValue>0</Km_VariationValue>
      <CLint_fuinc>1</CLint_fuinc>
      <CLint_fuinc_VariationType>0</CLint_fuinc_VariationType>
      <CLint_fuinc_VariationValue>0</CLint_fuinc_VariationValue>
      <ScalingFactor>1</ScalingFactor>
      <ScalingFactor_VariationType>0</ScalingFactor_VariationType>
      <ScalingFactor_VariationValue>0</ScalingFactor_VariationValue>
      <A_Screen>1</A_Screen>
      <SystemEnabled>false</SystemEnabled>
      <System>0</System>
      <CLpd>0.1</CLpd>
      <KiEnabled>false</KiEnabled>
      <Ki>1000000</Ki>
      <Ki_VariationType>0</Ki_VariationType>
      <Ki_VariationValue>0</Ki_VariationValue>
      <KiFuinc>1</KiFuinc>
      <KiFuinc_VariationType>0</KiFuinc_VariationType>
      <KiFuinc_VariationValue>0</KiFuinc_VariationValue>
      <ExtraParams />
    </Transporter>
    <Transporter>
      <Enabled>false</Enabled>
      <CustomScript />
      <CustomScriptPath />
      <Organ>12</Organ>
      <TransporterID>APICAL_INFLUX</TransporterID>
      <Location>Apical</Location>
      <Function>Uptake</Function>
      <SavedFunction>Uptake</SavedFunction>
      <ClKmVmaxSwitch>false</ClKmVmaxSwitch>
      <ISEFT>1</ISEFT>
      <ISEF_T_VariationType>0</ISEF_T_VariationType>
      <ISEF_T_VariationValue>0</ISEF_T_VariationValue>
      <ISEFT_RAFREFSwitch>false</ISEFT_RAFREFSwitch>
      <CL_Screen>0</CL_Screen>
      <CL_VariationType>0</CL_VariationType>
      <CL_VariationValue>0</CL_VariationValue>
      <Jmax_Screen>0</Jmax_Screen>
      <Jmax_VariationType>0</Jmax_VariationType>
      <Jmax_VariationValue>0</Jmax_VariationValue>
      <Km_Screen>1000000</Km_Screen>
      <Km_VariationType>0</Km_VariationType>
      <Km_VariationValue>0</Km_VariationValue>
      <CLint_fuinc>1</CLint_fuinc>
      <CLint_fuinc_VariationType>0</CLint_fuinc_VariationType>
      <CLint_fuinc_VariationValue>0</CLint_fuinc_VariationValue>
      <ScalingFactor>1</ScalingFactor>
      <ScalingFactor_VariationType>0</ScalingFactor_VariationType>
      <ScalingFactor_VariationValue>0</ScalingFactor_VariationValue>
      <A_Screen>1</A_Screen>
      <SystemEnabled>false</SystemEnabled>
      <System>0</System>
      <CLpd>0.1</CLpd>
      <KiEnabled>false</KiEnabled>
      <Ki>1000000</Ki>
      <Ki_VariationType>0</Ki_VariationType>
      <Ki_VariationValue>0</Ki_VariationValue>
      <KiFuinc>1</KiFuinc>
      <KiFuinc_VariationType>0</KiFuinc_VariationType>
      <KiFuinc_VariationValue>0</KiFuinc_VariationValue>
      <ExtraParams />
    </Transporter>
  </CSFTransporterSet>
  <NeuralTransporterSet />
  <KidneyTransporterSet>
    <Transporter>
      <Enabled>false</Enabled>
      <CustomScript />
      <CustomScriptPath />
      <Organ>5</Organ>
      <TransporterID>SLC22A2</TransporterID>
      <Location>Basolateral</Location>
      <Function>Uptake</Function>
      <SavedFunction>Uptake</SavedFunction>
      <ClKmVmaxSwitch>false</ClKmVmaxSwitch>
      <ISEFT>1</ISEFT>
      <ISEF_T_VariationType>0</ISEF_T_VariationType>
      <ISEF_T_VariationValue>0</ISEF_T_VariationValue>
      <ISEFT_RAFREFSwitch>false</ISEFT_RAFREFSwitch>
      <CL_Screen>0</CL_Screen>
      <CL_VariationType>0</CL_VariationType>
      <CL_VariationValue>0</CL_VariationValue>
      <Jmax_Screen>0</Jmax_Screen>
      <Jmax_VariationType>0</Jmax_VariationType>
      <Jmax_VariationValue>0</Jmax_VariationValue>
      <Km_Screen>1000000</Km_Screen>
      <Km_VariationType>0</Km_VariationType>
      <Km_VariationValue>0</Km_VariationValue>
      <CLint_fuinc>1</CLint_fuinc>
      <CLint_fuinc_VariationType>0</CLint_fuinc_VariationType>
      <CLint_fuinc_VariationValue>0</CLint_fuinc_VariationValue>
      <ScalingFactor>1</ScalingFactor>
      <ScalingFactor_VariationType>0</ScalingFactor_VariationType>
      <ScalingFactor_VariationValue>0</ScalingFactor_VariationValue>
      <A_Screen>1</A_Screen>
      <SystemEnabled>false</SystemEnabled>
      <System>0</System>
      <CLpd>0.1</CLpd>
      <KiEnabled>false</KiEnabled>
      <Ki>1000000</Ki>
      <Ki_VariationType>0</Ki_VariationType>
      <Ki_VariationValue>0</Ki_VariationValue>
      <KiFuinc>1</KiFuinc>
      <KiFuinc_VariationType>0</KiFuinc_VariationType>
      <KiFuinc_VariationValue>0</KiFuinc_VariationValue>
      <ExtraParams>
        <FunctionParams>
          <Function>Electrogenic</Function>
          <J>0</J>
          <Jmax>0</Jmax>
          <Km>1000000</Km>
          <ScalingFactor>1</ScalingFactor>
          <KmJmaxSwitch>false</KmJmaxSwitch>
          <System>0</System>
          <J_VariationType>0</J_VariationType>
          <Jmax_VariationType>0</Jmax_VariationType>
          <Km_VariationType>0</Km_VariationType>
          <ScalingFactor_VariationType>0</ScalingFactor_VariationType>
          <J_VariationValue>0</J_VariationValue>
          <Jmax_VariationValue>0</Jmax_VariationValue>
          <Km_VariationValue>0</Km_VariationValue>
          <ScalingFactor_VariationValue>0</ScalingFactor_VariationValue>
        </FunctionParams>
      </ExtraParams>
    </Transporter>
    <Transporter>
      <Enabled>false</Enabled>
      <CustomScript />
      <CustomScriptPath />
      <Organ>5</Organ>
      <TransporterID>SLC22A6</TransporterID>
      <Location>Basolateral</Location>
      <Function>Uptake</Function>
      <SavedFunction>Uptake</SavedFunction>
      <ClKmVmaxSwitch>false</ClKmVmaxSwitch>
      <ISEFT>1</ISEFT>
      <ISEF_T_VariationType>0</ISEF_T_VariationType>
      <ISEF_T_VariationValue>0</ISEF_T_VariationValue>
      <ISEFT_RAFREFSwitch>false</ISEFT_RAFREFSwitch>
      <CL_Screen>0</CL_Screen>
      <CL_VariationType>0</CL_VariationType>
      <CL_VariationValue>0</CL_VariationValue>
      <Jmax_Screen>0</Jmax_Screen>
      <Jmax_VariationType>0</Jmax_VariationType>
      <Jmax_VariationValue>0</Jmax_VariationValue>
      <Km_Screen>1000000</Km_Screen>
      <Km_VariationType>0</Km_VariationType>
      <Km_VariationValue>0</Km_VariationValue>
      <CLint_fuinc>1</CLint_fuinc>
      <CLint_fuinc_VariationType>0</CLint_fuinc_VariationType>
      <CLint_fuinc_VariationValue>0</CLint_fuinc_VariationValue>
      <ScalingFactor>1</ScalingFactor>
      <ScalingFactor_VariationType>0</ScalingFactor_VariationType>
      <ScalingFactor_VariationValue>0</ScalingFactor_VariationValue>
      <A_Screen>1</A_Screen>
      <SystemEnabled>false</SystemEnabled>
      <System>0</System>
      <CLpd>0.1</CLpd>
      <KiEnabled>false</KiEnabled>
      <Ki>1000000</Ki>
      <Ki_VariationType>0</Ki_VariationType>
      <Ki_VariationValue>0</Ki_VariationValue>
      <KiFuinc>1</KiFuinc>
      <KiFuinc_VariationType>0</KiFuinc_VariationType>
      <KiFuinc_VariationValue>0</KiFuinc_VariationValue>
      <ExtraParams />
    </Transporter>
    <Transporter>
      <Enabled>false</Enabled>
      <CustomScript />
      <CustomScriptPath />
      <Organ>5</Organ>
      <TransporterID>SLC22A8</TransporterID>
      <Location>Basolateral</Location>
      <Function>Uptake</Function>
      <SavedFunction>Uptake</SavedFunction>
      <ClKmVmaxSwitch>false</ClKmVmaxSwitch>
      <ISEFT>1</ISEFT>
      <ISEF_T_VariationType>0</ISEF_T_VariationType>
      <ISEF_T_VariationValue>0</ISEF_T_VariationValue>
      <ISEFT_RAFREFSwitch>false</ISEFT_RAFREFSwitch>
      <CL_Screen>0</CL_Screen>
      <CL_VariationType>0</CL_VariationType>
      <CL_VariationValue>0</CL_VariationValue>
      <Jmax_Screen>0</Jmax_Screen>
      <Jmax_VariationType>0</Jmax_VariationType>
      <Jmax_VariationValue>0</Jmax_VariationValue>
      <Km_Screen>1000000</Km_Screen>
      <Km_VariationType>0</Km_VariationType>
      <Km_VariationValue>0</Km_VariationValue>
      <CLint_fuinc>1</CLint_fuinc>
      <CLint_fuinc_VariationType>0</CLint_fuinc_VariationType>
      <CLint_fuinc_VariationValue>0</CLint_fuinc_VariationValue>
      <ScalingFactor>1</ScalingFactor>
      <ScalingFactor_VariationType>0</ScalingFactor_VariationType>
      <ScalingFactor_VariationValue>0</ScalingFactor_VariationValue>
      <A_Screen>1</A_Screen>
      <SystemEnabled>false</SystemEnabled>
      <System>0</System>
      <CLpd>0.1</CLpd>
      <KiEnabled>false</KiEnabled>
      <Ki>1000000</Ki>
      <Ki_VariationType>0</Ki_VariationType>
      <Ki_VariationValue>0</Ki_VariationValue>
      <KiFuinc>1</KiFuinc>
      <KiFuinc_VariationType>0</KiFuinc_VariationType>
      <KiFuinc_VariationValue>0</KiFuinc_VariationValue>
      <ExtraParams />
    </Transporter>
    <Transporter>
      <Enabled>false</Enabled>
      <CustomScript />
      <CustomScriptPath />
      <Organ>5</Organ>
      <TransporterID>BASALEF</TransporterID>
      <Location>Basolateral</Location>
      <Function>Efflux</Function>
      <SavedFunction>Efflux</SavedFunction>
      <ClKmVmaxSwitch>false</ClKmVmaxSwitch>
      <ISEFT>1</ISEFT>
      <ISEF_T_VariationType>0</ISEF_T_VariationType>
      <ISEF_T_VariationValue>0</ISEF_T_VariationValue>
      <ISEFT_RAFREFSwitch>false</ISEFT_RAFREFSwitch>
      <CL_Screen>0</CL_Screen>
      <CL_VariationType>0</CL_VariationType>
      <CL_VariationValue>0</CL_VariationValue>
      <Jmax_Screen>0</Jmax_Screen>
      <Jmax_VariationType>0</Jmax_VariationType>
      <Jmax_VariationValue>0</Jmax_VariationValue>
      <Km_Screen>1000000</Km_Screen>
      <Km_VariationType>0</Km_VariationType>
      <Km_VariationValue>0</Km_VariationValue>
      <CLint_fuinc>1</CLint_fuinc>
      <CLint_fuinc_VariationType>0</CLint_fuinc_VariationType>
      <CLint_fuinc_VariationValue>0</CLint_fuinc_VariationValue>
      <ScalingFactor>1</ScalingFactor>
      <ScalingFactor_VariationType>0</ScalingFactor_VariationType>
      <ScalingFactor_VariationValue>0</ScalingFactor_VariationValue>
      <A_Screen>1</A_Screen>
      <SystemEnabled>false</SystemEnabled>
      <System>0</System>
      <CLpd>0.1</CLpd>
      <KiEnabled>false</KiEnabled>
      <Ki>1000000</Ki>
      <Ki_VariationType>0</Ki_VariationType>
      <Ki_VariationValue>0</Ki_VariationValue>
      <KiFuinc>1</KiFuinc>
      <KiFuinc_VariationType>0</KiFuinc_VariationType>
      <KiFuinc_VariationValue>0</KiFuinc_VariationValue>
      <ExtraParams />
    </Transporter>
    <Transporter>
      <Enabled>false</Enabled>
      <CustomScript />
      <CustomScriptPath />
      <Organ>5</Organ>
      <TransporterID>ABCB1</TransporterID>
      <Location>Apical</Location>
      <Function>Efflux</Function>
      <SavedFunction>Efflux</SavedFunction>
      <ClKmVmaxSwitch>false</ClKmVmaxSwitch>
      <ISEFT>1</ISEFT>
      <ISEF_T_VariationType>0</ISEF_T_VariationType>
      <ISEF_T_VariationValue>0</ISEF_T_VariationValue>
      <ISEFT_RAFREFSwitch>false</ISEFT_RAFREFSwitch>
      <CL_Screen>0</CL_Screen>
      <CL_VariationType>0</CL_VariationType>
      <CL_VariationValue>0</CL_VariationValue>
      <Jmax_Screen>0</Jmax_Screen>
      <Jmax_VariationType>0</Jmax_VariationType>
      <Jmax_VariationValue>0</Jmax_VariationValue>
      <Km_Screen>1000000</Km_Screen>
      <Km_VariationType>0</Km_VariationType>
      <Km_VariationValue>0</Km_VariationValue>
      <CLint_fuinc>1</CLint_fuinc>
      <CLint_fuinc_VariationType>0</CLint_fuinc_VariationType>
      <CLint_fuinc_VariationValue>0</CLint_fuinc_VariationValue>
      <ScalingFactor>1</ScalingFactor>
      <ScalingFactor_VariationType>0</ScalingFactor_VariationType>
      <ScalingFactor_VariationValue>0</ScalingFactor_VariationValue>
      <A_Screen>1</A_Screen>
      <SystemEnabled>false</SystemEnabled>
      <System>0</System>
      <CLpd>0.1</CLpd>
      <KiEnabled>false</KiEnabled>
      <Ki>1000000</Ki>
      <Ki_VariationType>0</Ki_VariationType>
      <Ki_VariationValue>0</Ki_VariationValue>
      <KiFuinc>1</KiFuinc>
      <KiFuinc_VariationType>0</KiFuinc_VariationType>
      <KiFuinc_VariationValue>0</KiFuinc_VariationValue>
      <ExtraParams />
    </Transporter>
    <Transporter>
      <Enabled>false</Enabled>
      <CustomScript />
      <CustomScriptPath />
      <Organ>5</Organ>
      <TransporterID>ABCC4</TransporterID>
      <Location>Apical</Location>
      <Function>Efflux</Function>
      <SavedFunction>Efflux</SavedFunction>
      <ClKmVmaxSwitch>false</ClKmVmaxSwitch>
      <ISEFT>1</ISEFT>
      <ISEF_T_VariationType>0</ISEF_T_VariationType>
      <ISEF_T_VariationValue>0</ISEF_T_VariationValue>
      <ISEFT_RAFREFSwitch>false</ISEFT_RAFREFSwitch>
      <CL_Screen>0</CL_Screen>
      <CL_VariationType>0</CL_VariationType>
      <CL_VariationValue>0</CL_VariationValue>
      <Jmax_Screen>0</Jmax_Screen>
      <Jmax_VariationType>0</Jmax_VariationType>
      <Jmax_VariationValue>0</Jmax_VariationValue>
      <Km_Screen>1000000</Km_Screen>
      <Km_VariationType>0</Km_VariationType>
      <Km_VariationValue>0</Km_VariationValue>
      <CLint_fuinc>1</CLint_fuinc>
      <CLint_fuinc_VariationType>0</CLint_fuinc_VariationType>
      <CLint_fuinc_VariationValue>0</CLint_fuinc_VariationValue>
      <ScalingFactor>1</ScalingFactor>
      <ScalingFactor_VariationType>0</ScalingFactor_VariationType>
      <ScalingFactor_VariationValue>0</ScalingFactor_VariationValue>
      <A_Screen>1</A_Screen>
      <SystemEnabled>false</SystemEnabled>
      <System>0</System>
      <CLpd>0.1</CLpd>
      <KiEnabled>false</KiEnabled>
      <Ki>1000000</Ki>
      <Ki_VariationType>0</Ki_VariationType>
      <Ki_VariationValue>0</Ki_VariationValue>
      <KiFuinc>1</KiFuinc>
      <KiFuinc_VariationType>0</KiFuinc_VariationType>
      <KiFuinc_VariationValue>0</KiFuinc_VariationValue>
      <ExtraParams />
    </Transporter>
    <Transporter>
      <Enabled>false</Enabled>
      <CustomScript />
      <CustomScriptPath />
      <Organ>5</Organ>
      <TransporterID>SLC47As</TransporterID>
      <Location>Apical</Location>
      <Function>Efflux</Function>
      <SavedFunction>Efflux</SavedFunction>
      <ClKmVmaxSwitch>false</ClKmVmaxSwitch>
      <ISEFT>1</ISEFT>
      <ISEF_T_VariationType>0</ISEF_T_VariationType>
      <ISEF_T_VariationValue>0</ISEF_T_VariationValue>
      <ISEFT_RAFREFSwitch>false</ISEFT_RAFREFSwitch>
      <CL_Screen>0</CL_Screen>
      <CL_VariationType>0</CL_VariationType>
      <CL_VariationValue>0</CL_VariationValue>
      <Jmax_Screen>0</Jmax_Screen>
      <Jmax_VariationType>0</Jmax_VariationType>
      <Jmax_VariationValue>0</Jmax_VariationValue>
      <Km_Screen>1000000</Km_Screen>
      <Km_VariationType>0</Km_VariationType>
      <Km_VariationValue>0</Km_VariationValue>
      <CLint_fuinc>1</CLint_fuinc>
      <CLint_fuinc_VariationType>0</CLint_fuinc_VariationType>
      <CLint_fuinc_VariationValue>0</CLint_fuinc_VariationValue>
      <ScalingFactor>1</ScalingFactor>
      <ScalingFactor_VariationType>0</ScalingFactor_VariationType>
      <ScalingFactor_VariationValue>0</ScalingFactor_VariationValue>
      <A_Screen>1</A_Screen>
      <SystemEnabled>false</SystemEnabled>
      <System>0</System>
      <CLpd>0.1</CLpd>
      <KiEnabled>false</KiEnabled>
      <Ki>1000000</Ki>
      <Ki_VariationType>0</Ki_VariationType>
      <Ki_VariationValue>0</Ki_VariationValue>
      <KiFuinc>1</KiFuinc>
      <KiFuinc_VariationType>0</KiFuinc_VariationType>
      <KiFuinc_VariationValue>0</KiFuinc_VariationValue>
      <ExtraParams />
    </Transporter>
    <Transporter>
      <Enabled>false</Enabled>
      <CustomScript />
      <CustomScriptPath />
      <Organ>5</Organ>
      <TransporterID>APICAL_INFLUX2</TransporterID>
      <Location>Apical</Location>
      <Function>Uptake</Function>
      <SavedFunction>Uptake</SavedFunction>
      <ClKmVmaxSwitch>false</ClKmVmaxSwitch>
      <ISEFT>1</ISEFT>
      <ISEF_T_VariationType>0</ISEF_T_VariationType>
      <ISEF_T_VariationValue>0</ISEF_T_VariationValue>
      <ISEFT_RAFREFSwitch>false</ISEFT_RAFREFSwitch>
      <CL_Screen>0</CL_Screen>
      <CL_VariationType>0</CL_VariationType>
      <CL_VariationValue>0</CL_VariationValue>
      <Jmax_Screen>0</Jmax_Screen>
      <Jmax_VariationType>0</Jmax_VariationType>
      <Jmax_VariationValue>0</Jmax_VariationValue>
      <Km_Screen>1000000</Km_Screen>
      <Km_VariationType>0</Km_VariationType>
      <Km_VariationValue>0</Km_VariationValue>
      <CLint_fuinc>1</CLint_fuinc>
      <CLint_fuinc_VariationType>0</CLint_fuinc_VariationType>
      <CLint_fuinc_VariationValue>0</CLint_fuinc_VariationValue>
      <ScalingFactor>1</ScalingFactor>
      <ScalingFactor_VariationType>0</ScalingFactor_VariationType>
      <ScalingFactor_VariationValue>0</ScalingFactor_VariationValue>
      <A_Screen>1</A_Screen>
      <SystemEnabled>false</SystemEnabled>
      <System>0</System>
      <CLpd>0.1</CLpd>
      <KiEnabled>false</KiEnabled>
      <Ki>1000000</Ki>
      <Ki_VariationType>0</Ki_VariationType>
      <Ki_VariationValue>0</Ki_VariationValue>
      <KiFuinc>1</KiFuinc>
      <KiFuinc_VariationType>0</KiFuinc_VariationType>
      <KiFuinc_VariationValue>0</KiFuinc_VariationValue>
      <ExtraParams />
    </Transporter>
  </KidneyTransporterSet>
  <LungTransporterSet>
    <Transporter>
      <Enabled>false</Enabled>
      <CustomScript />
      <CustomScriptPath />
      <Organ>7</Organ>
      <TransporterID>BASAL_INFLUX1_LUNG</TransporterID>
      <Location>Basolateral</Location>
      <Function>Uptake</Function>
      <SavedFunction>Uptake</SavedFunction>
      <ClKmVmaxSwitch>false</ClKmVmaxSwitch>
      <ISEFT>1</ISEFT>
      <ISEF_T_VariationType>0</ISEF_T_VariationType>
      <ISEF_T_VariationValue>0</ISEF_T_VariationValue>
      <ISEFT_RAFREFSwitch>false</ISEFT_RAFREFSwitch>
      <CL_Screen>0</CL_Screen>
      <CL_VariationType>0</CL_VariationType>
      <CL_VariationValue>0</CL_VariationValue>
      <Jmax_Screen>0</Jmax_Screen>
      <Jmax_VariationType>0</Jmax_VariationType>
      <Jmax_VariationValue>0</Jmax_VariationValue>
      <Km_Screen>1000000</Km_Screen>
      <Km_VariationType>0</Km_VariationType>
      <Km_VariationValue>0</Km_VariationValue>
      <CLint_fuinc>1</CLint_fuinc>
      <CLint_fuinc_VariationType>0</CLint_fuinc_VariationType>
      <CLint_fuinc_VariationValue>0</CLint_fuinc_VariationValue>
      <ScalingFactor>1</ScalingFactor>
      <ScalingFactor_VariationType>0</ScalingFactor_VariationType>
      <ScalingFactor_VariationValue>0</ScalingFactor_VariationValue>
      <A_Screen>1</A_Screen>
      <SystemEnabled>false</SystemEnabled>
      <System>0</System>
      <CLpd>0.1</CLpd>
      <KiEnabled>false</KiEnabled>
      <Ki>1000000</Ki>
      <Ki_VariationType>0</Ki_VariationType>
      <Ki_VariationValue>0</Ki_VariationValue>
      <KiFuinc>1</KiFuinc>
      <KiFuinc_VariationType>0</KiFuinc_VariationType>
      <KiFuinc_VariationValue>0</KiFuinc_VariationValue>
      <ExtraParams />
    </Transporter>
    <Transporter>
      <Enabled>false</Enabled>
      <CustomScript />
      <CustomScriptPath />
      <Organ>7</Organ>
      <TransporterID>BASAL_INFLUX2_LUNG</TransporterID>
      <Location>Basolateral</Location>
      <Function>Uptake</Function>
      <SavedFunction>Uptake</SavedFunction>
      <ClKmVmaxSwitch>false</ClKmVmaxSwitch>
      <ISEFT>1</ISEFT>
      <ISEF_T_VariationType>0</ISEF_T_VariationType>
      <ISEF_T_VariationValue>0</ISEF_T_VariationValue>
      <ISEFT_RAFREFSwitch>false</ISEFT_RAFREFSwitch>
      <CL_Screen>0</CL_Screen>
      <CL_VariationType>0</CL_VariationType>
      <CL_VariationValue>0</CL_VariationValue>
      <Jmax_Screen>0</Jmax_Screen>
      <Jmax_VariationType>0</Jmax_VariationType>
      <Jmax_VariationValue>0</Jmax_VariationValue>
      <Km_Screen>1000000</Km_Screen>
      <Km_VariationType>0</Km_VariationType>
      <Km_VariationValue>0</Km_VariationValue>
      <CLint_fuinc>1</CLint_fuinc>
      <CLint_fuinc_VariationType>0</CLint_fuinc_VariationType>
      <CLint_fuinc_VariationValue>0</CLint_fuinc_VariationValue>
      <ScalingFactor>1</ScalingFactor>
      <ScalingFactor_VariationType>0</ScalingFactor_VariationType>
      <ScalingFactor_VariationValue>0</ScalingFactor_VariationValue>
      <A_Screen>1</A_Screen>
      <SystemEnabled>false</SystemEnabled>
      <System>0</System>
      <CLpd>0.1</CLpd>
      <KiEnabled>false</KiEnabled>
      <Ki>1000000</Ki>
      <Ki_VariationType>0</Ki_VariationType>
      <Ki_VariationValue>0</Ki_VariationValue>
      <KiFuinc>1</KiFuinc>
      <KiFuinc_VariationType>0</KiFuinc_VariationType>
      <KiFuinc_VariationValue>0</KiFuinc_VariationValue>
      <ExtraParams />
    </Transporter>
    <Transporter>
      <Enabled>false</Enabled>
      <CustomScript />
      <CustomScriptPath />
      <Organ>7</Organ>
      <TransporterID>BASAL_EFFLUX1_LUNG</TransporterID>
      <Location>Basolateral</Location>
      <Function>Efflux</Function>
      <SavedFunction>Efflux</SavedFunction>
      <ClKmVmaxSwitch>false</ClKmVmaxSwitch>
      <ISEFT>1</ISEFT>
      <ISEF_T_VariationType>0</ISEF_T_VariationType>
      <ISEF_T_VariationValue>0</ISEF_T_VariationValue>
      <ISEFT_RAFREFSwitch>false</ISEFT_RAFREFSwitch>
      <CL_Screen>0</CL_Screen>
      <CL_VariationType>0</CL_VariationType>
      <CL_VariationValue>0</CL_VariationValue>
      <Jmax_Screen>0</Jmax_Screen>
      <Jmax_VariationType>0</Jmax_VariationType>
      <Jmax_VariationValue>0</Jmax_VariationValue>
      <Km_Screen>1000000</Km_Screen>
      <Km_VariationType>0</Km_VariationType>
      <Km_VariationValue>0</Km_VariationValue>
      <CLint_fuinc>1</CLint_fuinc>
      <CLint_fuinc_VariationType>0</CLint_fuinc_VariationType>
      <CLint_fuinc_VariationValue>0</CLint_fuinc_VariationValue>
      <ScalingFactor>1</ScalingFactor>
      <ScalingFactor_VariationType>0</ScalingFactor_VariationType>
      <ScalingFactor_VariationValue>0</ScalingFactor_VariationValue>
      <A_Screen>1</A_Screen>
      <SystemEnabled>false</SystemEnabled>
      <System>0</System>
      <CLpd>0.1</CLpd>
      <KiEnabled>false</KiEnabled>
      <Ki>1000000</Ki>
      <Ki_VariationType>0</Ki_VariationType>
      <Ki_VariationValue>0</Ki_VariationValue>
      <KiFuinc>1</KiFuinc>
      <KiFuinc_VariationType>0</KiFuinc_VariationType>
      <KiFuinc_VariationValue>0</KiFuinc_VariationValue>
      <ExtraParams />
    </Transporter>
    <Transporter>
      <Enabled>false</Enabled>
      <CustomScript />
      <CustomScriptPath />
      <Organ>7</Organ>
      <TransporterID>BASAL_EFFLUX2_LUNG</TransporterID>
      <Location>Basolateral</Location>
      <Function>Efflux</Function>
      <SavedFunction>Efflux</SavedFunction>
      <ClKmVmaxSwitch>false</ClKmVmaxSwitch>
      <ISEFT>1</ISEFT>
      <ISEF_T_VariationType>0</ISEF_T_VariationType>
      <ISEF_T_VariationValue>0</ISEF_T_VariationValue>
      <ISEFT_RAFREFSwitch>false</ISEFT_RAFREFSwitch>
      <CL_Screen>0</CL_Screen>
      <CL_VariationType>0</CL_VariationType>
      <CL_VariationValue>0</CL_VariationValue>
      <Jmax_Screen>0</Jmax_Screen>
      <Jmax_VariationType>0</Jmax_VariationType>
      <Jmax_VariationValue>0</Jmax_VariationValue>
      <Km_Screen>1000000</Km_Screen>
      <Km_VariationType>0</Km_VariationType>
      <Km_VariationValue>0</Km_VariationValue>
      <CLint_fuinc>1</CLint_fuinc>
      <CLint_fuinc_VariationType>0</CLint_fuinc_VariationType>
      <CLint_fuinc_VariationValue>0</CLint_fuinc_VariationValue>
      <ScalingFactor>1</ScalingFactor>
      <ScalingFactor_VariationType>0</ScalingFactor_VariationType>
      <ScalingFactor_VariationValue>0</ScalingFactor_VariationValue>
      <A_Screen>1</A_Screen>
      <SystemEnabled>false</SystemEnabled>
      <System>0</System>
      <CLpd>0.1</CLpd>
      <KiEnabled>false</KiEnabled>
      <Ki>1000000</Ki>
      <Ki_VariationType>0</Ki_VariationType>
      <Ki_VariationValue>0</Ki_VariationValue>
      <KiFuinc>1</KiFuinc>
      <KiFuinc_VariationType>0</KiFuinc_VariationType>
      <KiFuinc_VariationValue>0</KiFuinc_VariationValue>
      <ExtraParams />
    </Transporter>
    <Transporter>
      <Enabled>false</Enabled>
      <CustomScript />
      <CustomScriptPath />
      <Organ>7</Organ>
      <TransporterID>APICAL_INFLUX1_LUNG</TransporterID>
      <Location>Apical</Location>
      <Function>Uptake</Function>
      <SavedFunction>Uptake</SavedFunction>
      <ClKmVmaxSwitch>false</ClKmVmaxSwitch>
      <ISEFT>1</ISEFT>
      <ISEF_T_VariationType>0</ISEF_T_VariationType>
      <ISEF_T_VariationValue>0</ISEF_T_VariationValue>
      <ISEFT_RAFREFSwitch>false</ISEFT_RAFREFSwitch>
      <CL_Screen>0</CL_Screen>
      <CL_VariationType>0</CL_VariationType>
      <CL_VariationValue>0</CL_VariationValue>
      <Jmax_Screen>0</Jmax_Screen>
      <Jmax_VariationType>0</Jmax_VariationType>
      <Jmax_VariationValue>0</Jmax_VariationValue>
      <Km_Screen>1000000</Km_Screen>
      <Km_VariationType>0</Km_VariationType>
      <Km_VariationValue>0</Km_VariationValue>
      <CLint_fuinc>1</CLint_fuinc>
      <CLint_fuinc_VariationType>0</CLint_fuinc_VariationType>
      <CLint_fuinc_VariationValue>0</CLint_fuinc_VariationValue>
      <ScalingFactor>1</ScalingFactor>
      <ScalingFactor_VariationType>0</ScalingFactor_VariationType>
      <ScalingFactor_VariationValue>0</ScalingFactor_VariationValue>
      <A_Screen>1</A_Screen>
      <SystemEnabled>false</SystemEnabled>
      <System>0</System>
      <CLpd>0.1</CLpd>
      <KiEnabled>false</KiEnabled>
      <Ki>1000000</Ki>
      <Ki_VariationType>0</Ki_VariationType>
      <Ki_VariationValue>0</Ki_VariationValue>
      <KiFuinc>1</KiFuinc>
      <KiFuinc_VariationType>0</KiFuinc_VariationType>
      <KiFuinc_VariationValue>0</KiFuinc_VariationValue>
      <ExtraParams />
    </Transporter>
    <Transporter>
      <Enabled>false</Enabled>
      <CustomScript />
      <CustomScriptPath />
      <Organ>7</Organ>
      <TransporterID>APICAL_INFLUX2_LUNG</TransporterID>
      <Location>Apical</Location>
      <Function>Uptake</Function>
      <SavedFunction>Uptake</SavedFunction>
      <ClKmVmaxSwitch>false</ClKmVmaxSwitch>
      <ISEFT>1</ISEFT>
      <ISEF_T_VariationType>0</ISEF_T_VariationType>
      <ISEF_T_VariationValue>0</ISEF_T_VariationValue>
      <ISEFT_RAFREFSwitch>false</ISEFT_RAFREFSwitch>
      <CL_Screen>0</CL_Screen>
      <CL_VariationType>0</CL_VariationType>
      <CL_VariationValue>0</CL_VariationValue>
      <Jmax_Screen>0</Jmax_Screen>
      <Jmax_VariationType>0</Jmax_VariationType>
      <Jmax_VariationValue>0</Jmax_VariationValue>
      <Km_Screen>1000000</Km_Screen>
      <Km_VariationType>0</Km_VariationType>
      <Km_VariationValue>0</Km_VariationValue>
      <CLint_fuinc>1</CLint_fuinc>
      <CLint_fuinc_VariationType>0</CLint_fuinc_VariationType>
      <CLint_fuinc_VariationValue>0</CLint_fuinc_VariationValue>
      <ScalingFactor>1</ScalingFactor>
      <ScalingFactor_VariationType>0</ScalingFactor_VariationType>
      <ScalingFactor_VariationValue>0</ScalingFactor_VariationValue>
      <A_Screen>1</A_Screen>
      <SystemEnabled>false</SystemEnabled>
      <System>0</System>
      <CLpd>0.1</CLpd>
      <KiEnabled>false</KiEnabled>
      <Ki>1000000</Ki>
      <Ki_VariationType>0</Ki_VariationType>
      <Ki_VariationValue>0</Ki_VariationValue>
      <KiFuinc>1</KiFuinc>
      <KiFuinc_VariationType>0</KiFuinc_VariationType>
      <KiFuinc_VariationValue>0</KiFuinc_VariationValue>
      <ExtraParams />
    </Transporter>
    <Transporter>
      <Enabled>false</Enabled>
      <CustomScript />
      <CustomScriptPath />
      <Organ>7</Organ>
      <TransporterID>APICAL_EFFLUX1_LUNG</TransporterID>
      <Location>Apical</Location>
      <Function>Efflux</Function>
      <SavedFunction>Efflux</SavedFunction>
      <ClKmVmaxSwitch>false</ClKmVmaxSwitch>
      <ISEFT>1</ISEFT>
      <ISEF_T_VariationType>0</ISEF_T_VariationType>
      <ISEF_T_VariationValue>0</ISEF_T_VariationValue>
      <ISEFT_RAFREFSwitch>false</ISEFT_RAFREFSwitch>
      <CL_Screen>0</CL_Screen>
      <CL_VariationType>0</CL_VariationType>
      <CL_VariationValue>0</CL_VariationValue>
      <Jmax_Screen>0</Jmax_Screen>
      <Jmax_VariationType>0</Jmax_VariationType>
      <Jmax_VariationValue>0</Jmax_VariationValue>
      <Km_Screen>1000000</Km_Screen>
      <Km_VariationType>0</Km_VariationType>
      <Km_VariationValue>0</Km_VariationValue>
      <CLint_fuinc>1</CLint_fuinc>
      <CLint_fuinc_VariationType>0</CLint_fuinc_VariationType>
      <CLint_fuinc_VariationValue>0</CLint_fuinc_VariationValue>
      <ScalingFactor>1</ScalingFactor>
      <ScalingFactor_VariationType>0</ScalingFactor_VariationType>
      <ScalingFactor_VariationValue>0</ScalingFactor_VariationValue>
      <A_Screen>1</A_Screen>
      <SystemEnabled>false</SystemEnabled>
      <System>0</System>
      <CLpd>0.1</CLpd>
      <KiEnabled>false</KiEnabled>
      <Ki>1000000</Ki>
      <Ki_VariationType>0</Ki_VariationType>
      <Ki_VariationValue>0</Ki_VariationValue>
      <KiFuinc>1</KiFuinc>
      <KiFuinc_VariationType>0</KiFuinc_VariationType>
      <KiFuinc_VariationValue>0</KiFuinc_VariationValue>
      <ExtraParams />
    </Transporter>
    <Transporter>
      <Enabled>false</Enabled>
      <CustomScript />
      <CustomScriptPath />
      <Organ>7</Organ>
      <TransporterID>APICAL_EFFLUX2_LUNG</TransporterID>
      <Location>Apical</Location>
      <Function>Efflux</Function>
      <SavedFunction>Efflux</SavedFunction>
      <ClKmVmaxSwitch>false</ClKmVmaxSwitch>
      <ISEFT>1</ISEFT>
      <ISEF_T_VariationType>0</ISEF_T_VariationType>
      <ISEF_T_VariationValue>0</ISEF_T_VariationValue>
      <ISEFT_RAFREFSwitch>false</ISEFT_RAFREFSwitch>
      <CL_Screen>0</CL_Screen>
      <CL_VariationType>0</CL_VariationType>
      <CL_VariationValue>0</CL_VariationValue>
      <Jmax_Screen>0</Jmax_Screen>
      <Jmax_VariationType>0</Jmax_VariationType>
      <Jmax_VariationValue>0</Jmax_VariationValue>
      <Km_Screen>1000000</Km_Screen>
      <Km_VariationType>0</Km_VariationType>
      <Km_VariationValue>0</Km_VariationValue>
      <CLint_fuinc>1</CLint_fuinc>
      <CLint_fuinc_VariationType>0</CLint_fuinc_VariationType>
      <CLint_fuinc_VariationValue>0</CLint_fuinc_VariationValue>
      <ScalingFactor>1</ScalingFactor>
      <ScalingFactor_VariationType>0</ScalingFactor_VariationType>
      <ScalingFactor_VariationValue>0</ScalingFactor_VariationValue>
      <A_Screen>1</A_Screen>
      <SystemEnabled>false</SystemEnabled>
      <System>0</System>
      <CLpd>0.1</CLpd>
      <KiEnabled>false</KiEnabled>
      <Ki>1000000</Ki>
      <Ki_VariationType>0</Ki_VariationType>
      <Ki_VariationValue>0</Ki_VariationValue>
      <KiFuinc>1</KiFuinc>
      <KiFuinc_VariationType>0</KiFuinc_VariationType>
      <KiFuinc_VariationValue>0</KiFuinc_VariationValue>
      <ExtraParams />
    </Transporter>
  </LungTransporterSet>
  <GranulomaTransporterSet>
    <Transporter>
      <Enabled>false</Enabled>
      <CustomScript />
      <CustomScriptPath />
      <Organ>16</Organ>
      <TransporterID>MACROPHAGE_UPTAKE1_GRANULOMA</TransporterID>
      <Location>Macrophage</Location>
      <Function>Uptake</Function>
      <SavedFunction>Uptake</SavedFunction>
      <ClKmVmaxSwitch>false</ClKmVmaxSwitch>
      <ISEFT>1</ISEFT>
      <ISEF_T_VariationType>0</ISEF_T_VariationType>
      <ISEF_T_VariationValue>0</ISEF_T_VariationValue>
      <ISEFT_RAFREFSwitch>false</ISEFT_RAFREFSwitch>
      <CL_Screen>0</CL_Screen>
      <CL_VariationType>0</CL_VariationType>
      <CL_VariationValue>0</CL_VariationValue>
      <Jmax_Screen>0</Jmax_Screen>
      <Jmax_VariationType>0</Jmax_VariationType>
      <Jmax_VariationValue>0</Jmax_VariationValue>
      <Km_Screen>1000000</Km_Screen>
      <Km_VariationType>0</Km_VariationType>
      <Km_VariationValue>0</Km_VariationValue>
      <CLint_fuinc>1</CLint_fuinc>
      <CLint_fuinc_VariationType>0</CLint_fuinc_VariationType>
      <CLint_fuinc_VariationValue>0</CLint_fuinc_VariationValue>
      <ScalingFactor>1</ScalingFactor>
      <ScalingFactor_VariationType>0</ScalingFactor_VariationType>
      <ScalingFactor_VariationValue>0</ScalingFactor_VariationValue>
      <A_Screen>1</A_Screen>
      <SystemEnabled>false</SystemEnabled>
      <System>0</System>
      <CLpd>0.1</CLpd>
      <KiEnabled>false</KiEnabled>
      <Ki>1000000</Ki>
      <Ki_VariationType>0</Ki_VariationType>
      <Ki_VariationValue>0</Ki_VariationValue>
      <KiFuinc>1</KiFuinc>
      <KiFuinc_VariationType>0</KiFuinc_VariationType>
      <KiFuinc_VariationValue>0</KiFuinc_VariationValue>
      <ExtraParams />
    </Transporter>
    <Transporter>
      <Enabled>false</Enabled>
      <CustomScript />
      <CustomScriptPath />
      <Organ>16</Organ>
      <TransporterID>MACROPHAGE_EFFLUX1_GRANULOMA</TransporterID>
      <Location>Macrophage</Location>
      <Function>Efflux</Function>
      <SavedFunction>Efflux</SavedFunction>
      <ClKmVmaxSwitch>false</ClKmVmaxSwitch>
      <ISEFT>1</ISEFT>
      <ISEF_T_VariationType>0</ISEF_T_VariationType>
      <ISEF_T_VariationValue>0</ISEF_T_VariationValue>
      <ISEFT_RAFREFSwitch>false</ISEFT_RAFREFSwitch>
      <CL_Screen>0</CL_Screen>
      <CL_VariationType>0</CL_VariationType>
      <CL_VariationValue>0</CL_VariationValue>
      <Jmax_Screen>0</Jmax_Screen>
      <Jmax_VariationType>0</Jmax_VariationType>
      <Jmax_VariationValue>0</Jmax_VariationValue>
      <Km_Screen>1000000</Km_Screen>
      <Km_VariationType>0</Km_VariationType>
      <Km_VariationValue>0</Km_VariationValue>
      <CLint_fuinc>1</CLint_fuinc>
      <CLint_fuinc_VariationType>0</CLint_fuinc_VariationType>
      <CLint_fuinc_VariationValue>0</CLint_fuinc_VariationValue>
      <ScalingFactor>1</ScalingFactor>
      <ScalingFactor_VariationType>0</ScalingFactor_VariationType>
      <ScalingFactor_VariationValue>0</ScalingFactor_VariationValue>
      <A_Screen>1</A_Screen>
      <SystemEnabled>false</SystemEnabled>
      <System>0</System>
      <CLpd>0.1</CLpd>
      <KiEnabled>false</KiEnabled>
      <Ki>1000000</Ki>
      <Ki_VariationType>0</Ki_VariationType>
      <Ki_VariationValue>0</Ki_VariationValue>
      <KiFuinc>1</KiFuinc>
      <KiFuinc_VariationType>0</KiFuinc_VariationType>
      <KiFuinc_VariationValue>0</KiFuinc_VariationValue>
      <ExtraParams />
    </Transporter>
  </GranulomaTransporterSet>
  <ReplacementOrganTransporterSet>
    <Transporter>
      <Enabled>false</Enabled>
      <CustomScript />
      <CustomScriptPath />
      <Organ>0</Organ>
      <TransporterID>ABCB1</TransporterID>
      <Location>Apical</Location>
      <Function>Efflux</Function>
      <SavedFunction>Efflux</SavedFunction>
      <ClKmVmaxSwitch>false</ClKmVmaxSwitch>
      <ISEFT>1</ISEFT>
      <ISEF_T_VariationType>0</ISEF_T_VariationType>
      <ISEF_T_VariationValue>0</ISEF_T_VariationValue>
      <ISEFT_RAFREFSwitch>false</ISEFT_RAFREFSwitch>
      <CL_Screen>0</CL_Screen>
      <CL_VariationType>0</CL_VariationType>
      <CL_VariationValue>0</CL_VariationValue>
      <Jmax_Screen>0</Jmax_Screen>
      <Jmax_VariationType>0</Jmax_VariationType>
      <Jmax_VariationValue>0</Jmax_VariationValue>
      <Km_Screen>1000000</Km_Screen>
      <Km_VariationType>0</Km_VariationType>
      <Km_VariationValue>0</Km_VariationValue>
      <CLint_fuinc>1</CLint_fuinc>
      <CLint_fuinc_VariationType>0</CLint_fuinc_VariationType>
      <CLint_fuinc_VariationValue>0</CLint_fuinc_VariationValue>
      <ScalingFactor>1</ScalingFactor>
      <ScalingFactor_VariationType>0</ScalingFactor_VariationType>
      <ScalingFactor_VariationValue>0</ScalingFactor_VariationValue>
      <A_Screen>1</A_Screen>
      <SystemEnabled>false</SystemEnabled>
      <System>0</System>
      <CLpd>0.1</CLpd>
      <KiEnabled>false</KiEnabled>
      <Ki>1000000</Ki>
      <Ki_VariationType>0</Ki_VariationType>
      <Ki_VariationValue>0</Ki_VariationValue>
      <KiFuinc>1</KiFuinc>
      <KiFuinc_VariationType>0</KiFuinc_VariationType>
      <KiFuinc_VariationValue>0</KiFuinc_VariationValue>
      <ExtraParams />
    </Transporter>
    <Transporter>
      <Enabled>false</Enabled>
      <CustomScript />
      <CustomScriptPath />
      <Organ>0</Organ>
      <TransporterID>ABCB1</TransporterID>
      <Location>Apical</Location>
      <Function>Uptake</Function>
      <SavedFunction>Uptake</SavedFunction>
      <ClKmVmaxSwitch>false</ClKmVmaxSwitch>
      <ISEFT>1</ISEFT>
      <ISEF_T_VariationType>0</ISEF_T_VariationType>
      <ISEF_T_VariationValue>0</ISEF_T_VariationValue>
      <ISEFT_RAFREFSwitch>false</ISEFT_RAFREFSwitch>
      <CL_Screen>0</CL_Screen>
      <CL_VariationType>0</CL_VariationType>
      <CL_VariationValue>0</CL_VariationValue>
      <Jmax_Screen>0</Jmax_Screen>
      <Jmax_VariationType>0</Jmax_VariationType>
      <Jmax_VariationValue>0</Jmax_VariationValue>
      <Km_Screen>1000000</Km_Screen>
      <Km_VariationType>0</Km_VariationType>
      <Km_VariationValue>0</Km_VariationValue>
      <CLint_fuinc>1</CLint_fuinc>
      <CLint_fuinc_VariationType>0</CLint_fuinc_VariationType>
      <CLint_fuinc_VariationValue>0</CLint_fuinc_VariationValue>
      <ScalingFactor>1</ScalingFactor>
      <ScalingFactor_VariationType>0</ScalingFactor_VariationType>
      <ScalingFactor_VariationValue>0</ScalingFactor_VariationValue>
      <A_Screen>1</A_Screen>
      <SystemEnabled>false</SystemEnabled>
      <System>0</System>
      <CLpd>0.1</CLpd>
      <KiEnabled>false</KiEnabled>
      <Ki>1000000</Ki>
      <Ki_VariationType>0</Ki_VariationType>
      <Ki_VariationValue>0</Ki_VariationValue>
      <KiFuinc>1</KiFuinc>
      <KiFuinc_VariationType>0</KiFuinc_VariationType>
      <KiFuinc_VariationValue>0</KiFuinc_VariationValue>
      <ExtraParams />
    </Transporter>
  </ReplacementOrganTransporterSet>
  <UserDefinedTransporterSet>
    <Transporter>
      <Enabled>false</Enabled>
      <CustomScript />
      <CustomScriptPath />
      <Organ>13</Organ>
      <TransporterID>ABCB1</TransporterID>
      <Location>Apical</Location>
      <Function>Efflux</Function>
      <SavedFunction>Efflux</SavedFunction>
      <ClKmVmaxSwitch>false</ClKmVmaxSwitch>
      <ISEFT>1</ISEFT>
      <ISEF_T_VariationType>0</ISEF_T_VariationType>
      <ISEF_T_VariationValue>0</ISEF_T_VariationValue>
      <ISEFT_RAFREFSwitch>false</ISEFT_RAFREFSwitch>
      <CL_Screen>0</CL_Screen>
      <CL_VariationType>0</CL_VariationType>
      <CL_VariationValue>0</CL_VariationValue>
      <Jmax_Screen>0</Jmax_Screen>
      <Jmax_VariationType>0</Jmax_VariationType>
      <Jmax_VariationValue>0</Jmax_VariationValue>
      <Km_Screen>1000000</Km_Screen>
      <Km_VariationType>0</Km_VariationType>
      <Km_VariationValue>0</Km_VariationValue>
      <CLint_fuinc>1</CLint_fuinc>
      <CLint_fuinc_VariationType>0</CLint_fuinc_VariationType>
      <CLint_fuinc_VariationValue>0</CLint_fuinc_VariationValue>
      <ScalingFactor>1</ScalingFactor>
      <ScalingFactor_VariationType>0</ScalingFactor_VariationType>
      <ScalingFactor_VariationValue>0</ScalingFactor_VariationValue>
      <A_Screen>1</A_Screen>
      <SystemEnabled>false</SystemEnabled>
      <System>0</System>
      <CLpd>0.1</CLpd>
      <KiEnabled>false</KiEnabled>
      <Ki>1000000</Ki>
      <Ki_VariationType>0</Ki_VariationType>
      <Ki_VariationValue>0</Ki_VariationValue>
      <KiFuinc>1</KiFuinc>
      <KiFuinc_VariationType>0</KiFuinc_VariationType>
      <KiFuinc_VariationValue>0</KiFuinc_VariationValue>
      <ExtraParams />
    </Transporter>
    <Transporter>
      <Enabled>false</Enabled>
      <CustomScript />
      <CustomScriptPath />
      <Organ>13</Organ>
      <TransporterID>ABCB1</TransporterID>
      <Location>Apical</Location>
      <Function>Uptake</Function>
      <SavedFunction>Uptake</SavedFunction>
      <ClKmVmaxSwitch>false</ClKmVmaxSwitch>
      <ISEFT>1</ISEFT>
      <ISEF_T_VariationType>0</ISEF_T_VariationType>
      <ISEF_T_VariationValue>0</ISEF_T_VariationValue>
      <ISEFT_RAFREFSwitch>false</ISEFT_RAFREFSwitch>
      <CL_Screen>0</CL_Screen>
      <CL_VariationType>0</CL_VariationType>
      <CL_VariationValue>0</CL_VariationValue>
      <Jmax_Screen>0</Jmax_Screen>
      <Jmax_VariationType>0</Jmax_VariationType>
      <Jmax_VariationValue>0</Jmax_VariationValue>
      <Km_Screen>1000000</Km_Screen>
      <Km_VariationType>0</Km_VariationType>
      <Km_VariationValue>0</Km_VariationValue>
      <CLint_fuinc>1</CLint_fuinc>
      <CLint_fuinc_VariationType>0</CLint_fuinc_VariationType>
      <CLint_fuinc_VariationValue>0</CLint_fuinc_VariationValue>
      <ScalingFactor>1</ScalingFactor>
      <ScalingFactor_VariationType>0</ScalingFactor_VariationType>
      <ScalingFactor_VariationValue>0</ScalingFactor_VariationValue>
      <A_Screen>1</A_Screen>
      <SystemEnabled>false</SystemEnabled>
      <System>0</System>
      <CLpd>0.1</CLpd>
      <KiEnabled>false</KiEnabled>
      <Ki>1000000</Ki>
      <Ki_VariationType>0</Ki_VariationType>
      <Ki_VariationValue>0</Ki_VariationValue>
      <KiFuinc>1</KiFuinc>
      <KiFuinc_VariationType>0</KiFuinc_VariationType>
      <KiFuinc_VariationValue>0</KiFuinc_VariationValue>
      <ExtraParams />
    </Transporter>
  </UserDefinedTransporterSet>
  <TumourTransporterSet>
    <Transporter>
      <Enabled>false</Enabled>
      <CustomScript />
      <CustomScriptPath />
      <Organ>20</Organ>
      <TransporterID>ABCB1</TransporterID>
      <Location>Basolateral</Location>
      <Function>Efflux</Function>
      <SavedFunction>Efflux</SavedFunction>
      <ClKmVmaxSwitch>false</ClKmVmaxSwitch>
      <ISEFT>1</ISEFT>
      <ISEF_T_VariationType>0</ISEF_T_VariationType>
      <ISEF_T_VariationValue>0</ISEF_T_VariationValue>
      <ISEFT_RAFREFSwitch>false</ISEFT_RAFREFSwitch>
      <CL_Screen>0</CL_Screen>
      <CL_VariationType>0</CL_VariationType>
      <CL_VariationValue>0</CL_VariationValue>
      <Jmax_Screen>0</Jmax_Screen>
      <Jmax_VariationType>0</Jmax_VariationType>
      <Jmax_VariationValue>0</Jmax_VariationValue>
      <Km_Screen>1000000</Km_Screen>
      <Km_VariationType>0</Km_VariationType>
      <Km_VariationValue>0</Km_VariationValue>
      <CLint_fuinc>1</CLint_fuinc>
      <CLint_fuinc_VariationType>0</CLint_fuinc_VariationType>
      <CLint_fuinc_VariationValue>0</CLint_fuinc_VariationValue>
      <ScalingFactor>1</ScalingFactor>
      <ScalingFactor_VariationType>0</ScalingFactor_VariationType>
      <ScalingFactor_VariationValue>0</ScalingFactor_VariationValue>
      <A_Screen>1</A_Screen>
      <SystemEnabled>false</SystemEnabled>
      <System>0</System>
      <CLpd>0.1</CLpd>
      <KiEnabled>false</KiEnabled>
      <Ki>1000000</Ki>
      <Ki_VariationType>0</Ki_VariationType>
      <Ki_VariationValue>0</Ki_VariationValue>
      <KiFuinc>1</KiFuinc>
      <KiFuinc_VariationType>0</KiFuinc_VariationType>
      <KiFuinc_VariationValue>0</KiFuinc_VariationValue>
      <ExtraParams />
    </Transporter>
    <Transporter>
      <Enabled>false</Enabled>
      <CustomScript />
      <CustomScriptPath />
      <Organ>20</Organ>
      <TransporterID>ABCG2</TransporterID>
      <Location>Basolateral</Location>
      <Function>Efflux</Function>
      <SavedFunction>Efflux</SavedFunction>
      <ClKmVmaxSwitch>false</ClKmVmaxSwitch>
      <ISEFT>1</ISEFT>
      <ISEF_T_VariationType>0</ISEF_T_VariationType>
      <ISEF_T_VariationValue>0</ISEF_T_VariationValue>
      <ISEFT_RAFREFSwitch>false</ISEFT_RAFREFSwitch>
      <CL_Screen>0</CL_Screen>
      <CL_VariationType>0</CL_VariationType>
      <CL_VariationValue>0</CL_VariationValue>
      <Jmax_Screen>0</Jmax_Screen>
      <Jmax_VariationType>0</Jmax_VariationType>
      <Jmax_VariationValue>0</Jmax_VariationValue>
      <Km_Screen>1000000</Km_Screen>
      <Km_VariationType>0</Km_VariationType>
      <Km_VariationValue>0</Km_VariationValue>
      <CLint_fuinc>1</CLint_fuinc>
      <CLint_fuinc_VariationType>0</CLint_fuinc_VariationType>
      <CLint_fuinc_VariationValue>0</CLint_fuinc_VariationValue>
      <ScalingFactor>1</ScalingFactor>
      <ScalingFactor_VariationType>0</ScalingFactor_VariationType>
      <ScalingFactor_VariationValue>0</ScalingFactor_VariationValue>
      <A_Screen>1</A_Screen>
      <SystemEnabled>false</SystemEnabled>
      <System>0</System>
      <CLpd>0.1</CLpd>
      <KiEnabled>false</KiEnabled>
      <Ki>1000000</Ki>
      <Ki_VariationType>0</Ki_VariationType>
      <Ki_VariationValue>0</Ki_VariationValue>
      <KiFuinc>1</KiFuinc>
      <KiFuinc_VariationType>0</KiFuinc_VariationType>
      <KiFuinc_VariationValue>0</KiFuinc_VariationValue>
      <ExtraParams />
    </Transporter>
    <Transporter>
      <Enabled>false</Enabled>
      <CustomScript />
      <CustomScriptPath />
      <Organ>20</Organ>
      <TransporterID>EFFLUX1_TUMOUR</TransporterID>
      <Location>Basolateral</Location>
      <Function>Efflux</Function>
      <SavedFunction>Efflux</SavedFunction>
      <ClKmVmaxSwitch>false</ClKmVmaxSwitch>
      <ISEFT>1</ISEFT>
      <ISEF_T_VariationType>0</ISEF_T_VariationType>
      <ISEF_T_VariationValue>0</ISEF_T_VariationValue>
      <ISEFT_RAFREFSwitch>false</ISEFT_RAFREFSwitch>
      <CL_Screen>0</CL_Screen>
      <CL_VariationType>0</CL_VariationType>
      <CL_VariationValue>0</CL_VariationValue>
      <Jmax_Screen>0</Jmax_Screen>
      <Jmax_VariationType>0</Jmax_VariationType>
      <Jmax_VariationValue>0</Jmax_VariationValue>
      <Km_Screen>1000000</Km_Screen>
      <Km_VariationType>0</Km_VariationType>
      <Km_VariationValue>0</Km_VariationValue>
      <CLint_fuinc>1</CLint_fuinc>
      <CLint_fuinc_VariationType>0</CLint_fuinc_VariationType>
      <CLint_fuinc_VariationValue>0</CLint_fuinc_VariationValue>
      <ScalingFactor>1</ScalingFactor>
      <ScalingFactor_VariationType>0</ScalingFactor_VariationType>
      <ScalingFactor_VariationValue>0</ScalingFactor_VariationValue>
      <A_Screen>1</A_Screen>
      <SystemEnabled>false</SystemEnabled>
      <System>0</System>
      <CLpd>0.1</CLpd>
      <KiEnabled>false</KiEnabled>
      <Ki>1000000</Ki>
      <Ki_VariationType>0</Ki_VariationType>
      <Ki_VariationValue>0</Ki_VariationValue>
      <KiFuinc>1</KiFuinc>
      <KiFuinc_VariationType>0</KiFuinc_VariationType>
      <KiFuinc_VariationValue>0</KiFuinc_VariationValue>
      <ExtraParams />
    </Transporter>
    <Transporter>
      <Enabled>false</Enabled>
      <CustomScript />
      <CustomScriptPath />
      <Organ>20</Organ>
      <TransporterID>INFLUX1_TUMOUR</TransporterID>
      <Location>Basolateral</Location>
      <Function>Uptake</Function>
      <SavedFunction>Uptake</SavedFunction>
      <ClKmVmaxSwitch>false</ClKmVmaxSwitch>
      <ISEFT>1</ISEFT>
      <ISEF_T_VariationType>0</ISEF_T_VariationType>
      <ISEF_T_VariationValue>0</ISEF_T_VariationValue>
      <ISEFT_RAFREFSwitch>false</ISEFT_RAFREFSwitch>
      <CL_Screen>0</CL_Screen>
      <CL_VariationType>0</CL_VariationType>
      <CL_VariationValue>0</CL_VariationValue>
      <Jmax_Screen>0</Jmax_Screen>
      <Jmax_VariationType>0</Jmax_VariationType>
      <Jmax_VariationValue>0</Jmax_VariationValue>
      <Km_Screen>1000000</Km_Screen>
      <Km_VariationType>0</Km_VariationType>
      <Km_VariationValue>0</Km_VariationValue>
      <CLint_fuinc>1</CLint_fuinc>
      <CLint_fuinc_VariationType>0</CLint_fuinc_VariationType>
      <CLint_fuinc_VariationValue>0</CLint_fuinc_VariationValue>
      <ScalingFactor>1</ScalingFactor>
      <ScalingFactor_VariationType>0</ScalingFactor_VariationType>
      <ScalingFactor_VariationValue>0</ScalingFactor_VariationValue>
      <A_Screen>1</A_Screen>
      <SystemEnabled>false</SystemEnabled>
      <System>0</System>
      <CLpd>0.1</CLpd>
      <KiEnabled>false</KiEnabled>
      <Ki>1000000</Ki>
      <Ki_VariationType>0</Ki_VariationType>
      <Ki_VariationValue>0</Ki_VariationValue>
      <KiFuinc>1</KiFuinc>
      <KiFuinc_VariationType>0</KiFuinc_VariationType>
      <KiFuinc_VariationValue>0</KiFuinc_VariationValue>
      <ExtraParams />
    </Transporter>
  </TumourTransporterSet>
  <PlacentaTransporterSet>
    <Transporter>
      <Enabled>false</Enabled>
      <CustomScript />
      <CustomScriptPath />
      <Organ>14</Organ>
      <TransporterID>ABCB1</TransporterID>
      <Location>Apical</Location>
      <Function>Efflux</Function>
      <SavedFunction>Efflux</SavedFunction>
      <ClKmVmaxSwitch>false</ClKmVmaxSwitch>
      <ISEFT>1</ISEFT>
      <ISEF_T_VariationType>0</ISEF_T_VariationType>
      <ISEF_T_VariationValue>0</ISEF_T_VariationValue>
      <ISEFT_RAFREFSwitch>false</ISEFT_RAFREFSwitch>
      <CL_Screen>0</CL_Screen>
      <CL_VariationType>0</CL_VariationType>
      <CL_VariationValue>0</CL_VariationValue>
      <Jmax_Screen>0</Jmax_Screen>
      <Jmax_VariationType>0</Jmax_VariationType>
      <Jmax_VariationValue>0</Jmax_VariationValue>
      <Km_Screen>1000000</Km_Screen>
      <Km_VariationType>0</Km_VariationType>
      <Km_VariationValue>0</Km_VariationValue>
      <CLint_fuinc>1</CLint_fuinc>
      <CLint_fuinc_VariationType>0</CLint_fuinc_VariationType>
      <CLint_fuinc_VariationValue>0</CLint_fuinc_VariationValue>
      <ScalingFactor>1</ScalingFactor>
      <ScalingFactor_VariationType>0</ScalingFactor_VariationType>
      <ScalingFactor_VariationValue>0</ScalingFactor_VariationValue>
      <A_Screen>1</A_Screen>
      <SystemEnabled>false</SystemEnabled>
      <System>0</System>
      <CLpd>0.1</CLpd>
      <KiEnabled>false</KiEnabled>
      <Ki>1000000</Ki>
      <Ki_VariationType>0</Ki_VariationType>
      <Ki_VariationValue>0</Ki_VariationValue>
      <KiFuinc>1</KiFuinc>
      <KiFuinc_VariationType>0</KiFuinc_VariationType>
      <KiFuinc_VariationValue>0</KiFuinc_VariationValue>
      <ExtraParams />
    </Transporter>
    <Transporter>
      <Enabled>false</Enabled>
      <CustomScript />
      <CustomScriptPath />
      <Organ>14</Organ>
      <TransporterID>ABCG2</TransporterID>
      <Location>Apical</Location>
      <Function>Efflux</Function>
      <SavedFunction>Efflux</SavedFunction>
      <ClKmVmaxSwitch>false</ClKmVmaxSwitch>
      <ISEFT>1</ISEFT>
      <ISEF_T_VariationType>0</ISEF_T_VariationType>
      <ISEF_T_VariationValue>0</ISEF_T_VariationValue>
      <ISEFT_RAFREFSwitch>false</ISEFT_RAFREFSwitch>
      <CL_Screen>0</CL_Screen>
      <CL_VariationType>0</CL_VariationType>
      <CL_VariationValue>0</CL_VariationValue>
      <Jmax_Screen>0</Jmax_Screen>
      <Jmax_VariationType>0</Jmax_VariationType>
      <Jmax_VariationValue>0</Jmax_VariationValue>
      <Km_Screen>1000000</Km_Screen>
      <Km_VariationType>0</Km_VariationType>
      <Km_VariationValue>0</Km_VariationValue>
      <CLint_fuinc>1</CLint_fuinc>
      <CLint_fuinc_VariationType>0</CLint_fuinc_VariationType>
      <CLint_fuinc_VariationValue>0</CLint_fuinc_VariationValue>
      <ScalingFactor>1</ScalingFactor>
      <ScalingFactor_VariationType>0</ScalingFactor_VariationType>
      <ScalingFactor_VariationValue>0</ScalingFactor_VariationValue>
      <A_Screen>1</A_Screen>
      <SystemEnabled>false</SystemEnabled>
      <System>0</System>
      <CLpd>0.1</CLpd>
      <KiEnabled>false</KiEnabled>
      <Ki>1000000</Ki>
      <Ki_VariationType>0</Ki_VariationType>
      <Ki_VariationValue>0</Ki_VariationValue>
      <KiFuinc>1</KiFuinc>
      <KiFuinc_VariationType>0</KiFuinc_VariationType>
      <KiFuinc_VariationValue>0</KiFuinc_VariationValue>
      <ExtraParams />
    </Transporter>
    <Transporter>
      <Enabled>false</Enabled>
      <CustomScript />
      <CustomScriptPath />
      <Organ>14</Organ>
      <TransporterID>EFFLUX_MATERNAL</TransporterID>
      <Location>Apical</Location>
      <Function>Efflux</Function>
      <SavedFunction>Efflux</SavedFunction>
      <ClKmVmaxSwitch>false</ClKmVmaxSwitch>
      <ISEFT>1</ISEFT>
      <ISEF_T_VariationType>0</ISEF_T_VariationType>
      <ISEF_T_VariationValue>0</ISEF_T_VariationValue>
      <ISEFT_RAFREFSwitch>false</ISEFT_RAFREFSwitch>
      <CL_Screen>0</CL_Screen>
      <CL_VariationType>0</CL_VariationType>
      <CL_VariationValue>0</CL_VariationValue>
      <Jmax_Screen>0</Jmax_Screen>
      <Jmax_VariationType>0</Jmax_VariationType>
      <Jmax_VariationValue>0</Jmax_VariationValue>
      <Km_Screen>1000000</Km_Screen>
      <Km_VariationType>0</Km_VariationType>
      <Km_VariationValue>0</Km_VariationValue>
      <CLint_fuinc>1</CLint_fuinc>
      <CLint_fuinc_VariationType>0</CLint_fuinc_VariationType>
      <CLint_fuinc_VariationValue>0</CLint_fuinc_VariationValue>
      <ScalingFactor>1</ScalingFactor>
      <ScalingFactor_VariationType>0</ScalingFactor_VariationType>
      <ScalingFactor_VariationValue>0</ScalingFactor_VariationValue>
      <A_Screen>1</A_Screen>
      <SystemEnabled>false</SystemEnabled>
      <System>0</System>
      <CLpd>0.1</CLpd>
      <KiEnabled>false</KiEnabled>
      <Ki>1000000</Ki>
      <Ki_VariationType>0</Ki_VariationType>
      <Ki_VariationValue>0</Ki_VariationValue>
      <KiFuinc>1</KiFuinc>
      <KiFuinc_VariationType>0</KiFuinc_VariationType>
      <KiFuinc_VariationValue>0</KiFuinc_VariationValue>
      <ExtraParams />
    </Transporter>
    <Transporter>
      <Enabled>false</Enabled>
      <CustomScript />
      <CustomScriptPath />
      <Organ>14</Organ>
      <TransporterID>UPTAKE_MATERNAL</TransporterID>
      <Location>Apical</Location>
      <Function>Uptake</Function>
      <SavedFunction>Uptake</SavedFunction>
      <ClKmVmaxSwitch>false</ClKmVmaxSwitch>
      <ISEFT>1</ISEFT>
      <ISEF_T_VariationType>0</ISEF_T_VariationType>
      <ISEF_T_VariationValue>0</ISEF_T_VariationValue>
      <ISEFT_RAFREFSwitch>false</ISEFT_RAFREFSwitch>
      <CL_Screen>0</CL_Screen>
      <CL_VariationType>0</CL_VariationType>
      <CL_VariationValue>0</CL_VariationValue>
      <Jmax_Screen>0</Jmax_Screen>
      <Jmax_VariationType>0</Jmax_VariationType>
      <Jmax_VariationValue>0</Jmax_VariationValue>
      <Km_Screen>1000000</Km_Screen>
      <Km_VariationType>0</Km_VariationType>
      <Km_VariationValue>0</Km_VariationValue>
      <CLint_fuinc>1</CLint_fuinc>
      <CLint_fuinc_VariationType>0</CLint_fuinc_VariationType>
      <CLint_fuinc_VariationValue>0</CLint_fuinc_VariationValue>
      <ScalingFactor>1</ScalingFactor>
      <ScalingFactor_VariationType>0</ScalingFactor_VariationType>
      <ScalingFactor_VariationValue>0</ScalingFactor_VariationValue>
      <A_Screen>1</A_Screen>
      <SystemEnabled>false</SystemEnabled>
      <System>0</System>
      <CLpd>0.1</CLpd>
      <KiEnabled>false</KiEnabled>
      <Ki>1000000</Ki>
      <Ki_VariationType>0</Ki_VariationType>
      <Ki_VariationValue>0</Ki_VariationValue>
      <KiFuinc>1</KiFuinc>
      <KiFuinc_VariationType>0</KiFuinc_VariationType>
      <KiFuinc_VariationValue>0</KiFuinc_VariationValue>
      <ExtraParams />
    </Transporter>
    <Transporter>
      <Enabled>false</Enabled>
      <CustomScript />
      <CustomScriptPath />
      <Organ>14</Organ>
      <TransporterID>EFFLUX1_FETAL</TransporterID>
      <Location>Apical</Location>
      <Function>Efflux</Function>
      <SavedFunction>Efflux</SavedFunction>
      <ClKmVmaxSwitch>false</ClKmVmaxSwitch>
      <ISEFT>1</ISEFT>
      <ISEF_T_VariationType>0</ISEF_T_VariationType>
      <ISEF_T_VariationValue>0</ISEF_T_VariationValue>
      <ISEFT_RAFREFSwitch>false</ISEFT_RAFREFSwitch>
      <CL_Screen>0</CL_Screen>
      <CL_VariationType>0</CL_VariationType>
      <CL_VariationValue>0</CL_VariationValue>
      <Jmax_Screen>0</Jmax_Screen>
      <Jmax_VariationType>0</Jmax_VariationType>
      <Jmax_VariationValue>0</Jmax_VariationValue>
      <Km_Screen>1000000</Km_Screen>
      <Km_VariationType>0</Km_VariationType>
      <Km_VariationValue>0</Km_VariationValue>
      <CLint_fuinc>1</CLint_fuinc>
      <CLint_fuinc_VariationType>0</CLint_fuinc_VariationType>
      <CLint_fuinc_VariationValue>0</CLint_fuinc_VariationValue>
      <ScalingFactor>1</ScalingFactor>
      <ScalingFactor_VariationType>0</ScalingFactor_VariationType>
      <ScalingFactor_VariationValue>0</ScalingFactor_VariationValue>
      <A_Screen>1</A_Screen>
      <SystemEnabled>false</SystemEnabled>
      <System>0</System>
      <CLpd>0.1</CLpd>
      <KiEnabled>false</KiEnabled>
      <Ki>1000000</Ki>
      <Ki_VariationType>0</Ki_VariationType>
      <Ki_VariationValue>0</Ki_VariationValue>
      <KiFuinc>1</KiFuinc>
      <KiFuinc_VariationType>0</KiFuinc_VariationType>
      <KiFuinc_VariationValue>0</KiFuinc_VariationValue>
      <ExtraParams />
    </Transporter>
    <Transporter>
      <Enabled>false</Enabled>
      <CustomScript />
      <CustomScriptPath />
      <Organ>14</Organ>
      <TransporterID>EFFLUX2_FETAL</TransporterID>
      <Location>Apical</Location>
      <Function>Efflux</Function>
      <SavedFunction>Efflux</SavedFunction>
      <ClKmVmaxSwitch>false</ClKmVmaxSwitch>
      <ISEFT>1</ISEFT>
      <ISEF_T_VariationType>0</ISEF_T_VariationType>
      <ISEF_T_VariationValue>0</ISEF_T_VariationValue>
      <ISEFT_RAFREFSwitch>false</ISEFT_RAFREFSwitch>
      <CL_Screen>0</CL_Screen>
      <CL_VariationType>0</CL_VariationType>
      <CL_VariationValue>0</CL_VariationValue>
      <Jmax_Screen>0</Jmax_Screen>
      <Jmax_VariationType>0</Jmax_VariationType>
      <Jmax_VariationValue>0</Jmax_VariationValue>
      <Km_Screen>1000000</Km_Screen>
      <Km_VariationType>0</Km_VariationType>
      <Km_VariationValue>0</Km_VariationValue>
      <CLint_fuinc>1</CLint_fuinc>
      <CLint_fuinc_VariationType>0</CLint_fuinc_VariationType>
      <CLint_fuinc_VariationValue>0</CLint_fuinc_VariationValue>
      <ScalingFactor>1</ScalingFactor>
      <ScalingFactor_VariationType>0</ScalingFactor_VariationType>
      <ScalingFactor_VariationValue>0</ScalingFactor_VariationValue>
      <A_Screen>1</A_Screen>
      <SystemEnabled>false</SystemEnabled>
      <System>0</System>
      <CLpd>0.1</CLpd>
      <KiEnabled>false</KiEnabled>
      <Ki>1000000</Ki>
      <Ki_VariationType>0</Ki_VariationType>
      <Ki_VariationValue>0</Ki_VariationValue>
      <KiFuinc>1</KiFuinc>
      <KiFuinc_VariationType>0</KiFuinc_VariationType>
      <KiFuinc_VariationValue>0</KiFuinc_VariationValue>
      <ExtraParams />
    </Transporter>
    <Transporter>
      <Enabled>false</Enabled>
      <CustomScript />
      <CustomScriptPath />
      <Organ>14</Organ>
      <TransporterID>UPTAKE1_FETAL</TransporterID>
      <Location>Apical</Location>
      <Function>Uptake</Function>
      <SavedFunction>Uptake</SavedFunction>
      <ClKmVmaxSwitch>false</ClKmVmaxSwitch>
      <ISEFT>1</ISEFT>
      <ISEF_T_VariationType>0</ISEF_T_VariationType>
      <ISEF_T_VariationValue>0</ISEF_T_VariationValue>
      <ISEFT_RAFREFSwitch>false</ISEFT_RAFREFSwitch>
      <CL_Screen>0</CL_Screen>
      <CL_VariationType>0</CL_VariationType>
      <CL_VariationValue>0</CL_VariationValue>
      <Jmax_Screen>0</Jmax_Screen>
      <Jmax_VariationType>0</Jmax_VariationType>
      <Jmax_VariationValue>0</Jmax_VariationValue>
      <Km_Screen>1000000</Km_Screen>
      <Km_VariationType>0</Km_VariationType>
      <Km_VariationValue>0</Km_VariationValue>
      <CLint_fuinc>1</CLint_fuinc>
      <CLint_fuinc_VariationType>0</CLint_fuinc_VariationType>
      <CLint_fuinc_VariationValue>0</CLint_fuinc_VariationValue>
      <ScalingFactor>1</ScalingFactor>
      <ScalingFactor_VariationType>0</ScalingFactor_VariationType>
      <ScalingFactor_VariationValue>0</ScalingFactor_VariationValue>
      <A_Screen>1</A_Screen>
      <SystemEnabled>false</SystemEnabled>
      <System>0</System>
      <CLpd>0.1</CLpd>
      <KiEnabled>false</KiEnabled>
      <Ki>1000000</Ki>
      <Ki_VariationType>0</Ki_VariationType>
      <Ki_VariationValue>0</Ki_VariationValue>
      <KiFuinc>1</KiFuinc>
      <KiFuinc_VariationType>0</KiFuinc_VariationType>
      <KiFuinc_VariationValue>0</KiFuinc_VariationValue>
      <ExtraParams />
    </Transporter>
    <Transporter>
      <Enabled>false</Enabled>
      <CustomScript />
      <CustomScriptPath />
      <Organ>14</Organ>
      <TransporterID>UPTAKE2_FETAL</TransporterID>
      <Location>Apical</Location>
      <Function>Uptake</Function>
      <SavedFunction>Uptake</SavedFunction>
      <ClKmVmaxSwitch>false</ClKmVmaxSwitch>
      <ISEFT>1</ISEFT>
      <ISEF_T_VariationType>0</ISEF_T_VariationType>
      <ISEF_T_VariationValue>0</ISEF_T_VariationValue>
      <ISEFT_RAFREFSwitch>false</ISEFT_RAFREFSwitch>
      <CL_Screen>0</CL_Screen>
      <CL_VariationType>0</CL_VariationType>
      <CL_VariationValue>0</CL_VariationValue>
      <Jmax_Screen>0</Jmax_Screen>
      <Jmax_VariationType>0</Jmax_VariationType>
      <Jmax_VariationValue>0</Jmax_VariationValue>
      <Km_Screen>1000000</Km_Screen>
      <Km_VariationType>0</Km_VariationType>
      <Km_VariationValue>0</Km_VariationValue>
      <CLint_fuinc>1</CLint_fuinc>
      <CLint_fuinc_VariationType>0</CLint_fuinc_VariationType>
      <CLint_fuinc_VariationValue>0</CLint_fuinc_VariationValue>
      <ScalingFactor>1</ScalingFactor>
      <ScalingFactor_VariationType>0</ScalingFactor_VariationType>
      <ScalingFactor_VariationValue>0</ScalingFactor_VariationValue>
      <A_Screen>1</A_Screen>
      <SystemEnabled>false</SystemEnabled>
      <System>0</System>
      <CLpd>0.1</CLpd>
      <KiEnabled>false</KiEnabled>
      <Ki>1000000</Ki>
      <Ki_VariationType>0</Ki_VariationType>
      <Ki_VariationValue>0</Ki_VariationValue>
      <KiFuinc>1</KiFuinc>
      <KiFuinc_VariationType>0</KiFuinc_VariationType>
      <KiFuinc_VariationValue>0</KiFuinc_VariationValue>
      <ExtraParams />
    </Transporter>
  </PlacentaTransporterSet>
  <HeartEpicardialTransporterSet>
    <Transporter>
      <Enabled>false</Enabled>
      <CustomScript />
      <CustomScriptPath />
      <Organ>23</Organ>
      <TransporterID>EFFLUX_HEART</TransporterID>
      <Location>Basolateral</Location>
      <Function>Efflux</Function>
      <SavedFunction>Efflux</SavedFunction>
      <ClKmVmaxSwitch>false</ClKmVmaxSwitch>
      <ISEFT>1</ISEFT>
      <ISEF_T_VariationType>0</ISEF_T_VariationType>
      <ISEF_T_VariationValue>0</ISEF_T_VariationValue>
      <ISEFT_RAFREFSwitch>false</ISEFT_RAFREFSwitch>
      <CL_Screen>0</CL_Screen>
      <CL_VariationType>0</CL_VariationType>
      <CL_VariationValue>0</CL_VariationValue>
      <Jmax_Screen>0</Jmax_Screen>
      <Jmax_VariationType>0</Jmax_VariationType>
      <Jmax_VariationValue>0</Jmax_VariationValue>
      <Km_Screen>1000000</Km_Screen>
      <Km_VariationType>0</Km_VariationType>
      <Km_VariationValue>0</Km_VariationValue>
      <CLint_fuinc>1</CLint_fuinc>
      <CLint_fuinc_VariationType>0</CLint_fuinc_VariationType>
      <CLint_fuinc_VariationValue>0</CLint_fuinc_VariationValue>
      <ScalingFactor>1</ScalingFactor>
      <ScalingFactor_VariationType>0</ScalingFactor_VariationType>
      <ScalingFactor_VariationValue>0</ScalingFactor_VariationValue>
      <A_Screen>1</A_Screen>
      <SystemEnabled>false</SystemEnabled>
      <System>0</System>
      <CLpd>0.1</CLpd>
      <KiEnabled>false</KiEnabled>
      <Ki>1000000</Ki>
      <Ki_VariationType>0</Ki_VariationType>
      <Ki_VariationValue>0</Ki_VariationValue>
      <KiFuinc>1</KiFuinc>
      <KiFuinc_VariationType>0</KiFuinc_VariationType>
      <KiFuinc_VariationValue>0</KiFuinc_VariationValue>
      <ExtraParams />
    </Transporter>
    <Transporter>
      <Enabled>false</Enabled>
      <CustomScript />
      <CustomScriptPath />
      <Organ>23</Organ>
      <TransporterID>INFLUX_HEART</TransporterID>
      <Location>Basolateral</Location>
      <Function>Uptake</Function>
      <SavedFunction>Uptake</SavedFunction>
      <ClKmVmaxSwitch>false</ClKmVmaxSwitch>
      <ISEFT>1</ISEFT>
      <ISEF_T_VariationType>0</ISEF_T_VariationType>
      <ISEF_T_VariationValue>0</ISEF_T_VariationValue>
      <ISEFT_RAFREFSwitch>false</ISEFT_RAFREFSwitch>
      <CL_Screen>0</CL_Screen>
      <CL_VariationType>0</CL_VariationType>
      <CL_VariationValue>0</CL_VariationValue>
      <Jmax_Screen>0</Jmax_Screen>
      <Jmax_VariationType>0</Jmax_VariationType>
      <Jmax_VariationValue>0</Jmax_VariationValue>
      <Km_Screen>1000000</Km_Screen>
      <Km_VariationType>0</Km_VariationType>
      <Km_VariationValue>0</Km_VariationValue>
      <CLint_fuinc>1</CLint_fuinc>
      <CLint_fuinc_VariationType>0</CLint_fuinc_VariationType>
      <CLint_fuinc_VariationValue>0</CLint_fuinc_VariationValue>
      <ScalingFactor>1</ScalingFactor>
      <ScalingFactor_VariationType>0</ScalingFactor_VariationType>
      <ScalingFactor_VariationValue>0</ScalingFactor_VariationValue>
      <A_Screen>1</A_Screen>
      <SystemEnabled>false</SystemEnabled>
      <System>0</System>
      <CLpd>0.1</CLpd>
      <KiEnabled>false</KiEnabled>
      <Ki>1000000</Ki>
      <Ki_VariationType>0</Ki_VariationType>
      <Ki_VariationValue>0</Ki_VariationValue>
      <KiFuinc>1</KiFuinc>
      <KiFuinc_VariationType>0</KiFuinc_VariationType>
      <KiFuinc_VariationValue>0</KiFuinc_VariationValue>
      <ExtraParams />
    </Transporter>
  </HeartEpicardialTransporterSet>
  <HeartMidmyocardialTransporterSet>
    <Transporter>
      <Enabled>false</Enabled>
      <CustomScript />
      <CustomScriptPath />
      <Organ>24</Organ>
      <TransporterID>EFFLUX_HEART</TransporterID>
      <Location>Basolateral</Location>
      <Function>Efflux</Function>
      <SavedFunction>Efflux</SavedFunction>
      <ClKmVmaxSwitch>false</ClKmVmaxSwitch>
      <ISEFT>1</ISEFT>
      <ISEF_T_VariationType>0</ISEF_T_VariationType>
      <ISEF_T_VariationValue>0</ISEF_T_VariationValue>
      <ISEFT_RAFREFSwitch>false</ISEFT_RAFREFSwitch>
      <CL_Screen>0</CL_Screen>
      <CL_VariationType>0</CL_VariationType>
      <CL_VariationValue>0</CL_VariationValue>
      <Jmax_Screen>0</Jmax_Screen>
      <Jmax_VariationType>0</Jmax_VariationType>
      <Jmax_VariationValue>0</Jmax_VariationValue>
      <Km_Screen>1000000</Km_Screen>
      <Km_VariationType>0</Km_VariationType>
      <Km_VariationValue>0</Km_VariationValue>
      <CLint_fuinc>1</CLint_fuinc>
      <CLint_fuinc_VariationType>0</CLint_fuinc_VariationType>
      <CLint_fuinc_VariationValue>0</CLint_fuinc_VariationValue>
      <ScalingFactor>1</ScalingFactor>
      <ScalingFactor_VariationType>0</ScalingFactor_VariationType>
      <ScalingFactor_VariationValue>0</ScalingFactor_VariationValue>
      <A_Screen>1</A_Screen>
      <SystemEnabled>false</SystemEnabled>
      <System>0</System>
      <CLpd>0.1</CLpd>
      <KiEnabled>false</KiEnabled>
      <Ki>1000000</Ki>
      <Ki_VariationType>0</Ki_VariationType>
      <Ki_VariationValue>0</Ki_VariationValue>
      <KiFuinc>1</KiFuinc>
      <KiFuinc_VariationType>0</KiFuinc_VariationType>
      <KiFuinc_VariationValue>0</KiFuinc_VariationValue>
      <ExtraParams />
    </Transporter>
    <Transporter>
      <Enabled>false</Enabled>
      <CustomScript />
      <CustomScriptPath />
      <Organ>24</Organ>
      <TransporterID>INFLUX_HEART</TransporterID>
      <Location>Basolateral</Location>
      <Function>Uptake</Function>
      <SavedFunction>Uptake</SavedFunction>
      <ClKmVmaxSwitch>false</ClKmVmaxSwitch>
      <ISEFT>1</ISEFT>
      <ISEF_T_VariationType>0</ISEF_T_VariationType>
      <ISEF_T_VariationValue>0</ISEF_T_VariationValue>
      <ISEFT_RAFREFSwitch>false</ISEFT_RAFREFSwitch>
      <CL_Screen>0</CL_Screen>
      <CL_VariationType>0</CL_VariationType>
      <CL_VariationValue>0</CL_VariationValue>
      <Jmax_Screen>0</Jmax_Screen>
      <Jmax_VariationType>0</Jmax_VariationType>
      <Jmax_VariationValue>0</Jmax_VariationValue>
      <Km_Screen>1000000</Km_Screen>
      <Km_VariationType>0</Km_VariationType>
      <Km_VariationValue>0</Km_VariationValue>
      <CLint_fuinc>1</CLint_fuinc>
      <CLint_fuinc_VariationType>0</CLint_fuinc_VariationType>
      <CLint_fuinc_VariationValue>0</CLint_fuinc_VariationValue>
      <ScalingFactor>1</ScalingFactor>
      <ScalingFactor_VariationType>0</ScalingFactor_VariationType>
      <ScalingFactor_VariationValue>0</ScalingFactor_VariationValue>
      <A_Screen>1</A_Screen>
      <SystemEnabled>false</SystemEnabled>
      <System>0</System>
      <CLpd>0.1</CLpd>
      <KiEnabled>false</KiEnabled>
      <Ki>1000000</Ki>
      <Ki_VariationType>0</Ki_VariationType>
      <Ki_VariationValue>0</Ki_VariationValue>
      <KiFuinc>1</KiFuinc>
      <KiFuinc_VariationType>0</KiFuinc_VariationType>
      <KiFuinc_VariationValue>0</KiFuinc_VariationValue>
      <ExtraParams />
    </Transporter>
  </HeartMidmyocardialTransporterSet>
  <HeartEndocardialTransporterSet>
    <Transporter>
      <Enabled>false</Enabled>
      <CustomScript />
      <CustomScriptPath />
      <Organ>25</Organ>
      <TransporterID>EFFLUX_HEART</TransporterID>
      <Location>Basolateral</Location>
      <Function>Efflux</Function>
      <SavedFunction>Efflux</SavedFunction>
      <ClKmVmaxSwitch>false</ClKmVmaxSwitch>
      <ISEFT>1</ISEFT>
      <ISEF_T_VariationType>0</ISEF_T_VariationType>
      <ISEF_T_VariationValue>0</ISEF_T_VariationValue>
      <ISEFT_RAFREFSwitch>false</ISEFT_RAFREFSwitch>
      <CL_Screen>0</CL_Screen>
      <CL_VariationType>0</CL_VariationType>
      <CL_VariationValue>0</CL_VariationValue>
      <Jmax_Screen>0</Jmax_Screen>
      <Jmax_VariationType>0</Jmax_VariationType>
      <Jmax_VariationValue>0</Jmax_VariationValue>
      <Km_Screen>1000000</Km_Screen>
      <Km_VariationType>0</Km_VariationType>
      <Km_VariationValue>0</Km_VariationValue>
      <CLint_fuinc>1</CLint_fuinc>
      <CLint_fuinc_VariationType>0</CLint_fuinc_VariationType>
      <CLint_fuinc_VariationValue>0</CLint_fuinc_VariationValue>
      <ScalingFactor>1</ScalingFactor>
      <ScalingFactor_VariationType>0</ScalingFactor_VariationType>
      <ScalingFactor_VariationValue>0</ScalingFactor_VariationValue>
      <A_Screen>1</A_Screen>
      <SystemEnabled>false</SystemEnabled>
      <System>0</System>
      <CLpd>0.1</CLpd>
      <KiEnabled>false</KiEnabled>
      <Ki>1000000</Ki>
      <Ki_VariationType>0</Ki_VariationType>
      <Ki_VariationValue>0</Ki_VariationValue>
      <KiFuinc>1</KiFuinc>
      <KiFuinc_VariationType>0</KiFuinc_VariationType>
      <KiFuinc_VariationValue>0</KiFuinc_VariationValue>
      <ExtraParams />
    </Transporter>
    <Transporter>
      <Enabled>false</Enabled>
      <CustomScript />
      <CustomScriptPath />
      <Organ>25</Organ>
      <TransporterID>INFLUX_HEART</TransporterID>
      <Location>Basolateral</Location>
      <Function>Uptake</Function>
      <SavedFunction>Uptake</SavedFunction>
      <ClKmVmaxSwitch>false</ClKmVmaxSwitch>
      <ISEFT>1</ISEFT>
      <ISEF_T_VariationType>0</ISEF_T_VariationType>
      <ISEF_T_VariationValue>0</ISEF_T_VariationValue>
      <ISEFT_RAFREFSwitch>false</ISEFT_RAFREFSwitch>
      <CL_Screen>0</CL_Screen>
      <CL_VariationType>0</CL_VariationType>
      <CL_VariationValue>0</CL_VariationValue>
      <Jmax_Screen>0</Jmax_Screen>
      <Jmax_VariationType>0</Jmax_VariationType>
      <Jmax_VariationValue>0</Jmax_VariationValue>
      <Km_Screen>1000000</Km_Screen>
      <Km_VariationType>0</Km_VariationType>
      <Km_VariationValue>0</Km_VariationValue>
      <CLint_fuinc>1</CLint_fuinc>
      <CLint_fuinc_VariationType>0</CLint_fuinc_VariationType>
      <CLint_fuinc_VariationValue>0</CLint_fuinc_VariationValue>
      <ScalingFactor>1</ScalingFactor>
      <ScalingFactor_VariationType>0</ScalingFactor_VariationType>
      <ScalingFactor_VariationValue>0</ScalingFactor_VariationValue>
      <A_Screen>1</A_Screen>
      <SystemEnabled>false</SystemEnabled>
      <System>0</System>
      <CLpd>0.1</CLpd>
      <KiEnabled>false</KiEnabled>
      <Ki>1000000</Ki>
      <Ki_VariationType>0</Ki_VariationType>
      <Ki_VariationValue>0</Ki_VariationValue>
      <KiFuinc>1</KiFuinc>
      <KiFuinc_VariationType>0</KiFuinc_VariationType>
      <KiFuinc_VariationValue>0</KiFuinc_VariationValue>
      <ExtraParams />
    </Transporter>
  </HeartEndocardialTransporterSet>
  <CYPRoutes>
    <MetRoute>
      <Enabled>true</Enabled>
      <Sub>false</Sub>
      <Metabolite1>false</Metabolite1>
      <Metabolite2>false</Metabolite2>
      <Pathway>0</Pathway>
      <Enzyme>10</Enzyme>
      <CLint>2.5</CLint>
      <CLintKmVmaxSwitch>true</CLintKmVmaxSwitch>
      <Vmax>0</Vmax>
      <Km>1000000</Km>
      <Fumic>1</Fumic>
      <ISEFSwitch>false</ISEFSwitch>
      <rSystem>8</rSystem>
      <ISEF>1</ISEF>
      <AlphaBetaSwitch>false</AlphaBetaSwitch>
      <Alpha>1</Alpha>
      <Beta>1</Beta>
      <RouteType>CYP</RouteType>
      <LiverScalar>1</LiverScalar>
      <GutScalar>1</GutScalar>
      <KidneyScalar>1</KidneyScalar>
      <LiverScalar_Est>1</LiverScalar_Est>
      <GutScalar_Est>1</GutScalar_Est>
      <KidneyScalar_Est>1</KidneyScalar_Est>
      <PlasmaHL>0</PlasmaHL>
      <Genotype>0</Genotype>
      <CLint_VariationType>0</CLint_VariationType>
      <CLint_VariationValue>0</CLint_VariationValue>
      <Vmax_VariationType>0</Vmax_VariationType>
      <Vmax_VariationValue>0</Vmax_VariationValue>
      <Km_VariationType>0</Km_VariationType>
      <Km_VariationValue>0</Km_VariationValue>
      <Fumic_VariationType>0</Fumic_VariationType>
      <Fumic_VariationValue>0</Fumic_VariationValue>
      <ReferenceSegment>COMPARTMENT_COLON</ReferenceSegment>
      <Int_ReferenceSegment>8</Int_ReferenceSegment>
    </MetRoute>
  </CYPRoutes>
  <CYPAllelicRoutes />
  <FMORoutes />
  <UGTRoutes />
  <EnzCytRoutes />
  <EsteraseRoutes>
    <MetRoute>
      <Enabled>false</Enabled>
      <Sub>false</Sub>
      <Metabolite1>false</Metabolite1>
      <Metabolite2>false</Metabolite2>
      <Pathway>0</Pathway>
      <Enzyme>3</Enzyme>
      <CLint>0</CLint>
      <CLintKmVmaxSwitch>false</CLintKmVmaxSwitch>
      <Vmax>0</Vmax>
      <Km>1000000</Km>
      <Fumic>1</Fumic>
      <ISEFSwitch>false</ISEFSwitch>
      <rSystem>8</rSystem>
      <ISEF>1</ISEF>
      <AlphaBetaSwitch>false</AlphaBetaSwitch>
      <Alpha>1</Alpha>
      <Beta>1</Beta>
      <RouteType>Esterase</RouteType>
      <LiverScalar>1</LiverScalar>
      <GutScalar>1</GutScalar>
      <KidneyScalar>1</KidneyScalar>
      <LiverScalar_Est>1</LiverScalar_Est>
      <GutScalar_Est>1</GutScalar_Est>
      <KidneyScalar_Est>1</KidneyScalar_Est>
      <PlasmaHL>1000000</PlasmaHL>
      <Genotype>0</Genotype>
      <CLint_VariationType>0</CLint_VariationType>
      <CLint_VariationValue>0</CLint_VariationValue>
      <Vmax_VariationType>0</Vmax_VariationType>
      <Vmax_VariationValue>0</Vmax_VariationValue>
      <Km_VariationType>0</Km_VariationType>
      <Km_VariationValue>0</Km_VariationValue>
      <Fumic_VariationType>0</Fumic_VariationType>
      <Fumic_VariationValue>0</Fumic_VariationValue>
      <ReferenceSegment>COMPARTMENT_COLON</ReferenceSegment>
      <Int_ReferenceSegment>8</Int_ReferenceSegment>
    </MetRoute>
  </EsteraseRoutes>
  <GutLumenRoutes>
    <MetRoute>
      <Enabled>false</Enabled>
      <Sub>false</Sub>
      <Metabolite1>false</Metabolite1>
      <Metabolite2>false</Metabolite2>
      <Pathway>0</Pathway>
      <Enzyme>51</Enzyme>
      <CLint>0</CLint>
      <CLintKmVmaxSwitch>false</CLintKmVmaxSwitch>
      <Vmax>0</Vmax>
      <Km>1000000</Km>
      <Fumic>1</Fumic>
      <ISEFSwitch>false</ISEFSwitch>
      <rSystem>8</rSystem>
      <ISEF>1</ISEF>
      <AlphaBetaSwitch>false</AlphaBetaSwitch>
      <Alpha>1</Alpha>
      <Beta>1</Beta>
      <RouteType>GutLumen</RouteType>
      <LiverScalar>1</LiverScalar>
      <GutScalar>1</GutScalar>
      <KidneyScalar>1</KidneyScalar>
      <LiverScalar_Est>1</LiverScalar_Est>
      <GutScalar_Est>1</GutScalar_Est>
      <KidneyScalar_Est>1</KidneyScalar_Est>
      <PlasmaHL>0</PlasmaHL>
      <Genotype>0</Genotype>
      <CLint_VariationType>0</CLint_VariationType>
      <CLint_VariationValue>0</CLint_VariationValue>
      <Vmax_VariationType>0</Vmax_VariationType>
      <Vmax_VariationValue>0</Vmax_VariationValue>
      <Km_VariationType>0</Km_VariationType>
      <Km_VariationValue>0</Km_VariationValue>
      <Fumic_VariationType>0</Fumic_VariationType>
      <Fumic_VariationValue>0</Fumic_VariationValue>
      <ReferenceSegment>COMPARTMENT_COLON</ReferenceSegment>
      <Int_ReferenceSegment>8</Int_ReferenceSegment>
    </MetRoute>
  </GutLumenRoutes>
  <CYPInteractionRoutes>
    <InteractionRoute>
      <Enzyme>0</Enzyme>
      <KiSwitch>false</KiSwitch>
      <Ki>1</Ki>
      <Fumic>1</Fumic>
      <KappSwitch>false</KappSwitch>
      <Kapp>1000000</Kapp>
      <Kinact>0</Kinact>
      <Kapp_fumic>1</Kapp_fumic>
      <IndSlopeSwitch>false</IndSlopeSwitch>
      <IndSlope>0</IndSlope>
      <IndSlopeCV>30</IndSlopeCV>
      <IndMax>1</IndMax>
      <IndMaxCV>30</IndMaxCV>
      <IndC50Switch>false</IndC50Switch>
      <IndC50>1000000</IndC50>
      <IndC50CV>30</IndC50CV>
      <IndC50_fuinc>1</IndC50_fuinc>
      <Y>1</Y>
      <Ki_VariationType>0</Ki_VariationType>
      <Ki_VariationValue>0</Ki_VariationValue>
      <Fumic_VariationType>0</Fumic_VariationType>
      <Fumic_VariationValue>0</Fumic_VariationValue>
      <IndC50_fuinc_VariationType>0</IndC50_fuinc_VariationType>
      <IndC50_fuinc_VariationValue>0</IndC50_fuinc_VariationValue>
      <Kapp_VariationType>0</Kapp_VariationType>
      <Kapp_VariationValue>0</Kapp_VariationValue>
      <Kapp_fumic_VariationType>0</Kapp_fumic_VariationType>
      <Kapp_fumic_VariationValue>0</Kapp_fumic_VariationValue>
      <Kinact_VariationType>0</Kinact_VariationType>
      <Kinact_VariationValue>0</Kinact_VariationValue>
    </InteractionRoute>
    <InteractionRoute>
      <Enzyme>1</Enzyme>
      <KiSwitch>false</KiSwitch>
      <Ki>1</Ki>
      <Fumic>1</Fumic>
      <KappSwitch>false</KappSwitch>
      <Kapp>1000000</Kapp>
      <Kinact>0</Kinact>
      <Kapp_fumic>1</Kapp_fumic>
      <IndSlopeSwitch>false</IndSlopeSwitch>
      <IndSlope>0</IndSlope>
      <IndSlopeCV>30</IndSlopeCV>
      <IndMax>1</IndMax>
      <IndMaxCV>30</IndMaxCV>
      <IndC50Switch>false</IndC50Switch>
      <IndC50>1000000</IndC50>
      <IndC50CV>30</IndC50CV>
      <IndC50_fuinc>1</IndC50_fuinc>
      <Y>1</Y>
      <Ki_VariationType>0</Ki_VariationType>
      <Ki_VariationValue>0</Ki_VariationValue>
      <Fumic_VariationType>0</Fumic_VariationType>
      <Fumic_VariationValue>0</Fumic_VariationValue>
      <IndC50_fuinc_VariationType>0</IndC50_fuinc_VariationType>
      <IndC50_fuinc_VariationValue>0</IndC50_fuinc_VariationValue>
      <Kapp_VariationType>0</Kapp_VariationType>
      <Kapp_VariationValue>0</Kapp_VariationValue>
      <Kapp_fumic_VariationType>0</Kapp_fumic_VariationType>
      <Kapp_fumic_VariationValue>0</Kapp_fumic_VariationValue>
      <Kinact_VariationType>0</Kinact_VariationType>
      <Kinact_VariationValue>0</Kinact_VariationValue>
    </InteractionRoute>
    <InteractionRoute>
      <Enzyme>2</Enzyme>
      <KiSwitch>false</KiSwitch>
      <Ki>1</Ki>
      <Fumic>1</Fumic>
      <KappSwitch>false</KappSwitch>
      <Kapp>1000000</Kapp>
      <Kinact>0</Kinact>
      <Kapp_fumic>1</Kapp_fumic>
      <IndSlopeSwitch>false</IndSlopeSwitch>
      <IndSlope>0</IndSlope>
      <IndSlopeCV>30</IndSlopeCV>
      <IndMax>1</IndMax>
      <IndMaxCV>30</IndMaxCV>
      <IndC50Switch>false</IndC50Switch>
      <IndC50>1000000</IndC50>
      <IndC50CV>30</IndC50CV>
      <IndC50_fuinc>1</IndC50_fuinc>
      <Y>1</Y>
      <Ki_VariationType>0</Ki_VariationType>
      <Ki_VariationValue>0</Ki_VariationValue>
      <Fumic_VariationType>0</Fumic_VariationType>
      <Fumic_VariationValue>0</Fumic_VariationValue>
      <IndC50_fuinc_VariationType>0</IndC50_fuinc_VariationType>
      <IndC50_fuinc_VariationValue>0</IndC50_fuinc_VariationValue>
      <Kapp_VariationType>0</Kapp_VariationType>
      <Kapp_VariationValue>0</Kapp_VariationValue>
      <Kapp_fumic_VariationType>0</Kapp_fumic_VariationType>
      <Kapp_fumic_VariationValue>0</Kapp_fumic_VariationValue>
      <Kinact_VariationType>0</Kinact_VariationType>
      <Kinact_VariationValue>0</Kinact_VariationValue>
    </InteractionRoute>
    <InteractionRoute>
      <Enzyme>3</Enzyme>
      <KiSwitch>false</KiSwitch>
      <Ki>1</Ki>
      <Fumic>1</Fumic>
      <KappSwitch>false</KappSwitch>
      <Kapp>1000000</Kapp>
      <Kinact>0</Kinact>
      <Kapp_fumic>1</Kapp_fumic>
      <IndSlopeSwitch>false</IndSlopeSwitch>
      <IndSlope>0</IndSlope>
      <IndSlopeCV>30</IndSlopeCV>
      <IndMax>1</IndMax>
      <IndMaxCV>30</IndMaxCV>
      <IndC50Switch>false</IndC50Switch>
      <IndC50>1000000</IndC50>
      <IndC50CV>30</IndC50CV>
      <IndC50_fuinc>1</IndC50_fuinc>
      <Y>1</Y>
      <Ki_VariationType>0</Ki_VariationType>
      <Ki_VariationValue>0</Ki_VariationValue>
      <Fumic_VariationType>0</Fumic_VariationType>
      <Fumic_VariationValue>0</Fumic_VariationValue>
      <IndC50_fuinc_VariationType>0</IndC50_fuinc_VariationType>
      <IndC50_fuinc_VariationValue>0</IndC50_fuinc_VariationValue>
      <Kapp_VariationType>0</Kapp_VariationType>
      <Kapp_VariationValue>0</Kapp_VariationValue>
      <Kapp_fumic_VariationType>0</Kapp_fumic_VariationType>
      <Kapp_fumic_VariationValue>0</Kapp_fumic_VariationValue>
      <Kinact_VariationType>0</Kinact_VariationType>
      <Kinact_VariationValue>0</Kinact_VariationValue>
    </InteractionRoute>
    <InteractionRoute>
      <Enzyme>4</Enzyme>
      <KiSwitch>false</KiSwitch>
      <Ki>1</Ki>
      <Fumic>1</Fumic>
      <KappSwitch>false</KappSwitch>
      <Kapp>1000000</Kapp>
      <Kinact>0</Kinact>
      <Kapp_fumic>1</Kapp_fumic>
      <IndSlopeSwitch>false</IndSlopeSwitch>
      <IndSlope>0</IndSlope>
      <IndSlopeCV>30</IndSlopeCV>
      <IndMax>1</IndMax>
      <IndMaxCV>30</IndMaxCV>
      <IndC50Switch>false</IndC50Switch>
      <IndC50>1000000</IndC50>
      <IndC50CV>30</IndC50CV>
      <IndC50_fuinc>1</IndC50_fuinc>
      <Y>1</Y>
      <Ki_VariationType>0</Ki_VariationType>
      <Ki_VariationValue>0</Ki_VariationValue>
      <Fumic_VariationType>0</Fumic_VariationType>
      <Fumic_VariationValue>0</Fumic_VariationValue>
      <IndC50_fuinc_VariationType>0</IndC50_fuinc_VariationType>
      <IndC50_fuinc_VariationValue>0</IndC50_fuinc_VariationValue>
      <Kapp_VariationType>0</Kapp_VariationType>
      <Kapp_VariationValue>0</Kapp_VariationValue>
      <Kapp_fumic_VariationType>0</Kapp_fumic_VariationType>
      <Kapp_fumic_VariationValue>0</Kapp_fumic_VariationValue>
      <Kinact_VariationType>0</Kinact_VariationType>
      <Kinact_VariationValue>0</Kinact_VariationValue>
    </InteractionRoute>
    <InteractionRoute>
      <Enzyme>5</Enzyme>
      <KiSwitch>false</KiSwitch>
      <Ki>1</Ki>
      <Fumic>1</Fumic>
      <KappSwitch>false</KappSwitch>
      <Kapp>1000000</Kapp>
      <Kinact>0</Kinact>
      <Kapp_fumic>1</Kapp_fumic>
      <IndSlopeSwitch>false</IndSlopeSwitch>
      <IndSlope>0</IndSlope>
      <IndSlopeCV>30</IndSlopeCV>
      <IndMax>1</IndMax>
      <IndMaxCV>30</IndMaxCV>
      <IndC50Switch>false</IndC50Switch>
      <IndC50>1000000</IndC50>
      <IndC50CV>30</IndC50CV>
      <IndC50_fuinc>1</IndC50_fuinc>
      <Y>1</Y>
      <Ki_VariationType>0</Ki_VariationType>
      <Ki_VariationValue>0</Ki_VariationValue>
      <Fumic_VariationType>0</Fumic_VariationType>
      <Fumic_VariationValue>0</Fumic_VariationValue>
      <IndC50_fuinc_VariationType>0</IndC50_fuinc_VariationType>
      <IndC50_fuinc_VariationValue>0</IndC50_fuinc_VariationValue>
      <Kapp_VariationType>0</Kapp_VariationType>
      <Kapp_VariationValue>0</Kapp_VariationValue>
      <Kapp_fumic_VariationType>0</Kapp_fumic_VariationType>
      <Kapp_fumic_VariationValue>0</Kapp_fumic_VariationValue>
      <Kinact_VariationType>0</Kinact_VariationType>
      <Kinact_VariationValue>0</Kinact_VariationValue>
    </InteractionRoute>
    <InteractionRoute>
      <Enzyme>6</Enzyme>
      <KiSwitch>false</KiSwitch>
      <Ki>1</Ki>
      <Fumic>1</Fumic>
      <KappSwitch>false</KappSwitch>
      <Kapp>1000000</Kapp>
      <Kinact>0</Kinact>
      <Kapp_fumic>1</Kapp_fumic>
      <IndSlopeSwitch>false</IndSlopeSwitch>
      <IndSlope>0</IndSlope>
      <IndSlopeCV>30</IndSlopeCV>
      <IndMax>1</IndMax>
      <IndMaxCV>30</IndMaxCV>
      <IndC50Switch>false</IndC50Switch>
      <IndC50>1000000</IndC50>
      <IndC50CV>30</IndC50CV>
      <IndC50_fuinc>1</IndC50_fuinc>
      <Y>1</Y>
      <Ki_VariationType>0</Ki_VariationType>
      <Ki_VariationValue>0</Ki_VariationValue>
      <Fumic_VariationType>0</Fumic_VariationType>
      <Fumic_VariationValue>0</Fumic_VariationValue>
      <IndC50_fuinc_VariationType>0</IndC50_fuinc_VariationType>
      <IndC50_fuinc_VariationValue>0</IndC50_fuinc_VariationValue>
      <Kapp_VariationType>0</Kapp_VariationType>
      <Kapp_VariationValue>0</Kapp_VariationValue>
      <Kapp_fumic_VariationType>0</Kapp_fumic_VariationType>
      <Kapp_fumic_VariationValue>0</Kapp_fumic_VariationValue>
      <Kinact_VariationType>0</Kinact_VariationType>
      <Kinact_VariationValue>0</Kinact_VariationValue>
    </InteractionRoute>
    <InteractionRoute>
      <Enzyme>7</Enzyme>
      <KiSwitch>false</KiSwitch>
      <Ki>1</Ki>
      <Fumic>1</Fumic>
      <KappSwitch>false</KappSwitch>
      <Kapp>1000000</Kapp>
      <Kinact>0</Kinact>
      <Kapp_fumic>1</Kapp_fumic>
      <IndSlopeSwitch>false</IndSlopeSwitch>
      <IndSlope>0</IndSlope>
      <IndSlopeCV>30</IndSlopeCV>
      <IndMax>1</IndMax>
      <IndMaxCV>30</IndMaxCV>
      <IndC50Switch>false</IndC50Switch>
      <IndC50>1000000</IndC50>
      <IndC50CV>30</IndC50CV>
      <IndC50_fuinc>1</IndC50_fuinc>
      <Y>1</Y>
      <Ki_VariationType>0</Ki_VariationType>
      <Ki_VariationValue>0</Ki_VariationValue>
      <Fumic_VariationType>0</Fumic_VariationType>
      <Fumic_VariationValue>0</Fumic_VariationValue>
      <IndC50_fuinc_VariationType>0</IndC50_fuinc_VariationType>
      <IndC50_fuinc_VariationValue>0</IndC50_fuinc_VariationValue>
      <Kapp_VariationType>0</Kapp_VariationType>
      <Kapp_VariationValue>0</Kapp_VariationValue>
      <Kapp_fumic_VariationType>0</Kapp_fumic_VariationType>
      <Kapp_fumic_VariationValue>0</Kapp_fumic_VariationValue>
      <Kinact_VariationType>0</Kinact_VariationType>
      <Kinact_VariationValue>0</Kinact_VariationValue>
    </InteractionRoute>
    <InteractionRoute>
      <Enzyme>8</Enzyme>
      <KiSwitch>false</KiSwitch>
      <Ki>1</Ki>
      <Fumic>1</Fumic>
      <KappSwitch>false</KappSwitch>
      <Kapp>1000000</Kapp>
      <Kinact>0</Kinact>
      <Kapp_fumic>1</Kapp_fumic>
      <IndSlopeSwitch>false</IndSlopeSwitch>
      <IndSlope>0</IndSlope>
      <IndSlopeCV>30</IndSlopeCV>
      <IndMax>1</IndMax>
      <IndMaxCV>30</IndMaxCV>
      <IndC50Switch>false</IndC50Switch>
      <IndC50>1000000</IndC50>
      <IndC50CV>30</IndC50CV>
      <IndC50_fuinc>1</IndC50_fuinc>
      <Y>1</Y>
      <Ki_VariationType>0</Ki_VariationType>
      <Ki_VariationValue>0</Ki_VariationValue>
      <Fumic_VariationType>0</Fumic_VariationType>
      <Fumic_VariationValue>0</Fumic_VariationValue>
      <IndC50_fuinc_VariationType>0</IndC50_fuinc_VariationType>
      <IndC50_fuinc_VariationValue>0</IndC50_fuinc_VariationValue>
      <Kapp_VariationType>0</Kapp_VariationType>
      <Kapp_VariationValue>0</Kapp_VariationValue>
      <Kapp_fumic_VariationType>0</Kapp_fumic_VariationType>
      <Kapp_fumic_VariationValue>0</Kapp_fumic_VariationValue>
      <Kinact_VariationType>0</Kinact_VariationType>
      <Kinact_VariationValue>0</Kinact_VariationValue>
    </InteractionRoute>
    <InteractionRoute>
      <Enzyme>9</Enzyme>
      <KiSwitch>false</KiSwitch>
      <Ki>1</Ki>
      <Fumic>1</Fumic>
      <KappSwitch>false</KappSwitch>
      <Kapp>1000000</Kapp>
      <Kinact>0</Kinact>
      <Kapp_fumic>1</Kapp_fumic>
      <IndSlopeSwitch>false</IndSlopeSwitch>
      <IndSlope>0</IndSlope>
      <IndSlopeCV>30</IndSlopeCV>
      <IndMax>1</IndMax>
      <IndMaxCV>30</IndMaxCV>
      <IndC50Switch>false</IndC50Switch>
      <IndC50>1000000</IndC50>
      <IndC50CV>30</IndC50CV>
      <IndC50_fuinc>1</IndC50_fuinc>
      <Y>1</Y>
      <Ki_VariationType>0</Ki_VariationType>
      <Ki_VariationValue>0</Ki_VariationValue>
      <Fumic_VariationType>0</Fumic_VariationType>
      <Fumic_VariationValue>0</Fumic_VariationValue>
      <IndC50_fuinc_VariationType>0</IndC50_fuinc_VariationType>
      <IndC50_fuinc_VariationValue>0</IndC50_fuinc_VariationValue>
      <Kapp_VariationType>0</Kapp_VariationType>
      <Kapp_VariationValue>0</Kapp_VariationValue>
      <Kapp_fumic_VariationType>0</Kapp_fumic_VariationType>
      <Kapp_fumic_VariationValue>0</Kapp_fumic_VariationValue>
      <Kinact_VariationType>0</Kinact_VariationType>
      <Kinact_VariationValue>0</Kinact_VariationValue>
    </InteractionRoute>
    <InteractionRoute>
      <Enzyme>10</Enzyme>
      <KiSwitch>false</KiSwitch>
      <Ki>1</Ki>
      <Fumic>1</Fumic>
      <KappSwitch>false</KappSwitch>
      <Kapp>1000000</Kapp>
      <Kinact>0</Kinact>
      <Kapp_fumic>1</Kapp_fumic>
      <IndSlopeSwitch>false</IndSlopeSwitch>
      <IndSlope>0</IndSlope>
      <IndSlopeCV>30</IndSlopeCV>
      <IndMax>1</IndMax>
      <IndMaxCV>30</IndMaxCV>
      <IndC50Switch>false</IndC50Switch>
      <IndC50>1000000</IndC50>
      <IndC50CV>30</IndC50CV>
      <IndC50_fuinc>1</IndC50_fuinc>
      <Y>1</Y>
      <Ki_VariationType>0</Ki_VariationType>
      <Ki_VariationValue>0</Ki_VariationValue>
      <Fumic_VariationType>0</Fumic_VariationType>
      <Fumic_VariationValue>0</Fumic_VariationValue>
      <IndC50_fuinc_VariationType>0</IndC50_fuinc_VariationType>
      <IndC50_fuinc_VariationValue>0</IndC50_fuinc_VariationValue>
      <Kapp_VariationType>0</Kapp_VariationType>
      <Kapp_VariationValue>0</Kapp_VariationValue>
      <Kapp_fumic_VariationType>0</Kapp_fumic_VariationType>
      <Kapp_fumic_VariationValue>0</Kapp_fumic_VariationValue>
      <Kinact_VariationType>0</Kinact_VariationType>
      <Kinact_VariationValue>0</Kinact_VariationValue>
    </InteractionRoute>
    <InteractionRoute>
      <Enzyme>11</Enzyme>
      <KiSwitch>false</KiSwitch>
      <Ki>1</Ki>
      <Fumic>1</Fumic>
      <KappSwitch>false</KappSwitch>
      <Kapp>1000000</Kapp>
      <Kinact>0</Kinact>
      <Kapp_fumic>1</Kapp_fumic>
      <IndSlopeSwitch>false</IndSlopeSwitch>
      <IndSlope>0</IndSlope>
      <IndSlopeCV>30</IndSlopeCV>
      <IndMax>1</IndMax>
      <IndMaxCV>30</IndMaxCV>
      <IndC50Switch>false</IndC50Switch>
      <IndC50>1000000</IndC50>
      <IndC50CV>30</IndC50CV>
      <IndC50_fuinc>1</IndC50_fuinc>
      <Y>1</Y>
      <Ki_VariationType>0</Ki_VariationType>
      <Ki_VariationValue>0</Ki_VariationValue>
      <Fumic_VariationType>0</Fumic_VariationType>
      <Fumic_VariationValue>0</Fumic_VariationValue>
      <IndC50_fuinc_VariationType>0</IndC50_fuinc_VariationType>
      <IndC50_fuinc_VariationValue>0</IndC50_fuinc_VariationValue>
      <Kapp_VariationType>0</Kapp_VariationType>
      <Kapp_VariationValue>0</Kapp_VariationValue>
      <Kapp_fumic_VariationType>0</Kapp_fumic_VariationType>
      <Kapp_fumic_VariationValue>0</Kapp_fumic_VariationValue>
      <Kinact_VariationType>0</Kinact_VariationType>
      <Kinact_VariationValue>0</Kinact_VariationValue>
    </InteractionRoute>
    <InteractionRoute>
      <Enzyme>12</Enzyme>
      <KiSwitch>false</KiSwitch>
      <Ki>1</Ki>
      <Fumic>1</Fumic>
      <KappSwitch>false</KappSwitch>
      <Kapp>1000000</Kapp>
      <Kinact>0</Kinact>
      <Kapp_fumic>1</Kapp_fumic>
      <IndSlopeSwitch>false</IndSlopeSwitch>
      <IndSlope>0</IndSlope>
      <IndSlopeCV>30</IndSlopeCV>
      <IndMax>1</IndMax>
      <IndMaxCV>30</IndMaxCV>
      <IndC50Switch>false</IndC50Switch>
      <IndC50>1000000</IndC50>
      <IndC50CV>30</IndC50CV>
      <IndC50_fuinc>1</IndC50_fuinc>
      <Y>1</Y>
      <Ki_VariationType>0</Ki_VariationType>
      <Ki_VariationValue>0</Ki_VariationValue>
      <Fumic_VariationType>0</Fumic_VariationType>
      <Fumic_VariationValue>0</Fumic_VariationValue>
      <IndC50_fuinc_VariationType>0</IndC50_fuinc_VariationType>
      <IndC50_fuinc_VariationValue>0</IndC50_fuinc_VariationValue>
      <Kapp_VariationType>0</Kapp_VariationType>
      <Kapp_VariationValue>0</Kapp_VariationValue>
      <Kapp_fumic_VariationType>0</Kapp_fumic_VariationType>
      <Kapp_fumic_VariationValue>0</Kapp_fumic_VariationValue>
      <Kinact_VariationType>0</Kinact_VariationType>
      <Kinact_VariationValue>0</Kinact_VariationValue>
    </InteractionRoute>
  </CYPInteractionRoutes>
  <UGTInteractionRoutes>
    <InteractionRoute>
      <Enzyme>0</Enzyme>
      <KiSwitch>false</KiSwitch>
      <Ki>1</Ki>
      <Fumic>1</Fumic>
      <KappSwitch>false</KappSwitch>
      <Kapp>1000000</Kapp>
      <Kinact>0</Kinact>
      <Kapp_fumic>1</Kapp_fumic>
      <IndSlopeSwitch>false</IndSlopeSwitch>
      <IndSlope>0</IndSlope>
      <IndSlopeCV>30</IndSlopeCV>
      <IndMax>1</IndMax>
      <IndMaxCV>30</IndMaxCV>
      <IndC50Switch>false</IndC50Switch>
      <IndC50>1000000</IndC50>
      <IndC50CV>30</IndC50CV>
      <IndC50_fuinc>1</IndC50_fuinc>
      <Y>1</Y>
      <Ki_VariationType>0</Ki_VariationType>
      <Ki_VariationValue>0</Ki_VariationValue>
      <Fumic_VariationType>0</Fumic_VariationType>
      <Fumic_VariationValue>0</Fumic_VariationValue>
      <IndC50_fuinc_VariationType>0</IndC50_fuinc_VariationType>
      <IndC50_fuinc_VariationValue>0</IndC50_fuinc_VariationValue>
      <Kapp_VariationType>0</Kapp_VariationType>
      <Kapp_VariationValue>0</Kapp_VariationValue>
      <Kapp_fumic_VariationType>0</Kapp_fumic_VariationType>
      <Kapp_fumic_VariationValue>0</Kapp_fumic_VariationValue>
      <Kinact_VariationType>0</Kinact_VariationType>
      <Kinact_VariationValue>0</Kinact_VariationValue>
    </InteractionRoute>
    <InteractionRoute>
      <Enzyme>1</Enzyme>
      <KiSwitch>false</KiSwitch>
      <Ki>1</Ki>
      <Fumic>1</Fumic>
      <KappSwitch>false</KappSwitch>
      <Kapp>1000000</Kapp>
      <Kinact>0</Kinact>
      <Kapp_fumic>1</Kapp_fumic>
      <IndSlopeSwitch>false</IndSlopeSwitch>
      <IndSlope>0</IndSlope>
      <IndSlopeCV>30</IndSlopeCV>
      <IndMax>1</IndMax>
      <IndMaxCV>30</IndMaxCV>
      <IndC50Switch>false</IndC50Switch>
      <IndC50>1000000</IndC50>
      <IndC50CV>30</IndC50CV>
      <IndC50_fuinc>1</IndC50_fuinc>
      <Y>1</Y>
      <Ki_VariationType>0</Ki_VariationType>
      <Ki_VariationValue>0</Ki_VariationValue>
      <Fumic_VariationType>0</Fumic_VariationType>
      <Fumic_VariationValue>0</Fumic_VariationValue>
      <IndC50_fuinc_VariationType>0</IndC50_fuinc_VariationType>
      <IndC50_fuinc_VariationValue>0</IndC50_fuinc_VariationValue>
      <Kapp_VariationType>0</Kapp_VariationType>
      <Kapp_VariationValue>0</Kapp_VariationValue>
      <Kapp_fumic_VariationType>0</Kapp_fumic_VariationType>
      <Kapp_fumic_VariationValue>0</Kapp_fumic_VariationValue>
      <Kinact_VariationType>0</Kinact_VariationType>
      <Kinact_VariationValue>0</Kinact_VariationValue>
    </InteractionRoute>
    <InteractionRoute>
      <Enzyme>2</Enzyme>
      <KiSwitch>false</KiSwitch>
      <Ki>1</Ki>
      <Fumic>1</Fumic>
      <KappSwitch>false</KappSwitch>
      <Kapp>1000000</Kapp>
      <Kinact>0</Kinact>
      <Kapp_fumic>1</Kapp_fumic>
      <IndSlopeSwitch>false</IndSlopeSwitch>
      <IndSlope>0</IndSlope>
      <IndSlopeCV>30</IndSlopeCV>
      <IndMax>1</IndMax>
      <IndMaxCV>30</IndMaxCV>
      <IndC50Switch>false</IndC50Switch>
      <IndC50>1000000</IndC50>
      <IndC50CV>30</IndC50CV>
      <IndC50_fuinc>1</IndC50_fuinc>
      <Y>1</Y>
      <Ki_VariationType>0</Ki_VariationType>
      <Ki_VariationValue>0</Ki_VariationValue>
      <Fumic_VariationType>0</Fumic_VariationType>
      <Fumic_VariationValue>0</Fumic_VariationValue>
      <IndC50_fuinc_VariationType>0</IndC50_fuinc_VariationType>
      <IndC50_fuinc_VariationValue>0</IndC50_fuinc_VariationValue>
      <Kapp_VariationType>0</Kapp_VariationType>
      <Kapp_VariationValue>0</Kapp_VariationValue>
      <Kapp_fumic_VariationType>0</Kapp_fumic_VariationType>
      <Kapp_fumic_VariationValue>0</Kapp_fumic_VariationValue>
      <Kinact_VariationType>0</Kinact_VariationType>
      <Kinact_VariationValue>0</Kinact_VariationValue>
    </InteractionRoute>
    <InteractionRoute>
      <Enzyme>3</Enzyme>
      <KiSwitch>false</KiSwitch>
      <Ki>1</Ki>
      <Fumic>1</Fumic>
      <KappSwitch>false</KappSwitch>
      <Kapp>1000000</Kapp>
      <Kinact>0</Kinact>
      <Kapp_fumic>1</Kapp_fumic>
      <IndSlopeSwitch>false</IndSlopeSwitch>
      <IndSlope>0</IndSlope>
      <IndSlopeCV>30</IndSlopeCV>
      <IndMax>1</IndMax>
      <IndMaxCV>30</IndMaxCV>
      <IndC50Switch>false</IndC50Switch>
      <IndC50>1000000</IndC50>
      <IndC50CV>30</IndC50CV>
      <IndC50_fuinc>1</IndC50_fuinc>
      <Y>1</Y>
      <Ki_VariationType>0</Ki_VariationType>
      <Ki_VariationValue>0</Ki_VariationValue>
      <Fumic_VariationType>0</Fumic_VariationType>
      <Fumic_VariationValue>0</Fumic_VariationValue>
      <IndC50_fuinc_VariationType>0</IndC50_fuinc_VariationType>
      <IndC50_fuinc_VariationValue>0</IndC50_fuinc_VariationValue>
      <Kapp_VariationType>0</Kapp_VariationType>
      <Kapp_VariationValue>0</Kapp_VariationValue>
      <Kapp_fumic_VariationType>0</Kapp_fumic_VariationType>
      <Kapp_fumic_VariationValue>0</Kapp_fumic_VariationValue>
      <Kinact_VariationType>0</Kinact_VariationType>
      <Kinact_VariationValue>0</Kinact_VariationValue>
    </InteractionRoute>
    <InteractionRoute>
      <Enzyme>4</Enzyme>
      <KiSwitch>false</KiSwitch>
      <Ki>1</Ki>
      <Fumic>1</Fumic>
      <KappSwitch>false</KappSwitch>
      <Kapp>1000000</Kapp>
      <Kinact>0</Kinact>
      <Kapp_fumic>1</Kapp_fumic>
      <IndSlopeSwitch>false</IndSlopeSwitch>
      <IndSlope>0</IndSlope>
      <IndSlopeCV>30</IndSlopeCV>
      <IndMax>1</IndMax>
      <IndMaxCV>30</IndMaxCV>
      <IndC50Switch>false</IndC50Switch>
      <IndC50>1000000</IndC50>
      <IndC50CV>30</IndC50CV>
      <IndC50_fuinc>1</IndC50_fuinc>
      <Y>1</Y>
      <Ki_VariationType>0</Ki_VariationType>
      <Ki_VariationValue>0</Ki_VariationValue>
      <Fumic_VariationType>0</Fumic_VariationType>
      <Fumic_VariationValue>0</Fumic_VariationValue>
      <IndC50_fuinc_VariationType>0</IndC50_fuinc_VariationType>
      <IndC50_fuinc_VariationValue>0</IndC50_fuinc_VariationValue>
      <Kapp_VariationType>0</Kapp_VariationType>
      <Kapp_VariationValue>0</Kapp_VariationValue>
      <Kapp_fumic_VariationType>0</Kapp_fumic_VariationType>
      <Kapp_fumic_VariationValue>0</Kapp_fumic_VariationValue>
      <Kinact_VariationType>0</Kinact_VariationType>
      <Kinact_VariationValue>0</Kinact_VariationValue>
    </InteractionRoute>
    <InteractionRoute>
      <Enzyme>5</Enzyme>
      <KiSwitch>false</KiSwitch>
      <Ki>1</Ki>
      <Fumic>1</Fumic>
      <KappSwitch>false</KappSwitch>
      <Kapp>1000000</Kapp>
      <Kinact>0</Kinact>
      <Kapp_fumic>1</Kapp_fumic>
      <IndSlopeSwitch>false</IndSlopeSwitch>
      <IndSlope>0</IndSlope>
      <IndSlopeCV>30</IndSlopeCV>
      <IndMax>1</IndMax>
      <IndMaxCV>30</IndMaxCV>
      <IndC50Switch>false</IndC50Switch>
      <IndC50>1000000</IndC50>
      <IndC50CV>30</IndC50CV>
      <IndC50_fuinc>1</IndC50_fuinc>
      <Y>1</Y>
      <Ki_VariationType>0</Ki_VariationType>
      <Ki_VariationValue>0</Ki_VariationValue>
      <Fumic_VariationType>0</Fumic_VariationType>
      <Fumic_VariationValue>0</Fumic_VariationValue>
      <IndC50_fuinc_VariationType>0</IndC50_fuinc_VariationType>
      <IndC50_fuinc_VariationValue>0</IndC50_fuinc_VariationValue>
      <Kapp_VariationType>0</Kapp_VariationType>
      <Kapp_VariationValue>0</Kapp_VariationValue>
      <Kapp_fumic_VariationType>0</Kapp_fumic_VariationType>
      <Kapp_fumic_VariationValue>0</Kapp_fumic_VariationValue>
      <Kinact_VariationType>0</Kinact_VariationType>
      <Kinact_VariationValue>0</Kinact_VariationValue>
    </InteractionRoute>
    <InteractionRoute>
      <Enzyme>6</Enzyme>
      <KiSwitch>false</KiSwitch>
      <Ki>1</Ki>
      <Fumic>1</Fumic>
      <KappSwitch>false</KappSwitch>
      <Kapp>1000000</Kapp>
      <Kinact>0</Kinact>
      <Kapp_fumic>1</Kapp_fumic>
      <IndSlopeSwitch>false</IndSlopeSwitch>
      <IndSlope>0</IndSlope>
      <IndSlopeCV>30</IndSlopeCV>
      <IndMax>1</IndMax>
      <IndMaxCV>30</IndMaxCV>
      <IndC50Switch>false</IndC50Switch>
      <IndC50>1000000</IndC50>
      <IndC50CV>30</IndC50CV>
      <IndC50_fuinc>1</IndC50_fuinc>
      <Y>1</Y>
      <Ki_VariationType>0</Ki_VariationType>
      <Ki_VariationValue>0</Ki_VariationValue>
      <Fumic_VariationType>0</Fumic_VariationType>
      <Fumic_VariationValue>0</Fumic_VariationValue>
      <IndC50_fuinc_VariationType>0</IndC50_fuinc_VariationType>
      <IndC50_fuinc_VariationValue>0</IndC50_fuinc_VariationValue>
      <Kapp_VariationType>0</Kapp_VariationType>
      <Kapp_VariationValue>0</Kapp_VariationValue>
      <Kapp_fumic_VariationType>0</Kapp_fumic_VariationType>
      <Kapp_fumic_VariationValue>0</Kapp_fumic_VariationValue>
      <Kinact_VariationType>0</Kinact_VariationType>
      <Kinact_VariationValue>0</Kinact_VariationValue>
    </InteractionRoute>
    <InteractionRoute>
      <Enzyme>7</Enzyme>
      <KiSwitch>false</KiSwitch>
      <Ki>1</Ki>
      <Fumic>1</Fumic>
      <KappSwitch>false</KappSwitch>
      <Kapp>1000000</Kapp>
      <Kinact>0</Kinact>
      <Kapp_fumic>1</Kapp_fumic>
      <IndSlopeSwitch>false</IndSlopeSwitch>
      <IndSlope>0</IndSlope>
      <IndSlopeCV>30</IndSlopeCV>
      <IndMax>1</IndMax>
      <IndMaxCV>30</IndMaxCV>
      <IndC50Switch>false</IndC50Switch>
      <IndC50>1000000</IndC50>
      <IndC50CV>30</IndC50CV>
      <IndC50_fuinc>1</IndC50_fuinc>
      <Y>1</Y>
      <Ki_VariationType>0</Ki_VariationType>
      <Ki_VariationValue>0</Ki_VariationValue>
      <Fumic_VariationType>0</Fumic_VariationType>
      <Fumic_VariationValue>0</Fumic_VariationValue>
      <IndC50_fuinc_VariationType>0</IndC50_fuinc_VariationType>
      <IndC50_fuinc_VariationValue>0</IndC50_fuinc_VariationValue>
      <Kapp_VariationType>0</Kapp_VariationType>
      <Kapp_VariationValue>0</Kapp_VariationValue>
      <Kapp_fumic_VariationType>0</Kapp_fumic_VariationType>
      <Kapp_fumic_VariationValue>0</Kapp_fumic_VariationValue>
      <Kinact_VariationType>0</Kinact_VariationType>
      <Kinact_VariationValue>0</Kinact_VariationValue>
    </InteractionRoute>
    <InteractionRoute>
      <Enzyme>8</Enzyme>
      <KiSwitch>false</KiSwitch>
      <Ki>1</Ki>
      <Fumic>1</Fumic>
      <KappSwitch>false</KappSwitch>
      <Kapp>1000000</Kapp>
      <Kinact>0</Kinact>
      <Kapp_fumic>1</Kapp_fumic>
      <IndSlopeSwitch>false</IndSlopeSwitch>
      <IndSlope>0</IndSlope>
      <IndSlopeCV>30</IndSlopeCV>
      <IndMax>1</IndMax>
      <IndMaxCV>30</IndMaxCV>
      <IndC50Switch>false</IndC50Switch>
      <IndC50>1000000</IndC50>
      <IndC50CV>30</IndC50CV>
      <IndC50_fuinc>1</IndC50_fuinc>
      <Y>1</Y>
      <Ki_VariationType>0</Ki_VariationType>
      <Ki_VariationValue>0</Ki_VariationValue>
      <Fumic_VariationType>0</Fumic_VariationType>
      <Fumic_VariationValue>0</Fumic_VariationValue>
      <IndC50_fuinc_VariationType>0</IndC50_fuinc_VariationType>
      <IndC50_fuinc_VariationValue>0</IndC50_fuinc_VariationValue>
      <Kapp_VariationType>0</Kapp_VariationType>
      <Kapp_VariationValue>0</Kapp_VariationValue>
      <Kapp_fumic_VariationType>0</Kapp_fumic_VariationType>
      <Kapp_fumic_VariationValue>0</Kapp_fumic_VariationValue>
      <Kinact_VariationType>0</Kinact_VariationType>
      <Kinact_VariationValue>0</Kinact_VariationValue>
    </InteractionRoute>
    <InteractionRoute>
      <Enzyme>9</Enzyme>
      <KiSwitch>false</KiSwitch>
      <Ki>1</Ki>
      <Fumic>1</Fumic>
      <KappSwitch>false</KappSwitch>
      <Kapp>1000000</Kapp>
      <Kinact>0</Kinact>
      <Kapp_fumic>1</Kapp_fumic>
      <IndSlopeSwitch>false</IndSlopeSwitch>
      <IndSlope>0</IndSlope>
      <IndSlopeCV>30</IndSlopeCV>
      <IndMax>1</IndMax>
      <IndMaxCV>30</IndMaxCV>
      <IndC50Switch>false</IndC50Switch>
      <IndC50>1000000</IndC50>
      <IndC50CV>30</IndC50CV>
      <IndC50_fuinc>1</IndC50_fuinc>
      <Y>1</Y>
      <Ki_VariationType>0</Ki_VariationType>
      <Ki_VariationValue>0</Ki_VariationValue>
      <Fumic_VariationType>0</Fumic_VariationType>
      <Fumic_VariationValue>0</Fumic_VariationValue>
      <IndC50_fuinc_VariationType>0</IndC50_fuinc_VariationType>
      <IndC50_fuinc_VariationValue>0</IndC50_fuinc_VariationValue>
      <Kapp_VariationType>0</Kapp_VariationType>
      <Kapp_VariationValue>0</Kapp_VariationValue>
      <Kapp_fumic_VariationType>0</Kapp_fumic_VariationType>
      <Kapp_fumic_VariationValue>0</Kapp_fumic_VariationValue>
      <Kinact_VariationType>0</Kinact_VariationType>
      <Kinact_VariationValue>0</Kinact_VariationValue>
    </InteractionRoute>
    <InteractionRoute>
      <Enzyme>10</Enzyme>
      <KiSwitch>false</KiSwitch>
      <Ki>1</Ki>
      <Fumic>1</Fumic>
      <KappSwitch>false</KappSwitch>
      <Kapp>1000000</Kapp>
      <Kinact>0</Kinact>
      <Kapp_fumic>1</Kapp_fumic>
      <IndSlopeSwitch>false</IndSlopeSwitch>
      <IndSlope>0</IndSlope>
      <IndSlopeCV>30</IndSlopeCV>
      <IndMax>1</IndMax>
      <IndMaxCV>30</IndMaxCV>
      <IndC50Switch>false</IndC50Switch>
      <IndC50>1000000</IndC50>
      <IndC50CV>30</IndC50CV>
      <IndC50_fuinc>1</IndC50_fuinc>
      <Y>1</Y>
      <Ki_VariationType>0</Ki_VariationType>
      <Ki_VariationValue>0</Ki_VariationValue>
      <Fumic_VariationType>0</Fumic_VariationType>
      <Fumic_VariationValue>0</Fumic_VariationValue>
      <IndC50_fuinc_VariationType>0</IndC50_fuinc_VariationType>
      <IndC50_fuinc_VariationValue>0</IndC50_fuinc_VariationValue>
      <Kapp_VariationType>0</Kapp_VariationType>
      <Kapp_VariationValue>0</Kapp_VariationValue>
      <Kapp_fumic_VariationType>0</Kapp_fumic_VariationType>
      <Kapp_fumic_VariationValue>0</Kapp_fumic_VariationValue>
      <Kinact_VariationType>0</Kinact_VariationType>
      <Kinact_VariationValue>0</Kinact_VariationValue>
    </InteractionRoute>
    <InteractionRoute>
      <Enzyme>11</Enzyme>
      <KiSwitch>false</KiSwitch>
      <Ki>1</Ki>
      <Fumic>1</Fumic>
      <KappSwitch>false</KappSwitch>
      <Kapp>1000000</Kapp>
      <Kinact>0</Kinact>
      <Kapp_fumic>1</Kapp_fumic>
      <IndSlopeSwitch>false</IndSlopeSwitch>
      <IndSlope>0</IndSlope>
      <IndSlopeCV>30</IndSlopeCV>
      <IndMax>1</IndMax>
      <IndMaxCV>30</IndMaxCV>
      <IndC50Switch>false</IndC50Switch>
      <IndC50>1000000</IndC50>
      <IndC50CV>30</IndC50CV>
      <IndC50_fuinc>1</IndC50_fuinc>
      <Y>1</Y>
      <Ki_VariationType>0</Ki_VariationType>
      <Ki_VariationValue>0</Ki_VariationValue>
      <Fumic_VariationType>0</Fumic_VariationType>
      <Fumic_VariationValue>0</Fumic_VariationValue>
      <IndC50_fuinc_VariationType>0</IndC50_fuinc_VariationType>
      <IndC50_fuinc_VariationValue>0</IndC50_fuinc_VariationValue>
      <Kapp_VariationType>0</Kapp_VariationType>
      <Kapp_VariationValue>0</Kapp_VariationValue>
      <Kapp_fumic_VariationType>0</Kapp_fumic_VariationType>
      <Kapp_fumic_VariationValue>0</Kapp_fumic_VariationValue>
      <Kinact_VariationType>0</Kinact_VariationType>
      <Kinact_VariationValue>0</Kinact_VariationValue>
    </InteractionRoute>
    <InteractionRoute>
      <Enzyme>12</Enzyme>
      <KiSwitch>false</KiSwitch>
      <Ki>1</Ki>
      <Fumic>1</Fumic>
      <KappSwitch>false</KappSwitch>
      <Kapp>1000000</Kapp>
      <Kinact>0</Kinact>
      <Kapp_fumic>1</Kapp_fumic>
      <IndSlopeSwitch>false</IndSlopeSwitch>
      <IndSlope>0</IndSlope>
      <IndSlopeCV>30</IndSlopeCV>
      <IndMax>1</IndMax>
      <IndMaxCV>30</IndMaxCV>
      <IndC50Switch>false</IndC50Switch>
      <IndC50>1000000</IndC50>
      <IndC50CV>30</IndC50CV>
      <IndC50_fuinc>1</IndC50_fuinc>
      <Y>1</Y>
      <Ki_VariationType>0</Ki_VariationType>
      <Ki_VariationValue>0</Ki_VariationValue>
      <Fumic_VariationType>0</Fumic_VariationType>
      <Fumic_VariationValue>0</Fumic_VariationValue>
      <IndC50_fuinc_VariationType>0</IndC50_fuinc_VariationType>
      <IndC50_fuinc_VariationValue>0</IndC50_fuinc_VariationValue>
      <Kapp_VariationType>0</Kapp_VariationType>
      <Kapp_VariationValue>0</Kapp_VariationValue>
      <Kapp_fumic_VariationType>0</Kapp_fumic_VariationType>
      <Kapp_fumic_VariationValue>0</Kapp_fumic_VariationValue>
      <Kinact_VariationType>0</Kinact_VariationType>
      <Kinact_VariationValue>0</Kinact_VariationValue>
    </InteractionRoute>
    <InteractionRoute>
      <Enzyme>13</Enzyme>
      <KiSwitch>false</KiSwitch>
      <Ki>1</Ki>
      <Fumic>1</Fumic>
      <KappSwitch>false</KappSwitch>
      <Kapp>1000000</Kapp>
      <Kinact>0</Kinact>
      <Kapp_fumic>1</Kapp_fumic>
      <IndSlopeSwitch>false</IndSlopeSwitch>
      <IndSlope>0</IndSlope>
      <IndSlopeCV>30</IndSlopeCV>
      <IndMax>1</IndMax>
      <IndMaxCV>30</IndMaxCV>
      <IndC50Switch>false</IndC50Switch>
      <IndC50>1000000</IndC50>
      <IndC50CV>30</IndC50CV>
      <IndC50_fuinc>1</IndC50_fuinc>
      <Y>1</Y>
      <Ki_VariationType>0</Ki_VariationType>
      <Ki_VariationValue>0</Ki_VariationValue>
      <Fumic_VariationType>0</Fumic_VariationType>
      <Fumic_VariationValue>0</Fumic_VariationValue>
      <IndC50_fuinc_VariationType>0</IndC50_fuinc_VariationType>
      <IndC50_fuinc_VariationValue>0</IndC50_fuinc_VariationValue>
      <Kapp_VariationType>0</Kapp_VariationType>
      <Kapp_VariationValue>0</Kapp_VariationValue>
      <Kapp_fumic_VariationType>0</Kapp_fumic_VariationType>
      <Kapp_fumic_VariationValue>0</Kapp_fumic_VariationValue>
      <Kinact_VariationType>0</Kinact_VariationType>
      <Kinact_VariationValue>0</Kinact_VariationValue>
    </InteractionRoute>
    <InteractionRoute>
      <Enzyme>14</Enzyme>
      <KiSwitch>false</KiSwitch>
      <Ki>1</Ki>
      <Fumic>1</Fumic>
      <KappSwitch>false</KappSwitch>
      <Kapp>1000000</Kapp>
      <Kinact>0</Kinact>
      <Kapp_fumic>1</Kapp_fumic>
      <IndSlopeSwitch>false</IndSlopeSwitch>
      <IndSlope>0</IndSlope>
      <IndSlopeCV>30</IndSlopeCV>
      <IndMax>1</IndMax>
      <IndMaxCV>30</IndMaxCV>
      <IndC50Switch>false</IndC50Switch>
      <IndC50>1000000</IndC50>
      <IndC50CV>30</IndC50CV>
      <IndC50_fuinc>1</IndC50_fuinc>
      <Y>1</Y>
      <Ki_VariationType>0</Ki_VariationType>
      <Ki_VariationValue>0</Ki_VariationValue>
      <Fumic_VariationType>0</Fumic_VariationType>
      <Fumic_VariationValue>0</Fumic_VariationValue>
      <IndC50_fuinc_VariationType>0</IndC50_fuinc_VariationType>
      <IndC50_fuinc_VariationValue>0</IndC50_fuinc_VariationValue>
      <Kapp_VariationType>0</Kapp_VariationType>
      <Kapp_VariationValue>0</Kapp_VariationValue>
      <Kapp_fumic_VariationType>0</Kapp_fumic_VariationType>
      <Kapp_fumic_VariationValue>0</Kapp_fumic_VariationValue>
      <Kinact_VariationType>0</Kinact_VariationType>
      <Kinact_VariationValue>0</Kinact_VariationValue>
    </InteractionRoute>
    <InteractionRoute>
      <Enzyme>15</Enzyme>
      <KiSwitch>false</KiSwitch>
      <Ki>1</Ki>
      <Fumic>1</Fumic>
      <KappSwitch>false</KappSwitch>
      <Kapp>1000000</Kapp>
      <Kinact>0</Kinact>
      <Kapp_fumic>1</Kapp_fumic>
      <IndSlopeSwitch>false</IndSlopeSwitch>
      <IndSlope>0</IndSlope>
      <IndSlopeCV>30</IndSlopeCV>
      <IndMax>1</IndMax>
      <IndMaxCV>30</IndMaxCV>
      <IndC50Switch>false</IndC50Switch>
      <IndC50>1000000</IndC50>
      <IndC50CV>30</IndC50CV>
      <IndC50_fuinc>1</IndC50_fuinc>
      <Y>1</Y>
      <Ki_VariationType>0</Ki_VariationType>
      <Ki_VariationValue>0</Ki_VariationValue>
      <Fumic_VariationType>0</Fumic_VariationType>
      <Fumic_VariationValue>0</Fumic_VariationValue>
      <IndC50_fuinc_VariationType>0</IndC50_fuinc_VariationType>
      <IndC50_fuinc_VariationValue>0</IndC50_fuinc_VariationValue>
      <Kapp_VariationType>0</Kapp_VariationType>
      <Kapp_VariationValue>0</Kapp_VariationValue>
      <Kapp_fumic_VariationType>0</Kapp_fumic_VariationType>
      <Kapp_fumic_VariationValue>0</Kapp_fumic_VariationValue>
      <Kinact_VariationType>0</Kinact_VariationType>
      <Kinact_VariationValue>0</Kinact_VariationValue>
    </InteractionRoute>
    <InteractionRoute>
      <Enzyme>16</Enzyme>
      <KiSwitch>false</KiSwitch>
      <Ki>1</Ki>
      <Fumic>1</Fumic>
      <KappSwitch>false</KappSwitch>
      <Kapp>1000000</Kapp>
      <Kinact>0</Kinact>
      <Kapp_fumic>1</Kapp_fumic>
      <IndSlopeSwitch>false</IndSlopeSwitch>
      <IndSlope>0</IndSlope>
      <IndSlopeCV>30</IndSlopeCV>
      <IndMax>1</IndMax>
      <IndMaxCV>30</IndMaxCV>
      <IndC50Switch>false</IndC50Switch>
      <IndC50>1000000</IndC50>
      <IndC50CV>30</IndC50CV>
      <IndC50_fuinc>1</IndC50_fuinc>
      <Y>1</Y>
      <Ki_VariationType>0</Ki_VariationType>
      <Ki_VariationValue>0</Ki_VariationValue>
      <Fumic_VariationType>0</Fumic_VariationType>
      <Fumic_VariationValue>0</Fumic_VariationValue>
      <IndC50_fuinc_VariationType>0</IndC50_fuinc_VariationType>
      <IndC50_fuinc_VariationValue>0</IndC50_fuinc_VariationValue>
      <Kapp_VariationType>0</Kapp_VariationType>
      <Kapp_VariationValue>0</Kapp_VariationValue>
      <Kapp_fumic_VariationType>0</Kapp_fumic_VariationType>
      <Kapp_fumic_VariationValue>0</Kapp_fumic_VariationValue>
      <Kinact_VariationType>0</Kinact_VariationType>
      <Kinact_VariationValue>0</Kinact_VariationValue>
    </InteractionRoute>
  </UGTInteractionRoutes>
  <EsteraseInteractionRoutes>
    <InteractionRoute>
      <Enzyme>0</Enzyme>
      <KiSwitch>false</KiSwitch>
      <Ki>1000000</Ki>
      <Fumic>1</Fumic>
      <KappSwitch>false</KappSwitch>
      <Kapp>1000000</Kapp>
      <Kinact>0</Kinact>
      <Kapp_fumic>1</Kapp_fumic>
      <IndSlopeSwitch>false</IndSlopeSwitch>
      <IndSlope>0</IndSlope>
      <IndSlopeCV>30</IndSlopeCV>
      <IndMax>1</IndMax>
      <IndMaxCV>30</IndMaxCV>
      <IndC50Switch>false</IndC50Switch>
      <IndC50>1000000</IndC50>
      <IndC50CV>30</IndC50CV>
      <IndC50_fuinc>1</IndC50_fuinc>
      <Y>1</Y>
      <Ki_VariationType>0</Ki_VariationType>
      <Ki_VariationValue>0</Ki_VariationValue>
      <Fumic_VariationType>0</Fumic_VariationType>
      <Fumic_VariationValue>0</Fumic_VariationValue>
      <IndC50_fuinc_VariationType>0</IndC50_fuinc_VariationType>
      <IndC50_fuinc_VariationValue>0</IndC50_fuinc_VariationValue>
      <Kapp_VariationType>0</Kapp_VariationType>
      <Kapp_VariationValue>0</Kapp_VariationValue>
      <Kapp_fumic_VariationType>0</Kapp_fumic_VariationType>
      <Kapp_fumic_VariationValue>0</Kapp_fumic_VariationValue>
      <Kinact_VariationType>0</Kinact_VariationType>
      <Kinact_VariationValue>0</Kinact_VariationValue>
    </InteractionRoute>
    <InteractionRoute>
      <Enzyme>1</Enzyme>
      <KiSwitch>false</KiSwitch>
      <Ki>1000000</Ki>
      <Fumic>1</Fumic>
      <KappSwitch>false</KappSwitch>
      <Kapp>1000000</Kapp>
      <Kinact>0</Kinact>
      <Kapp_fumic>1</Kapp_fumic>
      <IndSlopeSwitch>false</IndSlopeSwitch>
      <IndSlope>0</IndSlope>
      <IndSlopeCV>30</IndSlopeCV>
      <IndMax>1</IndMax>
      <IndMaxCV>30</IndMaxCV>
      <IndC50Switch>false</IndC50Switch>
      <IndC50>1000000</IndC50>
      <IndC50CV>30</IndC50CV>
      <IndC50_fuinc>1</IndC50_fuinc>
      <Y>1</Y>
      <Ki_VariationType>0</Ki_VariationType>
      <Ki_VariationValue>0</Ki_VariationValue>
      <Fumic_VariationType>0</Fumic_VariationType>
      <Fumic_VariationValue>0</Fumic_VariationValue>
      <IndC50_fuinc_VariationType>0</IndC50_fuinc_VariationType>
      <IndC50_fuinc_VariationValue>0</IndC50_fuinc_VariationValue>
      <Kapp_VariationType>0</Kapp_VariationType>
      <Kapp_VariationValue>0</Kapp_VariationValue>
      <Kapp_fumic_VariationType>0</Kapp_fumic_VariationType>
      <Kapp_fumic_VariationValue>0</Kapp_fumic_VariationValue>
      <Kinact_VariationType>0</Kinact_VariationType>
      <Kinact_VariationValue>0</Kinact_VariationValue>
    </InteractionRoute>
    <InteractionRoute>
      <Enzyme>2</Enzyme>
      <KiSwitch>false</KiSwitch>
      <Ki>1000000</Ki>
      <Fumic>1</Fumic>
      <KappSwitch>false</KappSwitch>
      <Kapp>1000000</Kapp>
      <Kinact>0</Kinact>
      <Kapp_fumic>1</Kapp_fumic>
      <IndSlopeSwitch>false</IndSlopeSwitch>
      <IndSlope>0</IndSlope>
      <IndSlopeCV>30</IndSlopeCV>
      <IndMax>1</IndMax>
      <IndMaxCV>30</IndMaxCV>
      <IndC50Switch>false</IndC50Switch>
      <IndC50>1000000</IndC50>
      <IndC50CV>30</IndC50CV>
      <IndC50_fuinc>1</IndC50_fuinc>
      <Y>1</Y>
      <Ki_VariationType>0</Ki_VariationType>
      <Ki_VariationValue>0</Ki_VariationValue>
      <Fumic_VariationType>0</Fumic_VariationType>
      <Fumic_VariationValue>0</Fumic_VariationValue>
      <IndC50_fuinc_VariationType>0</IndC50_fuinc_VariationType>
      <IndC50_fuinc_VariationValue>0</IndC50_fuinc_VariationValue>
      <Kapp_VariationType>0</Kapp_VariationType>
      <Kapp_VariationValue>0</Kapp_VariationValue>
      <Kapp_fumic_VariationType>0</Kapp_fumic_VariationType>
      <Kapp_fumic_VariationValue>0</Kapp_fumic_VariationValue>
      <Kinact_VariationType>0</Kinact_VariationType>
      <Kinact_VariationValue>0</Kinact_VariationValue>
    </InteractionRoute>
  </EsteraseInteractionRoutes>
  <CytosolicInteractionRoutes>
    <InteractionRoute>
      <Enzyme>0</Enzyme>
      <KiSwitch>false</KiSwitch>
      <Ki>1000000</Ki>
      <Fumic>1</Fumic>
      <KappSwitch>false</KappSwitch>
      <Kapp>1000000</Kapp>
      <Kinact>0</Kinact>
      <Kapp_fumic>1</Kapp_fumic>
      <IndSlopeSwitch>false</IndSlopeSwitch>
      <IndSlope>0</IndSlope>
      <IndSlopeCV>30</IndSlopeCV>
      <IndMax>1</IndMax>
      <IndMaxCV>30</IndMaxCV>
      <IndC50Switch>false</IndC50Switch>
      <IndC50>1000000</IndC50>
      <IndC50CV>30</IndC50CV>
      <IndC50_fuinc>1</IndC50_fuinc>
      <Y>1</Y>
      <Ki_VariationType>0</Ki_VariationType>
      <Ki_VariationValue>0</Ki_VariationValue>
      <Fumic_VariationType>0</Fumic_VariationType>
      <Fumic_VariationValue>0</Fumic_VariationValue>
      <IndC50_fuinc_VariationType>0</IndC50_fuinc_VariationType>
      <IndC50_fuinc_VariationValue>0</IndC50_fuinc_VariationValue>
      <Kapp_VariationType>0</Kapp_VariationType>
      <Kapp_VariationValue>0</Kapp_VariationValue>
      <Kapp_fumic_VariationType>0</Kapp_fumic_VariationType>
      <Kapp_fumic_VariationValue>0</Kapp_fumic_VariationValue>
      <Kinact_VariationType>0</Kinact_VariationType>
      <Kinact_VariationValue>0</Kinact_VariationValue>
    </InteractionRoute>
    <InteractionRoute>
      <Enzyme>1</Enzyme>
      <KiSwitch>false</KiSwitch>
      <Ki>1000000</Ki>
      <Fumic>1</Fumic>
      <KappSwitch>false</KappSwitch>
      <Kapp>1000000</Kapp>
      <Kinact>0</Kinact>
      <Kapp_fumic>1</Kapp_fumic>
      <IndSlopeSwitch>false</IndSlopeSwitch>
      <IndSlope>0</IndSlope>
      <IndSlopeCV>30</IndSlopeCV>
      <IndMax>1</IndMax>
      <IndMaxCV>30</IndMaxCV>
      <IndC50Switch>false</IndC50Switch>
      <IndC50>1000000</IndC50>
      <IndC50CV>30</IndC50CV>
      <IndC50_fuinc>1</IndC50_fuinc>
      <Y>1</Y>
      <Ki_VariationType>0</Ki_VariationType>
      <Ki_VariationValue>0</Ki_VariationValue>
      <Fumic_VariationType>0</Fumic_VariationType>
      <Fumic_VariationValue>0</Fumic_VariationValue>
      <IndC50_fuinc_VariationType>0</IndC50_fuinc_VariationType>
      <IndC50_fuinc_VariationValue>0</IndC50_fuinc_VariationValue>
      <Kapp_VariationType>0</Kapp_VariationType>
      <Kapp_VariationValue>0</Kapp_VariationValue>
      <Kapp_fumic_VariationType>0</Kapp_fumic_VariationType>
      <Kapp_fumic_VariationValue>0</Kapp_fumic_VariationValue>
      <Kinact_VariationType>0</Kinact_VariationType>
      <Kinact_VariationValue>0</Kinact_VariationValue>
    </InteractionRoute>
    <InteractionRoute>
      <Enzyme>2</Enzyme>
      <KiSwitch>false</KiSwitch>
      <Ki>1000000</Ki>
      <Fumic>1</Fumic>
      <KappSwitch>false</KappSwitch>
      <Kapp>1000000</Kapp>
      <Kinact>0</Kinact>
      <Kapp_fumic>1</Kapp_fumic>
      <IndSlopeSwitch>false</IndSlopeSwitch>
      <IndSlope>0</IndSlope>
      <IndSlopeCV>30</IndSlopeCV>
      <IndMax>1</IndMax>
      <IndMaxCV>30</IndMaxCV>
      <IndC50Switch>false</IndC50Switch>
      <IndC50>1000000</IndC50>
      <IndC50CV>30</IndC50CV>
      <IndC50_fuinc>1</IndC50_fuinc>
      <Y>1</Y>
      <Ki_VariationType>0</Ki_VariationType>
      <Ki_VariationValue>0</Ki_VariationValue>
      <Fumic_VariationType>0</Fumic_VariationType>
      <Fumic_VariationValue>0</Fumic_VariationValue>
      <IndC50_fuinc_VariationType>0</IndC50_fuinc_VariationType>
      <IndC50_fuinc_VariationValue>0</IndC50_fuinc_VariationValue>
      <Kapp_VariationType>0</Kapp_VariationType>
      <Kapp_VariationValue>0</Kapp_VariationValue>
      <Kapp_fumic_VariationType>0</Kapp_fumic_VariationType>
      <Kapp_fumic_VariationValue>0</Kapp_fumic_VariationValue>
      <Kinact_VariationType>0</Kinact_VariationType>
      <Kinact_VariationValue>0</Kinact_VariationValue>
    </InteractionRoute>
    <InteractionRoute>
      <Enzyme>3</Enzyme>
      <KiSwitch>false</KiSwitch>
      <Ki>1000000</Ki>
      <Fumic>1</Fumic>
      <KappSwitch>false</KappSwitch>
      <Kapp>1000000</Kapp>
      <Kinact>0</Kinact>
      <Kapp_fumic>1</Kapp_fumic>
      <IndSlopeSwitch>false</IndSlopeSwitch>
      <IndSlope>0</IndSlope>
      <IndSlopeCV>30</IndSlopeCV>
      <IndMax>1</IndMax>
      <IndMaxCV>30</IndMaxCV>
      <IndC50Switch>false</IndC50Switch>
      <IndC50>1000000</IndC50>
      <IndC50CV>30</IndC50CV>
      <IndC50_fuinc>1</IndC50_fuinc>
      <Y>1</Y>
      <Ki_VariationType>0</Ki_VariationType>
      <Ki_VariationValue>0</Ki_VariationValue>
      <Fumic_VariationType>0</Fumic_VariationType>
      <Fumic_VariationValue>0</Fumic_VariationValue>
      <IndC50_fuinc_VariationType>0</IndC50_fuinc_VariationType>
      <IndC50_fuinc_VariationValue>0</IndC50_fuinc_VariationValue>
      <Kapp_VariationType>0</Kapp_VariationType>
      <Kapp_VariationValue>0</Kapp_VariationValue>
      <Kapp_fumic_VariationType>0</Kapp_fumic_VariationType>
      <Kapp_fumic_VariationValue>0</Kapp_fumic_VariationValue>
      <Kinact_VariationType>0</Kinact_VariationType>
      <Kinact_VariationValue>0</Kinact_VariationValue>
    </InteractionRoute>
  </CytosolicInteractionRoutes>
  <FMOInteractionRoutes>
    <InteractionRoute>
      <Enzyme>0</Enzyme>
      <KiSwitch>false</KiSwitch>
      <Ki>1000000</Ki>
      <Fumic>1</Fumic>
      <KappSwitch>false</KappSwitch>
      <Kapp>1000000</Kapp>
      <Kinact>0</Kinact>
      <Kapp_fumic>1</Kapp_fumic>
      <IndSlopeSwitch>false</IndSlopeSwitch>
      <IndSlope>0</IndSlope>
      <IndSlopeCV>30</IndSlopeCV>
      <IndMax>1</IndMax>
      <IndMaxCV>30</IndMaxCV>
      <IndC50Switch>false</IndC50Switch>
      <IndC50>1000000</IndC50>
      <IndC50CV>30</IndC50CV>
      <IndC50_fuinc>1</IndC50_fuinc>
      <Y>1</Y>
      <Ki_VariationType>0</Ki_VariationType>
      <Ki_VariationValue>0</Ki_VariationValue>
      <Fumic_VariationType>0</Fumic_VariationType>
      <Fumic_VariationValue>0</Fumic_VariationValue>
      <IndC50_fuinc_VariationType>0</IndC50_fuinc_VariationType>
      <IndC50_fuinc_VariationValue>0</IndC50_fuinc_VariationValue>
      <Kapp_VariationType>0</Kapp_VariationType>
      <Kapp_VariationValue>0</Kapp_VariationValue>
      <Kapp_fumic_VariationType>0</Kapp_fumic_VariationType>
      <Kapp_fumic_VariationValue>0</Kapp_fumic_VariationValue>
      <Kinact_VariationType>0</Kinact_VariationType>
      <Kinact_VariationValue>0</Kinact_VariationValue>
    </InteractionRoute>
    <InteractionRoute>
      <Enzyme>1</Enzyme>
      <KiSwitch>false</KiSwitch>
      <Ki>1000000</Ki>
      <Fumic>1</Fumic>
      <KappSwitch>false</KappSwitch>
      <Kapp>1000000</Kapp>
      <Kinact>0</Kinact>
      <Kapp_fumic>1</Kapp_fumic>
      <IndSlopeSwitch>false</IndSlopeSwitch>
      <IndSlope>0</IndSlope>
      <IndSlopeCV>30</IndSlopeCV>
      <IndMax>1</IndMax>
      <IndMaxCV>30</IndMaxCV>
      <IndC50Switch>false</IndC50Switch>
      <IndC50>1000000</IndC50>
      <IndC50CV>30</IndC50CV>
      <IndC50_fuinc>1</IndC50_fuinc>
      <Y>1</Y>
      <Ki_VariationType>0</Ki_VariationType>
      <Ki_VariationValue>0</Ki_VariationValue>
      <Fumic_VariationType>0</Fumic_VariationType>
      <Fumic_VariationValue>0</Fumic_VariationValue>
      <IndC50_fuinc_VariationType>0</IndC50_fuinc_VariationType>
      <IndC50_fuinc_VariationValue>0</IndC50_fuinc_VariationValue>
      <Kapp_VariationType>0</Kapp_VariationType>
      <Kapp_VariationValue>0</Kapp_VariationValue>
      <Kapp_fumic_VariationType>0</Kapp_fumic_VariationType>
      <Kapp_fumic_VariationValue>0</Kapp_fumic_VariationValue>
      <Kinact_VariationType>0</Kinact_VariationType>
      <Kinact_VariationValue>0</Kinact_VariationValue>
    </InteractionRoute>
    <InteractionRoute>
      <Enzyme>2</Enzyme>
      <KiSwitch>false</KiSwitch>
      <Ki>1000000</Ki>
      <Fumic>1</Fumic>
      <KappSwitch>false</KappSwitch>
      <Kapp>1000000</Kapp>
      <Kinact>0</Kinact>
      <Kapp_fumic>1</Kapp_fumic>
      <IndSlopeSwitch>false</IndSlopeSwitch>
      <IndSlope>0</IndSlope>
      <IndSlopeCV>30</IndSlopeCV>
      <IndMax>1</IndMax>
      <IndMaxCV>30</IndMaxCV>
      <IndC50Switch>false</IndC50Switch>
      <IndC50>1000000</IndC50>
      <IndC50CV>30</IndC50CV>
      <IndC50_fuinc>1</IndC50_fuinc>
      <Y>1</Y>
      <Ki_VariationType>0</Ki_VariationType>
      <Ki_VariationValue>0</Ki_VariationValue>
      <Fumic_VariationType>0</Fumic_VariationType>
      <Fumic_VariationValue>0</Fumic_VariationValue>
      <IndC50_fuinc_VariationType>0</IndC50_fuinc_VariationType>
      <IndC50_fuinc_VariationValue>0</IndC50_fuinc_VariationValue>
      <Kapp_VariationType>0</Kapp_VariationType>
      <Kapp_VariationValue>0</Kapp_VariationValue>
      <Kapp_fumic_VariationType>0</Kapp_fumic_VariationType>
      <Kapp_fumic_VariationValue>0</Kapp_fumic_VariationValue>
      <Kinact_VariationType>0</Kinact_VariationType>
      <Kinact_VariationValue>0</Kinact_VariationValue>
    </InteractionRoute>
    <InteractionRoute>
      <Enzyme>3</Enzyme>
      <KiSwitch>false</KiSwitch>
      <Ki>1000000</Ki>
      <Fumic>1</Fumic>
      <KappSwitch>false</KappSwitch>
      <Kapp>1000000</Kapp>
      <Kinact>0</Kinact>
      <Kapp_fumic>1</Kapp_fumic>
      <IndSlopeSwitch>false</IndSlopeSwitch>
      <IndSlope>0</IndSlope>
      <IndSlopeCV>30</IndSlopeCV>
      <IndMax>1</IndMax>
      <IndMaxCV>30</IndMaxCV>
      <IndC50Switch>false</IndC50Switch>
      <IndC50>1000000</IndC50>
      <IndC50CV>30</IndC50CV>
      <IndC50_fuinc>1</IndC50_fuinc>
      <Y>1</Y>
      <Ki_VariationType>0</Ki_VariationType>
      <Ki_VariationValue>0</Ki_VariationValue>
      <Fumic_VariationType>0</Fumic_VariationType>
      <Fumic_VariationValue>0</Fumic_VariationValue>
      <IndC50_fuinc_VariationType>0</IndC50_fuinc_VariationType>
      <IndC50_fuinc_VariationValue>0</IndC50_fuinc_VariationValue>
      <Kapp_VariationType>0</Kapp_VariationType>
      <Kapp_VariationValue>0</Kapp_VariationValue>
      <Kapp_fumic_VariationType>0</Kapp_fumic_VariationType>
      <Kapp_fumic_VariationValue>0</Kapp_fumic_VariationValue>
      <Kinact_VariationType>0</Kinact_VariationType>
      <Kinact_VariationValue>0</Kinact_VariationValue>
    </InteractionRoute>
  </FMOInteractionRoutes>
  <Formulations />
  <PDUnits>
    <PDResponseUnit xsi:type="PDBindingActivationUnit">
      <ThisPDRID>0</ThisPDRID>
      <idPDUseTimeSummary>false</idPDUseTimeSummary>
      <idPDxTransformType>0</idPDxTransformType>
      <PDEffectModel>1</PDEffectModel>
      <idPDBaselineType>0</idPDBaselineType>
      <idPDEmaxDistrType>0</idPDEmaxDistrType>
      <idPDEmaxMedian>1</idPDEmaxMedian>
      <idPDEmaxDispersion>0</idPDEmaxDispersion>
      <idPDX50DistrType>0</idPDX50DistrType>
      <idPDX50Median>1</idPDX50Median>
      <idPDX50Dispersion>0</idPDX50Dispersion>
      <idPDReciprocalX50DistrType>0</idPDReciprocalX50DistrType>
      <idPDReciprocalX50Median>1</idPDReciprocalX50Median>
      <idPDReciprocalX50Dispersion>0</idPDReciprocalX50Dispersion>
      <idPDSigExpDistrType>0</idPDSigExpDistrType>
      <idPDSigExpMedian>1</idPDSigExpMedian>
      <idPDSigExpDispersion>0</idPDSigExpDispersion>
      <idPDSlopeDistrType>0</idPDSlopeDistrType>
      <idPDSlopeMedian>1</idPDSlopeMedian>
      <idPDSlopeDispersion>0</idPDSlopeDispersion>
      <idPDE0DistrType>3</idPDE0DistrType>
      <idPDE0Median>0</idPDE0Median>
      <idPDE0Dispersion>0</idPDE0Dispersion>
      <idPDTimeSummaryType>0</idPDTimeSummaryType>
      <idPDFromAtTime>0</idPDFromAtTime>
      <idPDToTime>24</idPDToTime>
      <PDTransductionType>0</PDTransductionType>
      <idPDOutPDRID>-1</idPDOutPDRID>
      <PDTransductionMode>0</PDTransductionMode>
      <idX50Switch>0</idX50Switch>
      <idE0Switch>0</idE0Switch>
      <idCustomScriptPath />
      <idCustomScriptEmbedded />
      <idPDCustomIndirectResponseModelScript />
      <idPDActive>false</idPDActive>
      <TMDDSpecificAmountTypesImplemented>true</TMDDSpecificAmountTypesImplemented>
      <InputType>3</InputType>
      <PrimaryPKCompartment>0</PrimaryPKCompartment>
      <SecondaryPKCompartment>-1</SecondaryPKCompartment>
      <TertiaryPKCompartment>-1</TertiaryPKCompartment>
      <AmountType>0</AmountType>
      <idPDUseEffectCompartment>false</idPDUseEffectCompartment>
      <idPDkeoDistrType>0</idPDkeoDistrType>
      <idPDkeoMedian>1</idPDkeoMedian>
      <idPDkeoDispersion>0</idPDkeoDispersion>
      <idPDAlphaDistrType>0</idPDAlphaDistrType>
      <idPDAlphaMedian>10</idPDAlphaMedian>
      <idPDAlphaDispersion>0</idPDAlphaDispersion>
      <idPDLparmDistrType>0</idPDLparmDistrType>
      <idPDLparmMedian>0.1</idPDLparmMedian>
      <idPDLparmDispersion>0</idPDLparmDispersion>
      <idPDKdeactDistrType>0</idPDKdeactDistrType>
      <idPDKdeactMedian>1</idPDKdeactMedian>
      <idPDKdeactDispersion>0</idPDKdeactDispersion>
      <idPDReciprocalKdeactDistrType>0</idPDReciprocalKdeactDistrType>
      <idPDReciprocalKdeactMedian>1</idPDReciprocalKdeactMedian>
      <idPDReciprocalKdeactDispersion>0</idPDReciprocalKdeactDispersion>
      <idPDEpsilonDistrType>0</idPDEpsilonDistrType>
      <idPDEpsilonMedian>1</idPDEpsilonMedian>
      <idPDEpsilonDispersion>0</idPDEpsilonDispersion>
      <idPDkonDistrType>0</idPDkonDistrType>
      <idPDkonMedian>1</idPDkonMedian>
      <idPDkonDispersion>0</idPDkonDispersion>
      <idPDkoffDistrType>0</idPDkoffDistrType>
      <idPDkoffMedian>1</idPDkoffMedian>
      <idPDkoffDispersion>0</idPDkoffDispersion>
      <idPDTarget1>1</idPDTarget1>
      <UseIndirectResponseModel>false</UseIndirectResponseModel>
      <IndirectResponseModel>0</IndirectResponseModel>
      <idKinDistrType>0</idKinDistrType>
      <idKinMedian>1</idKinMedian>
      <idKinDispersion>0</idKinDispersion>
      <idKoutDistrType>0</idKoutDistrType>
      <idKoutMedian>1</idKoutMedian>
      <idKoutDispersion>0</idKoutDispersion>
    </PDResponseUnit>
  </PDUnits>
  <DoseList />
  <ADC_EliminationDars>
    <EliminationDar>
      <DarNumber>0</DarNumber>
      <Name>DAR0</Name>
      <IsEnabled>false</IsEnabled>
      <CLCatFreePadlockOpen>true</CLCatFreePadlockOpen>
      <AdditionalSystemicClearancePadlockOpen>true</AdditionalSystemicClearancePadlockOpen>
      <LymphaticClearancePadlockOpen>true</LymphaticClearancePadlockOpen>
      <CLCatFree>0.2</CLCatFree>
      <CLCat1_1Complex>1E-06</CLCat1_1Complex>
      <AdditionalSystemicClearance>0.002</AdditionalSystemicClearance>
      <LymphaticClearance>0</LymphaticClearance>
    </EliminationDar>
  </ADC_EliminationDars>
  <ADC_DeconjugationValues>
    <DeconjugationValue>
      <DarNumber>1</DarNumber>
      <KdecPlasmaPadlockOpen>false</KdecPlasmaPadlockOpen>
      <KdecTissuePadlockOpen>false</KdecTissuePadlockOpen>
      <Theta>0</Theta>
      <ThetaTissue>0</ThetaTissue>
      <KDec>0</KDec>
      <KDecTissue>0</KDecTissue>
    </DeconjugationValue>
    <DeconjugationValue>
      <DarNumber>2</DarNumber>
      <KdecPlasmaPadlockOpen>false</KdecPlasmaPadlockOpen>
      <KdecTissuePadlockOpen>false</KdecTissuePadlockOpen>
      <Theta>0</Theta>
      <ThetaTissue>0</ThetaTissue>
      <KDec>0</KDec>
      <KDecTissue>0</KDecTissue>
    </DeconjugationValue>
    <DeconjugationValue>
      <DarNumber>3</DarNumber>
      <KdecPlasmaPadlockOpen>false</KdecPlasmaPadlockOpen>
      <KdecTissuePadlockOpen>false</KdecTissuePadlockOpen>
      <Theta>0</Theta>
      <ThetaTissue>0</ThetaTissue>
      <KDec>0</KDec>
      <KDecTissue>0</KDecTissue>
    </DeconjugationValue>
    <DeconjugationValue>
      <DarNumber>4</DarNumber>
      <KdecPlasmaPadlockOpen>false</KdecPlasmaPadlockOpen>
      <KdecTissuePadlockOpen>false</KdecTissuePadlockOpen>
      <Theta>0</Theta>
      <ThetaTissue>0</ThetaTissue>
      <KDec>0</KDec>
      <KDecTissue>0</KDecTissue>
    </DeconjugationValue>
    <DeconjugationValue>
      <DarNumber>5</DarNumber>
      <KdecPlasmaPadlockOpen>false</KdecPlasmaPadlockOpen>
      <KdecTissuePadlockOpen>false</KdecTissuePadlockOpen>
      <Theta>0</Theta>
      <ThetaTissue>0</ThetaTissue>
      <KDec>0</KDec>
      <KDecTissue>0</KDecTissue>
    </DeconjugationValue>
    <DeconjugationValue>
      <DarNumber>6</DarNumber>
      <KdecPlasmaPadlockOpen>false</KdecPlasmaPadlockOpen>
      <KdecTissuePadlockOpen>false</KdecTissuePadlockOpen>
      <Theta>0</Theta>
      <ThetaTissue>0</ThetaTissue>
      <KDec>0</KDec>
      <KDecTissue>0</KDecTissue>
    </DeconjugationValue>
    <DeconjugationValue>
      <DarNumber>7</DarNumber>
      <KdecPlasmaPadlockOpen>false</KdecPlasmaPadlockOpen>
      <KdecTissuePadlockOpen>false</KdecTissuePadlockOpen>
      <Theta>0</Theta>
      <ThetaTissue>0</ThetaTissue>
      <KDec>0</KDec>
      <KDecTissue>0</KDecTissue>
    </DeconjugationValue>
    <DeconjugationValue>
      <DarNumber>8</DarNumber>
      <KdecPlasmaPadlockOpen>false</KdecPlasmaPadlockOpen>
      <KdecTissuePadlockOpen>false</KdecTissuePadlockOpen>
      <Theta>0</Theta>
      <ThetaTissue>0</ThetaTissue>
      <KDec>0</KDec>
      <KDecTissue>0</KDecTissue>
    </DeconjugationValue>
  </ADC_DeconjugationValues>
  <ADC_TmddDars>
    <ArrayOfTMDDDar>
      <TMDDDar>
        <DarNumber>0</DarNumber>
        <Name>DAR0</Name>
        <Kon>0</Kon>
        <KonPadlockOpen>true</KonPadlockOpen>
        <Koff>0</Koff>
        <KoffPadlockOpen>true</KoffPadlockOpen>
        <Kint>0</Kint>
        <KintPadlockOpen>true</KintPadlockOpen>
        <Kss>1000000</Kss>
        <KssPadlockOpen>true</KssPadlockOpen>
        <Km>1000000</Km>
        <KmPadlockOpen>true</KmPadlockOpen>
        <Vmax>0</Vmax>
        <VmaxPadlockOpen>true</VmaxPadlockOpen>
        <Kon2>0</Kon2>
        <Kon2PadlockOpen>true</Kon2PadlockOpen>
        <Koff2>0</Koff2>
        <Koff2PadlockOpen>true</Koff2PadlockOpen>
        <Kelm>0</Kelm>
        <KelmPadlockOpen>true</KelmPadlockOpen>
        <KelmAB>0</KelmAB>
        <KelmABPadlockOpen>true</KelmABPadlockOpen>
        <Alpha>0</Alpha>
        <AlphaPadlockOpen>true</AlphaPadlockOpen>
        <Target>0</Target>
      </TMDDDar>
    </ArrayOfTMDDDar>
    <ArrayOfTMDDDar>
      <TMDDDar>
        <DarNumber>0</DarNumber>
        <Name>DAR0</Name>
        <Kon>0</Kon>
        <KonPadlockOpen>true</KonPadlockOpen>
        <Koff>0</Koff>
        <KoffPadlockOpen>true</KoffPadlockOpen>
        <Kint>0</Kint>
        <KintPadlockOpen>true</KintPadlockOpen>
        <Kss>1000000</Kss>
        <KssPadlockOpen>true</KssPadlockOpen>
        <Km>1000000</Km>
        <KmPadlockOpen>true</KmPadlockOpen>
        <Vmax>0</Vmax>
        <VmaxPadlockOpen>true</VmaxPadlockOpen>
        <Kon2>0</Kon2>
        <Kon2PadlockOpen>true</Kon2PadlockOpen>
        <Koff2>0</Koff2>
        <Koff2PadlockOpen>true</Koff2PadlockOpen>
        <Kelm>0</Kelm>
        <KelmPadlockOpen>true</KelmPadlockOpen>
        <KelmAB>0</KelmAB>
        <KelmABPadlockOpen>true</KelmABPadlockOpen>
        <Alpha>0</Alpha>
        <AlphaPadlockOpen>true</AlphaPadlockOpen>
        <Target>1</Target>
      </TMDDDar>
    </ArrayOfTMDDDar>
    <ArrayOfTMDDDar>
      <TMDDDar>
        <DarNumber>0</DarNumber>
        <Name>DAR0</Name>
        <Kon>0</Kon>
        <KonPadlockOpen>true</KonPadlockOpen>
        <Koff>0</Koff>
        <KoffPadlockOpen>true</KoffPadlockOpen>
        <Kint>0</Kint>
        <KintPadlockOpen>true</KintPadlockOpen>
        <Kss>1000000</Kss>
        <KssPadlockOpen>true</KssPadlockOpen>
        <Km>1000000</Km>
        <KmPadlockOpen>true</KmPadlockOpen>
        <Vmax>0</Vmax>
        <VmaxPadlockOpen>true</VmaxPadlockOpen>
        <Kon2>0</Kon2>
        <Kon2PadlockOpen>true</Kon2PadlockOpen>
        <Koff2>0</Koff2>
        <Koff2PadlockOpen>true</Koff2PadlockOpen>
        <Kelm>0</Kelm>
        <KelmPadlockOpen>true</KelmPadlockOpen>
        <KelmAB>0</KelmAB>
        <KelmABPadlockOpen>true</KelmABPadlockOpen>
        <Alpha>0</Alpha>
        <AlphaPadlockOpen>true</AlphaPadlockOpen>
        <Target>2</Target>
      </TMDDDar>
    </ArrayOfTMDDDar>
    <ArrayOfTMDDDar>
      <TMDDDar>
        <DarNumber>0</DarNumber>
        <Name>DAR0</Name>
        <Kon>0</Kon>
        <KonPadlockOpen>true</KonPadlockOpen>
        <Koff>0</Koff>
        <KoffPadlockOpen>true</KoffPadlockOpen>
        <Kint>0</Kint>
        <KintPadlockOpen>true</KintPadlockOpen>
        <Kss>1000000</Kss>
        <KssPadlockOpen>true</KssPadlockOpen>
        <Km>1000000</Km>
        <KmPadlockOpen>true</KmPadlockOpen>
        <Vmax>0</Vmax>
        <VmaxPadlockOpen>true</VmaxPadlockOpen>
        <Kon2>0</Kon2>
        <Kon2PadlockOpen>true</Kon2PadlockOpen>
        <Koff2>0</Koff2>
        <Koff2PadlockOpen>true</Koff2PadlockOpen>
        <Kelm>0</Kelm>
        <KelmPadlockOpen>true</KelmPadlockOpen>
        <KelmAB>0</KelmAB>
        <KelmABPadlockOpen>true</KelmABPadlockOpen>
        <Alpha>0</Alpha>
        <AlphaPadlockOpen>true</AlphaPadlockOpen>
        <Target>3</Target>
      </TMDDDar>
    </ArrayOfTMDDDar>
    <ArrayOfTMDDDar>
      <TMDDDar>
        <DarNumber>0</DarNumber>
        <Name>DAR0</Name>
        <Kon>0</Kon>
        <KonPadlockOpen>true</KonPadlockOpen>
        <Koff>0</Koff>
        <KoffPadlockOpen>true</KoffPadlockOpen>
        <Kint>0</Kint>
        <KintPadlockOpen>true</KintPadlockOpen>
        <Kss>1000000</Kss>
        <KssPadlockOpen>true</KssPadlockOpen>
        <Km>1000000</Km>
        <KmPadlockOpen>true</KmPadlockOpen>
        <Vmax>0</Vmax>
        <VmaxPadlockOpen>true</VmaxPadlockOpen>
        <Kon2>0</Kon2>
        <Kon2PadlockOpen>true</Kon2PadlockOpen>
        <Koff2>0</Koff2>
        <Koff2PadlockOpen>true</Koff2PadlockOpen>
        <Kelm>0</Kelm>
        <KelmPadlockOpen>true</KelmPadlockOpen>
        <KelmAB>0</KelmAB>
        <KelmABPadlockOpen>true</KelmABPadlockOpen>
        <Alpha>0</Alpha>
        <AlphaPadlockOpen>true</AlphaPadlockOpen>
        <Target>4</Target>
      </TMDDDar>
    </ArrayOfTMDDDar>
    <ArrayOfTMDDDar>
      <TMDDDar>
        <DarNumber>0</DarNumber>
        <Name>DAR0</Name>
        <Kon>0</Kon>
        <KonPadlockOpen>true</KonPadlockOpen>
        <Koff>0</Koff>
        <KoffPadlockOpen>true</KoffPadlockOpen>
        <Kint>0</Kint>
        <KintPadlockOpen>true</KintPadlockOpen>
        <Kss>1000000</Kss>
        <KssPadlockOpen>true</KssPadlockOpen>
        <Km>1000000</Km>
        <KmPadlockOpen>true</KmPadlockOpen>
        <Vmax>0</Vmax>
        <VmaxPadlockOpen>true</VmaxPadlockOpen>
        <Kon2>0</Kon2>
        <Kon2PadlockOpen>true</Kon2PadlockOpen>
        <Koff2>0</Koff2>
        <Koff2PadlockOpen>true</Koff2PadlockOpen>
        <Kelm>0</Kelm>
        <KelmPadlockOpen>true</KelmPadlockOpen>
        <KelmAB>0</KelmAB>
        <KelmABPadlockOpen>true</KelmABPadlockOpen>
        <Alpha>0</Alpha>
        <AlphaPadlockOpen>true</AlphaPadlockOpen>
        <Target>5</Target>
      </TMDDDar>
    </ArrayOfTMDDDar>
    <ArrayOfTMDDDar>
      <TMDDDar>
        <DarNumber>0</DarNumber>
        <Name>DAR0</Name>
        <Kon>0</Kon>
        <KonPadlockOpen>true</KonPadlockOpen>
        <Koff>0</Koff>
        <KoffPadlockOpen>true</KoffPadlockOpen>
        <Kint>0</Kint>
        <KintPadlockOpen>true</KintPadlockOpen>
        <Kss>1000000</Kss>
        <KssPadlockOpen>true</KssPadlockOpen>
        <Km>1000000</Km>
        <KmPadlockOpen>true</KmPadlockOpen>
        <Vmax>0</Vmax>
        <VmaxPadlockOpen>true</VmaxPadlockOpen>
        <Kon2>0</Kon2>
        <Kon2PadlockOpen>true</Kon2PadlockOpen>
        <Koff2>0</Koff2>
        <Koff2PadlockOpen>true</Koff2PadlockOpen>
        <Kelm>0</Kelm>
        <KelmPadlockOpen>true</KelmPadlockOpen>
        <KelmAB>0</KelmAB>
        <KelmABPadlockOpen>true</KelmABPadlockOpen>
        <Alpha>0</Alpha>
        <AlphaPadlockOpen>true</AlphaPadlockOpen>
        <Target>6</Target>
      </TMDDDar>
    </ArrayOfTMDDDar>
    <ArrayOfTMDDDar>
      <TMDDDar>
        <DarNumber>0</DarNumber>
        <Name>DAR0</Name>
        <Kon>0</Kon>
        <KonPadlockOpen>true</KonPadlockOpen>
        <Koff>0</Koff>
        <KoffPadlockOpen>true</KoffPadlockOpen>
        <Kint>0</Kint>
        <KintPadlockOpen>true</KintPadlockOpen>
        <Kss>1000000</Kss>
        <KssPadlockOpen>true</KssPadlockOpen>
        <Km>1000000</Km>
        <KmPadlockOpen>true</KmPadlockOpen>
        <Vmax>0</Vmax>
        <VmaxPadlockOpen>true</VmaxPadlockOpen>
        <Kon2>0</Kon2>
        <Kon2PadlockOpen>true</Kon2PadlockOpen>
        <Koff2>0</Koff2>
        <Koff2PadlockOpen>true</Koff2PadlockOpen>
        <Kelm>0</Kelm>
        <KelmPadlockOpen>true</KelmPadlockOpen>
        <KelmAB>0</KelmAB>
        <KelmABPadlockOpen>true</KelmABPadlockOpen>
        <Alpha>0</Alpha>
        <AlphaPadlockOpen>true</AlphaPadlockOpen>
        <Target>7</Target>
      </TMDDDar>
    </ArrayOfTMDDDar>
    <ArrayOfTMDDDar>
      <TMDDDar>
        <DarNumber>0</DarNumber>
        <Name>DAR0</Name>
        <Kon>0</Kon>
        <KonPadlockOpen>true</KonPadlockOpen>
        <Koff>0</Koff>
        <KoffPadlockOpen>true</KoffPadlockOpen>
        <Kint>0</Kint>
        <KintPadlockOpen>true</KintPadlockOpen>
        <Kss>1000000</Kss>
        <KssPadlockOpen>true</KssPadlockOpen>
        <Km>1000000</Km>
        <KmPadlockOpen>true</KmPadlockOpen>
        <Vmax>0</Vmax>
        <VmaxPadlockOpen>true</VmaxPadlockOpen>
        <Kon2>0</Kon2>
        <Kon2PadlockOpen>true</Kon2PadlockOpen>
        <Koff2>0</Koff2>
        <Koff2PadlockOpen>true</Koff2PadlockOpen>
        <Kelm>0</Kelm>
        <KelmPadlockOpen>true</KelmPadlockOpen>
        <KelmAB>0</KelmAB>
        <KelmABPadlockOpen>true</KelmABPadlockOpen>
        <Alpha>0</Alpha>
        <AlphaPadlockOpen>true</AlphaPadlockOpen>
        <Target>8</Target>
      </TMDDDar>
    </ArrayOfTMDDDar>
    <ArrayOfTMDDDar>
      <TMDDDar>
        <DarNumber>0</DarNumber>
        <Name>DAR0</Name>
        <Kon>0</Kon>
        <KonPadlockOpen>true</KonPadlockOpen>
        <Koff>0</Koff>
        <KoffPadlockOpen>true</KoffPadlockOpen>
        <Kint>0</Kint>
        <KintPadlockOpen>true</KintPadlockOpen>
        <Kss>1000000</Kss>
        <KssPadlockOpen>true</KssPadlockOpen>
        <Km>1000000</Km>
        <KmPadlockOpen>true</KmPadlockOpen>
        <Vmax>0</Vmax>
        <VmaxPadlockOpen>true</VmaxPadlockOpen>
        <Kon2>0</Kon2>
        <Kon2PadlockOpen>true</Kon2PadlockOpen>
        <Koff2>0</Koff2>
        <Koff2PadlockOpen>true</Koff2PadlockOpen>
        <Kelm>0</Kelm>
        <KelmPadlockOpen>true</KelmPadlockOpen>
        <KelmAB>0</KelmAB>
        <KelmABPadlockOpen>true</KelmABPadlockOpen>
        <Alpha>0</Alpha>
        <AlphaPadlockOpen>true</AlphaPadlockOpen>
        <Target>9</Target>
      </TMDDDar>
    </ArrayOfTMDDDar>
    <ArrayOfTMDDDar>
      <TMDDDar>
        <DarNumber>0</DarNumber>
        <Name>DAR0</Name>
        <Kon>0</Kon>
        <KonPadlockOpen>true</KonPadlockOpen>
        <Koff>0</Koff>
        <KoffPadlockOpen>true</KoffPadlockOpen>
        <Kint>0</Kint>
        <KintPadlockOpen>true</KintPadlockOpen>
        <Kss>1000000</Kss>
        <KssPadlockOpen>true</KssPadlockOpen>
        <Km>1000000</Km>
        <KmPadlockOpen>true</KmPadlockOpen>
        <Vmax>0</Vmax>
        <VmaxPadlockOpen>true</VmaxPadlockOpen>
        <Kon2>0</Kon2>
        <Kon2PadlockOpen>true</Kon2PadlockOpen>
        <Koff2>0</Koff2>
        <Koff2PadlockOpen>true</Koff2PadlockOpen>
        <Kelm>0</Kelm>
        <KelmPadlockOpen>true</KelmPadlockOpen>
        <KelmAB>0</KelmAB>
        <KelmABPadlockOpen>true</KelmABPadlockOpen>
        <Alpha>0</Alpha>
        <AlphaPadlockOpen>true</AlphaPadlockOpen>
        <Target>10</Target>
      </TMDDDar>
    </ArrayOfTMDDDar>
    <ArrayOfTMDDDar>
      <TMDDDar>
        <DarNumber>0</DarNumber>
        <Name>DAR0</Name>
        <Kon>0</Kon>
        <KonPadlockOpen>true</KonPadlockOpen>
        <Koff>0</Koff>
        <KoffPadlockOpen>true</KoffPadlockOpen>
        <Kint>0</Kint>
        <KintPadlockOpen>true</KintPadlockOpen>
        <Kss>1000000</Kss>
        <KssPadlockOpen>true</KssPadlockOpen>
        <Km>1000000</Km>
        <KmPadlockOpen>true</KmPadlockOpen>
        <Vmax>0</Vmax>
        <VmaxPadlockOpen>true</VmaxPadlockOpen>
        <Kon2>0</Kon2>
        <Kon2PadlockOpen>true</Kon2PadlockOpen>
        <Koff2>0</Koff2>
        <Koff2PadlockOpen>true</Koff2PadlockOpen>
        <Kelm>0</Kelm>
        <KelmPadlockOpen>true</KelmPadlockOpen>
        <KelmAB>0</KelmAB>
        <KelmABPadlockOpen>true</KelmABPadlockOpen>
        <Alpha>0</Alpha>
        <AlphaPadlockOpen>true</AlphaPadlockOpen>
        <Target>11</Target>
      </TMDDDar>
    </ArrayOfTMDDDar>
    <ArrayOfTMDDDar>
      <TMDDDar>
        <DarNumber>0</DarNumber>
        <Name>DAR0</Name>
        <Kon>0</Kon>
        <KonPadlockOpen>true</KonPadlockOpen>
        <Koff>0</Koff>
        <KoffPadlockOpen>true</KoffPadlockOpen>
        <Kint>0</Kint>
        <KintPadlockOpen>true</KintPadlockOpen>
        <Kss>1000000</Kss>
        <KssPadlockOpen>true</KssPadlockOpen>
        <Km>1000000</Km>
        <KmPadlockOpen>true</KmPadlockOpen>
        <Vmax>0</Vmax>
        <VmaxPadlockOpen>true</VmaxPadlockOpen>
        <Kon2>0</Kon2>
        <Kon2PadlockOpen>true</Kon2PadlockOpen>
        <Koff2>0</Koff2>
        <Koff2PadlockOpen>true</Koff2PadlockOpen>
        <Kelm>0</Kelm>
        <KelmPadlockOpen>true</KelmPadlockOpen>
        <KelmAB>0</KelmAB>
        <KelmABPadlockOpen>true</KelmABPadlockOpen>
        <Alpha>0</Alpha>
        <AlphaPadlockOpen>true</AlphaPadlockOpen>
        <Target>12</Target>
      </TMDDDar>
    </ArrayOfTMDDDar>
    <ArrayOfTMDDDar>
      <TMDDDar>
        <DarNumber>0</DarNumber>
        <Name>DAR0</Name>
        <Kon>0</Kon>
        <KonPadlockOpen>true</KonPadlockOpen>
        <Koff>0</Koff>
        <KoffPadlockOpen>true</KoffPadlockOpen>
        <Kint>0</Kint>
        <KintPadlockOpen>true</KintPadlockOpen>
        <Kss>1000000</Kss>
        <KssPadlockOpen>true</KssPadlockOpen>
        <Km>1000000</Km>
        <KmPadlockOpen>true</KmPadlockOpen>
        <Vmax>0</Vmax>
        <VmaxPadlockOpen>true</VmaxPadlockOpen>
        <Kon2>0</Kon2>
        <Kon2PadlockOpen>true</Kon2PadlockOpen>
        <Koff2>0</Koff2>
        <Koff2PadlockOpen>true</Koff2PadlockOpen>
        <Kelm>0</Kelm>
        <KelmPadlockOpen>true</KelmPadlockOpen>
        <KelmAB>0</KelmAB>
        <KelmABPadlockOpen>true</KelmABPadlockOpen>
        <Alpha>0</Alpha>
        <AlphaPadlockOpen>true</AlphaPadlockOpen>
        <Target>13</Target>
      </TMDDDar>
    </ArrayOfTMDDDar>
    <ArrayOfTMDDDar>
      <TMDDDar>
        <DarNumber>0</DarNumber>
        <Name>DAR0</Name>
        <Kon>0</Kon>
        <KonPadlockOpen>true</KonPadlockOpen>
        <Koff>0</Koff>
        <KoffPadlockOpen>true</KoffPadlockOpen>
        <Kint>0</Kint>
        <KintPadlockOpen>true</KintPadlockOpen>
        <Kss>1000000</Kss>
        <KssPadlockOpen>true</KssPadlockOpen>
        <Km>1000000</Km>
        <KmPadlockOpen>true</KmPadlockOpen>
        <Vmax>0</Vmax>
        <VmaxPadlockOpen>true</VmaxPadlockOpen>
        <Kon2>0</Kon2>
        <Kon2PadlockOpen>true</Kon2PadlockOpen>
        <Koff2>0</Koff2>
        <Koff2PadlockOpen>true</Koff2PadlockOpen>
        <Kelm>0</Kelm>
        <KelmPadlockOpen>true</KelmPadlockOpen>
        <KelmAB>0</KelmAB>
        <KelmABPadlockOpen>true</KelmABPadlockOpen>
        <Alpha>0</Alpha>
        <AlphaPadlockOpen>true</AlphaPadlockOpen>
        <Target>14</Target>
      </TMDDDar>
    </ArrayOfTMDDDar>
    <ArrayOfTMDDDar>
      <TMDDDar>
        <DarNumber>0</DarNumber>
        <Name>DAR0</Name>
        <Kon>0</Kon>
        <KonPadlockOpen>true</KonPadlockOpen>
        <Koff>0</Koff>
        <KoffPadlockOpen>true</KoffPadlockOpen>
        <Kint>0</Kint>
        <KintPadlockOpen>true</KintPadlockOpen>
        <Kss>1000000</Kss>
        <KssPadlockOpen>true</KssPadlockOpen>
        <Km>1000000</Km>
        <KmPadlockOpen>true</KmPadlockOpen>
        <Vmax>0</Vmax>
        <VmaxPadlockOpen>true</VmaxPadlockOpen>
        <Kon2>0</Kon2>
        <Kon2PadlockOpen>true</Kon2PadlockOpen>
        <Koff2>0</Koff2>
        <Koff2PadlockOpen>true</Koff2PadlockOpen>
        <Kelm>0</Kelm>
        <KelmPadlockOpen>true</KelmPadlockOpen>
        <KelmAB>0</KelmAB>
        <KelmABPadlockOpen>true</KelmABPadlockOpen>
        <Alpha>0</Alpha>
        <AlphaPadlockOpen>true</AlphaPadlockOpen>
        <Target>15</Target>
      </TMDDDar>
    </ArrayOfTMDDDar>
    <ArrayOfTMDDDar>
      <TMDDDar>
        <DarNumber>0</DarNumber>
        <Name>DAR0</Name>
        <Kon>0</Kon>
        <KonPadlockOpen>true</KonPadlockOpen>
        <Koff>0</Koff>
        <KoffPadlockOpen>true</KoffPadlockOpen>
        <Kint>0</Kint>
        <KintPadlockOpen>true</KintPadlockOpen>
        <Kss>1000000</Kss>
        <KssPadlockOpen>true</KssPadlockOpen>
        <Km>1000000</Km>
        <KmPadlockOpen>true</KmPadlockOpen>
        <Vmax>0</Vmax>
        <VmaxPadlockOpen>true</VmaxPadlockOpen>
        <Kon2>0</Kon2>
        <Kon2PadlockOpen>true</Kon2PadlockOpen>
        <Koff2>0</Koff2>
        <Koff2PadlockOpen>true</Koff2PadlockOpen>
        <Kelm>0</Kelm>
        <KelmPadlockOpen>true</KelmPadlockOpen>
        <KelmAB>0</KelmAB>
        <KelmABPadlockOpen>true</KelmABPadlockOpen>
        <Alpha>0</Alpha>
        <AlphaPadlockOpen>true</AlphaPadlockOpen>
        <Target>16</Target>
      </TMDDDar>
    </ArrayOfTMDDDar>
    <ArrayOfTMDDDar>
      <TMDDDar>
        <DarNumber>0</DarNumber>
        <Name>DAR0</Name>
        <Kon>0</Kon>
        <KonPadlockOpen>true</KonPadlockOpen>
        <Koff>0</Koff>
        <KoffPadlockOpen>true</KoffPadlockOpen>
        <Kint>0</Kint>
        <KintPadlockOpen>true</KintPadlockOpen>
        <Kss>1000000</Kss>
        <KssPadlockOpen>true</KssPadlockOpen>
        <Km>1000000</Km>
        <KmPadlockOpen>true</KmPadlockOpen>
        <Vmax>0</Vmax>
        <VmaxPadlockOpen>true</VmaxPadlockOpen>
        <Kon2>0</Kon2>
        <Kon2PadlockOpen>true</Kon2PadlockOpen>
        <Koff2>0</Koff2>
        <Koff2PadlockOpen>true</Koff2PadlockOpen>
        <Kelm>0</Kelm>
        <KelmPadlockOpen>true</KelmPadlockOpen>
        <KelmAB>0</KelmAB>
        <KelmABPadlockOpen>true</KelmABPadlockOpen>
        <Alpha>0</Alpha>
        <AlphaPadlockOpen>true</AlphaPadlockOpen>
        <Target>17</Target>
      </TMDDDar>
    </ArrayOfTMDDDar>
    <ArrayOfTMDDDar>
      <TMDDDar>
        <DarNumber>0</DarNumber>
        <Name>DAR0</Name>
        <Kon>0</Kon>
        <KonPadlockOpen>true</KonPadlockOpen>
        <Koff>0</Koff>
        <KoffPadlockOpen>true</KoffPadlockOpen>
        <Kint>0</Kint>
        <KintPadlockOpen>true</KintPadlockOpen>
        <Kss>1000000</Kss>
        <KssPadlockOpen>true</KssPadlockOpen>
        <Km>1000000</Km>
        <KmPadlockOpen>true</KmPadlockOpen>
        <Vmax>0</Vmax>
        <VmaxPadlockOpen>true</VmaxPadlockOpen>
        <Kon2>0</Kon2>
        <Kon2PadlockOpen>true</Kon2PadlockOpen>
        <Koff2>0</Koff2>
        <Koff2PadlockOpen>true</Koff2PadlockOpen>
        <Kelm>0</Kelm>
        <KelmPadlockOpen>true</KelmPadlockOpen>
        <KelmAB>0</KelmAB>
        <KelmABPadlockOpen>true</KelmABPadlockOpen>
        <Alpha>0</Alpha>
        <AlphaPadlockOpen>true</AlphaPadlockOpen>
        <Target>18</Target>
      </TMDDDar>
    </ArrayOfTMDDDar>
    <ArrayOfTMDDDar>
      <TMDDDar>
        <DarNumber>0</DarNumber>
        <Name>DAR0</Name>
        <Kon>0</Kon>
        <KonPadlockOpen>true</KonPadlockOpen>
        <Koff>0</Koff>
        <KoffPadlockOpen>true</KoffPadlockOpen>
        <Kint>0</Kint>
        <KintPadlockOpen>true</KintPadlockOpen>
        <Kss>1000000</Kss>
        <KssPadlockOpen>true</KssPadlockOpen>
        <Km>1000000</Km>
        <KmPadlockOpen>true</KmPadlockOpen>
        <Vmax>0</Vmax>
        <VmaxPadlockOpen>true</VmaxPadlockOpen>
        <Kon2>0</Kon2>
        <Kon2PadlockOpen>true</Kon2PadlockOpen>
        <Koff2>0</Koff2>
        <Koff2PadlockOpen>true</Koff2PadlockOpen>
        <Kelm>0</Kelm>
        <KelmPadlockOpen>true</KelmPadlockOpen>
        <KelmAB>0</KelmAB>
        <KelmABPadlockOpen>true</KelmABPadlockOpen>
        <Alpha>0</Alpha>
        <AlphaPadlockOpen>true</AlphaPadlockOpen>
        <Target>19</Target>
      </TMDDDar>
    </ArrayOfTMDDDar>
  </ADC_TmddDars>
  <ADC_TmddTargetToTissueMappings />
  <ADC_AdditionalOrganDars>
    <AddOrganDar>
      <DarNumber>0</DarNumber>
      <Name>DAR0</Name>
      <Kup>0.0297</Kup>
      <KupPadlockOpen>true</KupPadlockOpen>
      <Krc1>0.76</Krc1>
      <Krc2>0.76</Krc2>
      <KrcPadlockOpen>true</KrcPadlockOpen>
    </AddOrganDar>
  </ADC_AdditionalOrganDars>
  <ADC_TumourDars>
    <TumourDar>
      <DarNumber>0</DarNumber>
      <Name>DAR0</Name>
      <Kup>0.02979</Kup>
      <KupPadlockOpen>true</KupPadlockOpen>
      <Krc1>3.605</Krc1>
      <Krc2>7.21</Krc2>
      <KrcPadlockOpen>true</KrcPadlockOpen>
    </TumourDar>
  </ADC_TumourDars>
  <ADC_DistributionDars>
    <DistributionDar>
      <DarNumber>0</DarNumber>
      <Name>DAR0</Name>
      <Kd1>0.728</Kd1>
      <Kd1CV>10</Kd1CV>
      <Kd2>2.912</Kd2>
      <Kd2CV>30</Kd2CV>
      <KdPadlockOpen>true</KdPadlockOpen>
      <KupPadlockOpen>true</KupPadlockOpen>
      <KrcPadlockOpen>true</KrcPadlockOpen>
      <Kup>0.02979</Kup>
      <Krc1>0.76</Krc1>
      <Krc2>0.76</Krc2>
    </DistributionDar>
  </ADC_DistributionDars>
  <Paed_AgeFuProfile />
  <FetusAgeFuProfile />
  <ParticleSolidStates>
    <ParticleSolidState>
      <ImportFilePath />
      <ImportFromFile>false</ImportFromFile>
      <MeltingPoint>155</MeltingPoint>
      <StateIndex>0</StateIndex>
      <DoseFraction>100</DoseFraction>
      <idDistributionType>0</idDistributionType>
      <idParticleSizeDistType>1</idParticleSizeDistType>
      <idNormalRadiusMean>20</idNormalRadiusMean>
      <idNormalRadiusMeanCV>30</idNormalRadiusMeanCV>
      <idLogNormalRadiusMean>20</idLogNormalRadiusMean>
      <idLogNormalRadiusMeanCV>30</idLogNormalRadiusMeanCV>
      <idWeibullAlpha>5</idWeibullAlpha>
      <idWeibullBeta>18</idWeibullBeta>
      <idNumberOfBins>3</idNumberOfBins>
      <MBONumOfBins>3</MBONumOfBins>
      <PPBNumOfBins>30</PPBNumOfBins>
      <idMinimumRadius>10</idMinimumRadius>
      <idMaximumRadius>50</idMaximumRadius>
      <SimulationRadiusSwitch>false</SimulationRadiusSwitch>
      <DisplayRadiusSwitch>false</DisplayRadiusSwitch>
      <SimulationMinimumRadius>0.0001</SimulationMinimumRadius>
      <SimulationMaximumRadius>11</SimulationMaximumRadius>
      <DisplayMinimumRadius>0</DisplayMinimumRadius>
      <DisplayMaximumRadius>0</DisplayMaximumRadius>
      <FunctionParticleProperty>0</FunctionParticleProperty>
      <DiscreteParticleProperty>0</DiscreteParticleProperty>
      <DisplayParticleProperty>0</DisplayParticleProperty>
      <StepType>0</StepType>
      <RThresholdSwitch>false</RThresholdSwitch>
      <RThreshold>5.5</RThreshold>
      <InterpolationType>0</InterpolationType>
      <NumOfBinsBeforeThreshold>50</NumOfBinsBeforeThreshold>
      <idPSDDiscreteValues>1</idPSDDiscreteValues>
      <DiscretePSDProfile>
        <XMLProfileItem>
          <Index>0</Index>
          <X>1</X>
          <Y>100</Y>
          <CV>0</CV>
        </XMLProfileItem>
      </DiscretePSDProfile>
      <idParticleDensity>1.2</idParticleDensity>
      <idMonodispersedRadius>10</idMonodispersedRadius>
      <ParticleDispersionSwitch>0</ParticleDispersionSwitch>
      <DLMModelType>0</DLMModelType>
      <CompoundMinMaxType>Default</CompoundMinMaxType>
      <StateForm>0</StateForm>
      <DLMScalarSwitch>false</DLMScalarSwitch>
      <DLMScalarGlobal>1</DLMScalarGlobal>
      <DLMScalarStomach>1</DLMScalarStomach>
      <DLMScalarDuodenum>1</DLMScalarDuodenum>
      <DLMScalarJejunum1>1</DLMScalarJejunum1>
      <DLMScalarJejunum2>1</DLMScalarJejunum2>
      <DLMScalarIleum1>1</DLMScalarIleum1>
      <DLMScalarIleum2>1</DLMScalarIleum2>
      <DLMScalarIleum3>1</DLMScalarIleum3>
      <DLMScalarIleum4>1</DLMScalarIleum4>
      <DLMScalarColon>1</DLMScalarColon>
      <idPrecipitationModelType>1</idPrecipitationModelType>
      <idReferenceConcentrationType>0</idReferenceConcentrationType>
      <idApplySecPRC>false</idApplySecPRC>
      <idSecondaryPRC>100</idSecondaryPRC>
      <PrecipitationRateSwitch>false</PrecipitationRateSwitch>
      <idPrecipitationRate>4</idPrecipitationRate>
      <PrecipitationRateStomach>4</PrecipitationRateStomach>
      <PrecipitationRateDuo>4</PrecipitationRateDuo>
      <PrecipitationRateJej1>4</PrecipitationRateJej1>
      <PrecipitationRateJej2>4</PrecipitationRateJej2>
      <PrecipitationRateIleum1>4</PrecipitationRateIleum1>
      <PrecipitationRateIleum2>4</PrecipitationRateIleum2>
      <PrecipitationRateIleum3>4</PrecipitationRateIleum3>
      <PrecipitationRateIleum4>4</PrecipitationRateIleum4>
      <PrecipitationRateColon>4</PrecipitationRateColon>
      <SuperSaturationSwitch>false</SuperSaturationSwitch>
      <idSupersaturationRatio>1000</idSupersaturationRatio>
      <SuperSatRatioStomach>1000</SuperSatRatioStomach>
      <SuperSatRatioDuo>1000</SuperSatRatioDuo>
      <SuperSatRatioJej1>1000</SuperSatRatioJej1>
      <SuperSatRatioJej2>1000</SuperSatRatioJej2>
      <SuperSatRatioIleum1>1000</SuperSatRatioIleum1>
      <SuperSatRatioIleum2>1000</SuperSatRatioIleum2>
      <SuperSatRatioIleum3>1000</SuperSatRatioIleum3>
      <SuperSatRatioIleum4>1000</SuperSatRatioIleum4>
      <SuperSatRatioColon>1000</SuperSatRatioColon>
      <PrecipitationType>0</PrecipitationType>
      <NucleationEnabled>true</NucleationEnabled>
      <APM_gamma>20</APM_gamma>
      <APM_f_star>1</APM_f_star>
      <APM_Vm>400</APM_Vm>
      <PrecipitationDLMScalarRegionalSwitch>false</PrecipitationDLMScalarRegionalSwitch>
      <PrecipitationDLMScalarGlobal>1</PrecipitationDLMScalarGlobal>
      <PrecipitationDLMScalarStomach>1</PrecipitationDLMScalarStomach>
      <PrecipitationDLMScalarDuodenum>1</PrecipitationDLMScalarDuodenum>
      <PrecipitationDLMScalarJejunum1>1</PrecipitationDLMScalarJejunum1>
      <PrecipitationDLMScalarJejunum2>1</PrecipitationDLMScalarJejunum2>
      <PrecipitationDLMScalarIleum1>1</PrecipitationDLMScalarIleum1>
      <PrecipitationDLMScalarIleum2>1</PrecipitationDLMScalarIleum2>
      <PrecipitationDLMScalarIleum3>1</PrecipitationDLMScalarIleum3>
      <PrecipitationDLMScalarIleum4>1</PrecipitationDLMScalarIleum4>
      <PrecipitationDLMScalarColon>1</PrecipitationDLMScalarColon>
      <APM_CSRRegionalSwitch>false</APM_CSRRegionalSwitch>
      <APM_CSRGlobal>1.1</APM_CSRGlobal>
      <APM_CSRStomach>1.1</APM_CSRStomach>
      <APM_CSRDuodenum>1.1</APM_CSRDuodenum>
      <APM_CSRJejunum1>1.1</APM_CSRJejunum1>
      <APM_CSRJejunum2>1.1</APM_CSRJejunum2>
      <APM_CSRIleum1>1.1</APM_CSRIleum1>
      <APM_CSRIleum2>1.1</APM_CSRIleum2>
      <APM_CSRIleum3>1.1</APM_CSRIleum3>
      <APM_CSRIleum4>1.1</APM_CSRIleum4>
      <APM_CSRColon>1.1</APM_CSRColon>
      <SolubilitySwitch>1</SolubilitySwitch>
      <idIntrinsicSolubility>0.05</idIntrinsicSolubility>
      <PredictedIntrinsicSolubility>0.92003948314861006</PredictedIntrinsicSolubility>
      <idGivenpHSolubility>0.05</idGivenpHSolubility>
      <idAtGivenpH>7.4</idAtGivenpH>
      <idSFCheck>false</idSFCheck>
      <idSF1>1000</idSF1>
      <idSF2>1000</idSF2>
      <idSF3>316</idSF3>
      <SaltLimitedSolubilitySwitch>0</SaltLimitedSolubilitySwitch>
      <SurfaceSolubilityModelType>0</SurfaceSolubilityModelType>
      <SurfacepHModelType>1</SurfacepHModelType>
      <UserDefinedSurfaceSolubility>false</UserDefinedSurfaceSolubility>
      <GlobalSurfaceSolubility>0.05</GlobalSurfaceSolubility>
      <SurfaceSolubilityStomach>0.05</SurfaceSolubilityStomach>
      <SurfaceSolubilityDuo>0.05</SurfaceSolubilityDuo>
      <SurfaceSolubilityJej1>0.05</SurfaceSolubilityJej1>
      <SurfaceSolubilityJej2>0.05</SurfaceSolubilityJej2>
      <SurfaceSolubilityIleum1>0.05</SurfaceSolubilityIleum1>
      <SurfaceSolubilityIleum2>0.05</SurfaceSolubilityIleum2>
      <SurfaceSolubilityIleum3>0.05</SurfaceSolubilityIleum3>
      <SurfaceSolubilityIleum4>0.05</SurfaceSolubilityIleum4>
      <SurfaceSolubilityColon>0.05</SurfaceSolubilityColon>
      <UserDefinedSurfacepH>false</UserDefinedSurfacepH>
      <GlobalSurfacepH>5.5</GlobalSurfacepH>
      <SurfacepHStomach>5.5</SurfacepHStomach>
      <SurfacepHDuo>5.5</SurfacepHDuo>
      <SurfacepHJej1>5.5</SurfacepHJej1>
      <SurfacepHJej2>5.5</SurfacepHJej2>
      <SurfacepHIleum1>5.5</SurfacepHIleum1>
      <SurfacepHIleum2>5.5</SurfacepHIleum2>
      <SurfacepHIleum3>5.5</SurfacepHIleum3>
      <SurfacepHIleum4>5.5</SurfacepHIleum4>
      <SurfacepHColon>5.5</SurfacepHColon>
      <IntrinsicSolubilityScalarRegionalSwitch>false</IntrinsicSolubilityScalarRegionalSwitch>
      <IntrinsicSolubilityScalarGlobal>1</IntrinsicSolubilityScalarGlobal>
      <IntrinsicSolubilityScalarStomach>1</IntrinsicSolubilityScalarStomach>
      <IntrinsicSolubilityScalarDuodenum>1</IntrinsicSolubilityScalarDuodenum>
      <IntrinsicSolubilityScalarJejunum1>1</IntrinsicSolubilityScalarJejunum1>
      <IntrinsicSolubilityScalarJejunum2>1</IntrinsicSolubilityScalarJejunum2>
      <IntrinsicSolubilityScalarIleum1>1</IntrinsicSolubilityScalarIleum1>
      <IntrinsicSolubilityScalarIleum2>1</IntrinsicSolubilityScalarIleum2>
      <IntrinsicSolubilityScalarIleum3>1</IntrinsicSolubilityScalarIleum3>
      <IntrinsicSolubilityScalarIleum4>1</IntrinsicSolubilityScalarIleum4>
      <IntrinsicSolubilityScalarColon>1</IntrinsicSolubilityScalarColon>
      <idUserSolComp0>0</idUserSolComp0>
      <idUserSolComp1>0</idUserSolComp1>
      <idUserSolComp2>0</idUserSolComp2>
      <idUserSolComp3>0</idUserSolComp3>
      <idUserSolComp4>0</idUserSolComp4>
      <idUserSolComp5>0</idUserSolComp5>
      <idUserSolComp6>0</idUserSolComp6>
      <idUserSolComp7>0</idUserSolComp7>
      <idUserSolComp8>0</idUserSolComp8>
      <idSolubilityCount>2</idSolubilityCount>
      <idSolubilitypH1>7.4</idSolubilitypH1>
      <idSolubilitypH2>7.4001</idSolubilitypH2>
      <idSolubilitypH3>7.4001</idSolubilitypH3>
      <idSolubilitypH4>7.4001</idSolubilitypH4>
      <idSolubilitypH5>7.4001</idSolubilitypH5>
      <idSolubilitypH6>7.4001</idSolubilitypH6>
      <idSolubilitypH7>7.4001</idSolubilitypH7>
      <idSolubilitypH8>7.4001</idSolubilitypH8>
      <idSolubilitypH9>7.4001</idSolubilitypH9>
      <idSolubilitypH10>7.4001</idSolubilitypH10>
      <idSolubility1>0.05</idSolubility1>
      <idSolubility2>0.05</idSolubility2>
      <idSolubility3>0.05</idSolubility3>
      <idSolubility4>0.05</idSolubility4>
      <idSolubility5>0.05</idSolubility5>
      <idSolubility6>0.05</idSolubility6>
      <idSolubility7>0.05</idSolubility7>
      <idSolubility8>0.05</idSolubility8>
      <idSolubility9>0.05</idSolubility9>
      <idSolubility10>0.05</idSolubility10>
    </ParticleSolidState>
    <ParticleSolidState>
      <ImportFilePath />
      <ImportFromFile>false</ImportFromFile>
      <MeltingPoint>155</MeltingPoint>
      <StateIndex>1</StateIndex>
      <DoseFraction>0</DoseFraction>
      <idDistributionType>0</idDistributionType>
      <idParticleSizeDistType>1</idParticleSizeDistType>
      <idNormalRadiusMean>20</idNormalRadiusMean>
      <idNormalRadiusMeanCV>30</idNormalRadiusMeanCV>
      <idLogNormalRadiusMean>20</idLogNormalRadiusMean>
      <idLogNormalRadiusMeanCV>30</idLogNormalRadiusMeanCV>
      <idWeibullAlpha>5</idWeibullAlpha>
      <idWeibullBeta>18</idWeibullBeta>
      <idNumberOfBins>3</idNumberOfBins>
      <MBONumOfBins>3</MBONumOfBins>
      <PPBNumOfBins>30</PPBNumOfBins>
      <idMinimumRadius>10</idMinimumRadius>
      <idMaximumRadius>50</idMaximumRadius>
      <SimulationRadiusSwitch>false</SimulationRadiusSwitch>
      <DisplayRadiusSwitch>false</DisplayRadiusSwitch>
      <SimulationMinimumRadius>0.0001</SimulationMinimumRadius>
      <SimulationMaximumRadius>11</SimulationMaximumRadius>
      <DisplayMinimumRadius>0</DisplayMinimumRadius>
      <DisplayMaximumRadius>0</DisplayMaximumRadius>
      <FunctionParticleProperty>0</FunctionParticleProperty>
      <DiscreteParticleProperty>0</DiscreteParticleProperty>
      <DisplayParticleProperty>0</DisplayParticleProperty>
      <StepType>0</StepType>
      <RThresholdSwitch>false</RThresholdSwitch>
      <RThreshold>5.5</RThreshold>
      <InterpolationType>0</InterpolationType>
      <NumOfBinsBeforeThreshold>50</NumOfBinsBeforeThreshold>
      <idPSDDiscreteValues>1</idPSDDiscreteValues>
      <DiscretePSDProfile>
        <XMLProfileItem>
          <Index>0</Index>
          <X>1</X>
          <Y>100</Y>
          <CV>0</CV>
        </XMLProfileItem>
      </DiscretePSDProfile>
      <idParticleDensity>1.2</idParticleDensity>
      <idMonodispersedRadius>10</idMonodispersedRadius>
      <ParticleDispersionSwitch>0</ParticleDispersionSwitch>
      <DLMModelType>0</DLMModelType>
      <CompoundMinMaxType>Default</CompoundMinMaxType>
      <StateForm>0</StateForm>
      <DLMScalarSwitch>false</DLMScalarSwitch>
      <DLMScalarGlobal>1</DLMScalarGlobal>
      <DLMScalarStomach>1</DLMScalarStomach>
      <DLMScalarDuodenum>1</DLMScalarDuodenum>
      <DLMScalarJejunum1>1</DLMScalarJejunum1>
      <DLMScalarJejunum2>1</DLMScalarJejunum2>
      <DLMScalarIleum1>1</DLMScalarIleum1>
      <DLMScalarIleum2>1</DLMScalarIleum2>
      <DLMScalarIleum3>1</DLMScalarIleum3>
      <DLMScalarIleum4>1</DLMScalarIleum4>
      <DLMScalarColon>1</DLMScalarColon>
      <idPrecipitationModelType>1</idPrecipitationModelType>
      <idReferenceConcentrationType>0</idReferenceConcentrationType>
      <idApplySecPRC>false</idApplySecPRC>
      <idSecondaryPRC>100</idSecondaryPRC>
      <PrecipitationRateSwitch>false</PrecipitationRateSwitch>
      <idPrecipitationRate>4</idPrecipitationRate>
      <PrecipitationRateStomach>4</PrecipitationRateStomach>
      <PrecipitationRateDuo>4</PrecipitationRateDuo>
      <PrecipitationRateJej1>4</PrecipitationRateJej1>
      <PrecipitationRateJej2>4</PrecipitationRateJej2>
      <PrecipitationRateIleum1>4</PrecipitationRateIleum1>
      <PrecipitationRateIleum2>4</PrecipitationRateIleum2>
      <PrecipitationRateIleum3>4</PrecipitationRateIleum3>
      <PrecipitationRateIleum4>4</PrecipitationRateIleum4>
      <PrecipitationRateColon>4</PrecipitationRateColon>
      <SuperSaturationSwitch>false</SuperSaturationSwitch>
      <idSupersaturationRatio>1000</idSupersaturationRatio>
      <SuperSatRatioStomach>1000</SuperSatRatioStomach>
      <SuperSatRatioDuo>1000</SuperSatRatioDuo>
      <SuperSatRatioJej1>1000</SuperSatRatioJej1>
      <SuperSatRatioJej2>1000</SuperSatRatioJej2>
      <SuperSatRatioIleum1>1000</SuperSatRatioIleum1>
      <SuperSatRatioIleum2>1000</SuperSatRatioIleum2>
      <SuperSatRatioIleum3>1000</SuperSatRatioIleum3>
      <SuperSatRatioIleum4>1000</SuperSatRatioIleum4>
      <SuperSatRatioColon>1000</SuperSatRatioColon>
      <PrecipitationType>0</PrecipitationType>
      <NucleationEnabled>false</NucleationEnabled>
      <APM_gamma>20</APM_gamma>
      <APM_f_star>1</APM_f_star>
      <APM_Vm>400</APM_Vm>
      <PrecipitationDLMScalarRegionalSwitch>false</PrecipitationDLMScalarRegionalSwitch>
      <PrecipitationDLMScalarGlobal>1</PrecipitationDLMScalarGlobal>
      <PrecipitationDLMScalarStomach>1</PrecipitationDLMScalarStomach>
      <PrecipitationDLMScalarDuodenum>1</PrecipitationDLMScalarDuodenum>
      <PrecipitationDLMScalarJejunum1>1</PrecipitationDLMScalarJejunum1>
      <PrecipitationDLMScalarJejunum2>1</PrecipitationDLMScalarJejunum2>
      <PrecipitationDLMScalarIleum1>1</PrecipitationDLMScalarIleum1>
      <PrecipitationDLMScalarIleum2>1</PrecipitationDLMScalarIleum2>
      <PrecipitationDLMScalarIleum3>1</PrecipitationDLMScalarIleum3>
      <PrecipitationDLMScalarIleum4>1</PrecipitationDLMScalarIleum4>
      <PrecipitationDLMScalarColon>1</PrecipitationDLMScalarColon>
      <APM_CSRRegionalSwitch>false</APM_CSRRegionalSwitch>
      <APM_CSRGlobal>1.1</APM_CSRGlobal>
      <APM_CSRStomach>1.1</APM_CSRStomach>
      <APM_CSRDuodenum>1.1</APM_CSRDuodenum>
      <APM_CSRJejunum1>1.1</APM_CSRJejunum1>
      <APM_CSRJejunum2>1.1</APM_CSRJejunum2>
      <APM_CSRIleum1>1.1</APM_CSRIleum1>
      <APM_CSRIleum2>1.1</APM_CSRIleum2>
      <APM_CSRIleum3>1.1</APM_CSRIleum3>
      <APM_CSRIleum4>1.1</APM_CSRIleum4>
      <APM_CSRColon>1.1</APM_CSRColon>
      <SolubilitySwitch>1</SolubilitySwitch>
      <idIntrinsicSolubility>0.05</idIntrinsicSolubility>
      <PredictedIntrinsicSolubility>0</PredictedIntrinsicSolubility>
      <idGivenpHSolubility>0.05</idGivenpHSolubility>
      <idAtGivenpH>7.4</idAtGivenpH>
      <idSFCheck>false</idSFCheck>
      <idSF1>1000</idSF1>
      <idSF2>1000</idSF2>
      <idSF3>316</idSF3>
      <SaltLimitedSolubilitySwitch>0</SaltLimitedSolubilitySwitch>
      <SurfaceSolubilityModelType>0</SurfaceSolubilityModelType>
      <SurfacepHModelType>1</SurfacepHModelType>
      <UserDefinedSurfaceSolubility>false</UserDefinedSurfaceSolubility>
      <GlobalSurfaceSolubility>0.05</GlobalSurfaceSolubility>
      <SurfaceSolubilityStomach>0.05</SurfaceSolubilityStomach>
      <SurfaceSolubilityDuo>0.05</SurfaceSolubilityDuo>
      <SurfaceSolubilityJej1>0.05</SurfaceSolubilityJej1>
      <SurfaceSolubilityJej2>0.05</SurfaceSolubilityJej2>
      <SurfaceSolubilityIleum1>0.05</SurfaceSolubilityIleum1>
      <SurfaceSolubilityIleum2>0.05</SurfaceSolubilityIleum2>
      <SurfaceSolubilityIleum3>0.05</SurfaceSolubilityIleum3>
      <SurfaceSolubilityIleum4>0.05</SurfaceSolubilityIleum4>
      <SurfaceSolubilityColon>0.05</SurfaceSolubilityColon>
      <UserDefinedSurfacepH>false</UserDefinedSurfacepH>
      <GlobalSurfacepH>5.5</GlobalSurfacepH>
      <SurfacepHStomach>5.5</SurfacepHStomach>
      <SurfacepHDuo>5.5</SurfacepHDuo>
      <SurfacepHJej1>5.5</SurfacepHJej1>
      <SurfacepHJej2>5.5</SurfacepHJej2>
      <SurfacepHIleum1>5.5</SurfacepHIleum1>
      <SurfacepHIleum2>5.5</SurfacepHIleum2>
      <SurfacepHIleum3>5.5</SurfacepHIleum3>
      <SurfacepHIleum4>5.5</SurfacepHIleum4>
      <SurfacepHColon>5.5</SurfacepHColon>
      <IntrinsicSolubilityScalarRegionalSwitch>false</IntrinsicSolubilityScalarRegionalSwitch>
      <IntrinsicSolubilityScalarGlobal>1</IntrinsicSolubilityScalarGlobal>
      <IntrinsicSolubilityScalarStomach>1</IntrinsicSolubilityScalarStomach>
      <IntrinsicSolubilityScalarDuodenum>1</IntrinsicSolubilityScalarDuodenum>
      <IntrinsicSolubilityScalarJejunum1>1</IntrinsicSolubilityScalarJejunum1>
      <IntrinsicSolubilityScalarJejunum2>1</IntrinsicSolubilityScalarJejunum2>
      <IntrinsicSolubilityScalarIleum1>1</IntrinsicSolubilityScalarIleum1>
      <IntrinsicSolubilityScalarIleum2>1</IntrinsicSolubilityScalarIleum2>
      <IntrinsicSolubilityScalarIleum3>1</IntrinsicSolubilityScalarIleum3>
      <IntrinsicSolubilityScalarIleum4>1</IntrinsicSolubilityScalarIleum4>
      <IntrinsicSolubilityScalarColon>1</IntrinsicSolubilityScalarColon>
      <idUserSolComp0>0</idUserSolComp0>
      <idUserSolComp1>0</idUserSolComp1>
      <idUserSolComp2>0</idUserSolComp2>
      <idUserSolComp3>0</idUserSolComp3>
      <idUserSolComp4>0</idUserSolComp4>
      <idUserSolComp5>0</idUserSolComp5>
      <idUserSolComp6>0</idUserSolComp6>
      <idUserSolComp7>0</idUserSolComp7>
      <idUserSolComp8>0</idUserSolComp8>
      <idSolubilityCount>2</idSolubilityCount>
      <idSolubilitypH1>7.4</idSolubilitypH1>
      <idSolubilitypH2>7.4001</idSolubilitypH2>
      <idSolubilitypH3>7.4001</idSolubilitypH3>
      <idSolubilitypH4>7.4001</idSolubilitypH4>
      <idSolubilitypH5>7.4001</idSolubilitypH5>
      <idSolubilitypH6>7.4001</idSolubilitypH6>
      <idSolubilitypH7>7.4001</idSolubilitypH7>
      <idSolubilitypH8>7.4001</idSolubilitypH8>
      <idSolubilitypH9>7.4001</idSolubilitypH9>
      <idSolubilitypH10>7.4001</idSolubilitypH10>
      <idSolubility1>0.05</idSolubility1>
      <idSolubility2>0.05</idSolubility2>
      <idSolubility3>0.05</idSolubility3>
      <idSolubility4>0.05</idSolubility4>
      <idSolubility5>0.05</idSolubility5>
      <idSolubility6>0.05</idSolubility6>
      <idSolubility7>0.05</idSolubility7>
      <idSolubility8>0.05</idSolubility8>
      <idSolubility9>0.05</idSolubility9>
      <idSolubility10>0.05</idSolubility10>
    </ParticleSolidState>
  </ParticleSolidStates>
  <Counterions>
    <CounterionData>
      <CounterionDataIndex>0</CounterionDataIndex>
      <SaltSolubilityAtpHMax>10</SaltSolubilityAtpHMax>
      <SelectedCounterionType>0</SelectedCounterionType>
      <SelectedTypeItem>Monoprotic Strong Acid</SelectedTypeItem>
      <SelectedCounterionIndex>0</SelectedCounterionIndex>
      <SelectedCounterionItem>Hydrochloric acid (Cl-)</SelectedCounterionItem>
      <Ksp>100</Ksp>
      <CounterionConcentrationInDrink>0</CounterionConcentrationInDrink>
      <DrugCounterionTwoToOne>false</DrugCounterionTwoToOne>
      <IsEndogenousIon>false</IsEndogenousIon>
      <SolubilityType>1</SolubilityType>
      <SolubilityFactor>1000</SolubilityFactor>
      <SolubilityFactorLockOpen>false</SolubilityFactorLockOpen>
      <MWLockOpen>false</MWLockOpen>
      <pKa1LockOpen>false</pKa1LockOpen>
      <pKa2LockOpen>false</pKa2LockOpen>
      <ISLockOpen>false</ISLockOpen>
      <KspLockOpen>false</KspLockOpen>
      <ActivateCounterion>true</ActivateCounterion>
      <MW>36.46</MW>
      <pKa1>-6</pKa1>
      <pKa2>0</pKa2>
      <IntrinsicSolubility>0</IntrinsicSolubility>
    </CounterionData>
    <CounterionData>
      <CounterionDataIndex>1</CounterionDataIndex>
      <SaltSolubilityAtpHMax>10</SaltSolubilityAtpHMax>
      <SelectedCounterionType>4</SelectedCounterionType>
      <SelectedTypeItem>Monoprotic Strong Base</SelectedTypeItem>
      <SelectedCounterionIndex>16</SelectedCounterionIndex>
      <SelectedCounterionItem>Potassium (K+)</SelectedCounterionItem>
      <Ksp>100</Ksp>
      <CounterionConcentrationInDrink>0</CounterionConcentrationInDrink>
      <DrugCounterionTwoToOne>false</DrugCounterionTwoToOne>
      <IsEndogenousIon>false</IsEndogenousIon>
      <SolubilityType>0</SolubilityType>
      <SolubilityFactor>10000</SolubilityFactor>
      <SolubilityFactorLockOpen>false</SolubilityFactorLockOpen>
      <MWLockOpen>false</MWLockOpen>
      <pKa1LockOpen>false</pKa1LockOpen>
      <pKa2LockOpen>false</pKa2LockOpen>
      <ISLockOpen>false</ISLockOpen>
      <KspLockOpen>false</KspLockOpen>
      <ActivateCounterion>false</ActivateCounterion>
      <MW>39.1</MW>
      <pKa1>14</pKa1>
      <pKa2>0</pKa2>
      <IntrinsicSolubility>0</IntrinsicSolubility>
    </CounterionData>
  </Counterions>
  <idMW>392.47</idMW>
  <ECCSText />
  <idFu1>0.36</idFu1>
  <idBP>1.12</idBP>
  <idName>betamethasone_final</idName>
  <idLogP>1.83</idLogP>
  <idCompoundType>3</idCompoundType>
  <idpH>7.4</idpH>
  <idpKa1>12.42</idpKa1>
  <idpKa2>0</idpKa2>
  <idHaem>45</idHaem>
  <idFu2>0.6401519453643465</idFu2>
  <idFu3>1</idFu3>
  <idFu4>0.36</idFu4>
  <idPRef>45</idPRef>
  <idHaemCheck>false</idHaemCheck>
  <idPRefCheck>false</idPRefCheck>
  <idQNitrogenCheck>false</idQNitrogenCheck>
  <fu>0</fu>
  <idfu1Radio>0</idfu1Radio>
  <idfu2Radio>0</idfu2Radio>
  <idfu3Radio>0</idfu3Radio>
  <ProtRef>0</ProtRef>
  <idPbpHsa>0</idPbpHsa>
  <idPbpAgp>0</idPbpAgp>
  <idSpecifyfu>0</idSpecifyfu>
  <idEstimatedKD>0</idEstimatedKD>
  <idHSA_Check>false</idHSA_Check>
  <idAGP_Check>false</idAGP_Check>
  <idOther_Check>false</idOther_Check>
  <idHSA_Pref>45</idHSA_Pref>
  <idAGP_Pref>0.811</idAGP_Pref>
  <idOther_Pref>0</idOther_Pref>
  <idHSA_PrefUser>false</idHSA_PrefUser>
  <idAGP_PrefUser>false</idAGP_PrefUser>
  <idOther_PrefUser>false</idOther_PrefUser>
  <idHSA_UserKD>1</idHSA_UserKD>
  <idAGP_UserKD>1</idAGP_UserKD>
  <idOther_UserKD>1</idOther_UserKD>
  <idBoundToLipoprotein1>0</idBoundToLipoprotein1>
  <idBoundToLipoprotein1CV>0</idBoundToLipoprotein1CV>
  <idHSA_Pref2>45</idHSA_Pref2>
  <idAGP_Pref2>0.811</idAGP_Pref2>
  <idOther_Pref2>1</idOther_Pref2>
  <idHSA_PrefUser2>false</idHSA_PrefUser2>
  <idAGP_PrefUser2>false</idAGP_PrefUser2>
  <idOther_PrefUser2>false</idOther_PrefUser2>
  <idHSA_UserKD2>377.79850746268653</idHSA_UserKD2>
  <idAGP_UserKD2>10.344387755102041</idAGP_UserKD2>
  <idOther_UserKD2>0.5625</idOther_UserKD2>
  <idBoundToLipoprotein2>0</idBoundToLipoprotein2>
  <idBoundToLipoprotein2CV>0</idBoundToLipoprotein2CV>
  <idfa_CV>10</idfa_CV>
  <idfa>1</idfa>
  <PredictedFa>0.9036453054071848</PredictedFa>
  <PredictedKa>0.83211269330466675</PredictedKa>
  <idka>8</idka>
  <idka_CV>30</idka_CV>
  <idPeffmanUserInput>1</idPeffmanUserInput>
  <idPeffmanPredicted>1.90565363887509</idPeffmanPredicted>
  <idLagTime>0.1</idLagTime>
  <idLagTimeCV>30</idLagTimeCV>
  <idCaco2Value>50</idCaco2Value>
  <idMDCKValue>50</idMDCKValue>
  <idLLCPKValue>4.6</idLLCPKValue>
  <idPAMPAValue>50</idPAMPAValue>
  <idPappValue>50</idPappValue>
  <idHBDValue>0</idHBDValue>
  <idPSAValue>50</idPSAValue>
  <idApical1Value>50</idApical1Value>
  <idApical2Value>8.95</idApical2Value>
  <idSlopeValue>0.7524</idSlopeValue>
  <idInterceptValue>-0.5441</idInterceptValue>
  <idApical1PAValue>50</idApical1PAValue>
  <idApical2PAValue>11.65</idApical2PAValue>
  <idPappPAValue>50</idPappPAValue>
  <idSlopePAValue>0.6532</idSlopePAValue>
  <idInterceptPAValue>-0.3036</idInterceptPAValue>
  <idUserQGut>10</idUserQGut>
  <idQGutCV>30</idQGutCV>
  <idfuGut>0.319</idfuGut>
  <IsUserPeffCapEnabled>false</IsUserPeffCapEnabled>
  <PeffCap>12</PeffCap>
  <idPredictedQGut>9.7773702767590684</idPredictedQGut>
  <idQGutPredictedOld>9.7773702767590684</idQGutPredictedOld>
  <idCaco2RefCompound>2</idCaco2RefCompound>
  <idCaco2RefValue>21.15</idCaco2RefValue>
  <idCaco2UserValueSwitch>false</idCaco2UserValueSwitch>
  <idApical1RefCompound>2</idApical1RefCompound>
  <idApical1RefValue>21.15</idApical1RefValue>
  <idApical1UserValueSwitch>false</idApical1UserValueSwitch>
  <idApical1Scalar>1</idApical1Scalar>
  <idApical2RefCompound>2</idApical2RefCompound>
  <idApical2RefValue>43</idApical2RefValue>
  <idApical2UserValueSwitch>false</idApical2UserValueSwitch>
  <idApical2Scalar>1</idApical2Scalar>
  <idMDCKRefCompound>2</idMDCKRefCompound>
  <idMDCKRefValue>22</idMDCKRefValue>
  <idMDCKUserValueSwitch>false</idMDCKUserValueSwitch>
  <idMDCKScalar>1</idMDCKScalar>
  <idLLCPKRefCompound>2</idLLCPKRefCompound>
  <idLLCPKRefValue>36</idLLCPKRefValue>
  <idLLCPKUserValueSwitch>false</idLLCPKUserValueSwitch>
  <idLLCPKScalar>1</idLLCPKScalar>
  <idApical1RefCompEnabled1>false</idApical1RefCompEnabled1>
  <idApical1RefCompEnabled2>false</idApical1RefCompEnabled2>
  <idApical1RefCompEnabled3>true</idApical1RefCompEnabled3>
  <idApical1RefCompEnabled4>false</idApical1RefCompEnabled4>
  <idApical1RefCompEnabled5>false</idApical1RefCompEnabled5>
  <idApical1RefCompEnabled6>false</idApical1RefCompEnabled6>
  <idApical1RefCompEnabled7>false</idApical1RefCompEnabled7>
  <idApical1RefCompoundValue1>3.06</idApical1RefCompoundValue1>
  <idApical1RefCompoundValue2>0.19</idApical1RefCompoundValue2>
  <idApical1RefCompoundValue3>21.15</idApical1RefCompoundValue3>
  <idApical1RefCompoundValue4>20.6</idApical1RefCompoundValue4>
  <idApical1RefCompoundValue5>75.3</idApical1RefCompoundValue5>
  <idApical1RefCompoundValue6>18.8</idApical1RefCompoundValue6>
  <idApical1RefCompoundValue7>0</idApical1RefCompoundValue7>
  <idApical2RefCompEnabled1>false</idApical2RefCompEnabled1>
  <idApical2RefCompEnabled2>false</idApical2RefCompEnabled2>
  <idApical2RefCompEnabled3>true</idApical2RefCompEnabled3>
  <idApical2RefCompEnabled4>false</idApical2RefCompEnabled4>
  <idApical2RefCompEnabled5>false</idApical2RefCompEnabled5>
  <idApical2RefCompEnabled6>false</idApical2RefCompEnabled6>
  <idApical2RefCompEnabled7>false</idApical2RefCompEnabled7>
  <idApical2RefCompoundValue1>4</idApical2RefCompoundValue1>
  <idApical2RefCompoundValue2>0.6</idApical2RefCompoundValue2>
  <idApical2RefCompoundValue3>43</idApical2RefCompoundValue3>
  <idApical2RefCompoundValue4>23</idApical2RefCompoundValue4>
  <idApical2RefCompoundValue5>69.9</idApical2RefCompoundValue5>
  <idApical2RefCompoundValue6>38</idApical2RefCompoundValue6>
  <idApical2RefCompoundValue7>0</idApical2RefCompoundValue7>
  <idMDCKRefCompEnabled1>false</idMDCKRefCompEnabled1>
  <idMDCKRefCompEnabled2>false</idMDCKRefCompEnabled2>
  <idMDCKRefCompEnabled3>true</idMDCKRefCompEnabled3>
  <idMDCKRefCompEnabled4>false</idMDCKRefCompEnabled4>
  <idMDCKRefCompEnabled5>false</idMDCKRefCompEnabled5>
  <idMDCKRefCompEnabled6>false</idMDCKRefCompEnabled6>
  <idMDCKRefCompEnabled7>false</idMDCKRefCompEnabled7>
  <idMDCKRefCompoundValue1>6.6</idMDCKRefCompoundValue1>
  <idMDCKRefCompoundValue2>1</idMDCKRefCompoundValue2>
  <idMDCKRefCompoundValue3>22</idMDCKRefCompoundValue3>
  <idMDCKRefCompoundValue4>16.2</idMDCKRefCompoundValue4>
  <idMDCKRefCompoundValue5>61.5</idMDCKRefCompoundValue5>
  <idMDCKRefCompoundValue6>24</idMDCKRefCompoundValue6>
  <idMDCKRefCompoundValue7>0</idMDCKRefCompoundValue7>
  <idLLCPKRefCompEnabled1>false</idLLCPKRefCompEnabled1>
  <idLLCPKRefCompEnabled2>false</idLLCPKRefCompEnabled2>
  <idLLCPKRefCompEnabled3>true</idLLCPKRefCompEnabled3>
  <idLLCPKRefCompEnabled4>false</idLLCPKRefCompEnabled4>
  <idLLCPKRefCompEnabled5>false</idLLCPKRefCompEnabled5>
  <idLLCPKRefCompEnabled6>false</idLLCPKRefCompEnabled6>
  <idLLCPKRefCompEnabled7>false</idLLCPKRefCompEnabled7>
  <idLLCPKRefCompoundValue1>3.4</idLLCPKRefCompoundValue1>
  <idLLCPKRefCompoundValue2>0.1</idLLCPKRefCompoundValue2>
  <idLLCPKRefCompoundValue3>36</idLLCPKRefCompoundValue3>
  <idLLCPKRefCompoundValue4>27</idLLCPKRefCompoundValue4>
  <idLLCPKRefCompoundValue5>111</idLLCPKRefCompoundValue5>
  <idLLCPKRefCompoundValue6>36</idLLCPKRefCompoundValue6>
  <idLLCPKRefCompoundValue7>0</idLLCPKRefCompoundValue7>
  <idUserStratumCorneumWater>30</idUserStratumCorneumWater>
  <idPredictedStratumCorneumWater>30</idPredictedStratumCorneumWater>
  <idUserStratumCorneumVED>30</idUserStratumCorneumVED>
  <idPredictedStratumCorneumVED>56.340211210368011</idPredictedStratumCorneumVED>
  <idUserBloodVED>30</idUserBloodVED>
  <idPredictedBloodVED>1.5905562453037903</idPredictedBloodVED>
  <idUserStratumCorneumPC>30</idUserStratumCorneumPC>
  <idPredictedStratumCorneumPC>0.0021155494283990515</idPredictedStratumCorneumPC>
  <idUserVED>30</idUserVED>
  <idPredictedVED>0.21155494283990514</idPredictedVED>
  <idUserSCDC>30</idUserSCDC>
  <idPredictedSCDC>1.050882180636503E-06</idPredictedSCDC>
  <idUserVEDC>30</idUserVEDC>
  <idPredictedVEDC>5.04969372898422E-05</idPredictedVEDC>
  <idUserStratumCorneumWaterCV>30</idUserStratumCorneumWaterCV>
  <idUserStratumCorneumVEDCV>30</idUserStratumCorneumVEDCV>
  <idUserBloodVEDCV>30</idUserBloodVEDCV>
  <idUserStratumCorneumPCCV>30</idUserStratumCorneumPCCV>
  <idUserVEDCV>30</idUserVEDCV>
  <idUserSCDCCV>30</idUserSCDCCV>
  <idUserVEDCCV>30</idUserVEDCCV>
  <idSkinMethod1>1</idSkinMethod1>
  <idSkinMethod2>0</idSkinMethod2>
  <idSkinMethod3>0</idSkinMethod3>
  <idSkinMethod4>1</idSkinMethod4>
  <idSkinMethod5>1</idSkinMethod5>
  <idSkinMethod6>0</idSkinMethod6>
  <idSkinMethod7>1</idSkinMethod7>
  <idSkinMethod1Text>0</idSkinMethod1Text>
  <idSkinMethod2Text>0</idSkinMethod2Text>
  <idSkinMethod3Text>0</idSkinMethod3Text>
  <idSkinMethod4Text>0</idSkinMethod4Text>
  <idSkinMethod5Text>0</idSkinMethod5Text>
  <idSkinMethod6Text>0</idSkinMethod6Text>
  <idSkinMethod7Text>0</idSkinMethod7Text>
  <LungInhalationModel>0</LungInhalationModel>
  <idLungfa>1</idLungfa>
  <idLungfaCV>30</idLungfaCV>
  <idLungka>1</idLungka>
  <idLungkaCV>30</idLungkaCV>
  <idSubRoute>0</idSubRoute>
  <PKPDAbsSwitch>0</PKPDAbsSwitch>
  <idPBPKNoneRadio>0</idPBPKNoneRadio>
  <idPBPK1Radio>0</idPBPK1Radio>
  <idPBPK2Radio>0</idPBPK2Radio>
  <AbsorptionSwitch>0</AbsorptionSwitch>
  <idAbsorptionUserInputRadio>0</idAbsorptionUserInputRadio>
  <idAbsorptionPredictedRadio>0</idAbsorptionPredictedRadio>
  <QGutSwitch>1</QGutSwitch>
  <FuGutSwitch>0</FuGutSwitch>
  <idQGutUserInputRadio>0</idQGutUserInputRadio>
  <idQGutPredictedRadio>0</idQGutPredictedRadio>
  <PeffmanSwitch>1</PeffmanSwitch>
  <idPeffmanUserInputRadio>0</idPeffmanUserInputRadio>
  <idPeffmanPredictedRadio>0</idPeffmanPredictedRadio>
  <LungInputSwitch>1</LungInputSwitch>
  <idRadioLungUserInput>0</idRadioLungUserInput>
  <idRadioLungPredicted>0</idRadioLungPredicted>
  <StratumCorneumWaterSwitch>1</StratumCorneumWaterSwitch>
  <idRadioUsrStratCorneumH2o>0</idRadioUsrStratCorneumH2o>
  <idRadioPredStratCorneumH2o>0</idRadioPredStratCorneumH2o>
  <StratumCorneumVEDSwitch>1</StratumCorneumVEDSwitch>
  <idRadioUserStratumCorneumVED>0</idRadioUserStratumCorneumVED>
  <idRadioPredStratCorneumVED>0</idRadioPredStratCorneumVED>
  <BloodVEDSwitch>1</BloodVEDSwitch>
  <idRadioUserBloodVED>0</idRadioUserBloodVED>
  <idRadioPredictedBloodVED>0</idRadioPredictedBloodVED>
  <StratumCorneumPCSwitch>1</StratumCorneumPCSwitch>
  <idRadioUserStratumCorneumPC>0</idRadioUserStratumCorneumPC>
  <idRadioPredStratCorneumPC>0</idRadioPredStratCorneumPC>
  <VEDSwitch>1</VEDSwitch>
  <idRadioUserVED>0</idRadioUserVED>
  <idRadioPredictedVED>0</idRadioPredictedVED>
  <DiffCoeffSCSwitch>1</DiffCoeffSCSwitch>
  <idRadioUserDiffCoeffSC>0</idRadioUserDiffCoeffSC>
  <idRadioPredictedDiffCoeffSC>0</idRadioPredictedDiffCoeffSC>
  <DiffCoeffVESwitch>1</DiffCoeffVESwitch>
  <idRadioUserDiffCoeffVE>0</idRadioUserDiffCoeffVE>
  <idRadioPredictedDiffCoeffVE>0</idRadioPredictedDiffCoeffVE>
  <PCaco2Switch>0</PCaco2Switch>
  <idCaco2Radio>0</idCaco2Radio>
  <idMDCKRadio>0</idMDCKRadio>
  <idPAMPARadio>0</idPAMPARadio>
  <idPappRadio>0</idPappRadio>
  <idLLCPKRadio>0</idLLCPKRadio>
  <idPSARadio>0</idPSARadio>
  <ApicalSwitch>1</ApicalSwitch>
  <idApical1Radio>1</idApical1Radio>
  <idApical2Radio>0</idApical2Radio>
  <idApical1PASwitch>true</idApical1PASwitch>
  <idApical2PASwitch>true</idApical2PASwitch>
  <idPappPASwitch>false</idPappPASwitch>
  <idPeffManSwitch>false</idPeffManSwitch>
  <idKDegCompartmentStomachSwitch>false</idKDegCompartmentStomachSwitch>
  <idDiffLyrThickSwtch>false</idDiffLyrThickSwtch>
  <idSFCheck>false</idSFCheck>
  <idCaco2PgpInhibitedSwitch>false</idCaco2PgpInhibitedSwitch>
  <idPeffmanComp0>1</idPeffmanComp0>
  <idPeffmanComp1>1.90565363887509</idPeffmanComp1>
  <idPeffmanComp2>1.90565363887509</idPeffmanComp2>
  <idPeffmanComp3>1.90565363887509</idPeffmanComp3>
  <idPeffmanComp4>1.90565363887509</idPeffmanComp4>
  <idPeffmanComp5>1.90565363887509</idPeffmanComp5>
  <idPeffmanComp6>1.90565363887509</idPeffmanComp6>
  <idPeffmanComp7>1.90565363887509</idPeffmanComp7>
  <idPeffmanComp8>1.90565363887509</idPeffmanComp8>
  <idKdegComp0>0</idKdegComp0>
  <idKdegComp1>0</idKdegComp1>
  <idKdegComp2>0</idKdegComp2>
  <idKdegComp3>0</idKdegComp3>
  <idKdegComp4>0</idKdegComp4>
  <idKdegComp5>0</idKdegComp5>
  <idKdegComp6>0</idKdegComp6>
  <idKdegComp7>0</idKdegComp7>
  <idKdegComp8>0</idKdegComp8>
  <idUserSolComp0>0</idUserSolComp0>
  <idUserSolComp1>0</idUserSolComp1>
  <idUserSolComp2>0</idUserSolComp2>
  <idUserSolComp3>0</idUserSolComp3>
  <idUserSolComp4>0</idUserSolComp4>
  <idUserSolComp5>0</idUserSolComp5>
  <idUserSolComp6>0</idUserSolComp6>
  <idUserSolComp7>0</idUserSolComp7>
  <idUserSolComp8>0</idUserSolComp8>
  <idSF1>1000</idSF1>
  <idSF2>1000</idSF2>
  <idSF3>316</idSF3>
  <idIntrinsicSolubility>0.05</idIntrinsicSolubility>
  <CalculatedIntrinsicSolubility>0.92003948314861006</CalculatedIntrinsicSolubility>
  <idGivenpHSolubility>0.05</idGivenpHSolubility>
  <idAtGivenpH>7.4</idAtGivenpH>
  <idDiffusionCoeffSwitch>false</idDiffusionCoeffSwitch>
  <idDiffusionCoeff>4.1580045781020409</idDiffusionCoeff>
  <idIon>4.1580045781020409</idIon>
  <idDiffusionLayerThickness>30</idDiffusionLayerThickness>
  <SolidState1>0</SolidState1>
  <SaltLimitedSolubilitySwitch>0</SaltLimitedSolubilitySwitch>
  <InputFormType>0</InputFormType>
  <FormulationType>0</FormulationType>
  <idSolution>0</idSolution>
  <idSolid>0</idSolid>
  <API_FractionDissolved>0</API_FractionDissolved>
  <idImmediateRelease>0</idImmediateRelease>
  <idEntricCoatedGranulesRadio>0</idEntricCoatedGranulesRadio>
  <idEntricCoatedTabletRadio>0</idEntricCoatedTabletRadio>
  <idControlledRelease>0</idControlledRelease>
  <DissolutionType>1</DissolutionType>
  <idDissolution>0</idDissolution>
  <idSolubility>0</idSolubility>
  <SolubilitySwitch>1</SolubilitySwitch>
  <idSolubilityUserRadio>0</idSolubilityUserRadio>
  <idSolIntrinsicRadio>0</idSolIntrinsicRadio>
  <idSolPHRadio>0</idSolPHRadio>
  <idSolProfileRadio>0</idSolProfileRadio>
  <idPrecipitationModelType>1</idPrecipitationModelType>
  <idReferenceConcentrationType>0</idReferenceConcentrationType>
  <idApplySecPRC>false</idApplySecPRC>
  <idSecondaryPRC>100</idSecondaryPRC>
  <idEntricCtdTbltTrig_pH>4.9</idEntricCtdTbltTrig_pH>
  <idEntricCtdGranTrig_pH>4.9</idEntricCtdGranTrig_pH>
  <idBileEnhancementCheck>true</idBileEnhancementCheck>
  <idFormulaCheck>false</idFormulaCheck>
  <idIonisedSpeciesCheck>false</idIonisedSpeciesCheck>
  <idSupersaturationA>0.74</idSupersaturationA>
  <idSupersaturationB>2.29</idSupersaturationB>
  <idIonisedSpeciesCorrection>1</idIonisedSpeciesCorrection>
  <idMicellesMean>0.78</idMicellesMean>
  <idMicellesCV>20</idMicellesCV>
  <idMeanFormulationGESwitch>false</idMeanFormulationGESwitch>
  <idMeanFormulationGEFasted>0.4</idMeanFormulationGEFasted>
  <idMeanFormulationGEFastedCV>38</idMeanFormulationGEFastedCV>
  <idMeanFormulationGEFed>1</idMeanFormulationGEFed>
  <idMeanFormulationGEFedCV>38</idMeanFormulationGEFedCV>
  <idEnteredVss>3</idEnteredVss>
  <idPredictedVss>1.3120174171232353</idPredictedVss>
  <idVssCV>30</idVssCV>
  <idEnteredLogD>0</idEnteredLogD>
  <idPredictedLogD>-4.3295541474603</idPredictedLogD>
  <idPredictedfut>0.52941176470588236</idPredictedfut>
  <idEnteredfut>1</idEnteredfut>
  <idEnteredLogDrhs>0</idEnteredLogDrhs>
  <idPredictedLogDrhs>0.69044999999999979</idPredictedLogDrhs>
  <LogPSwitch>1</LogPSwitch>
  <idEnteredLogDrhsRadio>0</idEnteredLogDrhsRadio>
  <idPredictedLogDrhsRadio>0</idPredictedLogDrhsRadio>
  <FutSwitch>1</FutSwitch>
  <idEnteredfutRadio>0</idEnteredfutRadio>
  <idPredictedfutRadio>0</idPredictedfutRadio>
  <LogDSwitch>1</LogDSwitch>
  <idEnteredLogDRadio>0</idEnteredLogDRadio>
  <idPredictedLogDRadio>0</idPredictedLogDRadio>
  <VssSwitch>1</VssSwitch>
  <idEnteredVssRadio>0</idEnteredVssRadio>
  <idPredictedVssRadio>0</idPredictedVssRadio>
  <DistributionModel>1</DistributionModel>
  <idNoneRadio>0</idNoneRadio>
  <idpbpkRadio>0</idpbpkRadio>
  <idAdipose>0.36239511112464196</idAdipose>
  <idBone>0.65689622669701719</idBone>
  <idBrain>0.50244351916512564</idBrain>
  <idGut>2.5462742725940912</idGut>
  <idHeart>2.7450646424165663</idHeart>
  <idKidney>2.2519934023321637</idKidney>
  <idLiver>4.4850916008326127</idLiver>
  <idLung>0.56209642719569808</idLung>
  <idMuscle>2.2814411208700807</idMuscle>
  <idSkin>1.2024013908109994</idSkin>
  <idSpleen>2.5443330561013298</idSpleen>
  <idPlasma>0.11913875382264211</idPlasma>
  <idRBC>0.37497361845240207</idRBC>
  <idCoeffAddOrgan>0.36239511112464196</idCoeffAddOrgan>
  <idCoeffFetoPlacenta>2.2814411208700807</idCoeffFetoPlacenta>
  <idCoeffPancreas>1.5841073450558072</idCoeffPancreas>
  <idAdiposeCheck>false</idAdiposeCheck>
  <idBoneCheck>false</idBoneCheck>
  <idBrainCheck>false</idBrainCheck>
  <idGutCheck>false</idGutCheck>
  <idHeartCheck>false</idHeartCheck>
  <idKidneyCheck>false</idKidneyCheck>
  <idLiverCheck>false</idLiverCheck>
  <idLungCheck>false</idLungCheck>
  <idMuscleCheck>false</idMuscleCheck>
  <idSkinCheck>false</idSkinCheck>
  <idSpleenCheck>false</idSpleenCheck>
  <idPlasmaCheck>false</idPlasmaCheck>
  <idRBCCheck>false</idRBCCheck>
  <idCoeffAddOrganCheck>false</idCoeffAddOrganCheck>
  <idCoeffFetoPlacentaCheck>false</idCoeffFetoPlacentaCheck>
  <idCoeffPancreasCheck>false</idCoeffPancreasCheck>
  <FetusPtP_Adipose>0</FetusPtP_Adipose>
  <FetusPtP_Bone>0</FetusPtP_Bone>
  <FetusPtP_Brain>0</FetusPtP_Brain>
  <FetusPtP_Gut>0</FetusPtP_Gut>
  <FetusPtP_Heart>0</FetusPtP_Heart>
  <FetusPtP_Kidney>0</FetusPtP_Kidney>
  <FetusPtP_Liver>0</FetusPtP_Liver>
  <FetusPtP_Lung>0</FetusPtP_Lung>
  <FetusPtP_Muscle>0</FetusPtP_Muscle>
  <FetusPtP_Skin>0</FetusPtP_Skin>
  <FetusPtP_Spleen>0</FetusPtP_Spleen>
  <FetusPtP_Pancreas>0</FetusPtP_Pancreas>
  <FetusPtP_Placenta>0</FetusPtP_Placenta>
  <FetusPtPCheck_Adipose>false</FetusPtPCheck_Adipose>
  <FetusPtPCheck_Bone>false</FetusPtPCheck_Bone>
  <FetusPtPCheck_Brain>false</FetusPtPCheck_Brain>
  <FetusPtPCheck_Gut>false</FetusPtPCheck_Gut>
  <FetusPtPCheck_Heart>false</FetusPtPCheck_Heart>
  <FetusPtPCheck_Kidney>false</FetusPtPCheck_Kidney>
  <FetusPtPCheck_Liver>false</FetusPtPCheck_Liver>
  <FetusPtPCheck_Lung>false</FetusPtPCheck_Lung>
  <FetusPtPCheck_Muscle>false</FetusPtPCheck_Muscle>
  <FetusPtPCheck_Skin>false</FetusPtPCheck_Skin>
  <FetusPtPCheck_Spleen>false</FetusPtPCheck_Spleen>
  <FetusPtPCheck_Pancreas>false</FetusPtPCheck_Pancreas>
  <FetusPtPCheck_Placenta>false</FetusPtPCheck_Placenta>
  <idKpPredictionMethod>1</idKpPredictionMethod>
  <idKpScalar>0.25</idKpScalar>
  <FetusKpScalar>1</FetusKpScalar>
  <idKaPRUser>0</idKaPRUser>
  <idKaAPUser>0</idKaAPUser>
  <idKaPRPredicted>0</idKaPRPredicted>
  <idKaAPPredicted>3.7697250475815318</idKaAPPredicted>
  <KaSwitch>1</KaSwitch>
  <idKaUserRadio>0</idKaUserRadio>
  <idKaPredictedRadio>1</idKaPredictedRadio>
  <idCL_MetPoBas>18.225</idCL_MetPoBas>
  <idCL_MetPoBas_Var>22.6</idCL_MetPoBas_Var>
  <idCL_MetBas>10.7</idCL_MetBas>
  <idCL_MetBas_Var>22.6</idCL_MetBas_Var>
  <idPcnt3AMetCL>1E-05</idPcnt3AMetCL>
  <idPcnt3AMetCL_CV>30</idPcnt3AMetCL_CV>
  <idAddHLMClintVal>0</idAddHLMClintVal>
  <idAddHLMClintCV>30</idAddHLMClintCV>
  <idFum>1</idFum>
  <idCL_extra>0</idCL_extra>
  <idCL_extraCV>30</idCL_extraCV>
  <idFUinc2>1</idFUinc2>
  <idCLint_H_extra>0</idCLint_H_extra>
  <idCLint_H_extra_Var>30</idCLint_H_extra_Var>
  <idActiveUptakeHep>1</idActiveUptakeHep>
  <idCLRbase>0.49</idCLRbase>
  <idParentCompAbsorp>100</idParentCompAbsorp>
  <idOralAdorivCheck>true</idOralAdorivCheck>
  <idPcnt3AMetCLUsedCheck>false</idPcnt3AMetCLUsedCheck>
  <idUseAllelicsCheck>false</idUseAllelicsCheck>
  <InputType>2</InputType>
  <idInVivoClearanceRadio>0</idInVivoClearanceRadio>
  <idHepMetClRadio>0</idHepMetClRadio>
  <idEnzymeKineticsRadio>0</idEnzymeKineticsRadio>
  <HepHLM>0</HepHLM>
  <idHLMHepatocyteRadio>0</idHLMHepatocyteRadio>
  <idHepHepatocyteRadio>0</idHepHepatocyteRadio>
  <RecHLM>1</RecHLM>
  <idRecombinantRadio>0</idRecombinantRadio>
  <idHLMRadio>0</idHLMRadio>
  <WOMC_HIM>0</WOMC_HIM>
  <idWOMC_HIMmsRadio>0</idWOMC_HIMmsRadio>
  <idWOMC_HIMelRadio>0</idWOMC_HIMelRadio>
  <EK_HIM>0</EK_HIM>
  <idEK_HIMmsRadios>0</idEK_HIMmsRadios>
  <idEK_HIMelRadio>0</idEK_HIMelRadio>
  <WOMC_HIC>0</WOMC_HIC>
  <idWOMC_HICmsRadio>0</idWOMC_HICmsRadio>
  <idWOMC_HICelRadio>0</idWOMC_HICelRadio>
  <EK_HIC>0</EK_HIC>
  <idEK_HICmsRadio>0</idEK_HICmsRadio>
  <idEK_HICelRadio>0</idEK_HICelRadio>
  <WOMC_HIS9>0</WOMC_HIS9>
  <idWOMC_HIS9msRadio>0</idWOMC_HIS9msRadio>
  <idWOMC_HIS9elRadio>0</idWOMC_HIS9elRadio>
  <EK_HIS9>0</EK_HIS9>
  <idEK_HIS9msRadio>0</idEK_HIS9msRadio>
  <idEK_HIS9elRadio>0</idEK_HIS9elRadio>
  <idWOMC_HIM_EL_EnzymeType>0</idWOMC_HIM_EL_EnzymeType>
  <idWOMC_HLM_EL_EnzymeType>0</idWOMC_HLM_EL_EnzymeType>
  <idWOMC_HKM_EL_EnzymeType>0</idWOMC_HKM_EL_EnzymeType>
  <idWOMC_HIS9_EL_CorrFactor>1</idWOMC_HIS9_EL_CorrFactor>
  <idWOMC_HLS9_EL_CorrFactor>1</idWOMC_HLS9_EL_CorrFactor>
  <idWOMC_HKS9_EL_CorrFactor>1</idWOMC_HKS9_EL_CorrFactor>
  <idWOMC_HIC_EL_CorrFactor>1</idWOMC_HIC_EL_CorrFactor>
  <idWOMC_HLC_EL_CorrFactor>1</idWOMC_HLC_EL_CorrFactor>
  <idWOMC_HKC_EL_CorrFactor>1</idWOMC_HKC_EL_CorrFactor>
  <idWOMC_HIM_EL_CorrFactor>1</idWOMC_HIM_EL_CorrFactor>
  <idWOMC_HLM_EL_CorrFactor>1</idWOMC_HLM_EL_CorrFactor>
  <idWOMC_HKM_EL_CorrFactor>1</idWOMC_HKM_EL_CorrFactor>
  <idEK_HIM_EL_EnzymeType>0</idEK_HIM_EL_EnzymeType>
  <idEK_HLM_EL_EnzymeType>0</idEK_HLM_EL_EnzymeType>
  <idEK_HKM_EL_EnzymeType>0</idEK_HKM_EL_EnzymeType>
  <idEK_HIS9_EL_CorrFactor>1</idEK_HIS9_EL_CorrFactor>
  <idEK_HLS9_EL_CorrFactor>1</idEK_HLS9_EL_CorrFactor>
  <idEK_HKS9_EL_CorrFactor>1</idEK_HKS9_EL_CorrFactor>
  <idEK_HIC_EL_CorrFactor>1</idEK_HIC_EL_CorrFactor>
  <idEK_HLC_EL_CorrFactor>1</idEK_HLC_EL_CorrFactor>
  <idEK_HKC_EL_CorrFactor>1</idEK_HKC_EL_CorrFactor>
  <idEK_HIM_EL_CorrFactor>1</idEK_HIM_EL_CorrFactor>
  <idEK_HLM_EL_CorrFactor>1</idEK_HLM_EL_CorrFactor>
  <idEK_HKM_EL_CorrFactor>1</idEK_HKM_EL_CorrFactor>
  <idWOMC_GutCLintType>0</idWOMC_GutCLintType>
  <idWOMC_LiverCLintType>0</idWOMC_LiverCLintType>
  <idWOMC_KidneyCLintType>0</idWOMC_KidneyCLintType>
  <idWOMC_HEP_Clint>0</idWOMC_HEP_Clint>
  <idWOMC_HEP_cv>30</idWOMC_HEP_cv>
  <idWOMC_HEP_fuinc>1</idWOMC_HEP_fuinc>
  <idWOMC_HIS9_Clint>0</idWOMC_HIS9_Clint>
  <idWOMC_HLS9_Clint>0</idWOMC_HLS9_Clint>
  <idWOMC_HKS9_Clint>0</idWOMC_HKS9_Clint>
  <idWOMC_HIS9_cv>0</idWOMC_HIS9_cv>
  <idWOMC_HLS9_cv>30</idWOMC_HLS9_cv>
  <idWOMC_HKS9_cv>30</idWOMC_HKS9_cv>
  <idWOMC_HIS9_fuinc>0</idWOMC_HIS9_fuinc>
  <idWOMC_HLS9_fuinc>1</idWOMC_HLS9_fuinc>
  <idWOMC_HKS9_fuinc>1</idWOMC_HKS9_fuinc>
  <idWOMC_HIM_Clint>0</idWOMC_HIM_Clint>
  <idWOMC_HLM_Clint>0</idWOMC_HLM_Clint>
  <idWOMC_HKM_Clint>0</idWOMC_HKM_Clint>
  <idWOMC_HIM_cv>0</idWOMC_HIM_cv>
  <idWOMC_HLM_cv>30</idWOMC_HLM_cv>
  <idWOMC_HKM_cv>30</idWOMC_HKM_cv>
  <idWOMC_HIM_fuinc>0</idWOMC_HIM_fuinc>
  <idWOMC_HLM_fuinc>1</idWOMC_HLM_fuinc>
  <idWOMC_HKM_fuinc>1</idWOMC_HKM_fuinc>
  <idWOMC_HIC_Clint>0</idWOMC_HIC_Clint>
  <idWOMC_HLC_Clint>0</idWOMC_HLC_Clint>
  <idWOMC_HKC_Clint>0</idWOMC_HKC_Clint>
  <idWOMC_HIC_cv>0</idWOMC_HIC_cv>
  <idWOMC_HLC_cv>30</idWOMC_HLC_cv>
  <idWOMC_HKC_cv>30</idWOMC_HKC_cv>
  <idWOMC_HIC_fuinc>0</idWOMC_HIC_fuinc>
  <idWOMC_HLC_fuinc>1</idWOMC_HLC_fuinc>
  <idWOMC_HKC_fuinc>1</idWOMC_HKC_fuinc>
  <idWOMC_HIS9_MS_Clint>0</idWOMC_HIS9_MS_Clint>
  <idWOMC_HIS9_EL_Clint>0</idWOMC_HIS9_EL_Clint>
  <idWOMC_HIS9_MS_cv>30</idWOMC_HIS9_MS_cv>
  <idWOMC_HIS9_EL_cv>30</idWOMC_HIS9_EL_cv>
  <idWOMC_HIS9_MS_fuinc>1</idWOMC_HIS9_MS_fuinc>
  <idWOMC_HIS9_EL_fuinc>1</idWOMC_HIS9_EL_fuinc>
  <idWOMC_HIM_MS_Clint>0</idWOMC_HIM_MS_Clint>
  <idWOMC_HIM_EL_Clint>0</idWOMC_HIM_EL_Clint>
  <idWOMC_HIM_MS_cv>30</idWOMC_HIM_MS_cv>
  <idWOMC_HIM_EL_cv>30</idWOMC_HIM_EL_cv>
  <idWOMC_HIM_MS_fuinc>1</idWOMC_HIM_MS_fuinc>
  <idWOMC_HIM_EL_fuinc>1</idWOMC_HIM_EL_fuinc>
  <idWOMC_HIC_MS_Clint>0</idWOMC_HIC_MS_Clint>
  <idWOMC_HIC_EL_Clint>0</idWOMC_HIC_EL_Clint>
  <idWOMC_HIC_MS_cv>30</idWOMC_HIC_MS_cv>
  <idWOMC_HIC_EL_cv>30</idWOMC_HIC_EL_cv>
  <idWOMC_HIC_MS_fuinc>1</idWOMC_HIC_MS_fuinc>
  <idWOMC_HIC_EL_fuinc>1</idWOMC_HIC_EL_fuinc>
  <idEK_HEP_Clint>0</idEK_HEP_Clint>
  <idEK_HEP_cv>30</idEK_HEP_cv>
  <idEK_HEP_fuinc>1</idEK_HEP_fuinc>
  <idEK_HPTC_Clint>0</idEK_HPTC_Clint>
  <idEK_HPTC_cv>30</idEK_HPTC_cv>
  <idEK_HPTC_fuinc>1</idEK_HPTC_fuinc>
  <idEK_HIS9_Clint>0</idEK_HIS9_Clint>
  <idEK_HLS9_Clint>0</idEK_HLS9_Clint>
  <idEK_HKS9_Clint>0</idEK_HKS9_Clint>
  <idEK_HIS9_cv>0</idEK_HIS9_cv>
  <idEK_HLS9_cv>30</idEK_HLS9_cv>
  <idEK_HKS9_cv>30</idEK_HKS9_cv>
  <idEK_HIS9_fuinc>0</idEK_HIS9_fuinc>
  <idEK_HLS9_fuinc>1</idEK_HLS9_fuinc>
  <idEK_HKS9_fuinc>1</idEK_HKS9_fuinc>
  <idEK_HIM_Clint>0</idEK_HIM_Clint>
  <idEK_HLM_Clint>0</idEK_HLM_Clint>
  <idEK_HKM_Clint>0</idEK_HKM_Clint>
  <idEK_HIM_cv>0</idEK_HIM_cv>
  <idEK_HLM_cv>30</idEK_HLM_cv>
  <idEK_HKM_cv>30</idEK_HKM_cv>
  <idEK_HIM_fuinc>0</idEK_HIM_fuinc>
  <idEK_HLM_fuinc>1</idEK_HLM_fuinc>
  <idEK_HKM_fuinc>1</idEK_HKM_fuinc>
  <idEK_HIC_Clint>0</idEK_HIC_Clint>
  <idEK_HLC_Clint>0</idEK_HLC_Clint>
  <idEK_HKC_Clint>0</idEK_HKC_Clint>
  <idEK_HIC_cv>0</idEK_HIC_cv>
  <idEK_HLC_cv>30</idEK_HLC_cv>
  <idEK_HKC_cv>30</idEK_HKC_cv>
  <idEK_HIC_fuinc>0</idEK_HIC_fuinc>
  <idEK_HLC_fuinc>1</idEK_HLC_fuinc>
  <idEK_HKC_fuinc>1</idEK_HKC_fuinc>
  <idEK_HIS9_MS_Clint>0</idEK_HIS9_MS_Clint>
  <idEK_HIS9_EL_Clint>0</idEK_HIS9_EL_Clint>
  <idEK_HIS9_MS_cv>30</idEK_HIS9_MS_cv>
  <idEK_HIS9_EL_cv>30</idEK_HIS9_EL_cv>
  <idEK_HIS9_MS_fuinc>1</idEK_HIS9_MS_fuinc>
  <idEK_HIS9_EL_fuinc>1</idEK_HIS9_EL_fuinc>
  <idEK_HIM_MS_Clint>0</idEK_HIM_MS_Clint>
  <idEK_HIM_EL_Clint>0</idEK_HIM_EL_Clint>
  <idEK_HIM_MS_cv>30</idEK_HIM_MS_cv>
  <idEK_HIM_EL_cv>30</idEK_HIM_EL_cv>
  <idEK_HIM_MS_fuinc>1</idEK_HIM_MS_fuinc>
  <idEK_HIM_EL_fuinc>1</idEK_HIM_EL_fuinc>
  <idEK_HIC_MS_Clint>0</idEK_HIC_MS_Clint>
  <idEK_HIC_EL_Clint>0</idEK_HIC_EL_Clint>
  <idEK_HIC_MS_cv>30</idEK_HIC_MS_cv>
  <idEK_HIC_EL_cv>30</idEK_HIC_EL_cv>
  <idEK_HIC_MS_fuinc>1</idEK_HIC_MS_fuinc>
  <idEK_HIC_EL_fuinc>1</idEK_HIC_EL_fuinc>
  <WOMC_ColonicMetabolicScaling>false</WOMC_ColonicMetabolicScaling>
  <BiliaryClearanceType>0</BiliaryClearanceType>
  <idBiliaryTotalUnboundRadio>1</idBiliaryTotalUnboundRadio>
  <idTransporterKineticsRadio>0</idTransporterKineticsRadio>
  <idAdditionalClearance>0</idAdditionalClearance>
  <idAdditionalClearanceCV>30</idAdditionalClearanceCV>
  <AdminType>8</AdminType>
  <TwoSiteDermalDosingActive>false</TwoSiteDermalDosingActive>
  <idOral>0</idOral>
  <idIntra>0</idIntra>
  <idInfusion>0</idInfusion>
  <idCustom>0</idCustom>
  <idDermal>0</idDermal>
  <idInhaled>0</idInhaled>
  <idDermalVolume>1</idDermalVolume>
  <idDermalArea>1</idDermalArea>
  <idSecondSiteDermalArea>0</idSecondSiteDermalArea>
  <idInhaledDoseSwallowed>20</idInhaledDoseSwallowed>
  <idInhaledDoseInhaled>80</idInhaledDoseInhaled>
  <idDermalApplicationType>0</idDermalApplicationType>
  <idSecondSiteDermalApplicationType>0</idSecondSiteDermalApplicationType>
  <idDose>4.96</idDose>
  <idSecondSiteDose>0</idSecondSiteDose>
  <idDoseDermal>-1</idDoseDermal>
  <idDoseNonDermal>10</idDoseNonDermal>
  <idDoseInterval>24</idDoseInterval>
  <idBolusDose>0</idBolusDose>
  <idDoseType>1</idDoseType>
  <idSecondSiteDoseType>0</idSecondSiteDoseType>
  <idDoseTypeCount>0</idDoseTypeCount>
  <idInfusionDose>8</idInfusionDose>
  <idInfusionDuration>0.005555556</idInfusionDuration>
  <idBolusCount>0</idBolusCount>
  <idBolusDuration>30</idBolusDuration>
  <idSolubilityType>1</idSolubilityType>
  <idSolubilityCount>2</idSolubilityCount>
  <Ontogenies>
    <OntogenyData>
      <AdultFractions>
        <double>1</double>
        <double>1</double>
        <double>1</double>
        <double>1</double>
        <double>1</double>
        <double>1</double>
        <double>1</double>
        <double>1</double>
        <double>1</double>
        <double>1</double>
      </AdultFractions>
      <ProfileCount>2</ProfileCount>
      <Type>0</Type>
      <Ages>
        <double>0</double>
        <double>2.7799999713897705</double>
        <double>5.559999942779541</double>
        <double>8.3299999237060547</double>
        <double>11.100000381469727</double>
        <double>13.899999618530273</double>
        <double>16.700000762939453</double>
        <double>19.399999618530273</double>
        <double>22.200000762939453</double>
        <double>25</double>
      </Ages>
    </OntogenyData>
    <OntogenyData>
      <AdultFractions>
        <double>1</double>
        <double>1</double>
        <double>1</double>
        <double>1</double>
        <double>1</double>
        <double>1</double>
        <double>1</double>
        <double>1</double>
        <double>1</double>
        <double>1</double>
      </AdultFractions>
      <ProfileCount>2</ProfileCount>
      <Type>0</Type>
      <Ages>
        <double>0</double>
        <double>2.7799999713897705</double>
        <double>5.559999942779541</double>
        <double>8.3299999237060547</double>
        <double>11.100000381469727</double>
        <double>13.899999618530273</double>
        <double>16.700000762939453</double>
        <double>19.399999618530273</double>
        <double>22.200000762939453</double>
        <double>25</double>
      </Ages>
    </OntogenyData>
    <OntogenyData>
      <AdultFractions>
        <double>1</double>
        <double>1</double>
        <double>1</double>
        <double>1</double>
        <double>1</double>
        <double>1</double>
        <double>1</double>
        <double>1</double>
        <double>1</double>
        <double>1</double>
      </AdultFractions>
      <ProfileCount>2</ProfileCount>
      <Type>0</Type>
      <Ages>
        <double>0</double>
        <double>2.7799999713897705</double>
        <double>5.559999942779541</double>
        <double>8.3299999237060547</double>
        <double>11.100000381469727</double>
        <double>13.899999618530273</double>
        <double>16.700000762939453</double>
        <double>19.399999618530273</double>
        <double>22.200000762939453</double>
        <double>25</double>
      </Ages>
    </OntogenyData>
    <OntogenyData>
      <AdultFractions>
        <double>1</double>
        <double>1</double>
        <double>1</double>
        <double>1</double>
        <double>1</double>
        <double>1</double>
        <double>1</double>
        <double>1</double>
        <double>1</double>
        <double>1</double>
      </AdultFractions>
      <ProfileCount>2</ProfileCount>
      <Type>0</Type>
      <Ages>
        <double>0</double>
        <double>2.7799999713897705</double>
        <double>5.559999942779541</double>
        <double>8.3299999237060547</double>
        <double>11.100000381469727</double>
        <double>13.899999618530273</double>
        <double>16.700000762939453</double>
        <double>19.399999618530273</double>
        <double>22.200000762939453</double>
        <double>25</double>
      </Ages>
    </OntogenyData>
    <OntogenyData>
      <AdultFractions>
        <double>1</double>
        <double>1</double>
        <double>1</double>
        <double>1</double>
        <double>1</double>
        <double>1</double>
        <double>1</double>
        <double>1</double>
        <double>1</double>
        <double>1</double>
      </AdultFractions>
      <ProfileCount>2</ProfileCount>
      <Type>0</Type>
      <Ages>
        <double>0</double>
        <double>2.7799999713897705</double>
        <double>5.559999942779541</double>
        <double>8.3299999237060547</double>
        <double>11.100000381469727</double>
        <double>13.899999618530273</double>
        <double>16.700000762939453</double>
        <double>19.399999618530273</double>
        <double>22.200000762939453</double>
        <double>25</double>
      </Ages>
    </OntogenyData>
    <OntogenyData>
      <AdultFractions>
        <double>1</double>
        <double>1</double>
        <double>1</double>
        <double>1</double>
        <double>1</double>
        <double>1</double>
        <double>1</double>
        <double>1</double>
        <double>1</double>
        <double>1</double>
      </AdultFractions>
      <ProfileCount>2</ProfileCount>
      <Type>0</Type>
      <Ages>
        <double>0</double>
        <double>2.7799999713897705</double>
        <double>5.559999942779541</double>
        <double>8.3299999237060547</double>
        <double>11.100000381469727</double>
        <double>13.899999618530273</double>
        <double>16.700000762939453</double>
        <double>19.399999618530273</double>
        <double>22.200000762939453</double>
        <double>25</double>
      </Ages>
    </OntogenyData>
  </Ontogenies>
  <idSolubilitypH1>7.4</idSolubilitypH1>
  <idSolubilitypH2>7.4001</idSolubilitypH2>
  <idSolubilitypH3>7.4001</idSolubilitypH3>
  <idSolubilitypH4>7.4001</idSolubilitypH4>
  <idSolubilitypH5>7.4001</idSolubilitypH5>
  <idSolubilitypH6>7.4001</idSolubilitypH6>
  <idSolubilitypH7>7.4001</idSolubilitypH7>
  <idSolubilitypH8>7.4001</idSolubilitypH8>
  <idSolubilitypH9>7.4001</idSolubilitypH9>
  <idSolubilitypH10>7.4001</idSolubilitypH10>
  <idSolubility1>0.05</idSolubility1>
  <idSolubility2>0.05</idSolubility2>
  <idSolubility3>0.05</idSolubility3>
  <idSolubility4>0.05</idSolubility4>
  <idSolubility5>0.05</idSolubility5>
  <idSolubility6>0.05</idSolubility6>
  <idSolubility7>0.05</idSolubility7>
  <idSolubility8>0.05</idSolubility8>
  <idSolubility9>0.05</idSolubility9>
  <idSolubility10>0.05</idSolubility10>
  <idContModReleaseGridRelease1>0</idContModReleaseGridRelease1>
  <idContModReleaseGridRelease2>100</idContModReleaseGridRelease2>
  <idContModReleaseGridRelease3>0</idContModReleaseGridRelease3>
  <idContModReleaseGridRelease4>0</idContModReleaseGridRelease4>
  <idContModReleaseGridRelease5>0</idContModReleaseGridRelease5>
  <idContModReleaseGridRelease6>0</idContModReleaseGridRelease6>
  <idContModReleaseGridRelease7>0</idContModReleaseGridRelease7>
  <idContModReleaseGridRelease8>0</idContModReleaseGridRelease8>
  <idContModReleaseGridRelease9>0</idContModReleaseGridRelease9>
  <idContModReleaseGridRelease10>0</idContModReleaseGridRelease10>
  <idContModReleaseGridRelease11>0</idContModReleaseGridRelease11>
  <idContModReleaseGridRelease12>0</idContModReleaseGridRelease12>
  <idContModReleaseGridRelease13>0</idContModReleaseGridRelease13>
  <idContModReleaseGridRelease14>0</idContModReleaseGridRelease14>
  <idContModReleaseGridRelease15>0</idContModReleaseGridRelease15>
  <idContModReleaseGridRelease16>0</idContModReleaseGridRelease16>
  <idContModReleaseGridRelease17>0</idContModReleaseGridRelease17>
  <idContModReleaseGridRelease18>0</idContModReleaseGridRelease18>
  <idContModReleaseGridRelease19>0</idContModReleaseGridRelease19>
  <idContModReleaseGridRelease20>0</idContModReleaseGridRelease20>
  <idContModReleaseGridTime1>0</idContModReleaseGridTime1>
  <idContModReleaseGridTime2>1</idContModReleaseGridTime2>
  <idContModReleaseGridTime3>0</idContModReleaseGridTime3>
  <idContModReleaseGridTime4>0</idContModReleaseGridTime4>
  <idContModReleaseGridTime5>0</idContModReleaseGridTime5>
  <idContModReleaseGridTime6>0</idContModReleaseGridTime6>
  <idContModReleaseGridTime7>0</idContModReleaseGridTime7>
  <idContModReleaseGridTime8>0</idContModReleaseGridTime8>
  <idContModReleaseGridTime9>0</idContModReleaseGridTime9>
  <idContModReleaseGridTime10>0</idContModReleaseGridTime10>
  <idContModReleaseGridTime11>0</idContModReleaseGridTime11>
  <idContModReleaseGridTime12>0</idContModReleaseGridTime12>
  <idContModReleaseGridTime13>0</idContModReleaseGridTime13>
  <idContModReleaseGridTime14>0</idContModReleaseGridTime14>
  <idContModReleaseGridTime15>0</idContModReleaseGridTime15>
  <idContModReleaseGridTime16>0</idContModReleaseGridTime16>
  <idContModReleaseGridTime17>0</idContModReleaseGridTime17>
  <idContModReleaseGridTime18>0</idContModReleaseGridTime18>
  <idContModReleaseGridTime19>0</idContModReleaseGridTime19>
  <idContModReleaseGridTime20>0</idContModReleaseGridTime20>
  <idContModReleaseGridCV1>0</idContModReleaseGridCV1>
  <idContModReleaseGridCV2>10</idContModReleaseGridCV2>
  <idContModReleaseGridCV3>10</idContModReleaseGridCV3>
  <idContModReleaseGridCV4>10</idContModReleaseGridCV4>
  <idContModReleaseGridCV5>10</idContModReleaseGridCV5>
  <idContModReleaseGridCV6>10</idContModReleaseGridCV6>
  <idContModReleaseGridCV7>10</idContModReleaseGridCV7>
  <idContModReleaseGridCV8>10</idContModReleaseGridCV8>
  <idContModReleaseGridCV9>10</idContModReleaseGridCV9>
  <idContModReleaseGridCV10>10</idContModReleaseGridCV10>
  <idContModReleaseGridCV11>10</idContModReleaseGridCV11>
  <idContModReleaseGridCV12>10</idContModReleaseGridCV12>
  <idContModReleaseGridCV13>10</idContModReleaseGridCV13>
  <idContModReleaseGridCV14>10</idContModReleaseGridCV14>
  <idContModReleaseGridCV15>10</idContModReleaseGridCV15>
  <idContModReleaseGridCV16>10</idContModReleaseGridCV16>
  <idContModReleaseGridCV17>10</idContModReleaseGridCV17>
  <idContModReleaseGridCV18>10</idContModReleaseGridCV18>
  <idContModReleaseGridCV19>10</idContModReleaseGridCV19>
  <idContModReleaseGridCV20>10</idContModReleaseGridCV20>
  <DisintegrationReleaseTime0>0</DisintegrationReleaseTime0>
  <DisintegrationReleaseTime1>60</DisintegrationReleaseTime1>
  <DisintegrationReleaseTime2>0</DisintegrationReleaseTime2>
  <DisintegrationReleaseTime3>0</DisintegrationReleaseTime3>
  <DisintegrationReleaseTime4>0</DisintegrationReleaseTime4>
  <DisintegrationReleaseTime5>0</DisintegrationReleaseTime5>
  <DisintegrationReleaseTime6>0</DisintegrationReleaseTime6>
  <DisintegrationReleaseTime7>0</DisintegrationReleaseTime7>
  <DisintegrationReleaseTime8>0</DisintegrationReleaseTime8>
  <DisintegrationReleaseTime9>0</DisintegrationReleaseTime9>
  <DisintegrationReleaseTime10>0</DisintegrationReleaseTime10>
  <DisintegrationReleaseTime11>0</DisintegrationReleaseTime11>
  <DisintegrationReleaseTime12>0</DisintegrationReleaseTime12>
  <DisintegrationReleaseTime13>0</DisintegrationReleaseTime13>
  <DisintegrationReleaseTime14>0</DisintegrationReleaseTime14>
  <DisintegrationReleaseTime15>0</DisintegrationReleaseTime15>
  <DisintegrationReleaseTime16>0</DisintegrationReleaseTime16>
  <DisintegrationReleaseTime17>0</DisintegrationReleaseTime17>
  <DisintegrationReleaseTime18>0</DisintegrationReleaseTime18>
  <DisintegrationReleaseTime19>0</DisintegrationReleaseTime19>
  <DisintegrationReleaseRelease0>0</DisintegrationReleaseRelease0>
  <DisintegrationReleaseRelease1>100</DisintegrationReleaseRelease1>
  <DisintegrationReleaseRelease2>0</DisintegrationReleaseRelease2>
  <DisintegrationReleaseRelease3>0</DisintegrationReleaseRelease3>
  <DisintegrationReleaseRelease4>0</DisintegrationReleaseRelease4>
  <DisintegrationReleaseRelease5>0</DisintegrationReleaseRelease5>
  <DisintegrationReleaseRelease6>0</DisintegrationReleaseRelease6>
  <DisintegrationReleaseRelease7>0</DisintegrationReleaseRelease7>
  <DisintegrationReleaseRelease8>0</DisintegrationReleaseRelease8>
  <DisintegrationReleaseRelease9>0</DisintegrationReleaseRelease9>
  <DisintegrationReleaseRelease10>0</DisintegrationReleaseRelease10>
  <DisintegrationReleaseRelease11>0</DisintegrationReleaseRelease11>
  <DisintegrationReleaseRelease12>0</DisintegrationReleaseRelease12>
  <DisintegrationReleaseRelease13>0</DisintegrationReleaseRelease13>
  <DisintegrationReleaseRelease14>0</DisintegrationReleaseRelease14>
  <DisintegrationReleaseRelease15>0</DisintegrationReleaseRelease15>
  <DisintegrationReleaseRelease16>0</DisintegrationReleaseRelease16>
  <DisintegrationReleaseRelease17>0</DisintegrationReleaseRelease17>
  <DisintegrationReleaseRelease18>0</DisintegrationReleaseRelease18>
  <DisintegrationReleaseRelease19>0</DisintegrationReleaseRelease19>
  <DisintegrationReleaseCV0>0</DisintegrationReleaseCV0>
  <DisintegrationReleaseCV1>0</DisintegrationReleaseCV1>
  <DisintegrationReleaseCV2>0</DisintegrationReleaseCV2>
  <DisintegrationReleaseCV3>0</DisintegrationReleaseCV3>
  <DisintegrationReleaseCV4>0</DisintegrationReleaseCV4>
  <DisintegrationReleaseCV5>0</DisintegrationReleaseCV5>
  <DisintegrationReleaseCV6>0</DisintegrationReleaseCV6>
  <DisintegrationReleaseCV7>0</DisintegrationReleaseCV7>
  <DisintegrationReleaseCV8>0</DisintegrationReleaseCV8>
  <DisintegrationReleaseCV9>0</DisintegrationReleaseCV9>
  <DisintegrationReleaseCV10>0</DisintegrationReleaseCV10>
  <DisintegrationReleaseCV11>0</DisintegrationReleaseCV11>
  <DisintegrationReleaseCV12>0</DisintegrationReleaseCV12>
  <DisintegrationReleaseCV13>0</DisintegrationReleaseCV13>
  <DisintegrationReleaseCV14>0</DisintegrationReleaseCV14>
  <DisintegrationReleaseCV15>0</DisintegrationReleaseCV15>
  <DisintegrationReleaseCV16>0</DisintegrationReleaseCV16>
  <DisintegrationReleaseCV17>0</DisintegrationReleaseCV17>
  <DisintegrationReleaseCV18>0</DisintegrationReleaseCV18>
  <DisintegrationReleaseCV19>0</DisintegrationReleaseCV19>
  <DefineDisintegrationCheck>false</DefineDisintegrationCheck>
  <DisintegrationInterpolationType>0</DisintegrationInterpolationType>
  <DisintegrationProfileCount>2</DisintegrationProfileCount>
  <DisintegrationProfile_Type>0</DisintegrationProfile_Type>
  <DisintegrationProfile_FunctionType>0</DisintegrationProfile_FunctionType>
  <DisintegrationTime>5</DisintegrationTime>
  <DisintProfile_WeibullFmax>100</DisintProfile_WeibullFmax>
  <DisintProfile_WeibullAlpha>0.3619</DisintProfile_WeibullAlpha>
  <DisintProfile_WeibullBeta>1</DisintProfile_WeibullBeta>
  <DisintProfile_WeibullLag>0</DisintProfile_WeibullLag>
  <DisintProfile_WeibullFmaxCV>10</DisintProfile_WeibullFmaxCV>
  <DisintProfile_WeibullAlphaCV>10</DisintProfile_WeibullAlphaCV>
  <DisintProfile_WeibullBetaCV>10</DisintProfile_WeibullBetaCV>
  <DisintProfile_WeibullLagCV>10</DisintProfile_WeibullLagCV>
  <DisintProfile_1stOrderFmax>100</DisintProfile_1stOrderFmax>
  <DisintProfile_1stOrderKd1>2.7631</DisintProfile_1stOrderKd1>
  <DisintProfile_1stOrderLag>0</DisintProfile_1stOrderLag>
  <DisintProfile_1stOrderFmaxCV>10</DisintProfile_1stOrderFmaxCV>
  <DisintProfile_1stOrderKd1CV>10</DisintProfile_1stOrderKd1CV>
  <DisintProfile_1stOrderLagCV>10</DisintProfile_1stOrderLagCV>
  <DisintProfile_WeibullSwitch>false</DisintProfile_WeibullSwitch>
  <DisintProfile_1stOrderSwitch>false</DisintProfile_1stOrderSwitch>
  <PerlPassivePermeabilitySwitch>false</PerlPassivePermeabilitySwitch>
  <WOMC_HepatocyteClintVmaxKmSwitch>false</WOMC_HepatocyteClintVmaxKmSwitch>
  <WOMC_S9CLintVMaxKmSwitch>false</WOMC_S9CLintVMaxKmSwitch>
  <WOMC_HLMVMaxKmSwitch>false</WOMC_HLMVMaxKmSwitch>
  <WOMC_HLCVMaxKmSwitch>false</WOMC_HLCVMaxKmSwitch>
  <WOMC_HepatocyteVMaxValue>0</WOMC_HepatocyteVMaxValue>
  <WOMC_S9VMaxValueLiver>0</WOMC_S9VMaxValueLiver>
  <WOMC_MicrosomeVMaxValueLiver>0</WOMC_MicrosomeVMaxValueLiver>
  <WOMC_CytosolVMaxValueLiver>0</WOMC_CytosolVMaxValueLiver>
  <WOMC_HepatocyteKmValue>1000000</WOMC_HepatocyteKmValue>
  <WOMC_S9KMValueLiver>1000000</WOMC_S9KMValueLiver>
  <WOMC_MicrosomeKmValueLiver>1000000</WOMC_MicrosomeKmValueLiver>
  <WOMC_CytosolKmValueLiver>1000000</WOMC_CytosolKmValueLiver>
  <idDissProfAFedRelease1>0</idDissProfAFedRelease1>
  <idDissProfAFedRelease2>100</idDissProfAFedRelease2>
  <idDissProfAFedRelease3>1</idDissProfAFedRelease3>
  <idDissProfAFedRelease4>1</idDissProfAFedRelease4>
  <idDissProfAFedRelease5>1</idDissProfAFedRelease5>
  <idDissProfAFedRelease6>1</idDissProfAFedRelease6>
  <idDissProfAFedRelease7>1</idDissProfAFedRelease7>
  <idDissProfAFedRelease8>1</idDissProfAFedRelease8>
  <idDissProfAFedRelease9>1</idDissProfAFedRelease9>
  <idDissProfAFedRelease10>1</idDissProfAFedRelease10>
  <idDissProfAFedRelease11>1</idDissProfAFedRelease11>
  <idDissProfAFedRelease12>1</idDissProfAFedRelease12>
  <idDissProfAFedRelease13>1</idDissProfAFedRelease13>
  <idDissProfAFedRelease14>1</idDissProfAFedRelease14>
  <idDissProfAFedRelease15>1</idDissProfAFedRelease15>
  <idDissProfAFedRelease16>1</idDissProfAFedRelease16>
  <idDissProfAFedRelease17>1</idDissProfAFedRelease17>
  <idDissProfAFedRelease18>1</idDissProfAFedRelease18>
  <idDissProfAFedRelease19>1</idDissProfAFedRelease19>
  <idDissProfAFedRelease20>1</idDissProfAFedRelease20>
  <idDissProfBFedRelease1>0</idDissProfBFedRelease1>
  <idDissProfBFedRelease2>100</idDissProfBFedRelease2>
  <idDissProfBFedRelease3>1</idDissProfBFedRelease3>
  <idDissProfBFedRelease4>1</idDissProfBFedRelease4>
  <idDissProfBFedRelease5>1</idDissProfBFedRelease5>
  <idDissProfBFedRelease6>1</idDissProfBFedRelease6>
  <idDissProfBFedRelease7>1</idDissProfBFedRelease7>
  <idDissProfBFedRelease8>1</idDissProfBFedRelease8>
  <idDissProfBFedRelease9>1</idDissProfBFedRelease9>
  <idDissProfBFedRelease10>1</idDissProfBFedRelease10>
  <idDissProfBFedRelease11>1</idDissProfBFedRelease11>
  <idDissProfBFedRelease12>1</idDissProfBFedRelease12>
  <idDissProfBFedRelease13>1</idDissProfBFedRelease13>
  <idDissProfBFedRelease14>1</idDissProfBFedRelease14>
  <idDissProfBFedRelease15>1</idDissProfBFedRelease15>
  <idDissProfBFedRelease16>1</idDissProfBFedRelease16>
  <idDissProfBFedRelease17>1</idDissProfBFedRelease17>
  <idDissProfBFedRelease18>1</idDissProfBFedRelease18>
  <idDissProfBFedRelease19>1</idDissProfBFedRelease19>
  <idDissProfBFedRelease20>1</idDissProfBFedRelease20>
  <idDissProfAFastedRelease1>0</idDissProfAFastedRelease1>
  <idDissProfAFastedRelease2>100</idDissProfAFastedRelease2>
  <idDissProfAFastedRelease3>1</idDissProfAFastedRelease3>
  <idDissProfAFastedRelease4>1</idDissProfAFastedRelease4>
  <idDissProfAFastedRelease5>1</idDissProfAFastedRelease5>
  <idDissProfAFastedRelease6>1</idDissProfAFastedRelease6>
  <idDissProfAFastedRelease7>1</idDissProfAFastedRelease7>
  <idDissProfAFastedRelease8>1</idDissProfAFastedRelease8>
  <idDissProfAFastedRelease9>1</idDissProfAFastedRelease9>
  <idDissProfAFastedRelease10>1</idDissProfAFastedRelease10>
  <idDissProfAFastedRelease11>1</idDissProfAFastedRelease11>
  <idDissProfAFastedRelease12>1</idDissProfAFastedRelease12>
  <idDissProfAFastedRelease13>1</idDissProfAFastedRelease13>
  <idDissProfAFastedRelease14>1</idDissProfAFastedRelease14>
  <idDissProfAFastedRelease15>1</idDissProfAFastedRelease15>
  <idDissProfAFastedRelease16>1</idDissProfAFastedRelease16>
  <idDissProfAFastedRelease17>1</idDissProfAFastedRelease17>
  <idDissProfAFastedRelease18>1</idDissProfAFastedRelease18>
  <idDissProfAFastedRelease19>1</idDissProfAFastedRelease19>
  <idDissProfAFastedRelease20>1</idDissProfAFastedRelease20>
  <idDissProfBFastedRelease1>0</idDissProfBFastedRelease1>
  <idDissProfBFastedRelease2>100</idDissProfBFastedRelease2>
  <idDissProfBFastedRelease3>1</idDissProfBFastedRelease3>
  <idDissProfBFastedRelease4>1</idDissProfBFastedRelease4>
  <idDissProfBFastedRelease5>1</idDissProfBFastedRelease5>
  <idDissProfBFastedRelease6>1</idDissProfBFastedRelease6>
  <idDissProfBFastedRelease7>1</idDissProfBFastedRelease7>
  <idDissProfBFastedRelease8>1</idDissProfBFastedRelease8>
  <idDissProfBFastedRelease9>1</idDissProfBFastedRelease9>
  <idDissProfBFastedRelease10>1</idDissProfBFastedRelease10>
  <idDissProfBFastedRelease11>1</idDissProfBFastedRelease11>
  <idDissProfBFastedRelease12>1</idDissProfBFastedRelease12>
  <idDissProfBFastedRelease13>1</idDissProfBFastedRelease13>
  <idDissProfBFastedRelease14>1</idDissProfBFastedRelease14>
  <idDissProfBFastedRelease15>1</idDissProfBFastedRelease15>
  <idDissProfBFastedRelease16>1</idDissProfBFastedRelease16>
  <idDissProfBFastedRelease17>1</idDissProfBFastedRelease17>
  <idDissProfBFastedRelease18>1</idDissProfBFastedRelease18>
  <idDissProfBFastedRelease19>1</idDissProfBFastedRelease19>
  <idDissProfBFastedRelease20>1</idDissProfBFastedRelease20>
  <idDissProfAFastedTime1>0</idDissProfAFastedTime1>
  <idDissProfAFastedTime2>1</idDissProfAFastedTime2>
  <idDissProfAFastedTime3>1</idDissProfAFastedTime3>
  <idDissProfAFastedTime4>1</idDissProfAFastedTime4>
  <idDissProfAFastedTime5>1</idDissProfAFastedTime5>
  <idDissProfAFastedTime6>1</idDissProfAFastedTime6>
  <idDissProfAFastedTime7>1</idDissProfAFastedTime7>
  <idDissProfAFastedTime8>1</idDissProfAFastedTime8>
  <idDissProfAFastedTime9>1</idDissProfAFastedTime9>
  <idDissProfAFastedTime10>1</idDissProfAFastedTime10>
  <idDissProfAFastedTime11>1</idDissProfAFastedTime11>
  <idDissProfAFastedTime12>1</idDissProfAFastedTime12>
  <idDissProfAFastedTime13>1</idDissProfAFastedTime13>
  <idDissProfAFastedTime14>1</idDissProfAFastedTime14>
  <idDissProfAFastedTime15>1</idDissProfAFastedTime15>
  <idDissProfAFastedTime16>1</idDissProfAFastedTime16>
  <idDissProfAFastedTime17>1</idDissProfAFastedTime17>
  <idDissProfAFastedTime18>1</idDissProfAFastedTime18>
  <idDissProfAFastedTime19>1</idDissProfAFastedTime19>
  <idDissProfAFastedTime20>1</idDissProfAFastedTime20>
  <idDissProfBFastedTime1>0</idDissProfBFastedTime1>
  <idDissProfBFastedTime2>1</idDissProfBFastedTime2>
  <idDissProfBFastedTime3>1</idDissProfBFastedTime3>
  <idDissProfBFastedTime4>1</idDissProfBFastedTime4>
  <idDissProfBFastedTime5>1</idDissProfBFastedTime5>
  <idDissProfBFastedTime6>1</idDissProfBFastedTime6>
  <idDissProfBFastedTime7>1</idDissProfBFastedTime7>
  <idDissProfBFastedTime8>0</idDissProfBFastedTime8>
  <idDissProfBFastedTime9>1</idDissProfBFastedTime9>
  <idDissProfBFastedTime10>1</idDissProfBFastedTime10>
  <idDissProfBFastedTime11>1</idDissProfBFastedTime11>
  <idDissProfBFastedTime12>1</idDissProfBFastedTime12>
  <idDissProfBFastedTime13>1</idDissProfBFastedTime13>
  <idDissProfBFastedTime14>1</idDissProfBFastedTime14>
  <idDissProfBFastedTime15>1</idDissProfBFastedTime15>
  <idDissProfBFastedTime16>1</idDissProfBFastedTime16>
  <idDissProfBFastedTime17>1</idDissProfBFastedTime17>
  <idDissProfBFastedTime18>1</idDissProfBFastedTime18>
  <idDissProfBFastedTime19>1</idDissProfBFastedTime19>
  <idDissProfBFastedTime20>1</idDissProfBFastedTime20>
  <idDissProfAFedTime1>0</idDissProfAFedTime1>
  <idDissProfAFedTime2>1</idDissProfAFedTime2>
  <idDissProfAFedTime3>1</idDissProfAFedTime3>
  <idDissProfAFedTime4>1</idDissProfAFedTime4>
  <idDissProfAFedTime5>1</idDissProfAFedTime5>
  <idDissProfAFedTime6>1</idDissProfAFedTime6>
  <idDissProfAFedTime7>1</idDissProfAFedTime7>
  <idDissProfAFedTime8>1</idDissProfAFedTime8>
  <idDissProfAFedTime9>1</idDissProfAFedTime9>
  <idDissProfAFedTime10>1</idDissProfAFedTime10>
  <idDissProfAFedTime11>1</idDissProfAFedTime11>
  <idDissProfAFedTime12>1</idDissProfAFedTime12>
  <idDissProfAFedTime13>1</idDissProfAFedTime13>
  <idDissProfAFedTime14>1</idDissProfAFedTime14>
  <idDissProfAFedTime15>1</idDissProfAFedTime15>
  <idDissProfAFedTime16>1</idDissProfAFedTime16>
  <idDissProfAFedTime17>1</idDissProfAFedTime17>
  <idDissProfAFedTime18>1</idDissProfAFedTime18>
  <idDissProfAFedTime19>1</idDissProfAFedTime19>
  <idDissProfAFedTime20>1</idDissProfAFedTime20>
  <idDissProfBFedTime1>0</idDissProfBFedTime1>
  <idDissProfBFedTime2>1</idDissProfBFedTime2>
  <idDissProfBFedTime3>1</idDissProfBFedTime3>
  <idDissProfBFedTime4>1</idDissProfBFedTime4>
  <idDissProfBFedTime5>0</idDissProfBFedTime5>
  <idDissProfBFedTime6>1</idDissProfBFedTime6>
  <idDissProfBFedTime7>1</idDissProfBFedTime7>
  <idDissProfBFedTime8>1</idDissProfBFedTime8>
  <idDissProfBFedTime9>1</idDissProfBFedTime9>
  <idDissProfBFedTime10>1</idDissProfBFedTime10>
  <idDissProfBFedTime11>1</idDissProfBFedTime11>
  <idDissProfBFedTime12>1</idDissProfBFedTime12>
  <idDissProfBFedTime13>1</idDissProfBFedTime13>
  <idDissProfBFedTime14>1</idDissProfBFedTime14>
  <idDissProfBFedTime15>1</idDissProfBFedTime15>
  <idDissProfBFedTime16>1</idDissProfBFedTime16>
  <idDissProfBFedTime17>1</idDissProfBFedTime17>
  <idDissProfBFedTime18>1</idDissProfBFedTime18>
  <idDissProfBFedTime19>1</idDissProfBFedTime19>
  <idDissProfBFedTime20>1</idDissProfBFedTime20>
  <idDissProfBFedCV1>10</idDissProfBFedCV1>
  <idDissProfBFedCV2>10</idDissProfBFedCV2>
  <idDissProfBFedCV3>10</idDissProfBFedCV3>
  <idDissProfBFedCV4>10</idDissProfBFedCV4>
  <idDissProfBFedCV5>10</idDissProfBFedCV5>
  <idDissProfBFedCV6>10</idDissProfBFedCV6>
  <idDissProfBFedCV7>10</idDissProfBFedCV7>
  <idDissProfBFedCV8>10</idDissProfBFedCV8>
  <idDissProfBFedCV9>10</idDissProfBFedCV9>
  <idDissProfBFedCV10>10</idDissProfBFedCV10>
  <idDissProfBFedCV11>10</idDissProfBFedCV11>
  <idDissProfBFedCV12>10</idDissProfBFedCV12>
  <idDissProfBFedCV13>10</idDissProfBFedCV13>
  <idDissProfBFedCV14>10</idDissProfBFedCV14>
  <idDissProfBFedCV15>10</idDissProfBFedCV15>
  <idDissProfBFedCV16>10</idDissProfBFedCV16>
  <idDissProfBFedCV17>10</idDissProfBFedCV17>
  <idDissProfBFedCV18>10</idDissProfBFedCV18>
  <idDissProfBFedCV19>10</idDissProfBFedCV19>
  <idDissProfBFedCV20>10</idDissProfBFedCV20>
  <idDissProfBFastedCV1>10</idDissProfBFastedCV1>
  <idDissProfBFastedCV2>10</idDissProfBFastedCV2>
  <idDissProfBFastedCV3>10</idDissProfBFastedCV3>
  <idDissProfBFastedCV4>10</idDissProfBFastedCV4>
  <idDissProfBFastedCV5>10</idDissProfBFastedCV5>
  <idDissProfBFastedCV6>10</idDissProfBFastedCV6>
  <idDissProfBFastedCV7>10</idDissProfBFastedCV7>
  <idDissProfBFastedCV8>10</idDissProfBFastedCV8>
  <idDissProfBFastedCV9>10</idDissProfBFastedCV9>
  <idDissProfBFastedCV10>10</idDissProfBFastedCV10>
  <idDissProfBFastedCV11>10</idDissProfBFastedCV11>
  <idDissProfBFastedCV12>10</idDissProfBFastedCV12>
  <idDissProfBFastedCV13>10</idDissProfBFastedCV13>
  <idDissProfBFastedCV14>10</idDissProfBFastedCV14>
  <idDissProfBFastedCV15>10</idDissProfBFastedCV15>
  <idDissProfBFastedCV16>10</idDissProfBFastedCV16>
  <idDissProfBFastedCV17>10</idDissProfBFastedCV17>
  <idDissProfBFastedCV18>10</idDissProfBFastedCV18>
  <idDissProfBFastedCV19>10</idDissProfBFastedCV19>
  <idDissProfBFastedCV20>10</idDissProfBFastedCV20>
  <idDissProfAFedCV1>10</idDissProfAFedCV1>
  <idDissProfAFedCV2>10</idDissProfAFedCV2>
  <idDissProfAFedCV3>10</idDissProfAFedCV3>
  <idDissProfAFedCV4>10</idDissProfAFedCV4>
  <idDissProfAFedCV5>10</idDissProfAFedCV5>
  <idDissProfAFedCV6>10</idDissProfAFedCV6>
  <idDissProfAFedCV7>10</idDissProfAFedCV7>
  <idDissProfAFedCV8>10</idDissProfAFedCV8>
  <idDissProfAFedCV9>10</idDissProfAFedCV9>
  <idDissProfAFedCV10>10</idDissProfAFedCV10>
  <idDissProfAFedCV11>10</idDissProfAFedCV11>
  <idDissProfAFedCV12>10</idDissProfAFedCV12>
  <idDissProfAFedCV13>10</idDissProfAFedCV13>
  <idDissProfAFedCV14>10</idDissProfAFedCV14>
  <idDissProfAFedCV15>10</idDissProfAFedCV15>
  <idDissProfAFedCV16>10</idDissProfAFedCV16>
  <idDissProfAFedCV17>10</idDissProfAFedCV17>
  <idDissProfAFedCV18>10</idDissProfAFedCV18>
  <idDissProfAFedCV19>10</idDissProfAFedCV19>
  <idDissProfAFedCV20>10</idDissProfAFedCV20>
  <idDissProfAFastedCV1>10</idDissProfAFastedCV1>
  <idDissProfAFastedCV2>10</idDissProfAFastedCV2>
  <idDissProfAFastedCV3>10</idDissProfAFastedCV3>
  <idDissProfAFastedCV4>10</idDissProfAFastedCV4>
  <idDissProfAFastedCV5>10</idDissProfAFastedCV5>
  <idDissProfAFastedCV6>10</idDissProfAFastedCV6>
  <idDissProfAFastedCV7>10</idDissProfAFastedCV7>
  <idDissProfAFastedCV8>10</idDissProfAFastedCV8>
  <idDissProfAFastedCV9>10</idDissProfAFastedCV9>
  <idDissProfAFastedCV10>10</idDissProfAFastedCV10>
  <idDissProfAFastedCV11>10</idDissProfAFastedCV11>
  <idDissProfAFastedCV12>10</idDissProfAFastedCV12>
  <idDissProfAFastedCV13>10</idDissProfAFastedCV13>
  <idDissProfAFastedCV14>10</idDissProfAFastedCV14>
  <idDissProfAFastedCV15>10</idDissProfAFastedCV15>
  <idDissProfAFastedCV16>10</idDissProfAFastedCV16>
  <idDissProfAFastedCV17>10</idDissProfAFastedCV17>
  <idDissProfAFastedCV18>10</idDissProfAFastedCV18>
  <idDissProfAFastedCV19>10</idDissProfAFastedCV19>
  <idDissProfAFastedCV20>10</idDissProfAFastedCV20>
  <idDissStomachSwitch1>false</idDissStomachSwitch1>
  <idDissStomachSwitch2>false</idDissStomachSwitch2>
  <idDissProfileACount1>2</idDissProfileACount1>
  <idDissProfileACount2>2</idDissProfileACount2>
  <idDissProfileBCount1>2</idDissProfileBCount1>
  <idDissProfileBCount2>2</idDissProfileBCount2>
  <idSolCount1>2</idSolCount1>
  <idSolCount2>2</idSolCount2>
  <idContModProfileCount1>2</idContModProfileCount1>
  <idContModProfileCount2>2</idContModProfileCount2>
  <idParticleSizeDistType>1</idParticleSizeDistType>
  <idNormalRadiusMean>20</idNormalRadiusMean>
  <idNormalRadiusMeanCV>30</idNormalRadiusMeanCV>
  <idLogNormalRadiusMean>20</idLogNormalRadiusMean>
  <idLogNormalRadiusMeanCV>30</idLogNormalRadiusMeanCV>
  <idWeibullAlpha>5</idWeibullAlpha>
  <idWeibullBeta>18</idWeibullBeta>
  <idNumberOfBins>3</idNumberOfBins>
  <MBONumOfBins>3</MBONumOfBins>
  <PPBNumOfBins>30</PPBNumOfBins>
  <idMinimumRadius>10</idMinimumRadius>
  <idMaximumRadius>50</idMaximumRadius>
  <SimulationMinimumRadius>0.1</SimulationMinimumRadius>
  <SimulationMaximumRadius>55</SimulationMaximumRadius>
  <idDistributionType>0</idDistributionType>
  <idIntrinsicSolubilityFlag>false</idIntrinsicSolubilityFlag>
  <idDiscreteParticleRadius1>1</idDiscreteParticleRadius1>
  <idDiscreteParticleRadius2>1</idDiscreteParticleRadius2>
  <idDiscreteParticleRadius3>1</idDiscreteParticleRadius3>
  <idDiscreteParticleRadius4>1</idDiscreteParticleRadius4>
  <idDiscreteParticleRadius5>1</idDiscreteParticleRadius5>
  <idDiscreteParticleRadius6>1</idDiscreteParticleRadius6>
  <idDiscreteParticleRadius7>1</idDiscreteParticleRadius7>
  <idDiscreteParticleRadius8>1</idDiscreteParticleRadius8>
  <idDiscreteParticleRadius9>1</idDiscreteParticleRadius9>
  <idDiscreteParticleRadius10>1</idDiscreteParticleRadius10>
  <idDiscreteMassFraction1>100</idDiscreteMassFraction1>
  <idDiscreteMassFraction2>100</idDiscreteMassFraction2>
  <idDiscreteMassFraction3>100</idDiscreteMassFraction3>
  <idDiscreteMassFraction4>100</idDiscreteMassFraction4>
  <idDiscreteMassFraction5>100</idDiscreteMassFraction5>
  <idDiscreteMassFraction6>100</idDiscreteMassFraction6>
  <idDiscreteMassFraction7>100</idDiscreteMassFraction7>
  <idDiscreteMassFraction8>100</idDiscreteMassFraction8>
  <idDiscreteMassFraction9>100</idDiscreteMassFraction9>
  <idDiscreteMassFraction10>100</idDiscreteMassFraction10>
  <idPSDDiscreteValues>1</idPSDDiscreteValues>
  <FunctionParticleProperty>0</FunctionParticleProperty>
  <DiscreteParticleProperty>0</DiscreteParticleProperty>
  <DisplayParticleProperty>0</DisplayParticleProperty>
  <StepType>0</StepType>
  <RThresholdSwitch>false</RThresholdSwitch>
  <RThreshold>5.5</RThreshold>
  <InterpolationType>0</InterpolationType>
  <NumOfBinsBeforeThreshold>50</NumOfBinsBeforeThreshold>
  <MonolithicReleaseCRProfileData>
    <TriggerPH>0</TriggerPH>
    <WeibullFmax>0</WeibullFmax>
    <WeibullAlpha>10</WeibullAlpha>
    <WeibullBeta>10</WeibullBeta>
    <WeibullLag>0</WeibullLag>
    <WeibullFmaxCV>10</WeibullFmaxCV>
    <WeibullAlphaCV>10</WeibullAlphaCV>
    <WeibullBetaCV>10</WeibullBetaCV>
    <WeibullLagCV>10</WeibullLagCV>
    <WeibullCV>10</WeibullCV>
    <ProfileType>0</ProfileType>
    <InterpolationType>0</InterpolationType>
    <DiscreteProfileItems>
      <X>0</X>
      <Y>0</Y>
      <CV>0</CV>
    </DiscreteProfileItems>
    <DiscreteProfileItems>
      <X>1</X>
      <Y>100</Y>
      <CV>10</CV>
    </DiscreteProfileItems>
    <IsEntericCoatingChecked>false</IsEntericCoatingChecked>
    <EntericType>Conventional</EntericType>
    <ReverseTriggerPH>4</ReverseTriggerPH>
  </MonolithicReleaseCRProfileData>
  <MonolithicDissolutionCRProfileData>
    <TriggerPH>0</TriggerPH>
    <WeibullFmax>0</WeibullFmax>
    <WeibullAlpha>10</WeibullAlpha>
    <WeibullBeta>10</WeibullBeta>
    <WeibullLag>0</WeibullLag>
    <WeibullFmaxCV>10</WeibullFmaxCV>
    <WeibullAlphaCV>10</WeibullAlphaCV>
    <WeibullBetaCV>10</WeibullBetaCV>
    <WeibullLagCV>10</WeibullLagCV>
    <WeibullCV>10</WeibullCV>
    <ProfileType>0</ProfileType>
    <InterpolationType>0</InterpolationType>
    <DiscreteProfileItems>
      <X>0</X>
      <Y>0</Y>
      <CV>0</CV>
    </DiscreteProfileItems>
    <DiscreteProfileItems>
      <X>1</X>
      <Y>100</Y>
      <CV>10</CV>
    </DiscreteProfileItems>
    <IsEntericCoatingChecked>false</IsEntericCoatingChecked>
    <EntericType>Conventional</EntericType>
    <ReverseTriggerPH>4</ReverseTriggerPH>
  </MonolithicDissolutionCRProfileData>
  <DispersibleReleaseCRProfileData>
    <TriggerPH>0</TriggerPH>
    <WeibullFmax>0</WeibullFmax>
    <WeibullAlpha>10</WeibullAlpha>
    <WeibullBeta>10</WeibullBeta>
    <WeibullLag>0</WeibullLag>
    <WeibullFmaxCV>10</WeibullFmaxCV>
    <WeibullAlphaCV>10</WeibullAlphaCV>
    <WeibullBetaCV>10</WeibullBetaCV>
    <WeibullLagCV>10</WeibullLagCV>
    <WeibullCV>10</WeibullCV>
    <ProfileType>0</ProfileType>
    <InterpolationType>0</InterpolationType>
    <DiscreteProfileItems>
      <X>0</X>
      <Y>0</Y>
      <CV>0</CV>
    </DiscreteProfileItems>
    <DiscreteProfileItems>
      <X>1</X>
      <Y>100</Y>
      <CV>10</CV>
    </DiscreteProfileItems>
    <IsEntericCoatingChecked>false</IsEntericCoatingChecked>
    <EntericType>Conventional</EntericType>
    <ReverseTriggerPH>4</ReverseTriggerPH>
  </DispersibleReleaseCRProfileData>
  <DispersibleDissolutionCRProfileData>
    <TriggerPH>0</TriggerPH>
    <WeibullFmax>0</WeibullFmax>
    <WeibullAlpha>10</WeibullAlpha>
    <WeibullBeta>10</WeibullBeta>
    <WeibullLag>0</WeibullLag>
    <WeibullFmaxCV>10</WeibullFmaxCV>
    <WeibullAlphaCV>10</WeibullAlphaCV>
    <WeibullBetaCV>10</WeibullBetaCV>
    <WeibullLagCV>10</WeibullLagCV>
    <WeibullCV>10</WeibullCV>
    <ProfileType>0</ProfileType>
    <InterpolationType>0</InterpolationType>
    <DiscreteProfileItems>
      <X>0</X>
      <Y>0</Y>
      <CV>0</CV>
    </DiscreteProfileItems>
    <DiscreteProfileItems>
      <X>1</X>
      <Y>100</Y>
      <CV>10</CV>
    </DiscreteProfileItems>
    <IsEntericCoatingChecked>false</IsEntericCoatingChecked>
    <EntericType>Conventional</EntericType>
    <ReverseTriggerPH>4</ReverseTriggerPH>
  </DispersibleDissolutionCRProfileData>
  <AnimalCRProfileData>
    <TriggerPH>0</TriggerPH>
    <WeibullFmax>0</WeibullFmax>
    <WeibullAlpha>10</WeibullAlpha>
    <WeibullBeta>10</WeibullBeta>
    <WeibullLag>0</WeibullLag>
    <WeibullFmaxCV>10</WeibullFmaxCV>
    <WeibullAlphaCV>10</WeibullAlphaCV>
    <WeibullBetaCV>10</WeibullBetaCV>
    <WeibullLagCV>10</WeibullLagCV>
    <WeibullCV>10</WeibullCV>
    <ProfileType>0</ProfileType>
    <InterpolationType>0</InterpolationType>
    <DiscreteProfileItems>
      <X>0</X>
      <Y>0</Y>
      <CV>0</CV>
    </DiscreteProfileItems>
    <DiscreteProfileItems>
      <X>1</X>
      <Y>100</Y>
      <CV>10</CV>
    </DiscreteProfileItems>
    <IsEntericCoatingChecked>false</IsEntericCoatingChecked>
    <EntericType>Conventional</EntericType>
    <ReverseTriggerPH>4</ReverseTriggerPH>
  </AnimalCRProfileData>
  <idCRInterpolationType>0</idCRInterpolationType>
  <idReleaseTrigger_pHSwitch>false</idReleaseTrigger_pHSwitch>
  <idReleaseTrigger_pH>0</idReleaseTrigger_pH>
  <idReverseTrigger_pH>4</idReverseTrigger_pH>
  <idEntericType>0</idEntericType>
  <idIsEntericCoatingChecked>false</idIsEntericCoatingChecked>
  <idCRProfileCount>2</idCRProfileCount>
  <idDissolutionInterpolationType>0</idDissolutionInterpolationType>
  <idCRProfile_Function>0</idCRProfile_Function>
  <idCRProfile_WeibullFmax>0</idCRProfile_WeibullFmax>
  <idCRProfile_WeibullAlpha>10</idCRProfile_WeibullAlpha>
  <idCRProfile_WeibullBeta>10</idCRProfile_WeibullBeta>
  <idCRProfile_WeibullLag>0</idCRProfile_WeibullLag>
  <CRProfile_WeibullFmaxCV>10</CRProfile_WeibullFmaxCV>
  <CRProfile_WeibullAlphaCV>10</CRProfile_WeibullAlphaCV>
  <CRProfile_WeibullBetaCV>10</CRProfile_WeibullBetaCV>
  <CRProfile_WeibullLagCV>10</CRProfile_WeibullLagCV>
  <idCRProfile_WeibullCV>10</idCRProfile_WeibullCV>
  <idDissProfile_Function>0</idDissProfile_Function>
  <idDissStomachSwitch_Weibull1>false</idDissStomachSwitch_Weibull1>
  <idDissStomachSwitch_Weibull2>false</idDissStomachSwitch_Weibull2>
  <idDissProfA_WeibullFmax1>0</idDissProfA_WeibullFmax1>
  <idDissProfA_WeibullFmax2>0</idDissProfA_WeibullFmax2>
  <idDissProfB_WeibullFmax1>0</idDissProfB_WeibullFmax1>
  <idDissProfB_WeibullFmax2>0</idDissProfB_WeibullFmax2>
  <idDissProfA_WeibullAlpha1>10</idDissProfA_WeibullAlpha1>
  <idDissProfA_WeibullAlpha2>10</idDissProfA_WeibullAlpha2>
  <idDissProfB_WeibullAlpha1>10</idDissProfB_WeibullAlpha1>
  <idDissProfB_WeibullAlpha2>10</idDissProfB_WeibullAlpha2>
  <idDissProfA_WeibullBeta1>10</idDissProfA_WeibullBeta1>
  <idDissProfA_WeibullBeta2>10</idDissProfA_WeibullBeta2>
  <idDissProfB_WeibullBeta1>10</idDissProfB_WeibullBeta1>
  <idDissProfB_WeibullBeta2>10</idDissProfB_WeibullBeta2>
  <idDissProfA_WeibullLag1>0</idDissProfA_WeibullLag1>
  <idDissProfA_WeibullLag2>0</idDissProfA_WeibullLag2>
  <idDissProfB_WeibullLag1>0</idDissProfB_WeibullLag1>
  <idDissProfB_WeibullLag2>0</idDissProfB_WeibullLag2>
  <DissProfileA_WeibullFmaxCV0>10</DissProfileA_WeibullFmaxCV0>
  <DissProfileA_WeibullFmaxCV1>10</DissProfileA_WeibullFmaxCV1>
  <DissProfileB_WeibullFmaxCV0>10</DissProfileB_WeibullFmaxCV0>
  <DissProfileB_WeibullFmaxCV1>10</DissProfileB_WeibullFmaxCV1>
  <DissProfileA_WeibullAlphaCV0>10</DissProfileA_WeibullAlphaCV0>
  <DissProfileA_WeibullAlphaCV1>10</DissProfileA_WeibullAlphaCV1>
  <DissProfileB_WeibullAlphaCV0>10</DissProfileB_WeibullAlphaCV0>
  <DissProfileB_WeibullAlphaCV1>10</DissProfileB_WeibullAlphaCV1>
  <DissProfileA_WeibullBetaCV0>10</DissProfileA_WeibullBetaCV0>
  <DissProfileA_WeibullBetaCV1>10</DissProfileA_WeibullBetaCV1>
  <DissProfileB_WeibullBetaCV0>10</DissProfileB_WeibullBetaCV0>
  <DissProfileB_WeibullBetaCV1>10</DissProfileB_WeibullBetaCV1>
  <DissProfileA_WeibullLagCV0>10</DissProfileA_WeibullLagCV0>
  <DissProfileA_WeibullLagCV1>10</DissProfileA_WeibullLagCV1>
  <DissProfileB_WeibullLagCV0>10</DissProfileB_WeibullLagCV0>
  <DissProfileB_WeibullLagCV1>10</DissProfileB_WeibullLagCV1>
  <idDissProfA_WeibullCV1>10</idDissProfA_WeibullCV1>
  <idDissProfA_WeibullCV2>10</idDissProfA_WeibullCV2>
  <idDissProfB_WeibullCV1>10</idDissProfB_WeibullCV1>
  <idDissProfB_WeibullCV2>10</idDissProfB_WeibullCV2>
  <idAnnotation1>0</idAnnotation1>
  <idAnnotation2>0</idAnnotation2>
  <idAnnotation3>0</idAnnotation3>
  <idAnnotation4>0</idAnnotation4>
  <idAnnotation5>0</idAnnotation5>
  <idAnnotation6>0</idAnnotation6>
  <idAnnotation7>0</idAnnotation7>
  <idPeffValue>1</idPeffValue>
  <idUserDefIonisedSpeciesCor>false</idUserDefIonisedSpeciesCor>
  <idSACKin>0</idSACKin>
  <idSACKout>0</idSACKout>
  <idSACVolume>1E-05</idSACVolume>
  <idSACSwitch>0</idSACSwitch>
  <idSACCLin>0</idSACCLin>
  <idSACCLout>0</idSACCLout>
  <idSACQ>1E-05</idSACQ>
  <idEK_Brain_CL>0</idEK_Brain_CL>
  <idEK_Brain_CL_CV>30</idEK_Brain_CL_CV>
  <CLAddOrgan>0</CLAddOrgan>
  <CLAddOrganCV>30</CLAddOrganCV>
  <idMultiBrainCheck>false</idMultiBrainCheck>
  <Use6CompartmentBrainModel>false</Use6CompartmentBrainModel>
  <idPSB>0</idPSB>
  <idPSBCheck>true</idPSBCheck>
  <fuICFSwitch>false</fuICFSwitch>
  <idfumass>1</idfumass>
  <idfumassPredicted>0.310168917568265</idfumassPredicted>
  <fuICF>0</fuICF>
  <fuICFPredicted>0</fuICFPredicted>
  <idPSC>0</idPSC>
  <idfuCSF>1</idfuCSF>
  <idPSE>300</idPSE>
  <BP>0</BP>
  <idBPPredicted>0</idBPPredicted>
  <PSC_CV>30</PSC_CV>
  <PSI>0</PSI>
  <PSI_CV>30</PSI_CV>
  <PSB_CV>30</PSB_CV>
  <PSE_CV>30</PSE_CV>
  <CLCin>0</CLCin>
  <CLCin_CV>30</CLCin_CV>
  <CLCout>0</CLCout>
  <CLCout_CV>30</CLCout_CV>
  <CLIin>0</CLIin>
  <CLIin_CV>30</CLIin_CV>
  <CLIout>0</CLIout>
  <CLIout_CV>30</CLIout_CV>
  <CLBin>0</CLBin>
  <CLBin_CV>30</CLBin_CV>
  <CLBout>0</CLBout>
  <CLBout_CV>30</CLBout_CV>
  <Brain_kendo>0.00067</Brain_kendo>
  <Brain_kendo_CV>30</Brain_kendo_CV>
  <Brain_krc>8.33</Brain_krc>
  <Brain_krc_CV>30</Brain_krc_CV>
  <Brain_ktrans>8.33</Brain_ktrans>
  <Brain_ktrans_CV>30</Brain_ktrans_CV>
  <Brain_kdeg>0</Brain_kdeg>
  <Brain_kdeg_CV>30</Brain_kdeg_CV>
  <idCLPDCheck>false</idCLPDCheck>
  <idCLpdAdipose>0.1</idCLpdAdipose>
  <idCLpdBone>0.1</idCLpdBone>
  <idCLpdBrain>0.1</idCLpdBrain>
  <idCLpdGut>0.1</idCLpdGut>
  <idCLpdHeart>0.1</idCLpdHeart>
  <idCLpdKidney>0.1</idCLpdKidney>
  <idCLpdLiver>0.1</idCLpdLiver>
  <idCLpdLung>0.1</idCLpdLung>
  <idCLpdMuscle>0.1</idCLpdMuscle>
  <idCLpdSkin>0.1</idCLpdSkin>
  <idCLpdSpleen>0.1</idCLpdSpleen>
  <idCLpdPlasma>0.1</idCLpdPlasma>
  <idCLpdRBC>0.1</idCLpdRBC>
  <idCLpdAddOrgan>0.1</idCLpdAddOrgan>
  <idfuIWCheckAdipose>false</idfuIWCheckAdipose>
  <idfuIWCheckBone>false</idfuIWCheckBone>
  <idfuIWCheckBrain>false</idfuIWCheckBrain>
  <idfuIWCheckGut>false</idfuIWCheckGut>
  <idfuIWCheckHeart>false</idfuIWCheckHeart>
  <idfuIWCheckKidney>false</idfuIWCheckKidney>
  <idfuIWCheckLiver>false</idfuIWCheckLiver>
  <idfuIWCheckLung>false</idfuIWCheckLung>
  <idfuIWCheckMuscle>false</idfuIWCheckMuscle>
  <idfuIWCheckSkin>false</idfuIWCheckSkin>
  <idfuIWCheckSpleen>false</idfuIWCheckSpleen>
  <idfuIWCheckPlasma>false</idfuIWCheckPlasma>
  <idfuIWCheckRBC>false</idfuIWCheckRBC>
  <idfuIWCheckAddOrgan>false</idfuIWCheckAddOrgan>
  <idfuIWCheckFetoPlacenta>false</idfuIWCheckFetoPlacenta>
  <idfuIWCheckPancreas>false</idfuIWCheckPancreas>
  <idfuIWAdipose>0.1</idfuIWAdipose>
  <idfuIWBone>0.1</idfuIWBone>
  <idfuIWBrain>0.1</idfuIWBrain>
  <idfuIWGut>0.1</idfuIWGut>
  <idfuIWHeart>0.1</idfuIWHeart>
  <idfuIWKidney>0.1</idfuIWKidney>
  <idfuIWLiver>0.1</idfuIWLiver>
  <idfuIWLung>0.1</idfuIWLung>
  <idfuIWMuscle>0.1</idfuIWMuscle>
  <idfuIWSkin>0.1</idfuIWSkin>
  <idfuIWSpleen>0.1</idfuIWSpleen>
  <idfuIWPlasma>0.1</idfuIWPlasma>
  <idfuIWRBC>0.1</idfuIWRBC>
  <idfuIWAddOrgan>0.1</idfuIWAddOrgan>
  <idfuIWFetoPlacenta>0.1</idfuIWFetoPlacenta>
  <idfuIWPancreas>0.1</idfuIWPancreas>
  <idfuIWAdiposePredicted>0.1</idfuIWAdiposePredicted>
  <idfuIWBonePredicted>0.1</idfuIWBonePredicted>
  <idfuIWBrainPredicted>0.1</idfuIWBrainPredicted>
  <idfuIWGutPredicted>0.1</idfuIWGutPredicted>
  <idfuIWHeartPredicted>0.1</idfuIWHeartPredicted>
  <idfuIWKidneyPredicted>0.1</idfuIWKidneyPredicted>
  <idfuIWLiverPredicted>0.029635116119679349</idfuIWLiverPredicted>
  <idfuIWLungPredicted>0.1</idfuIWLungPredicted>
  <idfuIWMusclePredicted>0.1</idfuIWMusclePredicted>
  <idfuIWSkinPredicted>0.1</idfuIWSkinPredicted>
  <idfuIWSpleenPredicted>0.1</idfuIWSpleenPredicted>
  <idfuIWPlasmaPredicted>0.1</idfuIWPlasmaPredicted>
  <idfuIWRBCPredicted>0.1</idfuIWRBCPredicted>
  <idfuIWAddOrganPredicted>0.025211729585343349</idfuIWAddOrganPredicted>
  <idfuIWFetoPlacentaPredicted>0.1</idfuIWFetoPlacentaPredicted>
  <idfuIWPancreasPredicted>0.1</idfuIWPancreasPredicted>
  <idfuEWCheckAdipose>false</idfuEWCheckAdipose>
  <idfuEWCheckBone>false</idfuEWCheckBone>
  <idfuEWCheckBrain>false</idfuEWCheckBrain>
  <idfuEWCheckGut>false</idfuEWCheckGut>
  <idfuEWCheckHeart>false</idfuEWCheckHeart>
  <idfuEWCheckKidney>false</idfuEWCheckKidney>
  <idfuEWCheckLiver>false</idfuEWCheckLiver>
  <idfuEWCheckLung>false</idfuEWCheckLung>
  <idfuEWCheckMuscle>false</idfuEWCheckMuscle>
  <idfuEWCheckSkin>false</idfuEWCheckSkin>
  <idfuEWCheckSpleen>false</idfuEWCheckSpleen>
  <idfuEWCheckPlasma>false</idfuEWCheckPlasma>
  <idfuEWCheckRBC>false</idfuEWCheckRBC>
  <idfuEWCheckAddOrgan>false</idfuEWCheckAddOrgan>
  <idfuEWCheckFetoPlacenta>false</idfuEWCheckFetoPlacenta>
  <idfuEWCheckPancreas>false</idfuEWCheckPancreas>
  <idfuEWAdipose>0.1</idfuEWAdipose>
  <idfuEWBone>0.1</idfuEWBone>
  <idfuEWBrain>0.1</idfuEWBrain>
  <idfuEWGut>0.1</idfuEWGut>
  <idfuEWHeart>0.1</idfuEWHeart>
  <idfuEWKidney>0.1</idfuEWKidney>
  <idfuEWLiver>0.1</idfuEWLiver>
  <idfuEWLung>0.1</idfuEWLung>
  <idfuEWMuscle>0.1</idfuEWMuscle>
  <idfuEWSkin>0.1</idfuEWSkin>
  <idfuEWSpleen>0.1</idfuEWSpleen>
  <idfuEWPlasma>0.1</idfuEWPlasma>
  <idfuEWRBC>0.1</idfuEWRBC>
  <idfuEWAddOrgan>0.1</idfuEWAddOrgan>
  <idfuEWFetoPlacenta>0.1</idfuEWFetoPlacenta>
  <idfuEWPancreas>0.1</idfuEWPancreas>
  <idfuEWAdiposePredicted>0.1</idfuEWAdiposePredicted>
  <idfuEWBonePredicted>0.1</idfuEWBonePredicted>
  <idfuEWBrainPredicted>0.1</idfuEWBrainPredicted>
  <idfuEWGutPredicted>0.1</idfuEWGutPredicted>
  <idfuEWHeartPredicted>0.1</idfuEWHeartPredicted>
  <idfuEWKidneyPredicted>0.1</idfuEWKidneyPredicted>
  <idfuEWLiverPredicted>1</idfuEWLiverPredicted>
  <idfuEWLungPredicted>0.1</idfuEWLungPredicted>
  <idfuEWMusclePredicted>0.1</idfuEWMusclePredicted>
  <idfuEWSkinPredicted>0.1</idfuEWSkinPredicted>
  <idfuEWSpleenPredicted>0.1</idfuEWSpleenPredicted>
  <idfuEWPlasmaPredicted>0.1</idfuEWPlasmaPredicted>
  <idfuEWRBCPredicted>0.1</idfuEWRBCPredicted>
  <idfuEWAddOrganPredicted>1</idfuEWAddOrganPredicted>
  <idfuEWFetoPlacentaPredicted>0.1</idfuEWFetoPlacentaPredicted>
  <idfuEWPancreasPredicted>0.1</idfuEWPancreasPredicted>
  <idReplacementOrganCheck>false</idReplacementOrganCheck>
  <idReplacedOrgan>0</idReplacedOrgan>
  <idUserDefinedOrganCheck>false</idUserDefinedOrganCheck>
  <UserDefinedOrganType>0</UserDefinedOrganType>
  <idReplacementOrganCLPD>0.1</idReplacementOrganCLPD>
  <idfuIWReplacementOrganCheck>false</idfuIWReplacementOrganCheck>
  <idfuEWReplacementOrganCheck>false</idfuEWReplacementOrganCheck>
  <idfuIWReplacementOrgan>0.1</idfuIWReplacementOrgan>
  <idfuEWReplacementOrgan>0.1</idfuEWReplacementOrgan>
  <idfuIWRepOrganPredicted>0.025211729585343349</idfuIWRepOrganPredicted>
  <idfuEWRepOrganPredicted>1</idfuEWRepOrganPredicted>
  <idColonSSCheck>false</idColonSSCheck>
  <idPermLtdKidneyModelCheck>false</idPermLtdKidneyModelCheck>
  <idKidneyCLpdBasal>0</idKidneyCLpdBasal>
  <idKidneyCLpdApical>0</idKidneyCLpdApical>
  <idfuKindneyCellCheck>true</idfuKindneyCellCheck>
  <idfuKidneyCell>1</idfuKidneyCell>
  <idfuKidneyCellPredicted>0.050767233696737767</idfuKidneyCellPredicted>
  <idfuUrine>1</idfuUrine>
  <idKidneyCLpdBasalCheck>false</idKidneyCLpdBasalCheck>
  <idKidneyCLpdApicalCheck>false</idKidneyCLpdApicalCheck>
  <idKidneySegBasalGlom>0</idKidneySegBasalGlom>
  <idKidneySegBasalpt1>0</idKidneySegBasalpt1>
  <idKidneySegBasalpt2>0</idKidneySegBasalpt2>
  <idKidneySegBasalpt3>0</idKidneySegBasalpt3>
  <idKidneySegBasalhe>0</idKidneySegBasalhe>
  <idKidneySegBasaldt>0</idKidneySegBasaldt>
  <idKidneySegBasalcd1>0</idKidneySegBasalcd1>
  <idKidneySegBasalcd2>0</idKidneySegBasalcd2>
  <idKidneySegBasalBlad>0</idKidneySegBasalBlad>
  <idKidneySegApicalGlom>0</idKidneySegApicalGlom>
  <idKidneySegApicalpt1>0</idKidneySegApicalpt1>
  <idKidneySegApicalpt2>0</idKidneySegApicalpt2>
  <idKidneySegApicalpt3>0</idKidneySegApicalpt3>
  <idKidneySegApicalhe>0</idKidneySegApicalhe>
  <idKidneySegApicaldt>0</idKidneySegApicaldt>
  <idKidneySegApicalcd1>0</idKidneySegApicalcd1>
  <idKidneySegApicalcd2>0</idKidneySegApicalcd2>
  <idKidneySegApicalBlad>0</idKidneySegApicalBlad>
  <idMoleculeType>0</idMoleculeType>
  <idFcRnKD>0.728</idFcRnKD>
  <idFcRnKDCV>30</idFcRnKDCV>
  <idCLsc>20</idCLsc>
  <idCLscCV>30</idCLscCV>
  <idCLim>20</idCLim>
  <idCLimCV>30</idCLimCV>
  <idCLRCV>30</idCLRCV>
  <idCatabolicCL>0.0175</idCatabolicCL>
  <idCatabolicCLCV>15</idCatabolicCLCV>
  <idTMDDKon>0</idTMDDKon>
  <idTMDDKoff>0</idTMDDKoff>
  <idTMDDKD>0</idTMDDKD>
  <idTMDDKint>0</idTMDDKint>
  <idTMDDKonCV>30</idTMDDKonCV>
  <idTMDDKoffCV>30</idTMDDKoffCV>
  <idTMDDKDCV>30</idTMDDKDCV>
  <idTMDDKintCV>30</idTMDDKintCV>
  <idTMDDInputConc>0</idTMDDInputConc>
  <idTMDDModel>0</idTMDDModel>
  <idTMDDRmaxOption>0</idTMDDRmaxOption>
  <idInVivoClearanceType>0</idInVivoClearanceType>
  <idTMDDKss>0</idTMDDKss>
  <idTMDDKssCV>30</idTMDDKssCV>
  <idTMDDVmax>0</idTMDDVmax>
  <idTMDDVmaxCV>30</idTMDDVmaxCV>
  <idTMDDFA>1</idTMDDFA>
  <idTMDDFACV>30</idTMDDFACV>
  <idTMDDKm>0</idTMDDKm>
  <idTMDDKmCV>30</idTMDDKmCV>
  <idTMDDKon2>0</idTMDDKon2>
  <idTMDDKoff2>0</idTMDDKoff2>
  <idTMDDKD2>0</idTMDDKD2>
  <idTMDDKint2>0</idTMDDKint2>
  <idTMDDKon2CV>30</idTMDDKon2CV>
  <idTMDDKoff2CV>30</idTMDDKoff2CV>
  <idTMDDKD2CV>30</idTMDDKD2CV>
  <idTMDDKint2CV>30</idTMDDKint2CV>
  <idTMDDKss2>0</idTMDDKss2>
  <idTMDDKss2CV>30</idTMDDKss2CV>
  <idTMDDVmax2>0</idTMDDVmax2>
  <idTMDDVmax2CV>30</idTMDDVmax2CV>
  <idTMDDFA2>1</idTMDDFA2>
  <idTMDDFA2CV>30</idTMDDFA2CV>
  <idTMDDKm2>0</idTMDDKm2>
  <idTMDDKm2CV>30</idTMDDKm2CV>
  <idTMDDTarget2>0</idTMDDTarget2>
  <idTMDDInputConc2>0</idTMDDInputConc2>
  <idRenalCLCalcDogName>0</idRenalCLCalcDogName>
  <idRenalCLCalcDogEnabled>false</idRenalCLCalcDogEnabled>
  <idRenalCLCalcDogClearance>0</idRenalCLCalcDogClearance>
  <idRenalCLCalcDogFu>0</idRenalCLCalcDogFu>
  <idRenalCLCalcDogBodyweight>0</idRenalCLCalcDogBodyweight>
  <idRenalCLCalcDogGFR>0</idRenalCLCalcDogGFR>
  <idRenalCLCalcDogQr>0</idRenalCLCalcDogQr>
  <idRenalCLCalcDogKidneyWeight>0</idRenalCLCalcDogKidneyWeight>
  <idRenalCLCalcMouseName>0</idRenalCLCalcMouseName>
  <idRenalCLCalcMouseEnabled>false</idRenalCLCalcMouseEnabled>
  <idRenalCLCalcMouseClearance>0</idRenalCLCalcMouseClearance>
  <idRenalCLCalcMouseFu>0</idRenalCLCalcMouseFu>
  <idRenalCLCalcMouseBodyweight>0</idRenalCLCalcMouseBodyweight>
  <idRenalCLCalcMouseGFR>0</idRenalCLCalcMouseGFR>
  <idRenalCLCalcMouseQr>0</idRenalCLCalcMouseQr>
  <idRenalCLCalcMouseKidneyWeight>0</idRenalCLCalcMouseKidneyWeight>
  <idRenalCLCalcRatName>0</idRenalCLCalcRatName>
  <idRenalCLCalcRatEnabled>false</idRenalCLCalcRatEnabled>
  <idRenalCLCalcRatClearance>0</idRenalCLCalcRatClearance>
  <idRenalCLCalcRatFu>0</idRenalCLCalcRatFu>
  <idRenalCLCalcRatBodyweight>0</idRenalCLCalcRatBodyweight>
  <idRenalCLCalcRatGFR>0</idRenalCLCalcRatGFR>
  <idRenalCLCalcRatQr>0</idRenalCLCalcRatQr>
  <idRenalCLCalcRatKidneyWeight>0</idRenalCLCalcRatKidneyWeight>
  <idRenalCLCalcMonkeyName>0</idRenalCLCalcMonkeyName>
  <idRenalCLCalcMonkeyEnabled>false</idRenalCLCalcMonkeyEnabled>
  <idRenalCLCalcMonkeyClearance>0</idRenalCLCalcMonkeyClearance>
  <idRenalCLCalcMonkeyFu>0</idRenalCLCalcMonkeyFu>
  <idRenalCLCalcMonkeyBodyweight>0</idRenalCLCalcMonkeyBodyweight>
  <idRenalCLCalcMonkeyGFR>0</idRenalCLCalcMonkeyGFR>
  <idRenalCLCalcMonkeyQr>0</idRenalCLCalcMonkeyQr>
  <idRenalCLCalcMonkeyKidneyWeight>0</idRenalCLCalcMonkeyKidneyWeight>
  <idRenalCLCalcUserName>0</idRenalCLCalcUserName>
  <idRenalCLCalcUserEnabled>false</idRenalCLCalcUserEnabled>
  <idRenalCLCalcUserClearance>0</idRenalCLCalcUserClearance>
  <idRenalCLCalcUserFu>0</idRenalCLCalcUserFu>
  <idRenalCLCalcUserBodyweight>0</idRenalCLCalcUserBodyweight>
  <idRenalCLCalcUserGFR>0</idRenalCLCalcUserGFR>
  <idRenalCLCalcUserQr>0</idRenalCLCalcUserQr>
  <idRenalCLCalcUserKidneyWeight>0</idRenalCLCalcUserKidneyWeight>
  <idRenalCLCalcParamsMethod>0</idRenalCLCalcParamsMethod>
  <idRenalCLCalcParamsSingleMethod>0</idRenalCLCalcParamsSingleMethod>
  <idRenalCLCalcParamsMultiMethod>0</idRenalCLCalcParamsMultiMethod>
  <idRenalCLCalcParamsAddFuCorrection>false</idRenalCLCalcParamsAddFuCorrection>
  <idRenalCLCalcParamsAddQRCorrection>false</idRenalCLCalcParamsAddQRCorrection>
  <idRenalCLCalcParamsMultiExponent>0</idRenalCLCalcParamsMultiExponent>
  <idRenalCLCalcParamsSingleExponent>0</idRenalCLCalcParamsSingleExponent>
  <idRenalCLCalcParamsSingleCoefficient>0</idRenalCLCalcParamsSingleCoefficient>
  <idBioCLCalcDogName>Dog</idBioCLCalcDogName>
  <idBioCLCalcDogEnabled>false</idBioCLCalcDogEnabled>
  <idBioCLCalcDogClearance>0</idBioCLCalcDogClearance>
  <idBioCLCalcDogBodyweight>10</idBioCLCalcDogBodyweight>
  <idBioCLCalcDogMLP>0</idBioCLCalcDogMLP>
  <idBioCLCalcDogBrainWeight>80</idBioCLCalcDogBrainWeight>
  <idBioCLCalcMouseName>Mouse</idBioCLCalcMouseName>
  <idBioCLCalcMouseEnabled>false</idBioCLCalcMouseEnabled>
  <idBioCLCalcMouseClearance>0</idBioCLCalcMouseClearance>
  <idBioCLCalcMouseBodyweight>0.025</idBioCLCalcMouseBodyweight>
  <idBioCLCalcMouseMLP>0</idBioCLCalcMouseMLP>
  <idBioCLCalcMouseBrainWeight>0.36</idBioCLCalcMouseBrainWeight>
  <idBioCLCalcRatName>Rat</idBioCLCalcRatName>
  <idBioCLCalcRatEnabled>false</idBioCLCalcRatEnabled>
  <idBioCLCalcRatClearance>0</idBioCLCalcRatClearance>
  <idBioCLCalcRatBodyweight>0.25</idBioCLCalcRatBodyweight>
  <idBioCLCalcRatMLP>0</idBioCLCalcRatMLP>
  <idBioCLCalcRatBrainWeight>1.8</idBioCLCalcRatBrainWeight>
  <idBioCLCalcMonkeyName>Monkey</idBioCLCalcMonkeyName>
  <idBioCLCalcMonkeyEnabled>false</idBioCLCalcMonkeyEnabled>
  <idBioCLCalcMonkeyClearance>0</idBioCLCalcMonkeyClearance>
  <idBioCLCalcMonkeyBodyweight>5</idBioCLCalcMonkeyBodyweight>
  <idBioCLCalcMonkeyMLP>0</idBioCLCalcMonkeyMLP>
  <idBioCLCalcMonkeyBrainWeight>90</idBioCLCalcMonkeyBrainWeight>
  <idBioCLCalcUserName>User</idBioCLCalcUserName>
  <idBioCLCalcUserEnabled>false</idBioCLCalcUserEnabled>
  <idBioCLCalcUserClearance>0</idBioCLCalcUserClearance>
  <idBioCLCalcUserBodyweight>0.001</idBioCLCalcUserBodyweight>
  <idBioCLCalcUserMLP>0</idBioCLCalcUserMLP>
  <idBioCLCalcUserBrainWeight>0.0001</idBioCLCalcUserBrainWeight>
  <idBioCLCalcParamsMethod>0</idBioCLCalcParamsMethod>
  <idBioCLCalcParamsSingleMethod>0</idBioCLCalcParamsSingleMethod>
  <idBioCLCalcParamsMultiMethod>0</idBioCLCalcParamsMultiMethod>
  <idBioCLCalcParamsAddFuCorrection>false</idBioCLCalcParamsAddFuCorrection>
  <idBioCLCalcParamsAddQRCorrection>false</idBioCLCalcParamsAddQRCorrection>
  <idBioCLCalcParamsMultiExponent>0</idBioCLCalcParamsMultiExponent>
  <idBioCLCalcParamsSingleExponent>0</idBioCLCalcParamsSingleExponent>
  <idBioCLCalcParamsSingleCoefficient>0</idBioCLCalcParamsSingleCoefficient>
  <idUsingTMDDSwitch>false</idUsingTMDDSwitch>
  <idTMDDInputUnits>1</idTMDDInputUnits>
  <idTMDDTarget>0</idTMDDTarget>
  <id_Skin_CL>30</id_Skin_CL>
  <id_Skin_Vmax>30</id_Skin_Vmax>
  <id_Skin_Km>30</id_Skin_Km>
  <idSkinAddClearanceCV>30</idSkinAddClearanceCV>
  <idSkinSwitchVmax>false</idSkinSwitchVmax>
  <idDermalApplicationLayerThickness>0.2</idDermalApplicationLayerThickness>
  <idSecondSiteDermalApplicationLayerThickness>0</idSecondSiteDermalApplicationLayerThickness>
  <idSkinfuSC>1</idSkinfuSC>
  <idSkinSurfacefui>1</idSkinSurfacefui>
  <idApplicationDuration>1</idApplicationDuration>
  <idApplicationDurationSwitch>false</idApplicationDurationSwitch>
  <idStratumCorneumUnionisedSwitch>0</idStratumCorneumUnionisedSwitch>
  <idRadioStratumCorneumUnionisedUser>0</idRadioStratumCorneumUnionisedUser>
  <idRadioStratumCorneumUnionisedPredicted>0</idRadioStratumCorneumUnionisedPredicted>
  <idStratumCorneumUnionisedUser>30</idStratumCorneumUnionisedUser>
  <idStratumCorneumUnionisedPredicted>15.993370567708904</idStratumCorneumUnionisedPredicted>
  <idStratumCorneumUnionisedCV>30</idStratumCorneumUnionisedCV>
  <idStratumCorneumIonisedUser>0.0001</idStratumCorneumIonisedUser>
  <idStratumCorneumIonisedCV>30</idStratumCorneumIonisedCV>
  <idSkinFormulationType>0</idSkinFormulationType>
  <idRadioSFTAqSolution>0</idRadioSFTAqSolution>
  <idRadioSFTNonAqSolution>0</idRadioSFTNonAqSolution>
  <idRadioSFTDermalPatch>0</idRadioSFTDermalPatch>
  <idDermalPatchType>0</idDermalPatchType>
  <idRadioDPTZeroOrder>0</idRadioDPTZeroOrder>
  <idRadioDPTFirstOrder>0</idRadioDPTFirstOrder>
  <idRadioDPTControlledRelease>0</idRadioDPTControlledRelease>
  <idZeroOrderReleaseRate>1</idZeroOrderReleaseRate>
  <idFirstOrderReleaseRateConst>1</idFirstOrderReleaseRateConst>
  <idDermalPatchReleaseTime1>0</idDermalPatchReleaseTime1>
  <idDermalPatchReleaseTime2>1</idDermalPatchReleaseTime2>
  <idDermalPatchReleaseTime3>0</idDermalPatchReleaseTime3>
  <idDermalPatchReleaseTime4>0</idDermalPatchReleaseTime4>
  <idDermalPatchReleaseTime5>0</idDermalPatchReleaseTime5>
  <idDermalPatchReleaseTime6>0</idDermalPatchReleaseTime6>
  <idDermalPatchReleaseTime7>0</idDermalPatchReleaseTime7>
  <idDermalPatchReleaseTime8>0</idDermalPatchReleaseTime8>
  <idDermalPatchReleaseTime9>0</idDermalPatchReleaseTime9>
  <idDermalPatchReleaseTime10>0</idDermalPatchReleaseTime10>
  <idDermalPatchReleaseTime11>0</idDermalPatchReleaseTime11>
  <idDermalPatchReleaseTime12>0</idDermalPatchReleaseTime12>
  <idDermalPatchReleaseTime13>0</idDermalPatchReleaseTime13>
  <idDermalPatchReleaseTime14>0</idDermalPatchReleaseTime14>
  <idDermalPatchReleaseTime15>0</idDermalPatchReleaseTime15>
  <idDermalPatchReleaseTime16>0</idDermalPatchReleaseTime16>
  <idDermalPatchReleaseTime17>0</idDermalPatchReleaseTime17>
  <idDermalPatchReleaseTime18>0</idDermalPatchReleaseTime18>
  <idDermalPatchReleaseTime19>0</idDermalPatchReleaseTime19>
  <idDermalPatchReleaseTime20>0</idDermalPatchReleaseTime20>
  <idDermalPatchReleaseRelease1>0</idDermalPatchReleaseRelease1>
  <idDermalPatchReleaseRelease2>100</idDermalPatchReleaseRelease2>
  <idDermalPatchReleaseRelease3>0</idDermalPatchReleaseRelease3>
  <idDermalPatchReleaseRelease4>0</idDermalPatchReleaseRelease4>
  <idDermalPatchReleaseRelease5>0</idDermalPatchReleaseRelease5>
  <idDermalPatchReleaseRelease6>0</idDermalPatchReleaseRelease6>
  <idDermalPatchReleaseRelease7>0</idDermalPatchReleaseRelease7>
  <idDermalPatchReleaseRelease8>0</idDermalPatchReleaseRelease8>
  <idDermalPatchReleaseRelease9>0</idDermalPatchReleaseRelease9>
  <idDermalPatchReleaseRelease10>0</idDermalPatchReleaseRelease10>
  <idDermalPatchReleaseRelease11>0</idDermalPatchReleaseRelease11>
  <idDermalPatchReleaseRelease12>0</idDermalPatchReleaseRelease12>
  <idDermalPatchReleaseRelease13>0</idDermalPatchReleaseRelease13>
  <idDermalPatchReleaseRelease14>0</idDermalPatchReleaseRelease14>
  <idDermalPatchReleaseRelease15>0</idDermalPatchReleaseRelease15>
  <idDermalPatchReleaseRelease16>0</idDermalPatchReleaseRelease16>
  <idDermalPatchReleaseRelease17>0</idDermalPatchReleaseRelease17>
  <idDermalPatchReleaseRelease18>0</idDermalPatchReleaseRelease18>
  <idDermalPatchReleaseRelease19>0</idDermalPatchReleaseRelease19>
  <idDermalPatchReleaseRelease20>0</idDermalPatchReleaseRelease20>
  <idDermalPatchReleaseCV1>0</idDermalPatchReleaseCV1>
  <idDermalPatchReleaseCV2>10</idDermalPatchReleaseCV2>
  <idDermalPatchReleaseCV3>10</idDermalPatchReleaseCV3>
  <idDermalPatchReleaseCV4>10</idDermalPatchReleaseCV4>
  <idDermalPatchReleaseCV5>10</idDermalPatchReleaseCV5>
  <idDermalPatchReleaseCV6>10</idDermalPatchReleaseCV6>
  <idDermalPatchReleaseCV7>10</idDermalPatchReleaseCV7>
  <idDermalPatchReleaseCV8>10</idDermalPatchReleaseCV8>
  <idDermalPatchReleaseCV9>10</idDermalPatchReleaseCV9>
  <idDermalPatchReleaseCV10>10</idDermalPatchReleaseCV10>
  <idDermalPatchReleaseCV11>10</idDermalPatchReleaseCV11>
  <idDermalPatchReleaseCV12>10</idDermalPatchReleaseCV12>
  <idDermalPatchReleaseCV13>10</idDermalPatchReleaseCV13>
  <idDermalPatchReleaseCV14>10</idDermalPatchReleaseCV14>
  <idDermalPatchReleaseCV15>10</idDermalPatchReleaseCV15>
  <idDermalPatchReleaseCV16>10</idDermalPatchReleaseCV16>
  <idDermalPatchReleaseCV17>10</idDermalPatchReleaseCV17>
  <idDermalPatchReleaseCV18>10</idDermalPatchReleaseCV18>
  <idDermalPatchReleaseCV19>10</idDermalPatchReleaseCV19>
  <idDermalPatchReleaseCV20>10</idDermalPatchReleaseCV20>
  <idDermalPatchProfileCount>2</idDermalPatchProfileCount>
  <idDermalPatchInterpolationType>0</idDermalPatchInterpolationType>
  <idDermalPatchProfileType>0</idDermalPatchProfileType>
  <idDermalPatchProfileWeibullFmax>0</idDermalPatchProfileWeibullFmax>
  <idDermalPatchProfileWeibullAlpha>10</idDermalPatchProfileWeibullAlpha>
  <idDermalPatchProfileWeibullBeta>10</idDermalPatchProfileWeibullBeta>
  <idDermalPatchProfileWeibullLag>0</idDermalPatchProfileWeibullLag>
  <DermalPatchProfileWeibullFmaxCV>10</DermalPatchProfileWeibullFmaxCV>
  <DermalPatchProfileWeibullAlphaCV>10</DermalPatchProfileWeibullAlphaCV>
  <DermalPatchProfileWeibullBetaCV>10</DermalPatchProfileWeibullBetaCV>
  <DermalPatchProfileWeibullLagCV>10</DermalPatchProfileWeibullLagCV>
  <idDermalPatchProfileWeibullCV>10</idDermalPatchProfileWeibullCV>
  <VehicleEvaporationReleaseTime0>0</VehicleEvaporationReleaseTime0>
  <VehicleEvaporationReleaseTime1>0</VehicleEvaporationReleaseTime1>
  <VehicleEvaporationReleaseTime2>0</VehicleEvaporationReleaseTime2>
  <VehicleEvaporationReleaseTime3>0</VehicleEvaporationReleaseTime3>
  <VehicleEvaporationReleaseTime4>0</VehicleEvaporationReleaseTime4>
  <VehicleEvaporationReleaseTime5>0</VehicleEvaporationReleaseTime5>
  <VehicleEvaporationReleaseTime6>0</VehicleEvaporationReleaseTime6>
  <VehicleEvaporationReleaseTime7>0</VehicleEvaporationReleaseTime7>
  <VehicleEvaporationReleaseTime8>0</VehicleEvaporationReleaseTime8>
  <VehicleEvaporationReleaseTime9>0</VehicleEvaporationReleaseTime9>
  <VehicleEvaporationReleaseTime10>0</VehicleEvaporationReleaseTime10>
  <VehicleEvaporationReleaseTime11>0</VehicleEvaporationReleaseTime11>
  <VehicleEvaporationReleaseTime12>0</VehicleEvaporationReleaseTime12>
  <VehicleEvaporationReleaseTime13>0</VehicleEvaporationReleaseTime13>
  <VehicleEvaporationReleaseTime14>0</VehicleEvaporationReleaseTime14>
  <VehicleEvaporationReleaseTime15>0</VehicleEvaporationReleaseTime15>
  <VehicleEvaporationReleaseTime16>0</VehicleEvaporationReleaseTime16>
  <VehicleEvaporationReleaseTime17>0</VehicleEvaporationReleaseTime17>
  <VehicleEvaporationReleaseTime18>0</VehicleEvaporationReleaseTime18>
  <VehicleEvaporationReleaseTime19>0</VehicleEvaporationReleaseTime19>
  <VehicleEvaporationRelease0>0</VehicleEvaporationRelease0>
  <VehicleEvaporationRelease1>100</VehicleEvaporationRelease1>
  <VehicleEvaporationRelease2>0</VehicleEvaporationRelease2>
  <VehicleEvaporationRelease3>0</VehicleEvaporationRelease3>
  <VehicleEvaporationRelease4>0</VehicleEvaporationRelease4>
  <VehicleEvaporationRelease5>0</VehicleEvaporationRelease5>
  <VehicleEvaporationRelease6>0</VehicleEvaporationRelease6>
  <VehicleEvaporationRelease7>0</VehicleEvaporationRelease7>
  <VehicleEvaporationRelease8>0</VehicleEvaporationRelease8>
  <VehicleEvaporationRelease9>0</VehicleEvaporationRelease9>
  <VehicleEvaporationRelease10>0</VehicleEvaporationRelease10>
  <VehicleEvaporationRelease11>0</VehicleEvaporationRelease11>
  <VehicleEvaporationRelease12>0</VehicleEvaporationRelease12>
  <VehicleEvaporationRelease13>0</VehicleEvaporationRelease13>
  <VehicleEvaporationRelease14>0</VehicleEvaporationRelease14>
  <VehicleEvaporationRelease15>0</VehicleEvaporationRelease15>
  <VehicleEvaporationRelease16>0</VehicleEvaporationRelease16>
  <VehicleEvaporationRelease17>0</VehicleEvaporationRelease17>
  <VehicleEvaporationRelease18>0</VehicleEvaporationRelease18>
  <VehicleEvaporationRelease19>0</VehicleEvaporationRelease19>
  <VehicleEvaporationReleaseCV0>0</VehicleEvaporationReleaseCV0>
  <VehicleEvaporationReleaseCV1>0</VehicleEvaporationReleaseCV1>
  <VehicleEvaporationReleaseCV2>0</VehicleEvaporationReleaseCV2>
  <VehicleEvaporationReleaseCV3>0</VehicleEvaporationReleaseCV3>
  <VehicleEvaporationReleaseCV4>0</VehicleEvaporationReleaseCV4>
  <VehicleEvaporationReleaseCV5>0</VehicleEvaporationReleaseCV5>
  <VehicleEvaporationReleaseCV6>0</VehicleEvaporationReleaseCV6>
  <VehicleEvaporationReleaseCV7>0</VehicleEvaporationReleaseCV7>
  <VehicleEvaporationReleaseCV8>0</VehicleEvaporationReleaseCV8>
  <VehicleEvaporationReleaseCV9>0</VehicleEvaporationReleaseCV9>
  <VehicleEvaporationReleaseCV10>0</VehicleEvaporationReleaseCV10>
  <VehicleEvaporationReleaseCV11>0</VehicleEvaporationReleaseCV11>
  <VehicleEvaporationReleaseCV12>0</VehicleEvaporationReleaseCV12>
  <VehicleEvaporationReleaseCV13>0</VehicleEvaporationReleaseCV13>
  <VehicleEvaporationReleaseCV14>0</VehicleEvaporationReleaseCV14>
  <VehicleEvaporationReleaseCV15>0</VehicleEvaporationReleaseCV15>
  <VehicleEvaporationReleaseCV16>0</VehicleEvaporationReleaseCV16>
  <VehicleEvaporationReleaseCV17>0</VehicleEvaporationReleaseCV17>
  <VehicleEvaporationReleaseCV18>0</VehicleEvaporationReleaseCV18>
  <VehicleEvaporationReleaseCV19>0</VehicleEvaporationReleaseCV19>
  <VehicleEvaporationProfileWeibullFmax>100</VehicleEvaporationProfileWeibullFmax>
  <VehicleEvaporationProfileWeibullAlpha>2</VehicleEvaporationProfileWeibullAlpha>
  <VehicleEvaporationProfileWeibullBeta>1</VehicleEvaporationProfileWeibullBeta>
  <VehicleEvaporationProfileWeibullFmaxCV>10</VehicleEvaporationProfileWeibullFmaxCV>
  <VehicleEvaporationProfileWeibullAlphaCV>10</VehicleEvaporationProfileWeibullAlphaCV>
  <VehicleEvaporationProfileWeibullBetaCV>10</VehicleEvaporationProfileWeibullBetaCV>
  <VehicleEvaporationProfileType>0</VehicleEvaporationProfileType>
  <VehicleEvaporationProfileInterpolationType>0</VehicleEvaporationProfileInterpolationType>
  <VehicleEvaporationProfileCount>2</VehicleEvaporationProfileCount>
  <IVIVC_Mode>0</IVIVC_Mode>
  <idIVIVCModel>0</idIVIVCModel>
  <idIVIVC_Type>0</idIVIVC_Type>
  <IVIVCStage>0</IVIVCStage>
  <idIVIVC_Diss_Model>0</idIVIVC_Diss_Model>
  <predictionWkspPath />
  <predictionDissDataFilePath />
  <PkDataFilePath />
  <dissDataFilePath />
  <idSlope_LinearModel>1</idSlope_LinearModel>
  <idIntercept_LinearModel>0</idIntercept_LinearModel>
  <idSlope_TimeScaling>1</idSlope_TimeScaling>
  <idIntercept_TimeScaling>0</idIntercept_TimeScaling>
  <idTM_TimeScaling>1</idTM_TimeScaling>
  <idLag_TimeScaling>0</idLag_TimeScaling>
  <idFMax_Weibull>100</idFMax_Weibull>
  <idLag_Weibull>0</idLag_Weibull>
  <idAlpha_Weibull>2</idAlpha_Weibull>
  <idBeta_Weibull>1</idBeta_Weibull>
  <idFmax_SigmoidHill>100</idFmax_SigmoidHill>
  <idLag_SigmoidHill>0</idLag_SigmoidHill>
  <idF50_SigmoidHill>50</idF50_SigmoidHill>
  <idGamma_SigmoidHill>1</idGamma_SigmoidHill>
  <idFMax_Weibull_Diss>100</idFMax_Weibull_Diss>
  <idLag_Weibull_Diss>0</idLag_Weibull_Diss>
  <idAlpha_Weibull_Diss>2</idAlpha_Weibull_Diss>
  <idBeta_Weibull_Diss>1</idBeta_Weibull_Diss>
  <idFmax_Hill_Diss>100</idFmax_Hill_Diss>
  <idLag_Hill_Diss>0</idLag_Hill_Diss>
  <idF50_Hill_Diss>50</idF50_Hill_Diss>
  <idGamma_Hill_Diss>1</idGamma_Hill_Diss>
  <idFormulation_Weighting_enabled>false</idFormulation_Weighting_enabled>
  <idSkinSurfacefuiCV>10</idSkinSurfacefuiCV>
  <RecHLM_UGT>0</RecHLM_UGT>
  <idFcRnKD2>2.912</idFcRnKD2>
  <idFcRnKD2CV>30</idFcRnKD2CV>
  <FcRnBindingSwitch>0</FcRnBindingSwitch>
  <idAvFreeCheckAdipose>false</idAvFreeCheckAdipose>
  <idAvFreeCheckBone>false</idAvFreeCheckBone>
  <idAvFreeCheckBrain>false</idAvFreeCheckBrain>
  <idAvFreeCheckGut>false</idAvFreeCheckGut>
  <idAvFreeCheckHeart>false</idAvFreeCheckHeart>
  <idAvFreeCheckKidney>false</idAvFreeCheckKidney>
  <idAvFreeCheckLiver>false</idAvFreeCheckLiver>
  <idAvFreeCheckLung>false</idAvFreeCheckLung>
  <idAvFreeCheckMuscle>false</idAvFreeCheckMuscle>
  <idAvFreeCheckSkin>false</idAvFreeCheckSkin>
  <idAvFreeCheckSpleen>false</idAvFreeCheckSpleen>
  <idAvFreeCheckPlasma>false</idAvFreeCheckPlasma>
  <idAvFreeCheckRBC>false</idAvFreeCheckRBC>
  <idAvFreeCheckAdditionalOrgan>false</idAvFreeCheckAdditionalOrgan>
  <idAvFreeCheckBrainCSF>false</idAvFreeCheckBrainCSF>
  <idAvFreeCheckFetoPlacenta>false</idAvFreeCheckFetoPlacenta>
  <idAvFreeCheckPancreas>false</idAvFreeCheckPancreas>
  <idAvBoundCheckAdipose>false</idAvBoundCheckAdipose>
  <idAvBoundCheckBone>false</idAvBoundCheckBone>
  <idAvBoundCheckBrain>false</idAvBoundCheckBrain>
  <idAvBoundCheckGut>false</idAvBoundCheckGut>
  <idAvBoundCheckHeart>false</idAvBoundCheckHeart>
  <idAvBoundCheckKidney>false</idAvBoundCheckKidney>
  <idAvBoundCheckLiver>false</idAvBoundCheckLiver>
  <idAvBoundCheckLung>false</idAvBoundCheckLung>
  <idAvBoundCheckMuscle>false</idAvBoundCheckMuscle>
  <idAvBoundCheckSkin>false</idAvBoundCheckSkin>
  <idAvBoundCheckSpleen>false</idAvBoundCheckSpleen>
  <idAvBoundCheckPlasma>false</idAvBoundCheckPlasma>
  <idAvBoundCheckRBC>false</idAvBoundCheckRBC>
  <idAvBoundCheckAdditionalOrgan>false</idAvBoundCheckAdditionalOrgan>
  <idAvBoundCheckBrainCSF>false</idAvBoundCheckBrainCSF>
  <idAvBoundCheckFetoPlacenta>false</idAvBoundCheckFetoPlacenta>
  <idAvBoundCheckPancreas>false</idAvBoundCheckPancreas>
  <BioPSsFreeCheckAdipose>false</BioPSsFreeCheckAdipose>
  <BioPSsFreeCheckBone>false</BioPSsFreeCheckBone>
  <BioPSsFreeCheckBrain>false</BioPSsFreeCheckBrain>
  <BioPSsFreeCheckGut>false</BioPSsFreeCheckGut>
  <BioPSsFreeCheckHeart>false</BioPSsFreeCheckHeart>
  <BioPSsFreeCheckKidney>false</BioPSsFreeCheckKidney>
  <BioPSsFreeCheckLiver>false</BioPSsFreeCheckLiver>
  <BioPSsFreeCheckLung>false</BioPSsFreeCheckLung>
  <BioPSsFreeCheckMuscle>false</BioPSsFreeCheckMuscle>
  <BioPSsFreeCheckSkin>false</BioPSsFreeCheckSkin>
  <BioPSsFreeCheckSpleen>false</BioPSsFreeCheckSpleen>
  <BioPSsFreeCheckPlasma>false</BioPSsFreeCheckPlasma>
  <BioPSsFreeCheckRBC>false</BioPSsFreeCheckRBC>
  <BioPSsFreeCheckAdditionalOrgan>true</BioPSsFreeCheckAdditionalOrgan>
  <BioPSsFreeCheckBrainCSF>false</BioPSsFreeCheckBrainCSF>
  <BioPSsFreeCheckFetoPlacenta>false</BioPSsFreeCheckFetoPlacenta>
  <BioPSsFreeCheckPancreas>false</BioPSsFreeCheckPancreas>
  <BioPSsBoundCheckAdipose>false</BioPSsBoundCheckAdipose>
  <BioPSsBoundCheckBone>false</BioPSsBoundCheckBone>
  <BioPSsBoundCheckBrain>false</BioPSsBoundCheckBrain>
  <BioPSsBoundCheckGut>false</BioPSsBoundCheckGut>
  <BioPSsBoundCheckHeart>false</BioPSsBoundCheckHeart>
  <BioPSsBoundCheckKidney>false</BioPSsBoundCheckKidney>
  <BioPSsBoundCheckLiver>false</BioPSsBoundCheckLiver>
  <BioPSsBoundCheckLung>false</BioPSsBoundCheckLung>
  <BioPSsBoundCheckMuscle>false</BioPSsBoundCheckMuscle>
  <BioPSsBoundCheckSkin>false</BioPSsBoundCheckSkin>
  <BioPSsBoundCheckSpleen>false</BioPSsBoundCheckSpleen>
  <BioPSsBoundCheckPlasma>false</BioPSsBoundCheckPlasma>
  <BioPSsBoundCheckRBC>false</BioPSsBoundCheckRBC>
  <BioPSsBoundCheckAdditionalOrgan>true</BioPSsBoundCheckAdditionalOrgan>
  <BioPSsBoundCheckBrainCSF>false</BioPSsBoundCheckBrainCSF>
  <BioPSsBoundCheckFetoPlacenta>false</BioPSsBoundCheckFetoPlacenta>
  <BioPSsBoundCheckPancreas>false</BioPSsBoundCheckPancreas>
  <BioPSlFreeCheckAdipose>false</BioPSlFreeCheckAdipose>
  <BioPSlFreeCheckBone>false</BioPSlFreeCheckBone>
  <BioPSlFreeCheckBrain>false</BioPSlFreeCheckBrain>
  <BioPSlFreeCheckGut>false</BioPSlFreeCheckGut>
  <BioPSlFreeCheckHeart>false</BioPSlFreeCheckHeart>
  <BioPSlFreeCheckKidney>false</BioPSlFreeCheckKidney>
  <BioPSlFreeCheckLiver>false</BioPSlFreeCheckLiver>
  <BioPSlFreeCheckLung>false</BioPSlFreeCheckLung>
  <BioPSlFreeCheckMuscle>false</BioPSlFreeCheckMuscle>
  <BioPSlFreeCheckSkin>false</BioPSlFreeCheckSkin>
  <BioPSlFreeCheckSpleen>false</BioPSlFreeCheckSpleen>
  <BioPSlFreeCheckPlasma>false</BioPSlFreeCheckPlasma>
  <BioPSlFreeCheckRBC>false</BioPSlFreeCheckRBC>
  <BioPSlFreeCheckAdditionalOrgan>true</BioPSlFreeCheckAdditionalOrgan>
  <BioPSlFreeCheckBrainCSF>false</BioPSlFreeCheckBrainCSF>
  <BioPSlFreeCheckFetoPlacenta>false</BioPSlFreeCheckFetoPlacenta>
  <BioPSlFreeCheckPancreas>false</BioPSlFreeCheckPancreas>
  <BioPSlBoundCheckAdipose>false</BioPSlBoundCheckAdipose>
  <BioPSlBoundCheckBone>false</BioPSlBoundCheckBone>
  <BioPSlBoundCheckBrain>false</BioPSlBoundCheckBrain>
  <BioPSlBoundCheckGut>false</BioPSlBoundCheckGut>
  <BioPSlBoundCheckHeart>false</BioPSlBoundCheckHeart>
  <BioPSlBoundCheckKidney>false</BioPSlBoundCheckKidney>
  <BioPSlBoundCheckLiver>false</BioPSlBoundCheckLiver>
  <BioPSlBoundCheckLung>false</BioPSlBoundCheckLung>
  <BioPSlBoundCheckMuscle>false</BioPSlBoundCheckMuscle>
  <BioPSlBoundCheckSkin>false</BioPSlBoundCheckSkin>
  <BioPSlBoundCheckSpleen>false</BioPSlBoundCheckSpleen>
  <BioPSlBoundCheckPlasma>false</BioPSlBoundCheckPlasma>
  <BioPSlBoundCheckRBC>false</BioPSlBoundCheckRBC>
  <BioPSlBoundCheckAdditionalOrgan>true</BioPSlBoundCheckAdditionalOrgan>
  <BioPSlBoundCheckBrainCSF>false</BioPSlBoundCheckBrainCSF>
  <BioPSlBoundCheckFetoPlacenta>false</BioPSlBoundCheckFetoPlacenta>
  <BioPSlBoundCheckPancreas>false</BioPSlBoundCheckPancreas>
  <idPSICheckAdipose>false</idPSICheckAdipose>
  <idPSICheckBone>false</idPSICheckBone>
  <idPSICheckBrain>false</idPSICheckBrain>
  <idPSICheckGut>false</idPSICheckGut>
  <idPSICheckHeart>false</idPSICheckHeart>
  <idPSICheckKidney>false</idPSICheckKidney>
  <idPSICheckLiver>false</idPSICheckLiver>
  <idPSICheckLung>false</idPSICheckLung>
  <idPSICheckMuscle>false</idPSICheckMuscle>
  <idPSICheckSkin>false</idPSICheckSkin>
  <idPSICheckSpleen>false</idPSICheckSpleen>
  <idPSICheckPlasma>false</idPSICheckPlasma>
  <idPSICheckRBC>false</idPSICheckRBC>
  <idPSICheckAdditionalOrgan>false</idPSICheckAdditionalOrgan>
  <idPSICheckBrainCSF>false</idPSICheckBrainCSF>
  <idPSICheckFetoPlacenta>false</idPSICheckFetoPlacenta>
  <idPSICheckPancreas>false</idPSICheckPancreas>
  <idFuintCheckAdipose>false</idFuintCheckAdipose>
  <idFuintCheckBone>false</idFuintCheckBone>
  <idFuintCheckBrain>false</idFuintCheckBrain>
  <idFuintCheckGut>false</idFuintCheckGut>
  <idFuintCheckHeart>false</idFuintCheckHeart>
  <idFuintCheckKidney>false</idFuintCheckKidney>
  <idFuintCheckLiver>false</idFuintCheckLiver>
  <idFuintCheckLung>false</idFuintCheckLung>
  <idFuintCheckMuscle>false</idFuintCheckMuscle>
  <idFuintCheckSkin>false</idFuintCheckSkin>
  <idFuintCheckSpleen>false</idFuintCheckSpleen>
  <idFuintCheckPlasma>false</idFuintCheckPlasma>
  <idFuintCheckRBC>false</idFuintCheckRBC>
  <idFuintCheckAdditionalOrgan>false</idFuintCheckAdditionalOrgan>
  <idFuintCheckBrainCSF>false</idFuintCheckBrainCSF>
  <idFuintCheckFetoPlacenta>false</idFuintCheckFetoPlacenta>
  <idFuintCheckPancreas>false</idFuintCheckPancreas>
  <idAvFreeAdipose>0.018885924970502323</idAvFreeAdipose>
  <idAvFreeBone>1</idAvFreeBone>
  <idAvFreeBrain>0.19889952031642991</idAvFreeBrain>
  <idAvFreeGut>0.018584637921716121</idAvFreeGut>
  <idAvFreeHeart>0.016303377599282402</idAvFreeHeart>
  <idAvFreeKidney>0.01548412740152197</idAvFreeKidney>
  <idAvFreeLiver>0.0034139152488847631</idAvFreeLiver>
  <idAvFreeLung>0.0065438046260767671</idAvFreeLung>
  <idAvFreeMuscle>0.03863925019225653</idAvFreeMuscle>
  <idAvFreeSkin>0.023251369373632029</idAvFreeSkin>
  <idAvFreeSpleen>1</idAvFreeSpleen>
  <idAvFreePlasma>1</idAvFreePlasma>
  <idAvFreeRBC>1</idAvFreeRBC>
  <idAvFreeAdditionalOrgan>1</idAvFreeAdditionalOrgan>
  <idAvFreeBrainCSF>0.95</idAvFreeBrainCSF>
  <idAvFreeFetoPlacenta>1</idAvFreeFetoPlacenta>
  <idAvFreePancreas>0.00518296951881156</idAvFreePancreas>
  <idAvBoundAdipose>0.61214765180633679</idAvBoundAdipose>
  <idAvBoundBone>1</idAvBoundBone>
  <idAvBoundBrain>0.99075094724025559</idAvBoundBrain>
  <idAvBoundGut>0.43046320711633046</idAvBoundGut>
  <idAvBoundHeart>0.37993469352334841</idAvBoundHeart>
  <idAvBoundKidney>0.52816591669339219</idAvBoundKidney>
  <idAvBoundLiver>0.14180494832510129</idAvBoundLiver>
  <idAvBoundLung>0.26194994602493277</idAvBoundLung>
  <idAvBoundMuscle>0.77297921026425387</idAvBoundMuscle>
  <idAvBoundSkin>0.66187108481790924</idAvBoundSkin>
  <idAvBoundSpleen>1</idAvBoundSpleen>
  <idAvBoundPlasma>1</idAvBoundPlasma>
  <idAvBoundRBC>1</idAvBoundRBC>
  <idAvBoundAdditionalOrgan>1</idAvBoundAdditionalOrgan>
  <idAvBoundBrainCSF>0</idAvBoundBrainCSF>
  <idAvBoundFetoPlacenta>1</idAvBoundFetoPlacenta>
  <idAvBoundPancreas>0.18027165327301875</idAvBoundPancreas>
  <BioPSsFreeAdipose>0.44187591488399997</BioPSsFreeAdipose>
  <BioPSsFreeBone>0.1</BioPSsFreeBone>
  <BioPSsFreeBrain>0.047572610817930683</BioPSsFreeBrain>
  <BioPSsFreeGut>0.34748139521260435</BioPSsFreeGut>
  <BioPSsFreeHeart>0.024886579513359344</BioPSsFreeHeart>
  <BioPSsFreeKidney>0.23823466003007246</BioPSsFreeKidney>
  <BioPSsFreeLiver>0.16825754457341333</BioPSsFreeLiver>
  <BioPSsFreeLung>0.032499042220499125</BioPSsFreeLung>
  <BioPSsFreeMuscle>0.99455983887477373</BioPSsFreeMuscle>
  <BioPSsFreeSkin>0.29530959414940094</BioPSsFreeSkin>
  <BioPSsFreeSpleen>0.001</BioPSsFreeSpleen>
  <BioPSsFreePlasma>0.001</BioPSsFreePlasma>
  <BioPSsFreeRBC>0.1</BioPSsFreeRBC>
  <BioPSsFreeAdditionalOrgan>0.01</BioPSsFreeAdditionalOrgan>
  <BioPSsFreeBrainCSF>0</BioPSsFreeBrainCSF>
  <BioPSsFreeFetoPlacenta>0.001</BioPSsFreeFetoPlacenta>
  <BioPSsFreePancreas>0.001951116139743048</BioPSsFreePancreas>
  <BioPSsFreeCVAdipose>30</BioPSsFreeCVAdipose>
  <BioPSsFreeCVBone>30</BioPSsFreeCVBone>
  <BioPSsFreeCVBrain>30</BioPSsFreeCVBrain>
  <BioPSsFreeCVGut>30</BioPSsFreeCVGut>
  <BioPSsFreeCVHeart>30</BioPSsFreeCVHeart>
  <BioPSsFreeCVKidney>30</BioPSsFreeCVKidney>
  <BioPSsFreeCVLiver>30</BioPSsFreeCVLiver>
  <BioPSsFreeCVLung>30</BioPSsFreeCVLung>
  <BioPSsFreeCVMuscle>30</BioPSsFreeCVMuscle>
  <BioPSsFreeCVSkin>30</BioPSsFreeCVSkin>
  <BioPSsFreeCVSpleen>30</BioPSsFreeCVSpleen>
  <BioPSsFreeCVPlasma>30</BioPSsFreeCVPlasma>
  <BioPSsFreeCVRBC>30</BioPSsFreeCVRBC>
  <BioPSsFreeCVAdditionalOrgan>30</BioPSsFreeCVAdditionalOrgan>
  <BioPSsFreeCVBrainCSF>30</BioPSsFreeCVBrainCSF>
  <BioPSsFreeCVFetoPlacenta>30</BioPSsFreeCVFetoPlacenta>
  <BioPSsFreeCVPancreas>30</BioPSsFreeCVPancreas>
  <BioPSsBoundAdipose>0.00384502465063641</BioPSsBoundAdipose>
  <BioPSsBoundBone>0.1</BioPSsBoundBone>
  <BioPSsBoundBrain>3.2205337265103785E-18</BioPSsBoundBrain>
  <BioPSsBoundGut>9.1148733026248671E-05</BioPSsBoundGut>
  <BioPSsBoundHeart>5.3562777556524065E-06</BioPSsBoundHeart>
  <BioPSsBoundKidney>0.0024035736941350745</BioPSsBoundKidney>
  <BioPSsBoundLiver>0.0027522692303805917</BioPSsBoundLiver>
  <BioPSsBoundLung>0.00056009476068212712</BioPSsBoundLung>
  <BioPSsBoundMuscle>0.00011603042303212758</BioPSsBoundMuscle>
  <BioPSsBoundSkin>0.00090472850308357517</BioPSsBoundSkin>
  <BioPSsBoundSpleen>0.001</BioPSsBoundSpleen>
  <BioPSsBoundPlasma>0.001</BioPSsBoundPlasma>
  <BioPSsBoundRBC>0.1</BioPSsBoundRBC>
  <BioPSsBoundAdditionalOrgan>0.01</BioPSsBoundAdditionalOrgan>
  <BioPSsBoundBrainCSF>0</BioPSsBoundBrainCSF>
  <BioPSsBoundFetoPlacenta>0.001</BioPSsBoundFetoPlacenta>
  <BioPSsBoundPancreas>4.7253605616633514E-06</BioPSsBoundPancreas>
  <BioPSsBoundCVAdipose>30</BioPSsBoundCVAdipose>
  <BioPSsBoundCVBone>30</BioPSsBoundCVBone>
  <BioPSsBoundCVBrain>30</BioPSsBoundCVBrain>
  <BioPSsBoundCVGut>30</BioPSsBoundCVGut>
  <BioPSsBoundCVHeart>30</BioPSsBoundCVHeart>
  <BioPSsBoundCVKidney>30</BioPSsBoundCVKidney>
  <BioPSsBoundCVLiver>30</BioPSsBoundCVLiver>
  <BioPSsBoundCVLung>30</BioPSsBoundCVLung>
  <BioPSsBoundCVMuscle>30</BioPSsBoundCVMuscle>
  <BioPSsBoundCVSkin>30</BioPSsBoundCVSkin>
  <BioPSsBoundCVSpleen>30</BioPSsBoundCVSpleen>
  <BioPSsBoundCVPlasma>30</BioPSsBoundCVPlasma>
  <BioPSsBoundCVRBC>30</BioPSsBoundCVRBC>
  <BioPSsBoundCVAdditionalOrgan>30</BioPSsBoundCVAdditionalOrgan>
  <BioPSsBoundCVBrainCSF>30</BioPSsBoundCVBrainCSF>
  <BioPSsBoundCVFetoPlacenta>30</BioPSsBoundCVFetoPlacenta>
  <BioPSsBoundCVPancreas>30</BioPSsBoundCVPancreas>
  <BioPSlFreeAdipose>0.0088020226459040746</BioPSlFreeAdipose>
  <BioPSlFreeBone>0.1</BioPSlFreeBone>
  <BioPSlFreeBrain>0.0056894516950704455</BioPSlFreeBrain>
  <BioPSlFreeGut>0.02725136678711413</BioPSlFreeGut>
  <BioPSlFreeHeart>0.0025040937995693363</BioPSlFreeHeart>
  <BioPSlFreeKidney>0.010436157183070848</BioPSlFreeKidney>
  <BioPSlFreeLiver>0.0582743842407908</BioPSlFreeLiver>
  <BioPSlFreeLung>0.0064738438202396253</BioPSlFreeLung>
  <BioPSlFreeMuscle>0.017551919778657145</BioPSlFreeMuscle>
  <BioPSlFreeSkin>0.0084451211846392343</BioPSlFreeSkin>
  <BioPSlFreeSpleen>0.001</BioPSlFreeSpleen>
  <BioPSlFreePlasma>0.001</BioPSlFreePlasma>
  <BioPSlFreeRBC>0.1</BioPSlFreeRBC>
  <BioPSlFreeAdditionalOrgan>0.01</BioPSlFreeAdditionalOrgan>
  <BioPSlFreeBrainCSF>0</BioPSlFreeBrainCSF>
  <BioPSlFreeFetoPlacenta>0.001</BioPSlFreeFetoPlacenta>
  <BioPSlFreePancreas>0.00098885731236742652</BioPSlFreePancreas>
  <BioPSlFreeCVAdipose>30</BioPSlFreeCVAdipose>
  <BioPSlFreeCVBone>30</BioPSlFreeCVBone>
  <BioPSlFreeCVBrain>30</BioPSlFreeCVBrain>
  <BioPSlFreeCVGut>30</BioPSlFreeCVGut>
  <BioPSlFreeCVHeart>30</BioPSlFreeCVHeart>
  <BioPSlFreeCVKidney>30</BioPSlFreeCVKidney>
  <BioPSlFreeCVLiver>30</BioPSlFreeCVLiver>
  <BioPSlFreeCVLung>30</BioPSlFreeCVLung>
  <BioPSlFreeCVMuscle>30</BioPSlFreeCVMuscle>
  <BioPSlFreeCVSkin>30</BioPSlFreeCVSkin>
  <BioPSlFreeCVSpleen>30</BioPSlFreeCVSpleen>
  <BioPSlFreeCVPlasma>30</BioPSlFreeCVPlasma>
  <BioPSlFreeCVRBC>30</BioPSlFreeCVRBC>
  <BioPSlFreeCVAdditionalOrgan>30</BioPSlFreeCVAdditionalOrgan>
  <BioPSlFreeCVBrainCSF>30</BioPSlFreeCVBrainCSF>
  <BioPSlFreeCVFetoPlacenta>30</BioPSlFreeCVFetoPlacenta>
  <BioPSlFreeCVPancreas>30</BioPSlFreeCVPancreas>
  <BioPSlBoundAdipose>0.00082483228696210041</BioPSlBoundAdipose>
  <BioPSlBoundBone>0.1</BioPSlBoundBone>
  <BioPSlBoundBrain>1.0709966846126627E-05</BioPSlBoundBrain>
  <BioPSlBoundGut>0.0024953256475719506</BioPSlBoundGut>
  <BioPSlBoundHeart>0.00022202953209518331</BioPSlBoundHeart>
  <BioPSlBoundKidney>0.000869509570419362</BioPSlBoundKidney>
  <BioPSlBoundLiver>0.0053208064650553041</BioPSlBoundLiver>
  <BioPSlBoundLung>0.00053010788893753061</BioPSlBoundLung>
  <BioPSlBoundMuscle>0.0020869481189673164</BioPSlBoundMuscle>
  <BioPSlBoundSkin>0.00071401181000066449</BioPSlBoundSkin>
  <BioPSlBoundSpleen>0.001</BioPSlBoundSpleen>
  <BioPSlBoundPlasma>0.001</BioPSlBoundPlasma>
  <BioPSlBoundRBC>0.1</BioPSlBoundRBC>
  <BioPSlBoundAdditionalOrgan>0.01</BioPSlBoundAdditionalOrgan>
  <BioPSlBoundBrainCSF>0</BioPSlBoundBrainCSF>
  <BioPSlBoundFetoPlacenta>0.001</BioPSlBoundFetoPlacenta>
  <BioPSlBoundPancreas>7.8900607643779728E-05</BioPSlBoundPancreas>
  <BioPSlBoundCVAdipose>30</BioPSlBoundCVAdipose>
  <BioPSlBoundCVBone>30</BioPSlBoundCVBone>
  <BioPSlBoundCVBrain>30</BioPSlBoundCVBrain>
  <BioPSlBoundCVGut>30</BioPSlBoundCVGut>
  <BioPSlBoundCVHeart>30</BioPSlBoundCVHeart>
  <BioPSlBoundCVKidney>30</BioPSlBoundCVKidney>
  <BioPSlBoundCVLiver>30</BioPSlBoundCVLiver>
  <BioPSlBoundCVLung>30</BioPSlBoundCVLung>
  <BioPSlBoundCVMuscle>30</BioPSlBoundCVMuscle>
  <BioPSlBoundCVSkin>30</BioPSlBoundCVSkin>
  <BioPSlBoundCVSpleen>30</BioPSlBoundCVSpleen>
  <BioPSlBoundCVPlasma>30</BioPSlBoundCVPlasma>
  <BioPSlBoundCVRBC>30</BioPSlBoundCVRBC>
  <BioPSlBoundCVAdditionalOrgan>30</BioPSlBoundCVAdditionalOrgan>
  <BioPSlBoundCVBrainCSF>30</BioPSlBoundCVBrainCSF>
  <BioPSlBoundCVFetoPlacenta>30</BioPSlBoundCVFetoPlacenta>
  <BioPSlBoundCVPancreas>30</BioPSlBoundCVPancreas>
  <idSigmaLAdipose>0.2</idSigmaLAdipose>
  <idSigmaLBone>0.2</idSigmaLBone>
  <idSigmaLBrain>0.2</idSigmaLBrain>
  <idSigmaLGut>0.2</idSigmaLGut>
  <idSigmaLHeart>0.2</idSigmaLHeart>
  <idSigmaLKidney>0.2</idSigmaLKidney>
  <idSigmaLLiver>0.2</idSigmaLLiver>
  <idSigmaLLung>0.2</idSigmaLLung>
  <idSigmaLMuscle>0.2</idSigmaLMuscle>
  <idSigmaLSkin>0.2</idSigmaLSkin>
  <idSigmaLSpleen>0.2</idSigmaLSpleen>
  <idSigmaLPlasma>0.2</idSigmaLPlasma>
  <idSigmaLRBC>0</idSigmaLRBC>
  <idSigmaLAdditionalOrgan>0.2</idSigmaLAdditionalOrgan>
  <idSigmaLBrainCSF>0.2</idSigmaLBrainCSF>
  <idSigmaLFetoPlacenta>0.2</idSigmaLFetoPlacenta>
  <idSigmaLPancreas>0.2</idSigmaLPancreas>
  <idPSIAdipose>0</idPSIAdipose>
  <idPSIBone>0</idPSIBone>
  <idPSIBrain>0</idPSIBrain>
  <idPSIGut>0</idPSIGut>
  <idPSIHeart>0</idPSIHeart>
  <idPSIKidney>0</idPSIKidney>
  <idPSILiver>0</idPSILiver>
  <idPSILung>0</idPSILung>
  <idPSIMuscle>0</idPSIMuscle>
  <idPSISkin>0</idPSISkin>
  <idPSISpleen>0</idPSISpleen>
  <idPSIPlasma>0</idPSIPlasma>
  <idPSIRBC>0</idPSIRBC>
  <idPSIAdditionalOrgan>0</idPSIAdditionalOrgan>
  <idPSIBrainCSF>0</idPSIBrainCSF>
  <idPSIFetoPlacenta>0</idPSIFetoPlacenta>
  <idPSIPancreas>0</idPSIPancreas>
  <IDPSICVAdipose>30</IDPSICVAdipose>
  <IDPSICVBone>30</IDPSICVBone>
  <IDPSICVBrain>30</IDPSICVBrain>
  <IDPSICVGut>30</IDPSICVGut>
  <IDPSICVHeart>30</IDPSICVHeart>
  <IDPSICVKidney>30</IDPSICVKidney>
  <IDPSICVLiver>30</IDPSICVLiver>
  <IDPSICVLung>30</IDPSICVLung>
  <IDPSICVMuscle>30</IDPSICVMuscle>
  <IDPSICVSkin>30</IDPSICVSkin>
  <IDPSICVSpleen>30</IDPSICVSpleen>
  <IDPSICVPlasma>30</IDPSICVPlasma>
  <IDPSICVRBC>0</IDPSICVRBC>
  <IDPSICVAdditionalOrgan>30</IDPSICVAdditionalOrgan>
  <IDPSICVBrainCSF>30</IDPSICVBrainCSF>
  <IDPSICVFetoPlacenta>30</IDPSICVFetoPlacenta>
  <IDPSICVPancreas>30</IDPSICVPancreas>
  <idCLIAdipose>0</idCLIAdipose>
  <idCLIBone>0</idCLIBone>
  <idCLIBrain>0</idCLIBrain>
  <idCLIGut>0</idCLIGut>
  <idCLIHeart>0</idCLIHeart>
  <idCLIKidney>0</idCLIKidney>
  <idCLILiver>0</idCLILiver>
  <idCLILung>0</idCLILung>
  <idCLIMuscle>0</idCLIMuscle>
  <idCLISkin>0</idCLISkin>
  <idCLISpleen>0</idCLISpleen>
  <idCLIPlasma>0</idCLIPlasma>
  <idCLIRBC>0</idCLIRBC>
  <idCLIAdditionalOrgan>0</idCLIAdditionalOrgan>
  <idCLIBrainCSF>0</idCLIBrainCSF>
  <idCLIFetoPlacenta>0</idCLIFetoPlacenta>
  <idCLIPancreas>0</idCLIPancreas>
  <idCLICVAdipose>30</idCLICVAdipose>
  <idCLICVBone>30</idCLICVBone>
  <idCLICVBrain>30</idCLICVBrain>
  <idCLICVGut>30</idCLICVGut>
  <idCLICVHeart>30</idCLICVHeart>
  <idCLICVKidney>30</idCLICVKidney>
  <idCLICVLiver>30</idCLICVLiver>
  <idCLICVLung>30</idCLICVLung>
  <idCLICVMuscle>30</idCLICVMuscle>
  <idCLICVSkin>30</idCLICVSkin>
  <idCLICVSpleen>30</idCLICVSpleen>
  <idCLICVPlasma>30</idCLICVPlasma>
  <idCLICVRBC>0</idCLICVRBC>
  <idCLICVAdditionalOrgan>30</idCLICVAdditionalOrgan>
  <idCLICVBrainCSF>30</idCLICVBrainCSF>
  <idCLICVFetoPlacenta>30</idCLICVFetoPlacenta>
  <idCLICVPancreas>30</idCLICVPancreas>
  <idCLTAdipose>0</idCLTAdipose>
  <idCLTBone>0</idCLTBone>
  <idCLTBrain>0</idCLTBrain>
  <idCLTGut>0</idCLTGut>
  <idCLTHeart>0</idCLTHeart>
  <idCLTKidney>0</idCLTKidney>
  <idCLTLiver>0</idCLTLiver>
  <idCLTLung>0</idCLTLung>
  <idCLTMuscle>0</idCLTMuscle>
  <idCLTSkin>0</idCLTSkin>
  <idCLTSpleen>0</idCLTSpleen>
  <idCLTPlasma>0</idCLTPlasma>
  <idCLTRBC>0</idCLTRBC>
  <idCLTAdditionalOrgan>0</idCLTAdditionalOrgan>
  <idCLTBrainCSF>0</idCLTBrainCSF>
  <idCLTFetoPlacenta>0</idCLTFetoPlacenta>
  <idCLTPancreas>0</idCLTPancreas>
  <idCLTCVAdipose>30</idCLTCVAdipose>
  <idCLTCVBone>30</idCLTCVBone>
  <idCLTCVBrain>30</idCLTCVBrain>
  <idCLTCVGut>30</idCLTCVGut>
  <idCLTCVHeart>30</idCLTCVHeart>
  <idCLTCVKidney>30</idCLTCVKidney>
  <idCLTCVLiver>30</idCLTCVLiver>
  <idCLTCVLung>30</idCLTCVLung>
  <idCLTCVMuscle>30</idCLTCVMuscle>
  <idCLTCVSkin>30</idCLTCVSkin>
  <idCLTCVSpleen>30</idCLTCVSpleen>
  <idCLTCVPlasma>30</idCLTCVPlasma>
  <idCLTCVRBC>0</idCLTCVRBC>
  <idCLTCVAdditionalOrgan>30</idCLTCVAdditionalOrgan>
  <idCLTCVBrainCSF>30</idCLTCVBrainCSF>
  <idCLTCVFetoPlacenta>30</idCLTCVFetoPlacenta>
  <idCLTCVPancreas>30</idCLTCVPancreas>
  <idFuintAdipose>0.67189628053366823</idFuintAdipose>
  <idFuintBone>0.34495940278669973</idFuintBone>
  <idFuintBrain>0.50737941320087465</idFuintBrain>
  <idFuintGut>0.47591511811840065</idFuintGut>
  <idFuintHeart>0.51721559592263566</idFuintHeart>
  <idFuintKidney>0.53913098286615513</idFuintKidney>
  <idFuintLiver>0.5076320091384704</idFuintLiver>
  <idFuintLung>0.4686781768613692</idFuintLung>
  <idFuintMuscle>0.5898707792408342</idFuintMuscle>
  <idFuintSkin>0.54722413372266976</idFuintSkin>
  <idFuintSpleen>0.53538060281662159</idFuintSpleen>
  <idFuintPlasma>0</idFuintPlasma>
  <idFuintRBC>0</idFuintRBC>
  <idFuintAdditionalOrgan>0.67189628053366823</idFuintAdditionalOrgan>
  <idFuintBrainCSF>0</idFuintBrainCSF>
  <idFuintFetoPlacenta>0.5898707792408342</idFuintFetoPlacenta>
  <idFuintPancreas>0.5180120549712478</idFuintPancreas>
  <idFuTissueAdipose>1</idFuTissueAdipose>
  <idFuTissueBone>1</idFuTissueBone>
  <idFuTissueBrain>1</idFuTissueBrain>
  <idFuTissueGut>1</idFuTissueGut>
  <idFuTissueHeart>1</idFuTissueHeart>
  <idFuTissueKidney>1</idFuTissueKidney>
  <idFuTissueLiver>1</idFuTissueLiver>
  <idFuTissueLung>1</idFuTissueLung>
  <idFuTissueMuscle>1</idFuTissueMuscle>
  <idFuTissueSkin>1</idFuTissueSkin>
  <idFuTissueSpleen>1</idFuTissueSpleen>
  <idFuTissuePlasma>1</idFuTissuePlasma>
  <idFuTissueRBC>0</idFuTissueRBC>
  <idFuTissueAdditionalOrgan>1</idFuTissueAdditionalOrgan>
  <idFuTissueBrainCSF>1</idFuTissueBrainCSF>
  <idFuTissueFetoPlacenta>1</idFuTissueFetoPlacenta>
  <idFuTissuePancreas>1</idFuTissuePancreas>
  <idFuTissueCVAdipose>30</idFuTissueCVAdipose>
  <idFuTissueCVBone>30</idFuTissueCVBone>
  <idFuTissueCVBrain>30</idFuTissueCVBrain>
  <idFuTissueCVGut>30</idFuTissueCVGut>
  <idFuTissueCVHeart>30</idFuTissueCVHeart>
  <idFuTissueCVKidney>30</idFuTissueCVKidney>
  <idFuTissueCVLiver>30</idFuTissueCVLiver>
  <idFuTissueCVLung>30</idFuTissueCVLung>
  <idFuTissueCVMuscle>30</idFuTissueCVMuscle>
  <idFuTissueCVSkin>30</idFuTissueCVSkin>
  <idFuTissueCVSpleen>30</idFuTissueCVSpleen>
  <idFuTissueCVPlasma>30</idFuTissueCVPlasma>
  <idFuTissueCVRBC>0</idFuTissueCVRBC>
  <idFuTissueCVAdditionalOrgan>30</idFuTissueCVAdditionalOrgan>
  <idFuTissueCVBrainCSF>30</idFuTissueCVBrainCSF>
  <idFuTissueCVFetoPlacenta>30</idFuTissueCVFetoPlacenta>
  <idFuTissueCVPancreas>30</idFuTissueCVPancreas>
  <idFICorrHepWOMCSwitch>false</idFICorrHepWOMCSwitch>
  <idPLRCorrHepWOMCSwitch>false</idPLRCorrHepWOMCSwitch>
  <idFICorrHepEnzSwitch>false</idFICorrHepEnzSwitch>
  <idPLRCorrHepEnzSwitch>false</idPLRCorrHepEnzSwitch>
  <idBileMicelle_Predicted>true</idBileMicelle_Predicted>
  <idBileEnhancementUserNeutral>1</idBileEnhancementUserNeutral>
  <idBileEnhancementUserIon>0</idBileEnhancementUserIon>
  <BileMicelleCoeff_Method>0</BileMicelleCoeff_Method>
  <Neut_BileMicelleCoeff_Points>1</Neut_BileMicelleCoeff_Points>
  <Neut_BileMicelleCoeff_API0>0</Neut_BileMicelleCoeff_API0>
  <Neut_BileMicelleCoeff_LogK0>0</Neut_BileMicelleCoeff_LogK0>
  <Neut_BileMicelleCoeff_API1>0</Neut_BileMicelleCoeff_API1>
  <Neut_BileMicelleCoeff_LogK1>0</Neut_BileMicelleCoeff_LogK1>
  <Neut_BileMicelleCoeff_API2>0</Neut_BileMicelleCoeff_API2>
  <Neut_BileMicelleCoeff_LogK2>0</Neut_BileMicelleCoeff_LogK2>
  <Neut_BileMicelleCoeff_API3>0</Neut_BileMicelleCoeff_API3>
  <Neut_BileMicelleCoeff_LogK3>0</Neut_BileMicelleCoeff_LogK3>
  <Neut_BileMicelleCoeff_API4>0</Neut_BileMicelleCoeff_API4>
  <Neut_BileMicelleCoeff_LogK4>0</Neut_BileMicelleCoeff_LogK4>
  <Neut_BileMicelleCoeff_API5>0</Neut_BileMicelleCoeff_API5>
  <Neut_BileMicelleCoeff_LogK5>0</Neut_BileMicelleCoeff_LogK5>
  <Neut_BileMicelleCoeff_API6>0</Neut_BileMicelleCoeff_API6>
  <Neut_BileMicelleCoeff_LogK6>0</Neut_BileMicelleCoeff_LogK6>
  <Neut_BileMicelleCoeff_API7>0</Neut_BileMicelleCoeff_API7>
  <Neut_BileMicelleCoeff_LogK7>0</Neut_BileMicelleCoeff_LogK7>
  <Neut_BileMicelleCoeff_API8>0</Neut_BileMicelleCoeff_API8>
  <Neut_BileMicelleCoeff_LogK8>0</Neut_BileMicelleCoeff_LogK8>
  <Neut_BileMicelleCoeff_API9>0</Neut_BileMicelleCoeff_API9>
  <Neut_BileMicelleCoeff_LogK9>0</Neut_BileMicelleCoeff_LogK9>
  <Neut_BileMicelleCoeff_API10>0</Neut_BileMicelleCoeff_API10>
  <Neut_BileMicelleCoeff_LogK10>0</Neut_BileMicelleCoeff_LogK10>
  <Neut_BileMicelleCoeff_API11>0</Neut_BileMicelleCoeff_API11>
  <Neut_BileMicelleCoeff_LogK11>0</Neut_BileMicelleCoeff_LogK11>
  <Neut_BileMicelleCoeff_API12>0</Neut_BileMicelleCoeff_API12>
  <Neut_BileMicelleCoeff_LogK12>0</Neut_BileMicelleCoeff_LogK12>
  <Neut_BileMicelleCoeff_API13>0</Neut_BileMicelleCoeff_API13>
  <Neut_BileMicelleCoeff_LogK13>0</Neut_BileMicelleCoeff_LogK13>
  <Neut_BileMicelleCoeff_API14>0</Neut_BileMicelleCoeff_API14>
  <Neut_BileMicelleCoeff_LogK14>0</Neut_BileMicelleCoeff_LogK14>
  <Neut_BileMicelleCoeff_API15>0</Neut_BileMicelleCoeff_API15>
  <Neut_BileMicelleCoeff_LogK15>0</Neut_BileMicelleCoeff_LogK15>
  <Neut_BileMicelleCoeff_API16>0</Neut_BileMicelleCoeff_API16>
  <Neut_BileMicelleCoeff_LogK16>0</Neut_BileMicelleCoeff_LogK16>
  <Neut_BileMicelleCoeff_API17>0</Neut_BileMicelleCoeff_API17>
  <Neut_BileMicelleCoeff_LogK17>0</Neut_BileMicelleCoeff_LogK17>
  <Neut_BileMicelleCoeff_API18>0</Neut_BileMicelleCoeff_API18>
  <Neut_BileMicelleCoeff_LogK18>0</Neut_BileMicelleCoeff_LogK18>
  <Neut_BileMicelleCoeff_API19>0</Neut_BileMicelleCoeff_API19>
  <Neut_BileMicelleCoeff_LogK19>0</Neut_BileMicelleCoeff_LogK19>
  <Ion_BileMicelleCoeff_Points>1</Ion_BileMicelleCoeff_Points>
  <Ion_BileMicelleCoeff_API0>0</Ion_BileMicelleCoeff_API0>
  <Ion_BileMicelleCoeff_LogK0>0</Ion_BileMicelleCoeff_LogK0>
  <Ion_BileMicelleCoeff_API1>0</Ion_BileMicelleCoeff_API1>
  <Ion_BileMicelleCoeff_LogK1>0</Ion_BileMicelleCoeff_LogK1>
  <Ion_BileMicelleCoeff_API2>0</Ion_BileMicelleCoeff_API2>
  <Ion_BileMicelleCoeff_LogK2>0</Ion_BileMicelleCoeff_LogK2>
  <Ion_BileMicelleCoeff_API3>0</Ion_BileMicelleCoeff_API3>
  <Ion_BileMicelleCoeff_LogK3>0</Ion_BileMicelleCoeff_LogK3>
  <Ion_BileMicelleCoeff_API4>0</Ion_BileMicelleCoeff_API4>
  <Ion_BileMicelleCoeff_LogK4>0</Ion_BileMicelleCoeff_LogK4>
  <Ion_BileMicelleCoeff_API5>0</Ion_BileMicelleCoeff_API5>
  <Ion_BileMicelleCoeff_LogK5>0</Ion_BileMicelleCoeff_LogK5>
  <Ion_BileMicelleCoeff_API6>0</Ion_BileMicelleCoeff_API6>
  <Ion_BileMicelleCoeff_LogK6>0</Ion_BileMicelleCoeff_LogK6>
  <Ion_BileMicelleCoeff_API7>0</Ion_BileMicelleCoeff_API7>
  <Ion_BileMicelleCoeff_LogK7>0</Ion_BileMicelleCoeff_LogK7>
  <Ion_BileMicelleCoeff_API8>0</Ion_BileMicelleCoeff_API8>
  <Ion_BileMicelleCoeff_LogK8>0</Ion_BileMicelleCoeff_LogK8>
  <Ion_BileMicelleCoeff_API9>0</Ion_BileMicelleCoeff_API9>
  <Ion_BileMicelleCoeff_LogK9>0</Ion_BileMicelleCoeff_LogK9>
  <Ion_BileMicelleCoeff_API10>0</Ion_BileMicelleCoeff_API10>
  <Ion_BileMicelleCoeff_LogK10>0</Ion_BileMicelleCoeff_LogK10>
  <Ion_BileMicelleCoeff_API11>0</Ion_BileMicelleCoeff_API11>
  <Ion_BileMicelleCoeff_LogK11>0</Ion_BileMicelleCoeff_LogK11>
  <Ion_BileMicelleCoeff_API12>0</Ion_BileMicelleCoeff_API12>
  <Ion_BileMicelleCoeff_LogK12>0</Ion_BileMicelleCoeff_LogK12>
  <Ion_BileMicelleCoeff_API13>0</Ion_BileMicelleCoeff_API13>
  <Ion_BileMicelleCoeff_LogK13>0</Ion_BileMicelleCoeff_LogK13>
  <Ion_BileMicelleCoeff_API14>0</Ion_BileMicelleCoeff_API14>
  <Ion_BileMicelleCoeff_LogK14>0</Ion_BileMicelleCoeff_LogK14>
  <Ion_BileMicelleCoeff_API15>0</Ion_BileMicelleCoeff_API15>
  <Ion_BileMicelleCoeff_LogK15>0</Ion_BileMicelleCoeff_LogK15>
  <Ion_BileMicelleCoeff_API16>0</Ion_BileMicelleCoeff_API16>
  <Ion_BileMicelleCoeff_LogK16>0</Ion_BileMicelleCoeff_LogK16>
  <Ion_BileMicelleCoeff_API17>0</Ion_BileMicelleCoeff_API17>
  <Ion_BileMicelleCoeff_LogK17>0</Ion_BileMicelleCoeff_LogK17>
  <Ion_BileMicelleCoeff_API18>0</Ion_BileMicelleCoeff_API18>
  <Ion_BileMicelleCoeff_LogK18>0</Ion_BileMicelleCoeff_LogK18>
  <Ion_BileMicelleCoeff_API19>0</Ion_BileMicelleCoeff_API19>
  <Ion_BileMicelleCoeff_LogK19>0</Ion_BileMicelleCoeff_LogK19>
  <idUseUserDefinedAllelicsCheck1>false</idUseUserDefinedAllelicsCheck1>
  <idUseUserDefinedAllelicsCheck2>false</idUseUserDefinedAllelicsCheck2>
  <idHydrodynamicRadius>0.48492928544281433</idHydrodynamicRadius>
  <idHydrodynamicRadiusCheck>false</idHydrodynamicRadiusCheck>
  <idUseConcDependentVolume>false</idUseConcDependentVolume>
  <idConcentrationDependentFuFromKDCheck>false</idConcentrationDependentFuFromKDCheck>
  <FuProfileInterpolationType>0</FuProfileInterpolationType>
  <idFuProfileCount>2</idFuProfileCount>
  <idFuLogScaleCheck>false</idFuLogScaleCheck>
  <BPProfileInterpolationType>0</BPProfileInterpolationType>
  <idBPProfileCount>3</idBPProfileCount>
  <idBPLogScaleCheck>false</idBPLogScaleCheck>
  <idEP>0</idEP>
  <idBmax>0</idBmax>
  <idEP_KD>1000000</idEP_KD>
  <idBPBaselineCheck>false</idBPBaselineCheck>
  <idBPBaselineValue>0</idBPBaselineValue>
  <idFuProfileConc1>1E-06</idFuProfileConc1>
  <idFuProfileConc2>0.1</idFuProfileConc2>
  <idFuProfileConc3>0</idFuProfileConc3>
  <idFuProfileConc4>0</idFuProfileConc4>
  <idFuProfileConc5>0</idFuProfileConc5>
  <idFuProfileConc6>0</idFuProfileConc6>
  <idFuProfileConc7>0</idFuProfileConc7>
  <idFuProfileConc8>0</idFuProfileConc8>
  <idFuProfileConc9>0</idFuProfileConc9>
  <idFuProfileConc10>0</idFuProfileConc10>
  <idFuProfileConc11>0</idFuProfileConc11>
  <idFuProfileConc12>0</idFuProfileConc12>
  <idFuProfileConc13>0</idFuProfileConc13>
  <idFuProfileConc14>0</idFuProfileConc14>
  <idFuProfileConc15>0</idFuProfileConc15>
  <idFuProfileConc16>0</idFuProfileConc16>
  <idFuProfileConc17>0</idFuProfileConc17>
  <idFuProfileConc18>0</idFuProfileConc18>
  <idFuProfileConc19>0</idFuProfileConc19>
  <idFuProfileConc20>0</idFuProfileConc20>
  <idFuProfileValue1>1</idFuProfileValue1>
  <idFuProfileValue2>1</idFuProfileValue2>
  <idFuProfileValue3>0</idFuProfileValue3>
  <idFuProfileValue4>0</idFuProfileValue4>
  <idFuProfileValue5>0</idFuProfileValue5>
  <idFuProfileValue6>0</idFuProfileValue6>
  <idFuProfileValue7>0</idFuProfileValue7>
  <idFuProfileValue8>0</idFuProfileValue8>
  <idFuProfileValue9>0</idFuProfileValue9>
  <idFuProfileValue10>0</idFuProfileValue10>
  <idFuProfileValue11>0</idFuProfileValue11>
  <idFuProfileValue12>0</idFuProfileValue12>
  <idFuProfileValue13>0</idFuProfileValue13>
  <idFuProfileValue14>0</idFuProfileValue14>
  <idFuProfileValue15>0</idFuProfileValue15>
  <idFuProfileValue16>0</idFuProfileValue16>
  <idFuProfileValue17>0</idFuProfileValue17>
  <idFuProfileValue18>0</idFuProfileValue18>
  <idFuProfileValue19>0</idFuProfileValue19>
  <idFuProfileValue20>0</idFuProfileValue20>
  <idBPProfileConc1>0</idBPProfileConc1>
  <idBPProfileConc2>1</idBPProfileConc2>
  <idBPProfileConc3>10</idBPProfileConc3>
  <idBPProfileConc4>0</idBPProfileConc4>
  <idBPProfileConc5>0</idBPProfileConc5>
  <idBPProfileConc6>0</idBPProfileConc6>
  <idBPProfileConc7>0</idBPProfileConc7>
  <idBPProfileConc8>0</idBPProfileConc8>
  <idBPProfileConc9>0</idBPProfileConc9>
  <idBPProfileConc10>0</idBPProfileConc10>
  <idBPProfileConc11>0</idBPProfileConc11>
  <idBPProfileConc12>0</idBPProfileConc12>
  <idBPProfileConc13>0</idBPProfileConc13>
  <idBPProfileConc14>0</idBPProfileConc14>
  <idBPProfileConc15>0</idBPProfileConc15>
  <idBPProfileConc16>0</idBPProfileConc16>
  <idBPProfileConc17>0</idBPProfileConc17>
  <idBPProfileConc18>0</idBPProfileConc18>
  <idBPProfileConc19>0</idBPProfileConc19>
  <idBPProfileConc20>0</idBPProfileConc20>
  <idBPProfileValue1>0.55</idBPProfileValue1>
  <idBPProfileValue2>0.55</idBPProfileValue2>
  <idBPProfileValue3>0.55</idBPProfileValue3>
  <idBPProfileValue4>0</idBPProfileValue4>
  <idBPProfileValue5>0</idBPProfileValue5>
  <idBPProfileValue6>0</idBPProfileValue6>
  <idBPProfileValue7>0</idBPProfileValue7>
  <idBPProfileValue8>0</idBPProfileValue8>
  <idBPProfileValue9>0</idBPProfileValue9>
  <idBPProfileValue10>0</idBPProfileValue10>
  <idBPProfileValue11>0</idBPProfileValue11>
  <idBPProfileValue12>0</idBPProfileValue12>
  <idBPProfileValue13>0</idBPProfileValue13>
  <idBPProfileValue14>0</idBPProfileValue14>
  <idBPProfileValue15>0</idBPProfileValue15>
  <idBPProfileValue16>0</idBPProfileValue16>
  <idBPProfileValue17>0</idBPProfileValue17>
  <idBPProfileValue18>0</idBPProfileValue18>
  <idBPProfileValue19>0</idBPProfileValue19>
  <idBPProfileValue20>0</idBPProfileValue20>
  <idIsoelectricPoint>7.4</idIsoelectricPoint>
  <idNetCharge>0</idNetCharge>
  <idSmallPoreRefCoeff>0.051168150323171235</idSmallPoreRefCoeff>
  <idSmallPoreRefCoeffSwitch>false</idSmallPoreRefCoeffSwitch>
  <idSmallPorePermSurfaceAreaProduct>405.69410685659534</idSmallPorePermSurfaceAreaProduct>
  <idSmallPorePermSurfaceAreaProductSwitch>false</idSmallPorePermSurfaceAreaProductSwitch>
  <idSmallPorePecletNumber>0.019618884330387838</idSmallPorePecletNumber>
  <idSmallPoreFiltrateFlow>139.80815390086357</idSmallPoreFiltrateFlow>
  <idLargePoreRefCoeff>0.027356566196274468</idLargePoreRefCoeff>
  <idLargePoreRefCoeffSwitch>false</idLargePoreRefCoeffSwitch>
  <idLargePorePermSurfaceAreaProduct>469.90377204464471</idLargePorePermSurfaceAreaProduct>
  <idLargePorePermSurfaceAreaProductSwitch>false</idLargePorePermSurfaceAreaProductSwitch>
  <idLargePorePecletNumber>0.0010914191003909448</idLargePorePecletNumber>
  <idLargePoreFiltrateFlow>8.788111763794463</idLargePoreFiltrateFlow>
  <idPartitionRatio>1</idPartitionRatio>
  <idPartitionRatioSwitch>false</idPartitionRatioSwitch>
  <idUsePartitionRatio>false</idUsePartitionRatio>
  <idFiltrateReabsorbed>0</idFiltrateReabsorbed>
  <idFiltrateReabsorbedCV>10</idFiltrateReabsorbedCV>
  <idFiltrateDegraded>0</idFiltrateDegraded>
  <idFiltrateDegradedCV>10</idFiltrateDegradedCV>
  <idBloodPlasmaSwitch>false</idBloodPlasmaSwitch>
  <idBloodPlasmaType>0</idBloodPlasmaType>
  <idBloodHalfLife>100</idBloodHalfLife>
  <idBloodHalfLifeCV>10</idBloodHalfLifeCV>
  <idPlasmaHalfLife>100</idPlasmaHalfLife>
  <idPlasmaHalfLifeCV>10</idPlasmaHalfLifeCV>
  <idRenalMetabClint>0</idRenalMetabClint>
  <idBiologicsClearanceRadio>0</idBiologicsClearanceRadio>
  <idTargetBloodAndTissue>false</idTargetBloodAndTissue>
  <idTMDDSecondTargetSwitch>0</idTMDDSecondTargetSwitch>
  <idUseRenalFiltrationModel>false</idUseRenalFiltrationModel>
  <LymphClearance>0</LymphClearance>
  <LymphClearanceCV>30</LymphClearanceCV>
  <idKidneyLpS>3.8338552477041294</idKidneyLpS>
  <idGenotypeEnzyme1>0</idGenotypeEnzyme1>
  <idGenotypeEnzyme2>0</idGenotypeEnzyme2>
  <idSigmaV>0.76</idSigmaV>
  <idSigmaI>0.2</idSigmaI>
  <idKup>0.0298</idKup>
  <idKrc>0.548</idKrc>
  <KrcDefaultValueForFullPBPKmAbs>1.65</KrcDefaultValueForFullPBPKmAbs>
  <idKrc_complex>1.125</idKrc_complex>
  <idFR>0.715</idFR>
  <idFR_complex>0.715</idFR_complex>
  <idTau>2.12</idTau>
  <PredictedFuGut>0.040423080870322821</PredictedFuGut>
  <HeffModel>1</HeffModel>
  <HintzJohnsonSwitch>false</HintzJohnsonSwitch>
  <FixedHeff>30</FixedHeff>
  <HintzJohnsonCutOff>30</HintzJohnsonCutOff>
  <OtherSiteInput>1</OtherSiteInput>
  <OtherSiteModel>2</OtherSiteModel>
  <OtherSiteDuration>1</OtherSiteDuration>
  <OtherSiteLagTime>1.5</OtherSiteLagTime>
  <OtherSiteLagTimeCV>30</OtherSiteLagTimeCV>
  <OtherSitefa>1</OtherSitefa>
  <OtherSitefaCV>10</OtherSitefaCV>
  <OtherSiteka>1.5</OtherSiteka>
  <OtherSitekaCV>30</OtherSitekaCV>
  <OtherSiteProfileInterpolationType>0</OtherSiteProfileInterpolationType>
  <OtherSiteProfileCount>1</OtherSiteProfileCount>
  <OtherSiteProfileTime1>0</OtherSiteProfileTime1>
  <OtherSiteProfileTime2>0</OtherSiteProfileTime2>
  <OtherSiteProfileTime3>0</OtherSiteProfileTime3>
  <OtherSiteProfileTime4>0</OtherSiteProfileTime4>
  <OtherSiteProfileTime5>0</OtherSiteProfileTime5>
  <OtherSiteProfileTime6>0</OtherSiteProfileTime6>
  <OtherSiteProfileTime7>0</OtherSiteProfileTime7>
  <OtherSiteProfileTime8>0</OtherSiteProfileTime8>
  <OtherSiteProfileTime9>0</OtherSiteProfileTime9>
  <OtherSiteProfileTime10>0</OtherSiteProfileTime10>
  <OtherSiteProfileTime11>0</OtherSiteProfileTime11>
  <OtherSiteProfileTime12>0</OtherSiteProfileTime12>
  <OtherSiteProfileTime13>0</OtherSiteProfileTime13>
  <OtherSiteProfileTime14>0</OtherSiteProfileTime14>
  <OtherSiteProfileTime15>0</OtherSiteProfileTime15>
  <OtherSiteProfileTime16>0</OtherSiteProfileTime16>
  <OtherSiteProfileTime17>0</OtherSiteProfileTime17>
  <OtherSiteProfileTime18>0</OtherSiteProfileTime18>
  <OtherSiteProfileTime19>0</OtherSiteProfileTime19>
  <OtherSiteProfileTime20>0</OtherSiteProfileTime20>
  <OtherSiteProfileValue1>0</OtherSiteProfileValue1>
  <OtherSiteProfileValue2>0</OtherSiteProfileValue2>
  <OtherSiteProfileValue3>0</OtherSiteProfileValue3>
  <OtherSiteProfileValue4>0</OtherSiteProfileValue4>
  <OtherSiteProfileValue5>0</OtherSiteProfileValue5>
  <OtherSiteProfileValue6>0</OtherSiteProfileValue6>
  <OtherSiteProfileValue7>0</OtherSiteProfileValue7>
  <OtherSiteProfileValue8>0</OtherSiteProfileValue8>
  <OtherSiteProfileValue9>0</OtherSiteProfileValue9>
  <OtherSiteProfileValue10>0</OtherSiteProfileValue10>
  <OtherSiteProfileValue11>0</OtherSiteProfileValue11>
  <OtherSiteProfileValue12>0</OtherSiteProfileValue12>
  <OtherSiteProfileValue13>0</OtherSiteProfileValue13>
  <OtherSiteProfileValue14>0</OtherSiteProfileValue14>
  <OtherSiteProfileValue15>0</OtherSiteProfileValue15>
  <OtherSiteProfileValue16>0</OtherSiteProfileValue16>
  <OtherSiteProfileValue17>0</OtherSiteProfileValue17>
  <OtherSiteProfileValue18>0</OtherSiteProfileValue18>
  <OtherSiteProfileValue19>0</OtherSiteProfileValue19>
  <OtherSiteProfileValue20>0</OtherSiteProfileValue20>
  <OtherSiteProfileCV1>0</OtherSiteProfileCV1>
  <OtherSiteProfileCV2>10</OtherSiteProfileCV2>
  <OtherSiteProfileCV3>10</OtherSiteProfileCV3>
  <OtherSiteProfileCV4>10</OtherSiteProfileCV4>
  <OtherSiteProfileCV5>10</OtherSiteProfileCV5>
  <OtherSiteProfileCV6>10</OtherSiteProfileCV6>
  <OtherSiteProfileCV7>10</OtherSiteProfileCV7>
  <OtherSiteProfileCV8>10</OtherSiteProfileCV8>
  <OtherSiteProfileCV9>10</OtherSiteProfileCV9>
  <OtherSiteProfileCV10>10</OtherSiteProfileCV10>
  <OtherSiteProfileCV11>10</OtherSiteProfileCV11>
  <OtherSiteProfileCV12>10</OtherSiteProfileCV12>
  <OtherSiteProfileCV13>10</OtherSiteProfileCV13>
  <OtherSiteProfileCV14>10</OtherSiteProfileCV14>
  <OtherSiteProfileCV15>10</OtherSiteProfileCV15>
  <OtherSiteProfileCV16>10</OtherSiteProfileCV16>
  <OtherSiteProfileCV17>10</OtherSiteProfileCV17>
  <OtherSiteProfileCV18>10</OtherSiteProfileCV18>
  <OtherSiteProfileCV19>10</OtherSiteProfileCV19>
  <OtherSiteProfileCV20>10</OtherSiteProfileCV20>
  <VssSmoothingCheck>false</VssSmoothingCheck>
  <SubCellularDistributionCheck>false</SubCellularDistributionCheck>
  <UseOliveOilWaterSurrogateForNLP>false</UseOliveOilWaterSurrogateForNLP>
  <LipidBindingScalar>1</LipidBindingScalar>
  <IonPermeabilityRatioMonoCations>2.3</IonPermeabilityRatioMonoCations>
  <IonPermeabilityRatioMonoAnions>3.3</IonPermeabilityRatioMonoAnions>
  <IonPermeabilityRatioDiCations>10</IonPermeabilityRatioDiCations>
  <IonPermeabilityRatioDiAnions>10</IonPermeabilityRatioDiAnions>
  <IonPermeabilityRatioAmpholyte>2</IonPermeabilityRatioAmpholyte>
  <SubcellDistributionCheckAdipose>false</SubcellDistributionCheckAdipose>
  <SubcellDistributionCheckBone>false</SubcellDistributionCheckBone>
  <SubcellDistributionCheckBrain>false</SubcellDistributionCheckBrain>
  <SubcellDistributionCheckGut>false</SubcellDistributionCheckGut>
  <SubcellDistributionCheckHeart>false</SubcellDistributionCheckHeart>
  <SubcellDistributionCheckKidney>false</SubcellDistributionCheckKidney>
  <SubcellDistributionCheckLiver>false</SubcellDistributionCheckLiver>
  <SubcellDistributionCheckLung>false</SubcellDistributionCheckLung>
  <SubcellDistributionCheckMuscle>false</SubcellDistributionCheckMuscle>
  <SubcellDistributionCheckPancreas>false</SubcellDistributionCheckPancreas>
  <SubcellDistributionCheckSkin>false</SubcellDistributionCheckSkin>
  <SubcellDistributionCheckSpleen>false</SubcellDistributionCheckSpleen>
  <SubcellDistributionCheckFetoPlacenta>false</SubcellDistributionCheckFetoPlacenta>
  <SubcellDistributionCheckAddOrgan>false</SubcellDistributionCheckAddOrgan>
  <LogPvowType>0</LogPvowType>
  <LogPvowHanschA>1.115</LogPvowHanschA>
  <LogPvowHanschB>-1.35</LogPvowHanschB>
  <UseViscosityModel>false</UseViscosityModel>
  <ViscosityModelExponent>0.987</ViscosityModelExponent>
  <AbsorptionRateScalarGlobalSwitch>false</AbsorptionRateScalarGlobalSwitch>
  <AbsorptionRateScalarGlobal>1</AbsorptionRateScalarGlobal>
  <AbsorptionRateScalarDuodenum>1</AbsorptionRateScalarDuodenum>
  <AbsorptionRateScalarJejunum1>1</AbsorptionRateScalarJejunum1>
  <AbsorptionRateScalarJejunum2>1</AbsorptionRateScalarJejunum2>
  <AbsorptionRateScalarIleum1>1</AbsorptionRateScalarIleum1>
  <AbsorptionRateScalarIleum2>1</AbsorptionRateScalarIleum2>
  <AbsorptionRateScalarIleum3>1</AbsorptionRateScalarIleum3>
  <AbsorptionRateScalarIleum4>1</AbsorptionRateScalarIleum4>
  <AbsorptionRateScalarColon>1</AbsorptionRateScalarColon>
  <BasolateralPermeabilityScalarRegionalSwitch>false</BasolateralPermeabilityScalarRegionalSwitch>
  <BasolateralPermeabilityScalarGlobal>1</BasolateralPermeabilityScalarGlobal>
  <BasolateralPermeabilityScalarDuodenum>1</BasolateralPermeabilityScalarDuodenum>
  <BasolateralPermeabilityScalarJejunum1>1</BasolateralPermeabilityScalarJejunum1>
  <BasolateralPermeabilityScalarJejunum2>1</BasolateralPermeabilityScalarJejunum2>
  <BasolateralPermeabilityScalarIleum1>1</BasolateralPermeabilityScalarIleum1>
  <BasolateralPermeabilityScalarIleum2>1</BasolateralPermeabilityScalarIleum2>
  <BasolateralPermeabilityScalarIleum3>1</BasolateralPermeabilityScalarIleum3>
  <BasolateralPermeabilityScalarIleum4>1</BasolateralPermeabilityScalarIleum4>
  <BasolateralPermeabilityScalarColon>1</BasolateralPermeabilityScalarColon>
  <EHC_IV>false</EHC_IV>
  <EHC_ParticleCount>1000000</EHC_ParticleCount>
  <idUseMulticompLungModel>false</idUseMulticompLungModel>
  <idHenryConstant>1E-37</idHenryConstant>
  <idPBasalLungRep>1</idPBasalLungRep>
  <idPBasalLowRightLung>1</idPBasalLowRightLung>
  <idPBasalMidRightLung>1</idPBasalMidRightLung>
  <idPBasalTopRightLung>1</idPBasalTopRightLung>
  <idPBasalLowLeftLung>1</idPBasalLowLeftLung>
  <idPBasalTopLeftLung>1</idPBasalTopLeftLung>
  <idPBasalLowerAirways>1</idPBasalLowerAirways>
  <idPBasalUpperAirways>1</idPBasalUpperAirways>
  <idPApicalLungRep>1</idPApicalLungRep>
  <PBasalLungGlobal>1</PBasalLungGlobal>
  <PApicalLungGlobal>1</PApicalLungGlobal>
  <idPApicalLowRightLung>1</idPApicalLowRightLung>
  <idPApicalMidRightLung>1</idPApicalMidRightLung>
  <idPApicalTopRightLung>1</idPApicalTopRightLung>
  <idPApicalLowLeftLung>1</idPApicalLowLeftLung>
  <idPApicalTopLeftLung>1</idPApicalTopLeftLung>
  <idPApicalLowerAirways>1</idPApicalLowerAirways>
  <idPApicalUpperAirways>1</idPApicalUpperAirways>
  <idFuMassLung>1</idFuMassLung>
  <idUsePredictedFuMassLung>true</idUsePredictedFuMassLung>
  <idFuMassLungPredicted>0.19720088224426327</idFuMassLungPredicted>
  <idFuFluidLung>1</idFuFluidLung>
  <idUseSegmentPBasalsLung>false</idUseSegmentPBasalsLung>
  <idUseSegmentPApicalsLung>false</idUseSegmentPApicalsLung>
  <idAddCLMetLung>0</idAddCLMetLung>
  <idAddVmaxLung>0</idAddVmaxLung>
  <idAddKmLung>1000000</idAddKmLung>
  <idAddCLMetLungCV>30</idAddCLMetLungCV>
  <idSwitchAddVmaxLung>false</idSwitchAddVmaxLung>
  <UsePermeabilityLimitedTumourModel>false</UsePermeabilityLimitedTumourModel>
  <TumourPS>0</TumourPS>
  <Tumour_fuEW>1</Tumour_fuEW>
  <Tumour_fuEW_Predicted>0.45485519591141393</Tumour_fuEW_Predicted>
  <Tumour_fuIC>1</Tumour_fuIC>
  <Tumour_fuIC_Predicted>0.056088321118351818</Tumour_fuIC_Predicted>
  <Tumour_fuEW_Switch>false</Tumour_fuEW_Switch>
  <Tumour_fuIC_Switch>false</Tumour_fuIC_Switch>
  <TumourPassivePermeabilitySwitch>0</TumourPassivePermeabilitySwitch>
  <ActivateTumourGrowthModel>false</ActivateTumourGrowthModel>
  <TumourGrowthModelDrugEffectSwitch>0</TumourGrowthModelDrugEffectSwitch>
  <Tumourk2>0</Tumourk2>
  <Tumourk2CV>0</Tumourk2CV>
  <TumourIC50>1000000</TumourIC50>
  <TumourIC50CV>0</TumourIC50CV>
  <TumourKmax>0</TumourKmax>
  <TumourKmaxCV>0</TumourKmaxCV>
  <TumourHillSlope>1</TumourHillSlope>
  <TumourHillSlopeCV>0</TumourHillSlopeCV>
  <TumourInteraction>1</TumourInteraction>
  <TumourInteractionCV>0</TumourInteractionCV>
  <TumourBindingToIntracellularTarget>false</TumourBindingToIntracellularTarget>
  <TumourK_D>1000000</TumourK_D>
  <TumourK_D_CV>0</TumourK_D_CV>
  <TumourCL>0</TumourCL>
  <TumourSwitchVmax>false</TumourSwitchVmax>
  <TumourVmax>0</TumourVmax>
  <TumourAddClearanceCV>0</TumourAddClearanceCV>
  <TumourKm>1000000</TumourKm>
  <TumourKaPR_Switch>false</TumourKaPR_Switch>
  <TumourKaPR>0</TumourKaPR>
  <TumourKaPR_Predicted>0.0026469135802469138</TumourKaPR_Predicted>
  <TumourPrimaryPKCompartment>0</TumourPrimaryPKCompartment>
  <TumourSecondaryPKCompartment>-1</TumourSecondaryPKCompartment>
  <TumourTertiaryPKCompartment>-1</TumourTertiaryPKCompartment>
  <TumourAmountType>0</TumourAmountType>
  <BioAbsorptionSwitch>0</BioAbsorptionSwitch>
  <SubCutSiteSigmaAvFree>0.027466063646873567</SubCutSiteSigmaAvFree>
  <SubCutSiteSigmaL>0</SubCutSiteSigmaL>
  <SubCutF>1</SubCutF>
  <SubCutFCV>30</SubCutFCV>
  <SubCutSiteSigmaAvBound>0.64814856150953526</SubCutSiteSigmaAvBound>
  <SubCutSiteFuInt>0.54722413372266976</SubCutSiteFuInt>
  <SubCutSigmaAvFreeSwitch>false</SubCutSigmaAvFreeSwitch>
  <SubCutSigmaAvBoundSwitch>false</SubCutSigmaAvBoundSwitch>
  <SubCutFuIntSwitch>false</SubCutFuIntSwitch>
  <SubCutSitePSsFree>0.0017392897472737335</SubCutSitePSsFree>
  <SubCutSitePSsFreeCV>30</SubCutSitePSsFreeCV>
  <SubCutSitePSsBound>8.8869381849967551E-07</SubCutSitePSsBound>
  <SubCutSitePSsBoundCV>30</SubCutSitePSsBoundCV>
  <SubCutPSsFreeSwitch>false</SubCutPSsFreeSwitch>
  <SubCutPSsBoundSwitch>false</SubCutPSsBoundSwitch>
  <SubCutSitePSlFree>7.73021428613706E-05</SubCutSitePSlFree>
  <SubCutSitePSlFreeCV>30</SubCutSitePSlFreeCV>
  <SubCutSitePSlBound>6.4661620160152325E-06</SubCutSitePSlBound>
  <SubCutSitePSlBoundCV>30</SubCutSitePSlBoundCV>
  <SubCutPSlFreeSwitch>false</SubCutPSlFreeSwitch>
  <SubCutPSlBoundSwitch>false</SubCutPSlBoundSwitch>
  <SubCutSiteFR>0</SubCutSiteFR>
  <BioMechSCModel>0</BioMechSCModel>
  <BioMechSCVmax>0</BioMechSCVmax>
  <BioMechSCVmaxCV>30</BioMechSCVmaxCV>
  <BioMechSCKm>1000000</BioMechSCKm>
  <BioMechSCKmCV>30</BioMechSCKmCV>
  <BioMinSigmaAvFree>0.022892151722473691</BioMinSigmaAvFree>
  <BioMinPSsFree>3.8474319859381145</BioMinPSsFree>
  <BioMinPSlFree>0.16553504712164996</BioMinPSlFree>
  <BioMinSigmaL>0</BioMinSigmaL>
  <BioMinPSI>0</BioMinPSI>
  <BioMinCLI>0</BioMinCLI>
  <BioMinCLT>0</BioMinCLT>
  <BioMinFuTissue>1</BioMinFuTissue>
  <BioMinSigmaAvBound>0.602354773611302</BioMinSigmaAvBound>
  <BioMinPSsBound>0.0061898387761645792</BioMinPSsBound>
  <BioMinPSlBound>0.016452813447664118</BioMinPSlBound>
  <BioMinFuint>0.57990981077780379</BioMinFuint>
  <BioMinSigmaAvFreeCheck>false</BioMinSigmaAvFreeCheck>
  <BioMinPSsFreeCheck>false</BioMinPSsFreeCheck>
  <BioMinPSlFreeCheck>false</BioMinPSlFreeCheck>
  <BioMinSigmaAvBoundCheck>false</BioMinSigmaAvBoundCheck>
  <BioMinPSsBoundCheck>false</BioMinPSsBoundCheck>
  <BioMinPSlBoundCheck>false</BioMinPSlBoundCheck>
  <BioMinFuintCheck>false</BioMinFuintCheck>
  <BioMinPSsFreeCV>30</BioMinPSsFreeCV>
  <BioMinPSlFreeCV>30</BioMinPSlFreeCV>
  <BioMinPSICV>30</BioMinPSICV>
  <BioMinCLICV>30</BioMinCLICV>
  <BioMinCLTCV>30</BioMinCLTCV>
  <BioMinPSsBoundCV>30</BioMinPSsBoundCV>
  <BioMinPSlBoundCV>30</BioMinPSlBoundCV>
  <CRMRSystem>0</CRMRSystem>
  <CRMRSystemProfile>0</CRMRSystemProfile>
  <SuperSaturationSwitch>false</SuperSaturationSwitch>
  <idSupersaturationRatio>1000</idSupersaturationRatio>
  <SuperSatRatioStomach>1000</SuperSatRatioStomach>
  <SuperSatRatioDuo>1000</SuperSatRatioDuo>
  <SuperSatRatioJej1>1000</SuperSatRatioJej1>
  <SuperSatRatioJej2>1000</SuperSatRatioJej2>
  <SuperSatRatioIleum1>1000</SuperSatRatioIleum1>
  <SuperSatRatioIleum2>1000</SuperSatRatioIleum2>
  <SuperSatRatioIleum3>1000</SuperSatRatioIleum3>
  <SuperSatRatioIleum4>1000</SuperSatRatioIleum4>
  <SuperSatRatioColon>1000</SuperSatRatioColon>
  <PrecipitationRateSwitch>false</PrecipitationRateSwitch>
  <idPrecipitationRate>4</idPrecipitationRate>
  <PrecipitationRateStomach>4</PrecipitationRateStomach>
  <PrecipitationRateDuo>4</PrecipitationRateDuo>
  <PrecipitationRateJej1>4</PrecipitationRateJej1>
  <PrecipitationRateJej2>4</PrecipitationRateJej2>
  <PrecipitationRateIleum1>4</PrecipitationRateIleum1>
  <PrecipitationRateIleum2>4</PrecipitationRateIleum2>
  <PrecipitationRateIleum3>4</PrecipitationRateIleum3>
  <PrecipitationRateIleum4>4</PrecipitationRateIleum4>
  <PrecipitationRateColon>4</PrecipitationRateColon>
  <DoseFractionSolidState1>100</DoseFractionSolidState1>
  <DoseFractionSolidState2>0</DoseFractionSolidState2>
  <SS1PrecipitationEnabled>true</SS1PrecipitationEnabled>
  <SS2PrecipitationEnabled>false</SS2PrecipitationEnabled>
  <ParticleDispersionSwitch>0</ParticleDispersionSwitch>
  <idMonodispersedRadius>10</idMonodispersedRadius>
  <idParticleDensity>1.2</idParticleDensity>
  <DLMScalarSwitch>false</DLMScalarSwitch>
  <DLMScalarGlobal>1</DLMScalarGlobal>
  <DLMScalarStomach>1</DLMScalarStomach>
  <DLMScalarDuodenum>1</DLMScalarDuodenum>
  <DLMScalarJejunum1>1</DLMScalarJejunum1>
  <DLMScalarJejunum2>1</DLMScalarJejunum2>
  <DLMScalarIleum1>1</DLMScalarIleum1>
  <DLMScalarIleum2>1</DLMScalarIleum2>
  <DLMScalarIleum3>1</DLMScalarIleum3>
  <DLMScalarIleum4>1</DLMScalarIleum4>
  <DLMScalarColon>1</DLMScalarColon>
  <PrecipitationType>0</PrecipitationType>
  <APM_gamma>20</APM_gamma>
  <APM_f_star>1</APM_f_star>
  <APM_Vm>400</APM_Vm>
  <PrecipitationDLMScalarRegionalSwitch>false</PrecipitationDLMScalarRegionalSwitch>
  <PrecipitationDLMScalarGlobal>1</PrecipitationDLMScalarGlobal>
  <PrecipitationDLMScalarStomach>1</PrecipitationDLMScalarStomach>
  <PrecipitationDLMScalarDuodenum>1</PrecipitationDLMScalarDuodenum>
  <PrecipitationDLMScalarJejunum1>1</PrecipitationDLMScalarJejunum1>
  <PrecipitationDLMScalarJejunum2>1</PrecipitationDLMScalarJejunum2>
  <PrecipitationDLMScalarIleum1>1</PrecipitationDLMScalarIleum1>
  <PrecipitationDLMScalarIleum2>1</PrecipitationDLMScalarIleum2>
  <PrecipitationDLMScalarIleum3>1</PrecipitationDLMScalarIleum3>
  <PrecipitationDLMScalarIleum4>1</PrecipitationDLMScalarIleum4>
  <PrecipitationDLMScalarColon>1</PrecipitationDLMScalarColon>
  <APM_CSRRegionalSwitch>false</APM_CSRRegionalSwitch>
  <APM_CSRGlobal>1.1</APM_CSRGlobal>
  <APM_CSRStomach>1.1</APM_CSRStomach>
  <APM_CSRDuodenum>1.1</APM_CSRDuodenum>
  <APM_CSRJejunum1>1.1</APM_CSRJejunum1>
  <APM_CSRJejunum2>1.1</APM_CSRJejunum2>
  <APM_CSRIleum1>1.1</APM_CSRIleum1>
  <APM_CSRIleum2>1.1</APM_CSRIleum2>
  <APM_CSRIleum3>1.1</APM_CSRIleum3>
  <APM_CSRIleum4>1.1</APM_CSRIleum4>
  <APM_CSRColon>1.1</APM_CSRColon>
  <RecombitantSwitch_Esterase>0</RecombitantSwitch_Esterase>
  <SurfacepHModelType>1</SurfacepHModelType>
  <UserDefinedSurfacepH>false</UserDefinedSurfacepH>
  <GlobalSurfacepH>5.5</GlobalSurfacepH>
  <SurfacepHStomach>5.5</SurfacepHStomach>
  <SurfacepHDuo>5.5</SurfacepHDuo>
  <SurfacepHJej1>5.5</SurfacepHJej1>
  <SurfacepHJej2>5.5</SurfacepHJej2>
  <SurfacepHIleum1>5.5</SurfacepHIleum1>
  <SurfacepHIleum2>5.5</SurfacepHIleum2>
  <SurfacepHIleum3>5.5</SurfacepHIleum3>
  <SurfacepHIleum4>5.5</SurfacepHIleum4>
  <SurfacepHColon>5.5</SurfacepHColon>
  <SurfaceSolubilityModelType>0</SurfaceSolubilityModelType>
  <UserDefinedSurfaceSolubility>false</UserDefinedSurfaceSolubility>
[truncated: 105,435 more chars]
