# Supplementary material for: Estimating fetal exposure to the P‐gp substrates, corticosteroids, by PBPK modeling to inform prevention of neonatal respiratory distress syndrome
Source: CPT Pharmacometrics Syst Pharmacol. 2021 Jul 23;10(9):1057–70. doi: 10.1002/psp4.12674 (PMC8452292; doi:10.1002/psp4.12674)
Supplement: Supplementary file 4 — Supinfo4 [file PSP4-10-1057-s006.unk]

Archive with 1 entries (1 files):
- PSP4-10-1057-s006.unk.out
