# Supplementary material for: Estimating fetal exposure to the P‐gp substrates, corticosteroids, by PBPK modeling to inform prevention of neonatal respiratory distress syndrome
Source: CPT Pharmacometrics Syst Pharmacol. 2021 Jul 23;10(9):1057–70. doi: 10.1002/psp4.12674 (PMC8452292; doi:10.1002/psp4.12674)
Supplement: Supplementary file 4 — Supinfo4 [file PSP4-10-1057-s006.unk › PSP4-10-1057-s006.unk.out]

<?xml version="1.0"?>
<Workspace xmlns:xsd="http://www.w3.org/2001/XMLSchema" xmlns:xsi="http://www.w3.org/2001/XMLSchema-instance" version="19" build="96">
  <Species>Human</Species>
  <ModelVariant>Standard</ModelVariant>
  <SimulationData>
    <TimeSamples_Animal>0</TimeSamples_Animal>
    <PostProcessingData>
  <SamplingTimeMethod>0</SamplingTimeMethod>
  <TimeSamples>4800</TimeSamples>
  <SamplingTimes>
    <SamplingTime>
      <day>0</day>
      <Times />
    </SamplingTime>
    <SamplingTime>
      <day>1</day>
      <Times />
    </SamplingTime>
  </SamplingTimes>
  <TimeSampleIntervals />
  <SubstrateAnalyticalError>
    <PlasmaConc>
      <bSelected>false</bSelected>
      <ErrorModel>0</ErrorModel>
      <Eps_Add>0</Eps_Add>
      <Eps_prop>0</Eps_prop>
    </PlasmaConc>
    <BloodConc>
      <bSelected>false</bSelected>
      <ErrorModel>0</ErrorModel>
      <Eps_Add>0</Eps_Add>
      <Eps_prop>0</Eps_prop>
    </BloodConc>
    <AdiposeConc>
      <bSelected>false</bSelected>
      <ErrorModel>0</ErrorModel>
      <Eps_Add>0</Eps_Add>
      <Eps_prop>0</Eps_prop>
    </AdiposeConc>
    <CPeripheral>
      <bSelected>false</bSelected>
      <ErrorModel>0</ErrorModel>
      <Eps_Add>0</Eps_Add>
      <Eps_prop>0</Eps_prop>
    </CPeripheral>
    <SpinalCSFConc>
      <bSelected>false</bSelected>
      <ErrorModel>0</ErrorModel>
      <Eps_Add>0</Eps_Add>
      <Eps_prop>0</Eps_prop>
    </SpinalCSFConc>
    <PDResponse>
      <bSelected>false</bSelected>
      <ErrorModel>0</ErrorModel>
      <Eps_Add>0</Eps_Add>
      <Eps_prop>0</Eps_prop>
    </PDResponse>
    <LLOQ>0</LLOQ>
    <IsLLOQEnabled>false</IsLLOQEnabled>
    <LLOQMethod>0</LLOQMethod>
    <ReplacementValue>0</ReplacementValue>
  </SubstrateAnalyticalError>
  <Sub1stMetAnalitycalError>
    <PlasmaConc>
      <bSelected>false</bSelected>
      <ErrorModel>0</ErrorModel>
      <Eps_Add>0</Eps_Add>
      <Eps_prop>0</Eps_prop>
    </PlasmaConc>
    <BloodConc>
      <bSelected>false</bSelected>
      <ErrorModel>0</ErrorModel>
      <Eps_Add>0</Eps_Add>
      <Eps_prop>0</Eps_prop>
    </BloodConc>
    <AdiposeConc>
      <bSelected>false</bSelected>
      <ErrorModel>0</ErrorModel>
      <Eps_Add>0</Eps_Add>
      <Eps_prop>0</Eps_prop>
    </AdiposeConc>
    <CPeripheral>
      <bSelected>false</bSelected>
      <ErrorModel>0</ErrorModel>
      <Eps_Add>0</Eps_Add>
      <Eps_prop>0</Eps_prop>
    </CPeripheral>
    <SpinalCSFConc>
      <bSelected>false</bSelected>
      <ErrorModel>0</ErrorModel>
      <Eps_Add>0</Eps_Add>
      <Eps_prop>0</Eps_prop>
    </SpinalCSFConc>
    <PDResponse>
      <bSelected>false</bSelected>
      <ErrorModel>0</ErrorModel>
      <Eps_Add>0</Eps_Add>
      <Eps_prop>0</Eps_prop>
    </PDResponse>
    <LLOQ>0</LLOQ>
    <IsLLOQEnabled>false</IsLLOQEnabled>
    <LLOQMethod>0</LLOQMethod>
    <ReplacementValue>0</ReplacementValue>
  </Sub1stMetAnalitycalError>
  <Sub2ndMetAnalitycalError>
    <PlasmaConc>
      <bSelected>false</bSelected>
      <ErrorModel>0</ErrorModel>
      <Eps_Add>0</Eps_Add>
      <Eps_prop>0</Eps_prop>
    </PlasmaConc>
    <BloodConc>
      <bSelected>false</bSelected>
      <ErrorModel>0</ErrorModel>
      <Eps_Add>0</Eps_Add>
      <Eps_prop>0</Eps_prop>
    </BloodConc>
    <AdiposeConc>
      <bSelected>false</bSelected>
      <ErrorModel>0</ErrorModel>
      <Eps_Add>0</Eps_Add>
      <Eps_prop>0</Eps_prop>
    </AdiposeConc>
    <CPeripheral>
      <bSelected>false</bSelected>
      <ErrorModel>0</ErrorModel>
      <Eps_Add>0</Eps_Add>
      <Eps_prop>0</Eps_prop>
    </CPeripheral>
    <SpinalCSFConc>
      <bSelected>false</bSelected>
      <ErrorModel>0</ErrorModel>
      <Eps_Add>0</Eps_Add>
      <Eps_prop>0</Eps_prop>
    </SpinalCSFConc>
    <PDResponse>
      <bSelected>false</bSelected>
      <ErrorModel>0</ErrorModel>
      <Eps_Add>0</Eps_Add>
      <Eps_prop>0</Eps_prop>
    </PDResponse>
    <LLOQ>0</LLOQ>
    <IsLLOQEnabled>false</IsLLOQEnabled>
    <LLOQMethod>0</LLOQMethod>
    <ReplacementValue>0</ReplacementValue>
  </Sub2ndMetAnalitycalError>
  <SecMetAnalitycalError>
    <PlasmaConc>
      <bSelected>false</bSelected>
      <ErrorModel>0</ErrorModel>
      <Eps_Add>0</Eps_Add>
      <Eps_prop>0</Eps_prop>
    </PlasmaConc>
    <BloodConc>
      <bSelected>false</bSelected>
      <ErrorModel>0</ErrorModel>
      <Eps_Add>0</Eps_Add>
      <Eps_prop>0</Eps_prop>
    </BloodConc>
    <AdiposeConc>
      <bSelected>false</bSelected>
      <ErrorModel>0</ErrorModel>
      <Eps_Add>0</Eps_Add>
      <Eps_prop>0</Eps_prop>
    </AdiposeConc>
    <CPeripheral>
      <bSelected>false</bSelected>
      <ErrorModel>0</ErrorModel>
      <Eps_Add>0</Eps_Add>
      <Eps_prop>0</Eps_prop>
    </CPeripheral>
    <SpinalCSFConc>
      <bSelected>false</bSelected>
      <ErrorModel>0</ErrorModel>
      <Eps_Add>0</Eps_Add>
      <Eps_prop>0</Eps_prop>
    </SpinalCSFConc>
    <PDResponse>
      <bSelected>false</bSelected>
      <ErrorModel>0</ErrorModel>
      <Eps_Add>0</Eps_Add>
      <Eps_prop>0</Eps_prop>
    </PDResponse>
    <LLOQ>0</LLOQ>
    <IsLLOQEnabled>false</IsLLOQEnabled>
    <LLOQMethod>0</LLOQMethod>
    <ReplacementValue>0</ReplacementValue>
  </SecMetAnalitycalError>
  <Inh1AnalitycalError>
    <PlasmaConc>
      <bSelected>false</bSelected>
      <ErrorModel>0</ErrorModel>
      <Eps_Add>0</Eps_Add>
      <Eps_prop>0</Eps_prop>
    </PlasmaConc>
    <BloodConc>
      <bSelected>false</bSelected>
      <ErrorModel>0</ErrorModel>
      <Eps_Add>0</Eps_Add>
      <Eps_prop>0</Eps_prop>
    </BloodConc>
    <AdiposeConc>
      <bSelected>false</bSelected>
      <ErrorModel>0</ErrorModel>
      <Eps_Add>0</Eps_Add>
      <Eps_prop>0</Eps_prop>
    </AdiposeConc>
    <CPeripheral>
      <bSelected>false</bSelected>
      <ErrorModel>0</ErrorModel>
      <Eps_Add>0</Eps_Add>
      <Eps_prop>0</Eps_prop>
    </CPeripheral>
    <SpinalCSFConc>
      <bSelected>false</bSelected>
      <ErrorModel>0</ErrorModel>
      <Eps_Add>0</Eps_Add>
      <Eps_prop>0</Eps_prop>
    </SpinalCSFConc>
    <PDResponse>
      <bSelected>false</bSelected>
      <ErrorModel>0</ErrorModel>
      <Eps_Add>0</Eps_Add>
      <Eps_prop>0</Eps_prop>
    </PDResponse>
    <LLOQ>0</LLOQ>
    <IsLLOQEnabled>false</IsLLOQEnabled>
    <LLOQMethod>0</LLOQMethod>
    <ReplacementValue>0</ReplacementValue>
  </Inh1AnalitycalError>
  <Inh1MetAnalitcalError>
    <PlasmaConc>
      <bSelected>false</bSelected>
      <ErrorModel>0</ErrorModel>
      <Eps_Add>0</Eps_Add>
      <Eps_prop>0</Eps_prop>
    </PlasmaConc>
    <BloodConc>
      <bSelected>false</bSelected>
      <ErrorModel>0</ErrorModel>
      <Eps_Add>0</Eps_Add>
      <Eps_prop>0</Eps_prop>
    </BloodConc>
    <AdiposeConc>
      <bSelected>false</bSelected>
      <ErrorModel>0</ErrorModel>
      <Eps_Add>0</Eps_Add>
      <Eps_prop>0</Eps_prop>
    </AdiposeConc>
    <CPeripheral>
      <bSelected>false</bSelected>
      <ErrorModel>0</ErrorModel>
      <Eps_Add>0</Eps_Add>
      <Eps_prop>0</Eps_prop>
    </CPeripheral>
    <SpinalCSFConc>
      <bSelected>false</bSelected>
      <ErrorModel>0</ErrorModel>
      <Eps_Add>0</Eps_Add>
      <Eps_prop>0</Eps_prop>
    </SpinalCSFConc>
    <PDResponse>
      <bSelected>false</bSelected>
      <ErrorModel>0</ErrorModel>
      <Eps_Add>0</Eps_Add>
      <Eps_prop>0</Eps_prop>
    </PDResponse>
    <LLOQ>0</LLOQ>
    <IsLLOQEnabled>false</IsLLOQEnabled>
    <LLOQMethod>0</LLOQMethod>
    <ReplacementValue>0</ReplacementValue>
  </Inh1MetAnalitcalError>
  <Inh2AnalitycalError>
    <PlasmaConc>
      <bSelected>false</bSelected>
      <ErrorModel>0</ErrorModel>
      <Eps_Add>0</Eps_Add>
      <Eps_prop>0</Eps_prop>
    </PlasmaConc>
    <BloodConc>
      <bSelected>false</bSelected>
      <ErrorModel>0</ErrorModel>
      <Eps_Add>0</Eps_Add>
      <Eps_prop>0</Eps_prop>
    </BloodConc>
    <AdiposeConc>
      <bSelected>false</bSelected>
      <ErrorModel>0</ErrorModel>
      <Eps_Add>0</Eps_Add>
      <Eps_prop>0</Eps_prop>
    </AdiposeConc>
    <CPeripheral>
      <bSelected>false</bSelected>
      <ErrorModel>0</ErrorModel>
      <Eps_Add>0</Eps_Add>
      <Eps_prop>0</Eps_prop>
    </CPeripheral>
    <SpinalCSFConc>
      <bSelected>false</bSelected>
      <ErrorModel>0</ErrorModel>
      <Eps_Add>0</Eps_Add>
      <Eps_prop>0</Eps_prop>
    </SpinalCSFConc>
    <PDResponse>
      <bSelected>false</bSelected>
      <ErrorModel>0</ErrorModel>
      <Eps_Add>0</Eps_Add>
      <Eps_prop>0</Eps_prop>
    </PDResponse>
    <LLOQ>0</LLOQ>
    <IsLLOQEnabled>false</IsLLOQEnabled>
    <LLOQMethod>0</LLOQMethod>
    <ReplacementValue>0</ReplacementValue>
  </Inh2AnalitycalError>
  <Inh3AnalitycalError>
    <PlasmaConc>
      <bSelected>false</bSelected>
      <ErrorModel>0</ErrorModel>
      <Eps_Add>0</Eps_Add>
      <Eps_prop>0</Eps_prop>
    </PlasmaConc>
    <BloodConc>
      <bSelected>false</bSelected>
      <ErrorModel>0</ErrorModel>
      <Eps_Add>0</Eps_Add>
      <Eps_prop>0</Eps_prop>
    </BloodConc>
    <AdiposeConc>
      <bSelected>false</bSelected>
      <ErrorModel>0</ErrorModel>
      <Eps_Add>0</Eps_Add>
      <Eps_prop>0</Eps_prop>
    </AdiposeConc>
    <CPeripheral>
      <bSelected>false</bSelected>
      <ErrorModel>0</ErrorModel>
      <Eps_Add>0</Eps_Add>
      <Eps_prop>0</Eps_prop>
    </CPeripheral>
    <SpinalCSFConc>
      <bSelected>false</bSelected>
      <ErrorModel>0</ErrorModel>
      <Eps_Add>0</Eps_Add>
      <Eps_prop>0</Eps_prop>
    </SpinalCSFConc>
    <PDResponse>
      <bSelected>false</bSelected>
      <ErrorModel>0</ErrorModel>
      <Eps_Add>0</Eps_Add>
      <Eps_prop>0</Eps_prop>
    </PDResponse>
    <LLOQ>0</LLOQ>
    <IsLLOQEnabled>false</IsLLOQEnabled>
    <LLOQMethod>0</LLOQMethod>
    <ReplacementValue>0</ReplacementValue>
  </Inh3AnalitycalError>
  <DataAnalysis_DoStudyPower>false</DataAnalysis_DoStudyPower>
  <DataAnalysis_StudyPowerCompound>0</DataAnalysis_StudyPowerCompound>
  <DataAnalysis_BloodPlasmaType>0</DataAnalysis_BloodPlasmaType>
  <DataAnalysis_AUCCalculation>0</DataAnalysis_AUCCalculation>
  <DataAnalysis_Pop1>-1</DataAnalysis_Pop1>
  <DataAnalysis_Pop2>-1</DataAnalysis_Pop2>
  <DataAnalysis_RatioType>1</DataAnalysis_RatioType>
  <DataAnalysis_Min>3</DataAnalysis_Min>
  <DataAnalysis_Max>100</DataAnalysis_Max>
  <DataAnalysis_Steps>5</DataAnalysis_Steps>
  <DataAnalysis_Alpha>0.05</DataAnalysis_Alpha>
  <DataAnalysis_Ratio>1</DataAnalysis_Ratio>
  <DataAnalysis_PK_AUC>true</DataAnalysis_PK_AUC>
  <DataAnalysis_PK_CL>false</DataAnalysis_PK_CL>
  <DataAnalysis_PK_Cmax>false</DataAnalysis_PK_Cmax>
  <DataAnalysis_PD_AUCR>false</DataAnalysis_PD_AUCR>
  <DataAnalysis_PD_Rmin>false</DataAnalysis_PD_Rmin>
  <DataAnalysis_PD_Rmax>false</DataAnalysis_PD_Rmax>
  <AUCCalculations_Sub>
    <Calculated_AUCt_Dose1>true</Calculated_AUCt_Dose1>
    <Calculated_AUC_INF_Dose1>true</Calculated_AUC_INF_Dose1>
    <Calculated_AUCt_LastDose>false</Calculated_AUCt_LastDose>
    <CalculationMethod>0</CalculationMethod>
    <WeightingOption>4</WeightingOption>
    <Integrated_AUCt_Dose1>false</Integrated_AUCt_Dose1>
    <Integrated_AUCt_LastDose>true</Integrated_AUCt_LastDose>
    <Integrated_AUCt_User>true</Integrated_AUCt_User>
    <UserIntervals>
      <UserInterval>
        <StartDay>1</StartDay>
        <EndDay>3</EndDay>
        <StartTime>540</StartTime>
        <EndTime>540</EndTime>
      </UserInterval>
    </UserIntervals>
  </AUCCalculations_Sub>
  <AUCCalculations_SubPriMet1>
    <Calculated_AUCt_Dose1>false</Calculated_AUCt_Dose1>
    <Calculated_AUC_INF_Dose1>false</Calculated_AUC_INF_Dose1>
    <Calculated_AUCt_LastDose>false</Calculated_AUCt_LastDose>
    <CalculationMethod>0</CalculationMethod>
    <WeightingOption>4</WeightingOption>
    <Integrated_AUCt_Dose1>false</Integrated_AUCt_Dose1>
    <Integrated_AUCt_LastDose>true</Integrated_AUCt_LastDose>
    <Integrated_AUCt_User>false</Integrated_AUCt_User>
    <UserIntervals>
      <UserInterval>
        <StartDay>1</StartDay>
        <EndDay>1</EndDay>
        <StartTime>540</StartTime>
        <EndTime>540</EndTime>
      </UserInterval>
    </UserIntervals>
  </AUCCalculations_SubPriMet1>
  <AUCCalculations_SubPriMet2>
    <Calculated_AUCt_Dose1>false</Calculated_AUCt_Dose1>
    <Calculated_AUC_INF_Dose1>false</Calculated_AUC_INF_Dose1>
    <Calculated_AUCt_LastDose>false</Calculated_AUCt_LastDose>
    <CalculationMethod>0</CalculationMethod>
    <WeightingOption>4</WeightingOption>
    <Integrated_AUCt_Dose1>false</Integrated_AUCt_Dose1>
    <Integrated_AUCt_LastDose>true</Integrated_AUCt_LastDose>
    <Integrated_AUCt_User>false</Integrated_AUCt_User>
    <UserIntervals>
      <UserInterval>
        <StartDay>1</StartDay>
        <EndDay>1</EndDay>
        <StartTime>540</StartTime>
        <EndTime>540</EndTime>
      </UserInterval>
    </UserIntervals>
  </AUCCalculations_SubPriMet2>
  <AUCCalculations_SubSecMet>
    <Calculated_AUCt_Dose1>false</Calculated_AUCt_Dose1>
    <Calculated_AUC_INF_Dose1>false</Calculated_AUC_INF_Dose1>
    <Calculated_AUCt_LastDose>false</Calculated_AUCt_LastDose>
    <CalculationMethod>0</CalculationMethod>
    <WeightingOption>4</WeightingOption>
    <Integrated_AUCt_Dose1>false</Integrated_AUCt_Dose1>
    <Integrated_AUCt_LastDose>true</Integrated_AUCt_LastDose>
    <Integrated_AUCt_User>false</Integrated_AUCt_User>
    <UserIntervals>
      <UserInterval>
        <StartDay>1</StartDay>
        <EndDay>1</EndDay>
        <StartTime>540</StartTime>
        <EndTime>540</EndTime>
      </UserInterval>
    </UserIntervals>
  </AUCCalculations_SubSecMet>
  <AUCCalculations_Inh1>
    <Calculated_AUCt_Dose1>false</Calculated_AUCt_Dose1>
    <Calculated_AUC_INF_Dose1>false</Calculated_AUC_INF_Dose1>
    <Calculated_AUCt_LastDose>false</Calculated_AUCt_LastDose>
    <CalculationMethod>0</CalculationMethod>
    <WeightingOption>4</WeightingOption>
    <Integrated_AUCt_Dose1>false</Integrated_AUCt_Dose1>
    <Integrated_AUCt_LastDose>true</Integrated_AUCt_LastDose>
    <Integrated_AUCt_User>false</Integrated_AUCt_User>
    <UserIntervals>
      <UserInterval>
        <StartDay>1</StartDay>
        <EndDay>1</EndDay>
        <StartTime>540</StartTime>
        <EndTime>540</EndTime>
      </UserInterval>
    </UserIntervals>
  </AUCCalculations_Inh1>
  <AUCCalculations_Inh1Met>
    <Calculated_AUCt_Dose1>false</Calculated_AUCt_Dose1>
    <Calculated_AUC_INF_Dose1>false</Calculated_AUC_INF_Dose1>
    <Calculated_AUCt_LastDose>false</Calculated_AUCt_LastDose>
    <CalculationMethod>0</CalculationMethod>
    <WeightingOption>4</WeightingOption>
    <Integrated_AUCt_Dose1>true</Integrated_AUCt_Dose1>
    <Integrated_AUCt_LastDose>false</Integrated_AUCt_LastDose>
    <Integrated_AUCt_User>false</Integrated_AUCt_User>
    <UserIntervals>
      <UserInterval>
        <StartDay>1</StartDay>
        <EndDay>1</EndDay>
        <StartTime>540</StartTime>
        <EndTime>540</EndTime>
      </UserInterval>
    </UserIntervals>
  </AUCCalculations_Inh1Met>
  <AUCCalculations_Inh2>
    <Calculated_AUCt_Dose1>false</Calculated_AUCt_Dose1>
    <Calculated_AUC_INF_Dose1>false</Calculated_AUC_INF_Dose1>
    <Calculated_AUCt_LastDose>false</Calculated_AUCt_LastDose>
    <CalculationMethod>0</CalculationMethod>
    <WeightingOption>4</WeightingOption>
    <Integrated_AUCt_Dose1>false</Integrated_AUCt_Dose1>
    <Integrated_AUCt_LastDose>true</Integrated_AUCt_LastDose>
    <Integrated_AUCt_User>false</Integrated_AUCt_User>
    <UserIntervals>
      <UserInterval>
        <StartDay>1</StartDay>
        <EndDay>1</EndDay>
        <StartTime>540</StartTime>
        <EndTime>540</EndTime>
      </UserInterval>
    </UserIntervals>
  </AUCCalculations_Inh2>
  <AUCCalculations_Inh3>
    <Calculated_AUCt_Dose1>false</Calculated_AUCt_Dose1>
    <Calculated_AUC_INF_Dose1>false</Calculated_AUC_INF_Dose1>
    <Calculated_AUCt_LastDose>false</Calculated_AUCt_LastDose>
    <CalculationMethod>0</CalculationMethod>
    <WeightingOption>4</WeightingOption>
    <Integrated_AUCt_Dose1>false</Integrated_AUCt_Dose1>
    <Integrated_AUCt_LastDose>true</Integrated_AUCt_LastDose>
    <Integrated_AUCt_User>false</Integrated_AUCt_User>
    <UserIntervals>
      <UserInterval>
        <StartDay>1</StartDay>
        <EndDay>1</EndDay>
        <StartTime>540</StartTime>
        <EndTime>540</EndTime>
      </UserInterval>
    </UserIntervals>
  </AUCCalculations_Inh3>
  <CanChangeSampling>true</CanChangeSampling>
</PostProcessingData>
    <PeripheralSamplingSite>false</PeripheralSamplingSite>
    <FlowFraction_Adipose>0.075</FlowFraction_Adipose>
    <FlowFraction_Skin>0.25</FlowFraction_Skin>
    <FlowFraction_Muscle>0.05</FlowFraction_Muscle>
    <FlowFraction_Shunt_Skin>0.525</FlowFraction_Shunt_Skin>
    <FlowFraction_Shunt_Arterial>0.1</FlowFraction_Shunt_Arterial>
    <idAgeMax>40</idAgeMax>
    <idMaxAge1>45</idMaxAge1>
    <idMaxAge2>45</idMaxAge2>
    <idMaxAge3>45</idMaxAge3>
    <idMaxAge4>45</idMaxAge4>
    <idAgeMin>20</idAgeMin>
    <idMinAge1>20</idMinAge1>
    <idMinAge2>20</idMinAge2>
    <idMinAge3>20</idMinAge3>
    <idMinAge4>20</idMinAge4>
    <idProbFemale>1</idProbFemale>
    <idPropFemales1>1</idPropFemales1>
    <idPropFemales2>1</idPropFemales2>
    <idPropFemales3>1</idPropFemales3>
    <idPropFemales4>1</idPropFemales4>
    <idPopulation>0</idPopulation>
    <idPopulation1>0</idPopulation1>
    <idPopulation2>0</idPopulation2>
    <idPopulation3>0</idPopulation3>
    <idPopulation4>0</idPopulation4>
    <idPoppercent>25</idPoppercent>
    <idPop1percent>25</idPop1percent>
    <idPop2percent>25</idPop2percent>
    <idPop3percent>25</idPop3percent>
    <idPop4percent>25</idPop4percent>
    <idUsePop>true</idUsePop>
    <idUsePop1>false</idUsePop1>
    <idUsePop2>false</idUsePop2>
    <idUsePop3>false</idUsePop3>
    <idUsePop4>false</idUsePop4>
    <idOpenPopButton>true</idOpenPopButton>
    <idOpenPopButton1>false</idOpenPopButton1>
    <idOpenPopButton2>false</idOpenPopButton2>
    <idOpenPopButton3>false</idOpenPopButton3>
    <idOpenPopButton4>false</idOpenPopButton4>
    <idNumberPopulation>100</idNumberPopulation>
    <idNumberGroup>10</idNumberGroup>
    <idNumberGroupMembers>10</idNumberGroupMembers>
    <idSubSizeButton>false</idSubSizeButton>
    <idNumberDoses1>2</idNumberDoses1>
    <idNumberDoses2>2</idNumberDoses2>
    <idNumberDoses3>2</idNumberDoses3>
    <idNumberDoses4>2</idNumberDoses4>
    <idNumberDoses5>10</idNumberDoses5>
    <idNumberDoses6>10</idNumberDoses6>
    <idNumberDoses7>10</idNumberDoses7>
    <idInhDelay1>0</idInhDelay1>
    <idInhDelay2>0</idInhDelay2>
    <idInhDelay3>0</idInhDelay3>
    <idInhDelay4>0</idInhDelay4>
    <idInhDelay5>0</idInhDelay5>
    <idInhDelay6>0</idInhDelay6>
    <idInhDelay7>0</idInhDelay7>
    <idStartDay1>1</idStartDay1>
    <idStartDay2>1</idStartDay2>
    <idStartDay3>1</idStartDay3>
    <idStartDay4>1</idStartDay4>
    <idStartDay5>1</idStartDay5>
    <idStartDay6>1</idStartDay6>
    <idStartDay7>1</idStartDay7>
    <idInhStartTimeHr1>9</idInhStartTimeHr1>
    <idInhStartTimeHr2>9</idInhStartTimeHr2>
    <idInhStartTimeHr3>9</idInhStartTimeHr3>
    <idInhStartTimeHr4>9</idInhStartTimeHr4>
    <idInhStartTimeHr5>9</idInhStartTimeHr5>
    <idInhStartTimeHr6>9</idInhStartTimeHr6>
    <idInhStartTimeHr7>9</idInhStartTimeHr7>
    <idStartTimeMin1>0</idStartTimeMin1>
    <idStartTimeMin2>0</idStartTimeMin2>
    <idStartTimeMin3>0</idStartTimeMin3>
    <idStartTimeMin4>0</idStartTimeMin4>
    <idStartTimeMin5>0</idStartTimeMin5>
    <idStartTimeMin6>0</idStartTimeMin6>
    <idStartTimeMin7>0</idStartTimeMin7>
    <idStart1>0</idStart1>
    <idStart2>0</idStart2>
    <idStart3>0</idStart3>
    <idStart4>0</idStart4>
    <idStart5>0</idStart5>
    <idStart6>0</idStart6>
    <idStart7>0</idStart7>
    <idDoseVolume>250</idDoseVolume>
    <FluidWithDoseInh1>250</FluidWithDoseInh1>
    <DoseVolume_Paed>100</DoseVolume_Paed>
    <FluidIntakeWithFormulation_per_compound_substrate>1</FluidIntakeWithFormulation_per_compound_substrate>
    <FluidIntakeWithFormulation_per_compound_inhibitor1>1</FluidIntakeWithFormulation_per_compound_inhibitor1>
    <idDoseVolumeCV>30</idDoseVolumeCV>
    <idStudyDuration>48</idStudyDuration>
    <PopulationType>0</PopulationType>
    <idVirtualPopulation>0</idVirtualPopulation>
    <idPopRep>0</idPopRep>
    <FastedFedType>0</FastedFedType>
    <FedState>1</FedState>
    <DoseType1>0</DoseType1>
    <DoseType2>1</DoseType2>
    <DoseType3>1</DoseType3>
    <DoseType4>1</DoseType4>
    <DoseType5>1</DoseType5>
    <DoseType6>1</DoseType6>
    <DoseType7>1</DoseType7>
    <idSingleDose1>0</idSingleDose1>
    <idSingleDose2>0</idSingleDose2>
    <idSingleDose3>0</idSingleDose3>
    <idSingleDose4>0</idSingleDose4>
    <idMultipleDose1>0</idMultipleDose1>
    <idMultipleDose2>0</idMultipleDose2>
    <idMultipleDose3>0</idMultipleDose3>
    <idMultipleDose4>0</idMultipleDose4>
    <idDosesSwitch1>true</idDosesSwitch1>
    <idDosesSwitch2>false</idDosesSwitch2>
    <idDosesSwitch3>false</idDosesSwitch3>
    <idDosesSwitch4>false</idDosesSwitch4>
    <idDosesSwitch5>false</idDosesSwitch5>
    <idDosesSwitch6>false</idDosesSwitch6>
    <idDosesSwitch7>false</idDosesSwitch7>
    <idInhEnabled1>true</idInhEnabled1>
    <idInhEnabled2>false</idInhEnabled2>
    <idInhEnabled3>false</idInhEnabled3>
    <idInhEnabled4>false</idInhEnabled4>
    <idInhEnabled5>false</idInhEnabled5>
    <idInhEnabled6>false</idInhEnabled6>
    <idInhEnabled7>false</idInhEnabled7>
    <idInhEnabled8>false</idInhEnabled8>
    <idPKParams>false</idPKParams>
    <idPKProfiles>true</idPKProfiles>
    <DropDownListWorkspace>0</DropDownListWorkspace>
    <DropDownListPopulation>0</DropDownListPopulation>
    <DropDownListSubstrate>0</DropDownListSubstrate>
    <DropListSubstrateMetabolite>0</DropListSubstrateMetabolite>
    <DropDownListInhibitor1>0</DropDownListInhibitor1>
    <DropListInh1Metabolite>0</DropListInh1Metabolite>
    <DropDownListInhibitor2>0</DropDownListInhibitor2>
    <DropDownListInhibitor3>0</DropDownListInhibitor3>
    <idStudyStartDay>1</idStudyStartDay>
    <idStudyStartTimeHour>9</idStudyStartTimeHour>
    <idStudyStartTimeMin>0</idStudyStartTimeMin>
    <idStudyEndDay>3</idStudyEndDay>
    <idStudyEndTimeHour>9</idStudyEndTimeHour>
    <idStudyEndTimeMin>0</idStudyEndTimeMin>
    <idInduction_Samples>22</idInduction_Samples>
    <idInductionNeeded>0</idInductionNeeded>
    <idInduction_Every>0</idInduction_Every>
    <idInduction>0</idInduction>
    <idInit>0</idInit>
    <idSeedVariable>1</idSeedVariable>
    <idPopNumber>0</idPopNumber>
    <idSubstrateStart>0</idSubstrateStart>
    <idRefdefSubs>false</idRefdefSubs>
    <idRefdefUnits>0</idRefdefUnits>
    <idBinStartBin1>0</idBinStartBin1>
    <idBinStartBin2>0.00945</idBinStartBin2>
    <idBinStartBin3>0.0178</idBinStartBin3>
    <idBinStartBin4>0.039</idBinStartBin4>
    <idBinStartBin5>0.083</idBinStartBin5>
    <idBinStartBin6>0.225</idBinStartBin6>
    <idBinStartBin7>0.4</idBinStartBin7>
    <idBinStartBin8>0.73</idBinStartBin8>
    <idBinEndBin1>0.00945</idBinEndBin1>
    <idBinEndBin2>0.0178</idBinEndBin2>
    <idBinEndBin3>0.039</idBinEndBin3>
    <idBinEndBin4>0.083</idBinEndBin4>
    <idBinEndBin5>0.225</idBinEndBin5>
    <idBinEndBin6>0.4</idBinEndBin6>
    <idBinEndBin7>0.73</idBinEndBin7>
    <idBinEndBin8>25</idBinEndBin8>
    <idBinFreqBin1>0</idBinFreqBin1>
    <idBinFreqBin2>1</idBinFreqBin2>
    <idBinFreqBin3>2</idBinFreqBin3>
    <idBinFreqBin4>3</idBinFreqBin4>
    <idBinFreqBin5>4</idBinFreqBin5>
    <idBinFreqBin6>5</idBinFreqBin6>
    <idBinFreqBin7>6</idBinFreqBin7>
    <idBinFreqBin8>7</idBinFreqBin8>
    <idStartingGestationalWeek>30</idStartingGestationalWeek>
    <idGestationalResamplingType>0</idGestationalResamplingType>
    <PretermResamplingType>2</PretermResamplingType>
    <QstsResamplingType>0</QstsResamplingType>
    <UsingQsts>false</UsingQsts>
    <m_bRunningAfterPE>false</m_bRunningAfterPE>
    <SimulationNotes />
    <PretermGW_LIB_MASTER>30</PretermGW_LIB_MASTER>
    <PretermGW_LIB1>30</PretermGW_LIB1>
    <PretermGW_LIB2>30</PretermGW_LIB2>
    <PretermGW_LIB3>30</PretermGW_LIB3>
    <PretermGW_LIB4>30</PretermGW_LIB4>
    <PregnancyGW_LIB1>10</PregnancyGW_LIB1>
    <PregnancyGW_LIB2>10</PregnancyGW_LIB2>
    <PregnancyGW_LIB3>10</PregnancyGW_LIB3>
    <PregnancyGW_LIB4>10</PregnancyGW_LIB4>
    <FixedIndividualDataPath />
    <FixedIndividualTrialDesign>false</FixedIndividualTrialDesign>
    <Mempgroup_VirtualPop>0</Mempgroup_VirtualPop>
    <Age_Min_VirtualPop>0</Age_Min_VirtualPop>
    <Age_Max_VirtualPop>0</Age_Max_VirtualPop>
    <Age_Min_FixedTrialDesign>0</Age_Min_FixedTrialDesign>
    <Age_Max_FixedTrialDesign>0</Age_Max_FixedTrialDesign>
    <MempGroupFixedTrialDesign>0</MempGroupFixedTrialDesign>
    <MempGroupVirtualPop>10</MempGroupVirtualPop>
    <FixedTrialDesignProperties>
      <Individuals />
      <Enzyme>-1</Enzyme>
    </FixedTrialDesignProperties>
    <VBE_Group>10</VBE_Group>
    <VBE_Mempgroup>10</VBE_Mempgroup>
  </SimulationData>
  <DiffData>
    <Revision>15</Revision>
    <ErrorTolerance>0.001</ErrorTolerance>
    <IntegrationIterations>1000000</IntegrationIterations>
    <SamplingInterval>0.05</SamplingInterval>
    <ADAMDDISamplingInterval>0.05</ADAMDDISamplingInterval>
    <StepSize>0.05</StepSize>
    <StartTime>0</StartTime>
    <ADAMIntegrationError>1E-09</ADAMIntegrationError>
    <SolubilityCap>500</SolubilityCap>
    <UseLSODA>false</UseLSODA>
    <SolverToUse>0</SolverToUse>
    <LSODAAbsoluteTolerence>1E-06</LSODAAbsoluteTolerence>
    <LSODARelativeTolerence>1E-08</LSODARelativeTolerence>
    <LSODAJacobianMatrixMode>5</LSODAJacobianMatrixMode>
    <LSODAMaxSteps>1000000000</LSODAMaxSteps>
    <CVODESDefault>0</CVODESDefault>
    <CVODESAbsoluteTolerence>1E-09</CVODESAbsoluteTolerence>
    <CVODESRelativeTolerence>1E-07</CVODESRelativeTolerence>
    <CVODESMaxSteps>1000000</CVODESMaxSteps>
    <CVODESODEMethod>0</CVODESODEMethod>
    <CVODESIterationMethod>0</CVODESIterationMethod>
    <CVODESLinearSolver>0</CVODESLinearSolver>
    <CVODESStabilityDetectionEnabled>false</CVODESStabilityDetectionEnabled>
    <CVODESPreconditioningType>0</CVODESPreconditioningType>
    <CVODESMaxErrTestFails>50</CVODESMaxErrTestFails>
    <CVODESMaxConvFails>100</CVODESMaxConvFails>
    <CVODESControlNegativeConc>false</CVODESControlNegativeConc>
    <CVODESNegativeConc>-0.01</CVODESNegativeConc>
    <CVODESMaxNonLinearIteration>50</CVODESMaxNonLinearIteration>
    <CVODESSafetyFactor>0.1</CVODESSafetyFactor>
    <AdditionalOrganMinVolumeThreshold>0.01</AdditionalOrganMinVolumeThreshold>
    <RandomNumberGenerator>1</RandomNumberGenerator>
    <TimeSamples>200</TimeSamples>
    <RK_RelativeTolerance>1E-15</RK_RelativeTolerance>
    <PrecipitationTolerance>5</PrecipitationTolerance>
    <NormalisationScalar>1E-11</NormalisationScalar>
    <NewtonConvergenceTolerance>1E-14</NewtonConvergenceTolerance>
    <NewtonSolverTimeInterval>0.01</NewtonSolverTimeInterval>
    <UseUBLFluidVolumes>false</UseUBLFluidVolumes>
    <ApplyMinimumConcLimit>false</ApplyMinimumConcLimit>
    <MinimumConcLimit>1E-09</MinimumConcLimit>
    <AgeDistributionPoolSize>1000000</AgeDistributionPoolSize>
    <ConstDR>10000</ConstDR>
    <RadiusRateCap>500</RadiusRateCap>
    <PrecipitationDelay>0.001</PrecipitationDelay>
    <CRCutoff>99.9</CRCutoff>
    <PositiveCutOff>1E-20</PositiveCutOff>
    <NegativeCutOff>1E-08</NegativeCutOff>
    <ECCSCutOff>0.62</ECCSCutOff>
  </DiffData>
  <GraphsData>
  <PaedBinAgeBin1>0</PaedBinAgeBin1>
  <PaedBinAgeBin2>0.08</PaedBinAgeBin2>
  <PaedBinAgeBin3>2</PaedBinAgeBin3>
  <PaedBinAgeBin4>6</PaedBinAgeBin4>
  <PaedBinAgeBin5>12</PaedBinAgeBin5>
  <PaedBinAgeBin6>18</PaedBinAgeBin6>
  <PaedBinAgeBin7>25</PaedBinAgeBin7>
  <PaedBinBWBin1>0</PaedBinBWBin1>
  <PaedBinBWBin2>4.5</PaedBinBWBin2>
  <PaedBinBWBin3>12.5</PaedBinBWBin3>
  <PaedBinBWBin4>21</PaedBinBWBin4>
  <PaedBinBWBin5>40</PaedBinBWBin5>
  <PaedBinBWBin6>70</PaedBinBWBin6>
  <PaedBinBWBin7>100</PaedBinBWBin7>
  <PaedBinBSABin1>0</PaedBinBSABin1>
  <PaedBinBSABin2>0.32</PaedBinBSABin2>
  <PaedBinBSABin3>0.54</PaedBinBSABin3>
  <PaedBinBSABin4>0.8</PaedBinBSABin4>
  <PaedBinBSABin5>1.25</PaedBinBSABin5>
  <PaedBinBSABin6>1.7</PaedBinBSABin6>
  <PaedBinBSABin7>3</PaedBinBSABin7>
  <ShowMovingAverageAge>false</ShowMovingAverageAge>
  <ShowMovingAverageBW>false</ShowMovingAverageBW>
  <ShowMovingAverageBSA>false</ShowMovingAverageBSA>
  <MovingAverageTypeAge>0</MovingAverageTypeAge>
  <MovingAverageTypeBW>0</MovingAverageTypeBW>
  <MovingAverageTypeBSA>0</MovingAverageTypeBSA>
  <UserMovingAverageAge>10</UserMovingAverageAge>
  <UserMovingAverageBW>10</UserMovingAverageBW>
  <UserMovingAverageBSA>10</UserMovingAverageBSA>
  <WorkspacePath>C:\Users\lenaa\Documents\PBPK Modeling\Copy of Drpbox Matlab\Dexamethasone (DMZ)\Outputs and Workspaces\Workspaces\AKtoLA_Dex_IM_ka2.85_tlag0.2_Xmg_Preg3Ax2_NxN_Mdoses_GWX.wksz</WorkspacePath>
  <WorkspaceName>AKtoLA_Dex_IM_ka2.85_tlag0.2_Xmg_Preg3Ax2_NxN_Mdoses_GWX</WorkspaceName>
  <ObservedDataPath>C:\Users\ake\Desktop\PE files\Dex\Egerman_!997_IM_PO_Preg.xml</ObservedDataPath>
  <UseObservedData>false</UseObservedData>
  <InductionEffectsBins>30</InductionEffectsBins>
  <TrailResultPercentileLevelUpper>95</TrailResultPercentileLevelUpper>
  <TrailResultPercentileLevelLower>5</TrailResultPercentileLevelLower>
  <InteractionSimulationOutputsUpper>95</InteractionSimulationOutputsUpper>
  <InteractionSimulationOutputsLower>5</InteractionSimulationOutputsLower>
  <ConcentrationProfileUpperPercentile>95</ConcentrationProfileUpperPercentile>
  <IntrinsicClearanceUpperPercentile>95</IntrinsicClearanceUpperPercentile>
  <PercentilesShownForCsys>true</PercentilesShownForCsys>
  <PercentilesShownForCsysWithInhibition>false</PercentilesShownForCsysWithInhibition>
  <PercentilesShownForIsys>false</PercentilesShownForIsys>
  <ShowIndividualsPD>false</ShowIndividualsPD>
  <ShowMedianConc>false</ShowMedianConc>
  <ShowGeomeanConc>false</ShowGeomeanConc>
  <ShowConc2>false</ShowConc2>
  <ShowMedianPD>false</ShowMedianPD>
  <ShowGeomeanPD>false</ShowGeomeanPD>
  <EmbedWorkspace>false</EmbedWorkspace>
  <UseNewExcelInstance>false</UseNewExcelInstance>
  <LogLinearBase>10</LogLinearBase>
  <LogLinearConcCharts>true</LogLinearConcCharts>
  <UseReportFormat>true</UseReportFormat>
  <UseScientificNotation>false</UseScientificNotation>
  <UseSystemSeparators>false</UseSystemSeparators>
  <ExcelColourScheme>0</ExcelColourScheme>
  <SelectedUnit>5</SelectedUnit>
  <TimeUnits>0</TimeUnits>
  <ADAMConcentrationUnit>0</ADAMConcentrationUnit>
  <ADAMAmountUnit>0</ADAMAmountUnit>
  <BileUnits>0</BileUnits>
  <DecimalPlaces>1</DecimalPlaces>
  <LiverEnzymes>
    <boolean>false</boolean>
    <boolean>false</boolean>
    <boolean>false</boolean>
    <boolean>false</boolean>
    <boolean>false</boolean>
    <boolean>false</boolean>
    <boolean>false</boolean>
    <boolean>false</boolean>
    <boolean>false</boolean>
    <boolean>false</boolean>
    <boolean>false</boolean>
    <boolean>false</boolean>
    <boolean>false</boolean>
    <boolean>false</boolean>
    <boolean>false</boolean>
    <boolean>false</boolean>
    <boolean>false</boolean>
    <boolean>false</boolean>
    <boolean>false</boolean>
    <boolean>false</boolean>
    <boolean>false</boolean>
    <boolean>false</boolean>
    <boolean>false</boolean>
    <boolean>false</boolean>
    <boolean>false</boolean>
    <boolean>false</boolean>
    <boolean>false</boolean>
    <boolean>false</boolean>
    <boolean>false</boolean>
    <boolean>false</boolean>
  </LiverEnzymes>
  <GutEnzymes>
    <boolean>false</boolean>
    <boolean>false</boolean>
    <boolean>false</boolean>
    <boolean>false</boolean>
    <boolean>false</boolean>
    <boolean>false</boolean>
    <boolean>false</boolean>
    <boolean>false</boolean>
    <boolean>false</boolean>
    <boolean>false</boolean>
    <boolean>false</boolean>
    <boolean>false</boolean>
    <boolean>false</boolean>
    <boolean>false</boolean>
    <boolean>false</boolean>
    <boolean>false</boolean>
    <boolean>false</boolean>
    <boolean>false</boolean>
    <boolean>false</boolean>
    <boolean>false</boolean>
    <boolean>false</boolean>
    <boolean>false</boolean>
    <boolean>false</boolean>
    <boolean>false</boolean>
    <boolean>false</boolean>
    <boolean>false</boolean>
    <boolean>false</boolean>
    <boolean>false</boolean>
    <boolean>false</boolean>
    <boolean>false</boolean>
  </GutEnzymes>
  <KidneyEnzymes>
    <boolean>false</boolean>
    <boolean>false</boolean>
    <boolean>false</boolean>
    <boolean>false</boolean>
    <boolean>false</boolean>
    <boolean>false</boolean>
    <boolean>false</boolean>
    <boolean>false</boolean>
    <boolean>false</boolean>
    <boolean>false</boolean>
    <boolean>false</boolean>
    <boolean>false</boolean>
    <boolean>false</boolean>
    <boolean>false</boolean>
    <boolean>false</boolean>
    <boolean>false</boolean>
    <boolean>false</boolean>
    <boolean>false</boolean>
    <boolean>false</boolean>
    <boolean>false</boolean>
    <boolean>false</boolean>
    <boolean>false</boolean>
    <boolean>false</boolean>
    <boolean>false</boolean>
    <boolean>false</boolean>
    <boolean>false</boolean>
    <boolean>false</boolean>
    <boolean>false</boolean>
    <boolean>false</boolean>
    <boolean>false</boolean>
  </KidneyEnzymes>
  <MPML_DermA_SC_Layers>false</MPML_DermA_SC_Layers>
  <MPML_DermA_SC_Layers_Sum>false</MPML_DermA_SC_Layers_Sum>
  <MPML_DermA_VE_Profiles>false</MPML_DermA_VE_Profiles>
  <MPML_DermA_Formulation>false</MPML_DermA_Formulation>
  <MPML_DermA_Dermis_Profiles>false</MPML_DermA_Dermis_Profiles>
  <MPML_DermA_Subcutis_Profiles>false</MPML_DermA_Subcutis_Profiles>
  <MPML_DermA_Muscle_Profiles>false</MPML_DermA_Muscle_Profiles>
  <MPML_DermA_Vehicle_Profiles>false</MPML_DermA_Vehicle_Profiles>
  <MPML_DermA_Sebum_Profiles>false</MPML_DermA_Sebum_Profiles>
  <MPML_DermA_LuaParameters>false</MPML_DermA_LuaParameters>
  <DermA_SC>false</DermA_SC>
  <DermA_VE_Profiles>false</DermA_VE_Profiles>
  <DermA_Formulation>false</DermA_Formulation>
  <SelectedTissues>
    <boolean>false</boolean>
    <boolean>false</boolean>
    <boolean>false</boolean>
    <boolean>false</boolean>
    <boolean>false</boolean>
    <boolean>false</boolean>
    <boolean>false</boolean>
    <boolean>false</boolean>
    <boolean>false</boolean>
    <boolean>false</boolean>
    <boolean>false</boolean>
    <boolean>false</boolean>
    <boolean>false</boolean>
    <boolean>false</boolean>
    <boolean>false</boolean>
    <boolean>false</boolean>
    <boolean>false</boolean>
    <boolean>false</boolean>
    <boolean>false</boolean>
    <boolean>false</boolean>
    <boolean>false</boolean>
  </SelectedTissues>
  <SelectedLungCompartments>
    <boolean>false</boolean>
    <boolean>false</boolean>
    <boolean>false</boolean>
    <boolean>false</boolean>
    <boolean>false</boolean>
    <boolean>false</boolean>
    <boolean>false</boolean>
  </SelectedLungCompartments>
  <LungSubSections>
    <boolean>false</boolean>
    <boolean>false</boolean>
    <boolean>false</boolean>
    <boolean>false</boolean>
    <boolean>false</boolean>
    <boolean>false</boolean>
    <boolean>false</boolean>
    <boolean>false</boolean>
    <boolean>false</boolean>
    <boolean>false</boolean>
    <boolean>false</boolean>
    <boolean>false</boolean>
  </LungSubSections>
  <KidneyProfiles>
    <boolean>false</boolean>
    <boolean>false</boolean>
    <boolean>false</boolean>
    <boolean>false</boolean>
    <boolean>false</boolean>
  </KidneyProfiles>
  <SelectedFetoPlacentaTissues>
    <boolean>false</boolean>
    <boolean>false</boolean>
    <boolean>false</boolean>
    <boolean>false</boolean>
    <boolean>false</boolean>
    <boolean>false</boolean>
    <boolean>false</boolean>
    <boolean>false</boolean>
    <boolean>false</boolean>
    <boolean>false</boolean>
    <boolean>false</boolean>
    <boolean>false</boolean>
    <boolean>false</boolean>
    <boolean>false</boolean>
    <boolean>false</boolean>
  </SelectedFetoPlacentaTissues>
  <DARProfiles>
    <boolean>false</boolean>
    <boolean>false</boolean>
    <boolean>false</boolean>
    <boolean>false</boolean>
    <boolean>false</boolean>
    <boolean>false</boolean>
    <boolean>false</boolean>
    <boolean>false</boolean>
    <boolean>false</boolean>
    <boolean>false</boolean>
    <boolean>false</boolean>
    <boolean>false</boolean>
    <boolean>false</boolean>
    <boolean>false</boolean>
    <boolean>false</boolean>
    <boolean>false</boolean>
    <boolean>false</boolean>
    <boolean>false</boolean>
    <boolean>false</boolean>
  </DARProfiles>
  <GiPhProfilesCompartments>
    <boolean>true</boolean>
    <boolean>true</boolean>
    <boolean>true</boolean>
    <boolean>true</boolean>
    <boolean>true</boolean>
    <boolean>true</boolean>
    <boolean>true</boolean>
    <boolean>true</boolean>
    <boolean>true</boolean>
  </GiPhProfilesCompartments>
  <BileProfilesCompartments>
    <boolean>true</boolean>
    <boolean>true</boolean>
    <boolean>true</boolean>
    <boolean>true</boolean>
    <boolean>true</boolean>
    <boolean>true</boolean>
    <boolean>true</boolean>
    <boolean>true</boolean>
    <boolean>true</boolean>
    <boolean>true</boolean>
  </BileProfilesCompartments>
  <TimeDependentParameters>
    <boolean>false</boolean>
    <boolean>false</boolean>
    <boolean>false</boolean>
    <boolean>false</boolean>
    <boolean>false</boolean>
    <boolean>false</boolean>
    <boolean>false</boolean>
    <boolean>false</boolean>
    <boolean>false</boolean>
    <boolean>false</boolean>
    <boolean>false</boolean>
    <boolean>false</boolean>
    <boolean>false</boolean>
    <boolean>false</boolean>
    <boolean>false</boolean>
    <boolean>false</boolean>
    <boolean>false</boolean>
    <boolean>false</boolean>
  </TimeDependentParameters>
  <summary_AntiBodyADC>true</summary_AntiBodyADC>
  <summary_DistributionVols>false</summary_DistributionVols>
  <summary_PayloadRelease>false</summary_PayloadRelease>
  <summary_TissuePlasmaConcRatios>false</summary_TissuePlasmaConcRatios>
  <summary_EfficienyTargetdrug>false</summary_EfficienyTargetdrug>
  <summary_exogenousTotals>false</summary_exogenousTotals>
  <summary_endogenousTotals>false</summary_endogenousTotals>
  <summary_tmddPlasma>false</summary_tmddPlasma>
  <summary_tmddLymph>false</summary_tmddLymph>
  <tissue_AntiBodyADC>true</tissue_AntiBodyADC>
  <tissue_Endogenous>false</tissue_Endogenous>
  <tissue_Exogenous>false</tissue_Exogenous>
  <tissue_TMDD>false</tissue_TMDD>
  <tissue_Payload>false</tissue_Payload>
  <tissue_Penetration>false</tissue_Penetration>
  <MechVAM_Formulation>false</MechVAM_Formulation>
  <MechVAM_LuminalFluid>false</MechVAM_LuminalFluid>
  <MechVAM_Cervix>false</MechVAM_Cervix>
  <MechVAM_Epithelial>false</MechVAM_Epithelial>
  <MechVAM_Stroma>false</MechVAM_Stroma>
  <PSD_DosagePSD>
    <boolean>false</boolean>
    <boolean>false</boolean>
  </PSD_DosagePSD>
  <ADAMI_PSD_DosagePSD>
    <boolean>false</boolean>
    <boolean>false</boolean>
  </ADAMI_PSD_DosagePSD>
  <PSD_PSDOverTime>
    <boolean>false</boolean>
    <boolean>false</boolean>
  </PSD_PSDOverTime>
  <ADAMI_PSD_PSDOverTime>
    <boolean>false</boolean>
    <boolean>false</boolean>
  </ADAMI_PSD_PSDOverTime>
  <PSD_IndividualID>
    <int>1</int>
    <int>0</int>
  </PSD_IndividualID>
  <ADAMI_PSD_IndividualID>
    <int>1</int>
    <int>1</int>
  </ADAMI_PSD_IndividualID>
  <PSD_SolidState1>
    <boolean>true</boolean>
    <boolean>false</boolean>
  </PSD_SolidState1>
  <PSD_SolidState2>
    <boolean>false</boolean>
    <boolean>false</boolean>
  </PSD_SolidState2>
  <TDP>
    <boolean>false</boolean>
    <boolean>false</boolean>
  </TDP>
  <TDP_SolidState1>
    <boolean>true</boolean>
    <boolean>false</boolean>
  </TDP_SolidState1>
  <TDP_SolidState2>
    <boolean>false</boolean>
    <boolean>false</boolean>
  </TDP_SolidState2>
  <ParticleBin>
    <int>0</int>
    <int>-1</int>
  </ParticleBin>
  <SelectedSheets />
  <GITractProfiles>
    <boolean>false</boolean>
    <boolean>false</boolean>
    <boolean>false</boolean>
    <boolean>false</boolean>
    <boolean>false</boolean>
    <boolean>false</boolean>
    <boolean>false</boolean>
    <boolean>false</boolean>
    <boolean>false</boolean>
    <boolean>false</boolean>
  </GITractProfiles>
  <GiTissuesSubSelections>
    <boolean>false</boolean>
    <boolean>false</boolean>
    <boolean>false</boolean>
    <boolean>false</boolean>
    <boolean>false</boolean>
    <boolean>false</boolean>
    <boolean>false</boolean>
    <boolean>false</boolean>
    <boolean>false</boolean>
    <boolean>false</boolean>
    <boolean>false</boolean>
    <boolean>false</boolean>
    <boolean>false</boolean>
    <boolean>false</boolean>
    <boolean>false</boolean>
    <boolean>false</boolean>
    <boolean>false</boolean>
    <boolean>false</boolean>
    <boolean>false</boolean>
  </GiTissuesSubSelections>
  <SheetCompounds>
    <string>{C9876187-DEA2-49D8-9EE3-98347BAE039D},0</string>
    <string>{13077B1A-D7B5-42ED-9C74-286277D3C552},0</string>
    <string>{B69BB0E5-C0AC-4CB6-ABA3-BC85681A9F97},0</string>
    <string>{9A2A0BE8-9411-4FAE-B7CD-8BB92B65E812},0</string>
    <string>{1F31BF6A-4923-4F94-8033-7DA3BB6D0DA5},0</string>
    <string>{A83ADD98-A7C6-4B3F-8F2F-82AF426F8078},0</string>
    <string>{56F99411-FDBB-4E49-9510-A432BD83BA74},0</string>
    <string>{1633AEAF-04A7-4475-BF86-6CB7BFFE04E2},0</string>
    <string>{786CE68D-6240-4836-A976-552AE9DA42B1},0</string>
    <string>{09998835-8D37-4FFC-A50E-74147B71908D},0</string>
    <string>{F9455603-B526-4866-8EBD-767F9F7F7B44},0</string>
    <string>{047B4EBB-2FC1-46DA-AB65-6C8ABAB99F6F},0</string>
    <string>{28A9C058-3CBA-4D8B-9938-2A4E96CB80E5},0</string>
    <string>{EC402893-B544-4FA1-9CD8-C2B08BCC3A3D},0</string>
    <string>{E70AA351-320A-4329-A6AF-8DBC39D29444},0</string>
    <string>{4D4D33B1-45BE-48E4-863E-924309E7AB13},0</string>
    <string>{52B84230-2A82-43F0-961C-3D359C2B90EB},0</string>
    <string>{A9A88926-C5B7-491A-B199-89621E44ED9F},0</string>
    <string>{702C513B-98AB-44E5-B050-45638D345266},0</string>
  </SheetCompounds>
  <CompoundGISegments />
  <CompoundGISubSections />
  <CompoundEndogenousIons />
  <SelectedConcentrations>
    <ConcentrationTypes>0</ConcentrationTypes>
  </SelectedConcentrations>
  <GITractUnits />
  <CSSNumberOfPoints>2</CSSNumberOfPoints>
  <CSSReductionMethod>0</CSSReductionMethod>
  <CSSPlasmaBinding>0</CSSPlasmaBinding>
  <CSSOutputDirectory>C:\Users\ake\AppData\Roaming\Simcyp Simulator V16</CSSOutputDirectory>
  <CSSMinimisedTimePointIndices>
    <int>0</int>
    <int>4799</int>
  </CSSMinimisedTimePointIndices>
  <PlotMedianAUC>false</PlotMedianAUC>
  <PlotGeomeanAUC>true</PlotGeomeanAUC>
  <PlotArithmeticAUC>false</PlotArithmeticAUC>
  <CheckHistogramAUC>false</CheckHistogramAUC>
  <AUC_UpperPerc>95</AUC_UpperPerc>
  <AUC_LowerPerc>5</AUC_LowerPerc>
  <AUC_CI>90</AUC_CI>
  <GeoMean_CI>90</GeoMean_CI>
  <HistogramBins>10</HistogramBins>
</GraphsData>
  <Compounds>
    <Compound version="19.0" FileVersion="0" id="0" name="dexamethasone_final" species="Human">
      <FormulationPopoutOptions />
      <UserHydrodynamicRadius>0.48492928544281433</UserHydrodynamicRadius>
      <PredictedInhalability>100</PredictedInhalability>
      <PredictedPet>98.684180198543757</PredictedPet>
      <PredictedPuaf>1.1057800312846469</PredictedPuaf>
      <PredictedPlaf>0.096552239511820959</PredictedPlaf>
      <PredictedAi>0.013883105556719316</PredictedAi>
      <CompoundMinMaxType>Default</CompoundMinMaxType>
      <Tooltips />
      <GutTransporterSet>
        <Transporter>
          <Enabled>false</Enabled>
          <CustomScript />
          <CustomScriptPath />
          <Organ>3</Organ>
          <TransporterID>APICAL_INFLUX</TransporterID>
          <Location>Apical</Location>
          <Function>Uptake</Function>
          <SavedFunction>Uptake</SavedFunction>
          <ClKmVmaxSwitch>false</ClKmVmaxSwitch>
          <ISEFT>1</ISEFT>
          <ISEF_T_VariationType>0</ISEF_T_VariationType>
          <ISEF_T_VariationValue>0</ISEF_T_VariationValue>
          <ISEFT_RAFREFSwitch>false</ISEFT_RAFREFSwitch>
          <CL_Screen>0</CL_Screen>
          <CL_VariationType>0</CL_VariationType>
          <CL_VariationValue>0</CL_VariationValue>
          <Jmax_Screen>0</Jmax_Screen>
          <Jmax_VariationType>0</Jmax_VariationType>
          <Jmax_VariationValue>0</Jmax_VariationValue>
          <Km_Screen>1000000</Km_Screen>
          <Km_VariationType>0</Km_VariationType>
          <Km_VariationValue>0</Km_VariationValue>
          <CLint_fuinc>1</CLint_fuinc>
          <CLint_fuinc_VariationType>0</CLint_fuinc_VariationType>
          <CLint_fuinc_VariationValue>0</CLint_fuinc_VariationValue>
          <ScalingFactor>1</ScalingFactor>
          <ScalingFactor_VariationType>0</ScalingFactor_VariationType>
          <ScalingFactor_VariationValue>0</ScalingFactor_VariationValue>
          <A_Screen>1</A_Screen>
          <SystemEnabled>false</SystemEnabled>
          <System>0</System>
          <CLpd>0.1</CLpd>
          <KiEnabled>false</KiEnabled>
          <Ki>1000000</Ki>
          <Ki_VariationType>0</Ki_VariationType>
          <Ki_VariationValue>0</Ki_VariationValue>
          <KiFuinc>1</KiFuinc>
          <KiFuinc_VariationType>0</KiFuinc_VariationType>
          <KiFuinc_VariationValue>0</KiFuinc_VariationValue>
          <ExtraParams />
        </Transporter>
        <Transporter>
          <Enabled>false</Enabled>
          <CustomScript />
          <CustomScriptPath />
          <Organ>3</Organ>
          <TransporterID>SLC10A2</TransporterID>
          <Location>Apical</Location>
          <Function>Uptake</Function>
          <SavedFunction>Uptake</SavedFunction>
          <ClKmVmaxSwitch>false</ClKmVmaxSwitch>
          <ISEFT>1</ISEFT>
          <ISEF_T_VariationType>0</ISEF_T_VariationType>
          <ISEF_T_VariationValue>0</ISEF_T_VariationValue>
          <ISEFT_RAFREFSwitch>false</ISEFT_RAFREFSwitch>
          <CL_Screen>0</CL_Screen>
          <CL_VariationType>0</CL_VariationType>
          <CL_VariationValue>0</CL_VariationValue>
          <Jmax_Screen>0</Jmax_Screen>
          <Jmax_VariationType>0</Jmax_VariationType>
          <Jmax_VariationValue>0</Jmax_VariationValue>
          <Km_Screen>1000000</Km_Screen>
          <Km_VariationType>0</Km_VariationType>
          <Km_VariationValue>0</Km_VariationValue>
          <CLint_fuinc>1</CLint_fuinc>
          <CLint_fuinc_VariationType>0</CLint_fuinc_VariationType>
          <CLint_fuinc_VariationValue>0</CLint_fuinc_VariationValue>
          <ScalingFactor>1</ScalingFactor>
          <ScalingFactor_VariationType>0</ScalingFactor_VariationType>
          <ScalingFactor_VariationValue>0</ScalingFactor_VariationValue>
          <A_Screen>1</A_Screen>
          <SystemEnabled>false</SystemEnabled>
          <System>0</System>
          <CLpd>0.1</CLpd>
          <KiEnabled>false</KiEnabled>
          <Ki>1000000</Ki>
          <Ki_VariationType>0</Ki_VariationType>
          <Ki_VariationValue>0</Ki_VariationValue>
          <KiFuinc>1</KiFuinc>
          <KiFuinc_VariationType>0</KiFuinc_VariationType>
          <KiFuinc_VariationValue>0</KiFuinc_VariationValue>
          <ExtraParams />
        </Transporter>
        <Transporter>
          <Enabled>false</Enabled>
          <CustomScript />
          <CustomScriptPath />
          <Organ>3</Organ>
          <TransporterID>SLC15A1</TransporterID>
          <Location>Apical</Location>
          <Function>Uptake</Function>
          <SavedFunction>Uptake</SavedFunction>
          <ClKmVmaxSwitch>false</ClKmVmaxSwitch>
          <ISEFT>1</ISEFT>
          <ISEF_T_VariationType>0</ISEF_T_VariationType>
          <ISEF_T_VariationValue>0</ISEF_T_VariationValue>
          <ISEFT_RAFREFSwitch>false</ISEFT_RAFREFSwitch>
          <CL_Screen>0</CL_Screen>
          <CL_VariationType>0</CL_VariationType>
          <CL_VariationValue>0</CL_VariationValue>
          <Jmax_Screen>0</Jmax_Screen>
          <Jmax_VariationType>0</Jmax_VariationType>
          <Jmax_VariationValue>0</Jmax_VariationValue>
          <Km_Screen>1000000</Km_Screen>
          <Km_VariationType>0</Km_VariationType>
          <Km_VariationValue>0</Km_VariationValue>
          <CLint_fuinc>1</CLint_fuinc>
          <CLint_fuinc_VariationType>0</CLint_fuinc_VariationType>
          <CLint_fuinc_VariationValue>0</CLint_fuinc_VariationValue>
          <ScalingFactor>1</ScalingFactor>
          <ScalingFactor_VariationType>0</ScalingFactor_VariationType>
          <ScalingFactor_VariationValue>0</ScalingFactor_VariationValue>
          <A_Screen>1</A_Screen>
          <SystemEnabled>false</SystemEnabled>
          <System>0</System>
          <CLpd>0.1</CLpd>
          <KiEnabled>false</KiEnabled>
          <Ki>1000000</Ki>
          <Ki_VariationType>0</Ki_VariationType>
          <Ki_VariationValue>0</Ki_VariationValue>
          <KiFuinc>1</KiFuinc>
          <KiFuinc_VariationType>0</KiFuinc_VariationType>
          <KiFuinc_VariationValue>0</KiFuinc_VariationValue>
          <ExtraParams />
        </Transporter>
        <Transporter>
          <Enabled>false</Enabled>
          <CustomScript />
          <CustomScriptPath />
          <Organ>3</Organ>
          <TransporterID>SLC16A1</TransporterID>
          <Location>Apical</Location>
          <Function>Uptake</Function>
          <SavedFunction>Uptake</SavedFunction>
          <ClKmVmaxSwitch>false</ClKmVmaxSwitch>
          <ISEFT>1</ISEFT>
          <ISEF_T_VariationType>0</ISEF_T_VariationType>
          <ISEF_T_VariationValue>0</ISEF_T_VariationValue>
          <ISEFT_RAFREFSwitch>false</ISEFT_RAFREFSwitch>
          <CL_Screen>0</CL_Screen>
          <CL_VariationType>0</CL_VariationType>
          <CL_VariationValue>0</CL_VariationValue>
          <Jmax_Screen>0</Jmax_Screen>
          <Jmax_VariationType>0</Jmax_VariationType>
          <Jmax_VariationValue>0</Jmax_VariationValue>
          <Km_Screen>1000000</Km_Screen>
          <Km_VariationType>0</Km_VariationType>
          <Km_VariationValue>0</Km_VariationValue>
          <CLint_fuinc>1</CLint_fuinc>
          <CLint_fuinc_VariationType>0</CLint_fuinc_VariationType>
          <CLint_fuinc_VariationValue>0</CLint_fuinc_VariationValue>
          <ScalingFactor>1</ScalingFactor>
          <ScalingFactor_VariationType>0</ScalingFactor_VariationType>
          <ScalingFactor_VariationValue>0</ScalingFactor_VariationValue>
          <A_Screen>1</A_Screen>
          <SystemEnabled>false</SystemEnabled>
          <System>0</System>
          <CLpd>0.1</CLpd>
          <KiEnabled>false</KiEnabled>
          <Ki>1000000</Ki>
          <Ki_VariationType>0</Ki_VariationType>
          <Ki_VariationValue>0</Ki_VariationValue>
          <KiFuinc>1</KiFuinc>
          <KiFuinc_VariationType>0</KiFuinc_VariationType>
          <KiFuinc_VariationValue>0</KiFuinc_VariationValue>
          <ExtraParams />
        </Transporter>
        <Transporter>
          <Enabled>false</Enabled>
          <CustomScript />
          <CustomScriptPath />
          <Organ>3</Organ>
          <TransporterID>SLCO2B1</TransporterID>
          <Location>Apical</Location>
          <Function>Uptake</Function>
          <SavedFunction>Uptake</SavedFunction>
          <ClKmVmaxSwitch>false</ClKmVmaxSwitch>
          <ISEFT>1</ISEFT>
          <ISEF_T_VariationType>0</ISEF_T_VariationType>
          <ISEF_T_VariationValue>0</ISEF_T_VariationValue>
          <ISEFT_RAFREFSwitch>false</ISEFT_RAFREFSwitch>
          <CL_Screen>0</CL_Screen>
          <CL_VariationType>0</CL_VariationType>
          <CL_VariationValue>0</CL_VariationValue>
          <Jmax_Screen>0</Jmax_Screen>
          <Jmax_VariationType>0</Jmax_VariationType>
          <Jmax_VariationValue>0</Jmax_VariationValue>
          <Km_Screen>1000000</Km_Screen>
          <Km_VariationType>0</Km_VariationType>
          <Km_VariationValue>0</Km_VariationValue>
          <CLint_fuinc>1</CLint_fuinc>
          <CLint_fuinc_VariationType>0</CLint_fuinc_VariationType>
          <CLint_fuinc_VariationValue>0</CLint_fuinc_VariationValue>
          <ScalingFactor>1</ScalingFactor>
          <ScalingFactor_VariationType>0</ScalingFactor_VariationType>
          <ScalingFactor_VariationValue>0</ScalingFactor_VariationValue>
          <A_Screen>1</A_Screen>
          <SystemEnabled>false</SystemEnabled>
          <System>0</System>
          <CLpd>0.1</CLpd>
          <KiEnabled>false</KiEnabled>
          <Ki>1000000</Ki>
          <Ki_VariationType>0</Ki_VariationType>
          <Ki_VariationValue>0</Ki_VariationValue>
          <KiFuinc>1</KiFuinc>
          <KiFuinc_VariationType>0</KiFuinc_VariationType>
          <KiFuinc_VariationValue>0</KiFuinc_VariationValue>
          <ExtraParams />
        </Transporter>
        <Transporter>
          <Enabled>false</Enabled>
          <CustomScript />
          <CustomScriptPath />
          <Organ>3</Organ>
          <TransporterID>SLC22A1</TransporterID>
          <Location>Apical</Location>
          <Function>Uptake</Function>
          <SavedFunction>Uptake</SavedFunction>
          <ClKmVmaxSwitch>false</ClKmVmaxSwitch>
          <ISEFT>1</ISEFT>
          <ISEF_T_VariationType>0</ISEF_T_VariationType>
          <ISEF_T_VariationValue>0</ISEF_T_VariationValue>
          <ISEFT_RAFREFSwitch>false</ISEFT_RAFREFSwitch>
          <CL_Screen>0</CL_Screen>
          <CL_VariationType>0</CL_VariationType>
          <CL_VariationValue>0</CL_VariationValue>
          <Jmax_Screen>0</Jmax_Screen>
          <Jmax_VariationType>0</Jmax_VariationType>
          <Jmax_VariationValue>0</Jmax_VariationValue>
          <Km_Screen>1000000</Km_Screen>
          <Km_VariationType>0</Km_VariationType>
          <Km_VariationValue>0</Km_VariationValue>
          <CLint_fuinc>1</CLint_fuinc>
          <CLint_fuinc_VariationType>0</CLint_fuinc_VariationType>
          <CLint_fuinc_VariationValue>0</CLint_fuinc_VariationValue>
          <ScalingFactor>1</ScalingFactor>
          <ScalingFactor_VariationType>0</ScalingFactor_VariationType>
          <ScalingFactor_VariationValue>0</ScalingFactor_VariationValue>
          <A_Screen>1</A_Screen>
          <SystemEnabled>false</SystemEnabled>
          <System>0</System>
          <CLpd>0.1</CLpd>
          <KiEnabled>false</KiEnabled>
          <Ki>1000000</Ki>
          <Ki_VariationType>0</Ki_VariationType>
          <Ki_VariationValue>0</Ki_VariationValue>
          <KiFuinc>1</KiFuinc>
          <KiFuinc_VariationType>0</KiFuinc_VariationType>
          <KiFuinc_VariationValue>0</KiFuinc_VariationValue>
          <ExtraParams />
        </Transporter>
        <Transporter>
          <Enabled>false</Enabled>
          <CustomScript />
          <CustomScriptPath />
          <Organ>3</Organ>
          <TransporterID>SLC22A3</TransporterID>
          <Location>Apical</Location>
          <Function>Uptake</Function>
          <SavedFunction>Uptake</SavedFunction>
          <ClKmVmaxSwitch>false</ClKmVmaxSwitch>
          <ISEFT>1</ISEFT>
          <ISEF_T_VariationType>0</ISEF_T_VariationType>
          <ISEF_T_VariationValue>0</ISEF_T_VariationValue>
          <ISEFT_RAFREFSwitch>false</ISEFT_RAFREFSwitch>
          <CL_Screen>0</CL_Screen>
          <CL_VariationType>0</CL_VariationType>
          <CL_VariationValue>0</CL_VariationValue>
          <Jmax_Screen>0</Jmax_Screen>
          <Jmax_VariationType>0</Jmax_VariationType>
          <Jmax_VariationValue>0</Jmax_VariationValue>
          <Km_Screen>1000000</Km_Screen>
          <Km_VariationType>0</Km_VariationType>
          <Km_VariationValue>0</Km_VariationValue>
          <CLint_fuinc>1</CLint_fuinc>
          <CLint_fuinc_VariationType>0</CLint_fuinc_VariationType>
          <CLint_fuinc_VariationValue>0</CLint_fuinc_VariationValue>
          <ScalingFactor>1</ScalingFactor>
          <ScalingFactor_VariationType>0</ScalingFactor_VariationType>
          <ScalingFactor_VariationValue>0</ScalingFactor_VariationValue>
          <A_Screen>1</A_Screen>
          <SystemEnabled>false</SystemEnabled>
          <System>0</System>
          <CLpd>0.1</CLpd>
          <KiEnabled>false</KiEnabled>
          <Ki>1000000</Ki>
          <Ki_VariationType>0</Ki_VariationType>
          <Ki_VariationValue>0</Ki_VariationValue>
          <KiFuinc>1</KiFuinc>
          <KiFuinc_VariationType>0</KiFuinc_VariationType>
          <KiFuinc_VariationValue>0</KiFuinc_VariationValue>
          <ExtraParams />
        </Transporter>
        <Transporter>
          <Enabled>false</Enabled>
          <CustomScript />
          <CustomScriptPath />
          <Organ>3</Organ>
          <TransporterID>SLC22A4</TransporterID>
          <Location>Apical</Location>
          <Function>Uptake</Function>
          <SavedFunction>Uptake</SavedFunction>
          <ClKmVmaxSwitch>false</ClKmVmaxSwitch>
          <ISEFT>1</ISEFT>
          <ISEF_T_VariationType>0</ISEF_T_VariationType>
          <ISEF_T_VariationValue>0</ISEF_T_VariationValue>
          <ISEFT_RAFREFSwitch>false</ISEFT_RAFREFSwitch>
          <CL_Screen>0</CL_Screen>
          <CL_VariationType>0</CL_VariationType>
          <CL_VariationValue>0</CL_VariationValue>
          <Jmax_Screen>0</Jmax_Screen>
          <Jmax_VariationType>0</Jmax_VariationType>
          <Jmax_VariationValue>0</Jmax_VariationValue>
          <Km_Screen>1000000</Km_Screen>
          <Km_VariationType>0</Km_VariationType>
          <Km_VariationValue>0</Km_VariationValue>
          <CLint_fuinc>1</CLint_fuinc>
          <CLint_fuinc_VariationType>0</CLint_fuinc_VariationType>
          <CLint_fuinc_VariationValue>0</CLint_fuinc_VariationValue>
          <ScalingFactor>1</ScalingFactor>
          <ScalingFactor_VariationType>0</ScalingFactor_VariationType>
          <ScalingFactor_VariationValue>0</ScalingFactor_VariationValue>
          <A_Screen>1</A_Screen>
          <SystemEnabled>false</SystemEnabled>
          <System>0</System>
          <CLpd>0.1</CLpd>
          <KiEnabled>false</KiEnabled>
          <Ki>1000000</Ki>
          <Ki_VariationType>0</Ki_VariationType>
          <Ki_VariationValue>0</Ki_VariationValue>
          <KiFuinc>1</KiFuinc>
          <KiFuinc_VariationType>0</KiFuinc_VariationType>
          <KiFuinc_VariationValue>0</KiFuinc_VariationValue>
          <ExtraParams />
        </Transporter>
        <Transporter>
          <Enabled>false</Enabled>
          <CustomScript />
          <CustomScriptPath />
          <Organ>3</Organ>
          <TransporterID>APICAL_EFLUX</TransporterID>
          <Location>Apical</Location>
          <Function>Efflux</Function>
          <SavedFunction>Efflux</SavedFunction>
          <ClKmVmaxSwitch>false</ClKmVmaxSwitch>
          <ISEFT>1</ISEFT>
          <ISEF_T_VariationType>0</ISEF_T_VariationType>
          <ISEF_T_VariationValue>0</ISEF_T_VariationValue>
          <ISEFT_RAFREFSwitch>false</ISEFT_RAFREFSwitch>
          <CL_Screen>0</CL_Screen>
          <CL_VariationType>0</CL_VariationType>
          <CL_VariationValue>0</CL_VariationValue>
          <Jmax_Screen>0</Jmax_Screen>
          <Jmax_VariationType>0</Jmax_VariationType>
          <Jmax_VariationValue>0</Jmax_VariationValue>
          <Km_Screen>1000000</Km_Screen>
          <Km_VariationType>0</Km_VariationType>
          <Km_VariationValue>0</Km_VariationValue>
          <CLint_fuinc>1</CLint_fuinc>
          <CLint_fuinc_VariationType>0</CLint_fuinc_VariationType>
          <CLint_fuinc_VariationValue>0</CLint_fuinc_VariationValue>
          <ScalingFactor>1</ScalingFactor>
          <ScalingFactor_VariationType>0</ScalingFactor_VariationType>
          <ScalingFactor_VariationValue>0</ScalingFactor_VariationValue>
          <A_Screen>1</A_Screen>
          <SystemEnabled>false</SystemEnabled>
          <System>0</System>
          <CLpd>0.1</CLpd>
          <KiEnabled>false</KiEnabled>
          <Ki>1000000</Ki>
          <Ki_VariationType>0</Ki_VariationType>
          <Ki_VariationValue>0</Ki_VariationValue>
          <KiFuinc>1</KiFuinc>
          <KiFuinc_VariationType>0</KiFuinc_VariationType>
          <KiFuinc_VariationValue>0</KiFuinc_VariationValue>
          <ExtraParams />
        </Transporter>
        <Transporter>
          <Enabled>false</Enabled>
          <CustomScript />
          <CustomScriptPath />
          <Organ>3</Organ>
          <TransporterID>ABCB1</TransporterID>
          <Location>Apical</Location>
          <Function>Efflux</Function>
          <SavedFunction>Efflux</SavedFunction>
          <ClKmVmaxSwitch>false</ClKmVmaxSwitch>
          <ISEFT>1</ISEFT>
          <ISEF_T_VariationType>0</ISEF_T_VariationType>
          <ISEF_T_VariationValue>0</ISEF_T_VariationValue>
          <ISEFT_RAFREFSwitch>false</ISEFT_RAFREFSwitch>
          <CL_Screen>0</CL_Screen>
          <CL_VariationType>0</CL_VariationType>
          <CL_VariationValue>0</CL_VariationValue>
          <Jmax_Screen>0</Jmax_Screen>
          <Jmax_VariationType>0</Jmax_VariationType>
          <Jmax_VariationValue>0</Jmax_VariationValue>
          <Km_Screen>1000000</Km_Screen>
          <Km_VariationType>0</Km_VariationType>
          <Km_VariationValue>0</Km_VariationValue>
          <CLint_fuinc>1</CLint_fuinc>
          <CLint_fuinc_VariationType>0</CLint_fuinc_VariationType>
          <CLint_fuinc_VariationValue>0</CLint_fuinc_VariationValue>
          <ScalingFactor>0.99</ScalingFactor>
          <ScalingFactor_VariationType>0</ScalingFactor_VariationType>
          <ScalingFactor_VariationValue>0</ScalingFactor_VariationValue>
          <A_Screen>1</A_Screen>
          <SystemEnabled>false</SystemEnabled>
          <System>1</System>
          <CLpd>0.1</CLpd>
          <KiEnabled>false</KiEnabled>
          <Ki>1000000</Ki>
          <Ki_VariationType>0</Ki_VariationType>
          <Ki_VariationValue>0</Ki_VariationValue>
          <KiFuinc>1</KiFuinc>
          <KiFuinc_VariationType>0</KiFuinc_VariationType>
          <KiFuinc_VariationValue>0</KiFuinc_VariationValue>
          <ExtraParams />
        </Transporter>
        <Transporter>
          <Enabled>false</Enabled>
          <CustomScript />
          <CustomScriptPath />
          <Organ>3</Organ>
          <TransporterID>ABCC2</TransporterID>
          <Location>Apical</Location>
          <Function>Efflux</Function>
          <SavedFunction>Efflux</SavedFunction>
          <ClKmVmaxSwitch>false</ClKmVmaxSwitch>
          <ISEFT>1</ISEFT>
          <ISEF_T_VariationType>0</ISEF_T_VariationType>
          <ISEF_T_VariationValue>0</ISEF_T_VariationValue>
          <ISEFT_RAFREFSwitch>false</ISEFT_RAFREFSwitch>
          <CL_Screen>0</CL_Screen>
          <CL_VariationType>0</CL_VariationType>
          <CL_VariationValue>0</CL_VariationValue>
          <Jmax_Screen>0</Jmax_Screen>
          <Jmax_VariationType>0</Jmax_VariationType>
          <Jmax_VariationValue>0</Jmax_VariationValue>
          <Km_Screen>1000000</Km_Screen>
          <Km_VariationType>0</Km_VariationType>
          <Km_VariationValue>0</Km_VariationValue>
          <CLint_fuinc>1</CLint_fuinc>
          <CLint_fuinc_VariationType>0</CLint_fuinc_VariationType>
          <CLint_fuinc_VariationValue>0</CLint_fuinc_VariationValue>
          <ScalingFactor>2.12</ScalingFactor>
          <ScalingFactor_VariationType>0</ScalingFactor_VariationType>
          <ScalingFactor_VariationValue>0</ScalingFactor_VariationValue>
          <A_Screen>1</A_Screen>
          <SystemEnabled>false</SystemEnabled>
          <System>2</System>
          <CLpd>0.1</CLpd>
          <KiEnabled>false</KiEnabled>
          <Ki>1000000</Ki>
          <Ki_VariationType>0</Ki_VariationType>
          <Ki_VariationValue>0</Ki_VariationValue>
          <KiFuinc>1</KiFuinc>
          <KiFuinc_VariationType>0</KiFuinc_VariationType>
          <KiFuinc_VariationValue>0</KiFuinc_VariationValue>
          <ExtraParams />
        </Transporter>
        <Transporter>
          <Enabled>false</Enabled>
          <CustomScript />
          <CustomScriptPath />
          <Organ>3</Organ>
          <TransporterID>ABCG2</TransporterID>
          <Location>Apical</Location>
          <Function>Efflux</Function>
          <SavedFunction>Efflux</SavedFunction>
          <ClKmVmaxSwitch>false</ClKmVmaxSwitch>
          <ISEFT>1</ISEFT>
          <ISEF_T_VariationType>0</ISEF_T_VariationType>
          <ISEF_T_VariationValue>0</ISEF_T_VariationValue>
          <ISEFT_RAFREFSwitch>false</ISEFT_RAFREFSwitch>
          <CL_Screen>0</CL_Screen>
          <CL_VariationType>0</CL_VariationType>
          <CL_VariationValue>0</CL_VariationValue>
          <Jmax_Screen>0</Jmax_Screen>
          <Jmax_VariationType>0</Jmax_VariationType>
          <Jmax_VariationValue>0</Jmax_VariationValue>
          <Km_Screen>1000000</Km_Screen>
          <Km_VariationType>0</Km_VariationType>
          <Km_VariationValue>0</Km_VariationValue>
          <CLint_fuinc>1</CLint_fuinc>
          <CLint_fuinc_VariationType>0</CLint_fuinc_VariationType>
          <CLint_fuinc_VariationValue>0</CLint_fuinc_VariationValue>
          <ScalingFactor>1.19</ScalingFactor>
          <ScalingFactor_VariationType>0</ScalingFactor_VariationType>
          <ScalingFactor_VariationValue>0</ScalingFactor_VariationValue>
          <A_Screen>1</A_Screen>
          <SystemEnabled>false</SystemEnabled>
          <System>1</System>
          <CLpd>0.1</CLpd>
          <KiEnabled>false</KiEnabled>
          <Ki>1000000</Ki>
          <Ki_VariationType>0</Ki_VariationType>
          <Ki_VariationValue>0</Ki_VariationValue>
          <KiFuinc>1</KiFuinc>
          <KiFuinc_VariationType>0</KiFuinc_VariationType>
          <KiFuinc_VariationValue>0</KiFuinc_VariationValue>
          <ExtraParams />
        </Transporter>
        <Transporter>
          <Enabled>false</Enabled>
          <CustomScript />
          <CustomScriptPath />
          <Organ>3</Organ>
          <TransporterID>BASAL_INFLUX_GUT</TransporterID>
          <Location>Basolateral</Location>
          <Function>Uptake</Function>
          <SavedFunction>Uptake</SavedFunction>
          <ClKmVmaxSwitch>false</ClKmVmaxSwitch>
          <ISEFT>1</ISEFT>
          <ISEF_T_VariationType>0</ISEF_T_VariationType>
          <ISEF_T_VariationValue>0</ISEF_T_VariationValue>
          <ISEFT_RAFREFSwitch>false</ISEFT_RAFREFSwitch>
          <CL_Screen>0</CL_Screen>
          <CL_VariationType>0</CL_VariationType>
          <CL_VariationValue>0</CL_VariationValue>
          <Jmax_Screen>0</Jmax_Screen>
          <Jmax_VariationType>0</Jmax_VariationType>
          <Jmax_VariationValue>0</Jmax_VariationValue>
          <Km_Screen>1000000</Km_Screen>
          <Km_VariationType>0</Km_VariationType>
          <Km_VariationValue>0</Km_VariationValue>
          <CLint_fuinc>1</CLint_fuinc>
          <CLint_fuinc_VariationType>0</CLint_fuinc_VariationType>
          <CLint_fuinc_VariationValue>0</CLint_fuinc_VariationValue>
          <ScalingFactor>1</ScalingFactor>
          <ScalingFactor_VariationType>0</ScalingFactor_VariationType>
          <ScalingFactor_VariationValue>0</ScalingFactor_VariationValue>
          <A_Screen>1</A_Screen>
          <SystemEnabled>false</SystemEnabled>
          <System>0</System>
          <CLpd>0.1</CLpd>
          <KiEnabled>false</KiEnabled>
          <Ki>1000000</Ki>
          <Ki_VariationType>0</Ki_VariationType>
          <Ki_VariationValue>0</Ki_VariationValue>
          <KiFuinc>1</KiFuinc>
          <KiFuinc_VariationType>0</KiFuinc_VariationType>
          <KiFuinc_VariationValue>0</KiFuinc_VariationValue>
          <ExtraParams />
        </Transporter>
        <Transporter>
          <Enabled>false</Enabled>
          <CustomScript />
          <CustomScriptPath />
          <Organ>3</Organ>
          <TransporterID>SLC2A2</TransporterID>
          <Location>Basolateral</Location>
          <Function>Uptake</Function>
          <SavedFunction>Uptake</SavedFunction>
          <ClKmVmaxSwitch>false</ClKmVmaxSwitch>
          <ISEFT>1</ISEFT>
          <ISEF_T_VariationType>0</ISEF_T_VariationType>
          <ISEF_T_VariationValue>0</ISEF_T_VariationValue>
          <ISEFT_RAFREFSwitch>false</ISEFT_RAFREFSwitch>
          <CL_Screen>0</CL_Screen>
          <CL_VariationType>0</CL_VariationType>
          <CL_VariationValue>0</CL_VariationValue>
          <Jmax_Screen>0</Jmax_Screen>
          <Jmax_VariationType>0</Jmax_VariationType>
          <Jmax_VariationValue>0</Jmax_VariationValue>
          <Km_Screen>1000000</Km_Screen>
          <Km_VariationType>0</Km_VariationType>
          <Km_VariationValue>0</Km_VariationValue>
          <CLint_fuinc>1</CLint_fuinc>
          <CLint_fuinc_VariationType>0</CLint_fuinc_VariationType>
          <CLint_fuinc_VariationValue>0</CLint_fuinc_VariationValue>
          <ScalingFactor>1</ScalingFactor>
          <ScalingFactor_VariationType>0</ScalingFactor_VariationType>
          <ScalingFactor_VariationValue>0</ScalingFactor_VariationValue>
          <A_Screen>1</A_Screen>
          <SystemEnabled>false</SystemEnabled>
          <System>0</System>
          <CLpd>0.1</CLpd>
          <KiEnabled>false</KiEnabled>
          <Ki>1000000</Ki>
          <Ki_VariationType>0</Ki_VariationType>
          <Ki_VariationValue>0</Ki_VariationValue>
          <KiFuinc>1</KiFuinc>
          <KiFuinc_VariationType>0</KiFuinc_VariationType>
          <KiFuinc_VariationValue>0</KiFuinc_VariationValue>
          <ExtraParams />
        </Transporter>
        <Transporter>
          <Enabled>false</Enabled>
          <CustomScript />
          <CustomScriptPath />
          <Organ>3</Organ>
          <TransporterID>SLCO4C1</TransporterID>
          <Location>Basolateral</Location>
          <Function>Uptake</Function>
          <SavedFunction>Uptake</SavedFunction>
          <ClKmVmaxSwitch>false</ClKmVmaxSwitch>
          <ISEFT>1</ISEFT>
          <ISEF_T_VariationType>0</ISEF_T_VariationType>
          <ISEF_T_VariationValue>0</ISEF_T_VariationValue>
          <ISEFT_RAFREFSwitch>false</ISEFT_RAFREFSwitch>
          <CL_Screen>0</CL_Screen>
          <CL_VariationType>0</CL_VariationType>
          <CL_VariationValue>0</CL_VariationValue>
          <Jmax_Screen>0</Jmax_Screen>
          <Jmax_VariationType>0</Jmax_VariationType>
          <Jmax_VariationValue>0</Jmax_VariationValue>
          <Km_Screen>1000000</Km_Screen>
          <Km_VariationType>0</Km_VariationType>
          <Km_VariationValue>0</Km_VariationValue>
          <CLint_fuinc>1</CLint_fuinc>
          <CLint_fuinc_VariationType>0</CLint_fuinc_VariationType>
          <CLint_fuinc_VariationValue>0</CLint_fuinc_VariationValue>
          <ScalingFactor>1</ScalingFactor>
          <ScalingFactor_VariationType>0</ScalingFactor_VariationType>
          <ScalingFactor_VariationValue>0</ScalingFactor_VariationValue>
          <A_Screen>1</A_Screen>
          <SystemEnabled>false</SystemEnabled>
          <System>0</System>
          <CLpd>0.1</CLpd>
          <KiEnabled>false</KiEnabled>
          <Ki>1000000</Ki>
          <Ki_VariationType>0</Ki_VariationType>
          <Ki_VariationValue>0</Ki_VariationValue>
          <KiFuinc>1</KiFuinc>
          <KiFuinc_VariationType>0</KiFuinc_VariationType>
          <KiFuinc_VariationValue>0</KiFuinc_VariationValue>
          <ExtraParams />
        </Transporter>
        <Transporter>
          <Enabled>false</Enabled>
          <CustomScript />
          <CustomScriptPath />
          <Organ>3</Organ>
          <TransporterID>BASAL_EFFLUX_GUT</TransporterID>
          <Location>Basolateral</Location>
          <Function>Efflux</Function>
          <SavedFunction>Efflux</SavedFunction>
          <ClKmVmaxSwitch>false</ClKmVmaxSwitch>
          <ISEFT>1</ISEFT>
          <ISEF_T_VariationType>0</ISEF_T_VariationType>
          <ISEF_T_VariationValue>0</ISEF_T_VariationValue>
          <ISEFT_RAFREFSwitch>false</ISEFT_RAFREFSwitch>
          <CL_Screen>0</CL_Screen>
          <CL_VariationType>0</CL_VariationType>
          <CL_VariationValue>0</CL_VariationValue>
          <Jmax_Screen>0</Jmax_Screen>
          <Jmax_VariationType>0</Jmax_VariationType>
          <Jmax_VariationValue>0</Jmax_VariationValue>
          <Km_Screen>1000000</Km_Screen>
          <Km_VariationType>0</Km_VariationType>
          <Km_VariationValue>0</Km_VariationValue>
          <CLint_fuinc>1</CLint_fuinc>
          <CLint_fuinc_VariationType>0</CLint_fuinc_VariationType>
          <CLint_fuinc_VariationValue>0</CLint_fuinc_VariationValue>
          <ScalingFactor>1</ScalingFactor>
          <ScalingFactor_VariationType>0</ScalingFactor_VariationType>
          <ScalingFactor_VariationValue>0</ScalingFactor_VariationValue>
          <A_Screen>1</A_Screen>
          <SystemEnabled>false</SystemEnabled>
          <System>0</System>
          <CLpd>0.1</CLpd>
          <KiEnabled>false</KiEnabled>
          <Ki>1000000</Ki>
          <Ki_VariationType>0</Ki_VariationType>
          <Ki_VariationValue>0</Ki_VariationValue>
          <KiFuinc>1</KiFuinc>
          <KiFuinc_VariationType>0</KiFuinc_VariationType>
          <KiFuinc_VariationValue>0</KiFuinc_VariationValue>
          <ExtraParams />
        </Transporter>
        <Transporter>
          <Enabled>false</Enabled>
          <CustomScript />
          <CustomScriptPath />
          <Organ>3</Organ>
          <TransporterID>SLC51AB</TransporterID>
          <Location>Basolateral</Location>
          <Function>Efflux</Function>
          <SavedFunction>Efflux</SavedFunction>
          <ClKmVmaxSwitch>false</ClKmVmaxSwitch>
          <ISEFT>1</ISEFT>
          <ISEF_T_VariationType>0</ISEF_T_VariationType>
          <ISEF_T_VariationValue>0</ISEF_T_VariationValue>
          <ISEFT_RAFREFSwitch>false</ISEFT_RAFREFSwitch>
          <CL_Screen>0</CL_Screen>
          <CL_VariationType>0</CL_VariationType>
          <CL_VariationValue>0</CL_VariationValue>
          <Jmax_Screen>0</Jmax_Screen>
          <Jmax_VariationType>0</Jmax_VariationType>
          <Jmax_VariationValue>0</Jmax_VariationValue>
          <Km_Screen>1000000</Km_Screen>
          <Km_VariationType>0</Km_VariationType>
          <Km_VariationValue>0</Km_VariationValue>
          <CLint_fuinc>1</CLint_fuinc>
          <CLint_fuinc_VariationType>0</CLint_fuinc_VariationType>
          <CLint_fuinc_VariationValue>0</CLint_fuinc_VariationValue>
          <ScalingFactor>1</ScalingFactor>
          <ScalingFactor_VariationType>0</ScalingFactor_VariationType>
          <ScalingFactor_VariationValue>0</ScalingFactor_VariationValue>
          <A_Screen>1</A_Screen>
          <SystemEnabled>false</SystemEnabled>
          <System>0</System>
          <CLpd>0.1</CLpd>
          <KiEnabled>false</KiEnabled>
          <Ki>1000000</Ki>
          <Ki_VariationType>0</Ki_VariationType>
          <Ki_VariationValue>0</Ki_VariationValue>
          <KiFuinc>1</KiFuinc>
          <KiFuinc_VariationType>0</KiFuinc_VariationType>
          <KiFuinc_VariationValue>0</KiFuinc_VariationValue>
          <ExtraParams />
        </Transporter>
        <Transporter>
          <Enabled>false</Enabled>
          <CustomScript />
          <CustomScriptPath />
          <Organ>3</Organ>
          <TransporterID>ABCC1</TransporterID>
          <Location>Basolateral</Location>
          <Function>Efflux</Function>
          <SavedFunction>Efflux</SavedFunction>
          <ClKmVmaxSwitch>false</ClKmVmaxSwitch>
          <ISEFT>1</ISEFT>
          <ISEF_T_VariationType>0</ISEF_T_VariationType>
          <ISEF_T_VariationValue>0</ISEF_T_VariationValue>
          <ISEFT_RAFREFSwitch>false</ISEFT_RAFREFSwitch>
          <CL_Screen>0</CL_Screen>
          <CL_VariationType>0</CL_VariationType>
          <CL_VariationValue>0</CL_VariationValue>
          <Jmax_Screen>0</Jmax_Screen>
          <Jmax_VariationType>0</Jmax_VariationType>
          <Jmax_VariationValue>0</Jmax_VariationValue>
          <Km_Screen>1000000</Km_Screen>
          <Km_VariationType>0</Km_VariationType>
          <Km_VariationValue>0</Km_VariationValue>
          <CLint_fuinc>1</CLint_fuinc>
          <CLint_fuinc_VariationType>0</CLint_fuinc_VariationType>
          <CLint_fuinc_VariationValue>0</CLint_fuinc_VariationValue>
          <ScalingFactor>1</ScalingFactor>
          <ScalingFactor_VariationType>0</ScalingFactor_VariationType>
          <ScalingFactor_VariationValue>0</ScalingFactor_VariationValue>
          <A_Screen>1</A_Screen>
          <SystemEnabled>false</SystemEnabled>
          <System>0</System>
          <CLpd>0.1</CLpd>
          <KiEnabled>false</KiEnabled>
          <Ki>1000000</Ki>
          <Ki_VariationType>0</Ki_VariationType>
          <Ki_VariationValue>0</Ki_VariationValue>
          <KiFuinc>1</KiFuinc>
          <KiFuinc_VariationType>0</KiFuinc_VariationType>
          <KiFuinc_VariationValue>0</KiFuinc_VariationValue>
          <ExtraParams />
        </Transporter>
        <Transporter>
          <Enabled>false</Enabled>
          <CustomScript />
          <CustomScriptPath />
          <Organ>3</Organ>
          <TransporterID>ABCC3</TransporterID>
          <Location>Basolateral</Location>
          <Function>Efflux</Function>
          <SavedFunction>Efflux</SavedFunction>
          <ClKmVmaxSwitch>false</ClKmVmaxSwitch>
          <ISEFT>1</ISEFT>
          <ISEF_T_VariationType>0</ISEF_T_VariationType>
          <ISEF_T_VariationValue>0</ISEF_T_VariationValue>
          <ISEFT_RAFREFSwitch>false</ISEFT_RAFREFSwitch>
          <CL_Screen>0</CL_Screen>
          <CL_VariationType>0</CL_VariationType>
          <CL_VariationValue>0</CL_VariationValue>
          <Jmax_Screen>0</Jmax_Screen>
          <Jmax_VariationType>0</Jmax_VariationType>
          <Jmax_VariationValue>0</Jmax_VariationValue>
          <Km_Screen>1000000</Km_Screen>
          <Km_VariationType>0</Km_VariationType>
          <Km_VariationValue>0</Km_VariationValue>
          <CLint_fuinc>1</CLint_fuinc>
          <CLint_fuinc_VariationType>0</CLint_fuinc_VariationType>
          <CLint_fuinc_VariationValue>0</CLint_fuinc_VariationValue>
          <ScalingFactor>1</ScalingFactor>
          <ScalingFactor_VariationType>0</ScalingFactor_VariationType>
          <ScalingFactor_VariationValue>0</ScalingFactor_VariationValue>
          <A_Screen>1</A_Screen>
          <SystemEnabled>false</SystemEnabled>
          <System>0</System>
          <CLpd>0.1</CLpd>
          <KiEnabled>false</KiEnabled>
          <Ki>1000000</Ki>
          <Ki_VariationType>0</Ki_VariationType>
          <Ki_VariationValue>0</Ki_VariationValue>
          <KiFuinc>1</KiFuinc>
          <KiFuinc_VariationType>0</KiFuinc_VariationType>
          <KiFuinc_VariationValue>0</KiFuinc_VariationValue>
          <ExtraParams />
        </Transporter>
        <Transporter>
          <Enabled>false</Enabled>
          <CustomScript />
          <CustomScriptPath />
          <Organ>3</Organ>
          <TransporterID>ABCC4</TransporterID>
          <Location>Basolateral</Location>
          <Function>Efflux</Function>
          <SavedFunction>Efflux</SavedFunction>
          <ClKmVmaxSwitch>false</ClKmVmaxSwitch>
          <ISEFT>1</ISEFT>
          <ISEF_T_VariationType>0</ISEF_T_VariationType>
          <ISEF_T_VariationValue>0</ISEF_T_VariationValue>
          <ISEFT_RAFREFSwitch>false</ISEFT_RAFREFSwitch>
          <CL_Screen>0</CL_Screen>
          <CL_VariationType>0</CL_VariationType>
          <CL_VariationValue>0</CL_VariationValue>
          <Jmax_Screen>0</Jmax_Screen>
          <Jmax_VariationType>0</Jmax_VariationType>
          <Jmax_VariationValue>0</Jmax_VariationValue>
          <Km_Screen>1000000</Km_Screen>
          <Km_VariationType>0</Km_VariationType>
          <Km_VariationValue>0</Km_VariationValue>
          <CLint_fuinc>1</CLint_fuinc>
          <CLint_fuinc_VariationType>0</CLint_fuinc_VariationType>
          <CLint_fuinc_VariationValue>0</CLint_fuinc_VariationValue>
          <ScalingFactor>1</ScalingFactor>
          <ScalingFactor_VariationType>0</ScalingFactor_VariationType>
          <ScalingFactor_VariationValue>0</ScalingFactor_VariationValue>
          <A_Screen>1</A_Screen>
          <SystemEnabled>false</SystemEnabled>
          <System>0</System>
          <CLpd>0.1</CLpd>
          <KiEnabled>false</KiEnabled>
          <Ki>1000000</Ki>
          <Ki_VariationType>0</Ki_VariationType>
          <Ki_VariationValue>0</Ki_VariationValue>
          <KiFuinc>1</KiFuinc>
          <KiFuinc_VariationType>0</KiFuinc_VariationType>
          <KiFuinc_VariationValue>0</KiFuinc_VariationValue>
          <ExtraParams />
        </Transporter>
      </GutTransporterSet>
      <LiverTransporterSet>
        <Transporter>
          <Enabled>false</Enabled>
          <CustomScript />
          <CustomScriptPath />
          <Organ>6</Organ>
          <TransporterID>SINUSOIDAL_UPTAKE</TransporterID>
          <Location>Sinusoidal</Location>
          <Function>Uptake</Function>
          <SavedFunction>Uptake</SavedFunction>
          <ClKmVmaxSwitch>false</ClKmVmaxSwitch>
          <ISEFT>1</ISEFT>
          <ISEF_T_VariationType>0</ISEF_T_VariationType>
          <ISEF_T_VariationValue>0</ISEF_T_VariationValue>
          <ISEFT_RAFREFSwitch>false</ISEFT_RAFREFSwitch>
          <CL_Screen>0</CL_Screen>
          <CL_VariationType>0</CL_VariationType>
          <CL_VariationValue>0</CL_VariationValue>
          <Jmax_Screen>0</Jmax_Screen>
          <Jmax_VariationType>0</Jmax_VariationType>
          <Jmax_VariationValue>0</Jmax_VariationValue>
          <Km_Screen>1000000</Km_Screen>
          <Km_VariationType>0</Km_VariationType>
          <Km_VariationValue>0</Km_VariationValue>
          <CLint_fuinc>1</CLint_fuinc>
          <CLint_fuinc_VariationType>0</CLint_fuinc_VariationType>
          <CLint_fuinc_VariationValue>0</CLint_fuinc_VariationValue>
          <ScalingFactor>1</ScalingFactor>
          <ScalingFactor_VariationType>0</ScalingFactor_VariationType>
          <ScalingFactor_VariationValue>0</ScalingFactor_VariationValue>
          <A_Screen>1</A_Screen>
          <SystemEnabled>false</SystemEnabled>
          <System>0</System>
          <CLpd>0.1</CLpd>
          <KiEnabled>false</KiEnabled>
          <Ki>1000000</Ki>
          <Ki_VariationType>0</Ki_VariationType>
          <Ki_VariationValue>0</Ki_VariationValue>
          <KiFuinc>1</KiFuinc>
          <KiFuinc_VariationType>0</KiFuinc_VariationType>
          <KiFuinc_VariationValue>0</KiFuinc_VariationValue>
          <ExtraParams />
        </Transporter>
        <Transporter>
          <Enabled>false</Enabled>
          <CustomScript />
          <CustomScriptPath />
          <Organ>6</Organ>
          <TransporterID>SLC29A1</TransporterID>
          <Location>Sinusoidal</Location>
          <Function>Uptake</Function>
          <SavedFunction>Uptake</SavedFunction>
          <ClKmVmaxSwitch>false</ClKmVmaxSwitch>
          <ISEFT>1</ISEFT>
          <ISEF_T_VariationType>0</ISEF_T_VariationType>
          <ISEF_T_VariationValue>0</ISEF_T_VariationValue>
          <ISEFT_RAFREFSwitch>false</ISEFT_RAFREFSwitch>
          <CL_Screen>0</CL_Screen>
          <CL_VariationType>0</CL_VariationType>
          <CL_VariationValue>0</CL_VariationValue>
          <Jmax_Screen>0</Jmax_Screen>
          <Jmax_VariationType>0</Jmax_VariationType>
          <Jmax_VariationValue>0</Jmax_VariationValue>
          <Km_Screen>1000000</Km_Screen>
          <Km_VariationType>0</Km_VariationType>
          <Km_VariationValue>0</Km_VariationValue>
          <CLint_fuinc>1</CLint_fuinc>
          <CLint_fuinc_VariationType>0</CLint_fuinc_VariationType>
          <CLint_fuinc_VariationValue>0</CLint_fuinc_VariationValue>
          <ScalingFactor>1</ScalingFactor>
          <ScalingFactor_VariationType>0</ScalingFactor_VariationType>
          <ScalingFactor_VariationValue>0</ScalingFactor_VariationValue>
          <A_Screen>1</A_Screen>
          <SystemEnabled>false</SystemEnabled>
          <System>0</System>
          <CLpd>0.1</CLpd>
          <KiEnabled>false</KiEnabled>
          <Ki>1000000</Ki>
          <Ki_VariationType>0</Ki_VariationType>
          <Ki_VariationValue>0</Ki_VariationValue>
          <KiFuinc>1</KiFuinc>
          <KiFuinc_VariationType>0</KiFuinc_VariationType>
          <KiFuinc_VariationValue>0</KiFuinc_VariationValue>
          <ExtraParams />
        </Transporter>
        <Transporter>
          <Enabled>false</Enabled>
          <CustomScript />
          <CustomScriptPath />
          <Organ>6</Organ>
          <TransporterID>SLC29A2</TransporterID>
          <Location>Sinusoidal</Location>
          <Function>Uptake</Function>
          <SavedFunction>Uptake</SavedFunction>
          <ClKmVmaxSwitch>false</ClKmVmaxSwitch>
          <ISEFT>1</ISEFT>
          <ISEF_T_VariationType>0</ISEF_T_VariationType>
          <ISEF_T_VariationValue>0</ISEF_T_VariationValue>
          <ISEFT_RAFREFSwitch>false</ISEFT_RAFREFSwitch>
          <CL_Screen>0</CL_Screen>
          <CL_VariationType>0</CL_VariationType>
          <CL_VariationValue>0</CL_VariationValue>
          <Jmax_Screen>0</Jmax_Screen>
          <Jmax_VariationType>0</Jmax_VariationType>
          <Jmax_VariationValue>0</Jmax_VariationValue>
          <Km_Screen>1000000</Km_Screen>
          <Km_VariationType>0</Km_VariationType>
          <Km_VariationValue>0</Km_VariationValue>
          <CLint_fuinc>1</CLint_fuinc>
          <CLint_fuinc_VariationType>0</CLint_fuinc_VariationType>
          <CLint_fuinc_VariationValue>0</CLint_fuinc_VariationValue>
          <ScalingFactor>1</ScalingFactor>
          <ScalingFactor_VariationType>0</ScalingFactor_VariationType>
          <ScalingFactor_VariationValue>0</ScalingFactor_VariationValue>
          <A_Screen>1</A_Screen>
          <SystemEnabled>false</SystemEnabled>
          <System>0</System>
          <CLpd>0.1</CLpd>
          <KiEnabled>false</KiEnabled>
          <Ki>1000000</Ki>
          <Ki_VariationType>0</Ki_VariationType>
          <Ki_VariationValue>0</Ki_VariationValue>
          <KiFuinc>1</KiFuinc>
          <KiFuinc_VariationType>0</KiFuinc_VariationType>
          <KiFuinc_VariationValue>0</KiFuinc_VariationValue>
          <ExtraParams />
        </Transporter>
        <Transporter>
          <Enabled>false</Enabled>
          <CustomScript />
          <CustomScriptPath />
          <Organ>6</Organ>
          <TransporterID>SLC10A1</TransporterID>
          <Location>Sinusoidal</Location>
          <Function>Uptake</Function>
          <SavedFunction>Uptake</SavedFunction>
          <ClKmVmaxSwitch>false</ClKmVmaxSwitch>
          <ISEFT>1</ISEFT>
          <ISEF_T_VariationType>0</ISEF_T_VariationType>
          <ISEF_T_VariationValue>0</ISEF_T_VariationValue>
          <ISEFT_RAFREFSwitch>false</ISEFT_RAFREFSwitch>
          <CL_Screen>0</CL_Screen>
          <CL_VariationType>0</CL_VariationType>
          <CL_VariationValue>0</CL_VariationValue>
          <Jmax_Screen>0</Jmax_Screen>
          <Jmax_VariationType>0</Jmax_VariationType>
          <Jmax_VariationValue>0</Jmax_VariationValue>
          <Km_Screen>1000000</Km_Screen>
          <Km_VariationType>0</Km_VariationType>
          <Km_VariationValue>0</Km_VariationValue>
          <CLint_fuinc>1</CLint_fuinc>
          <CLint_fuinc_VariationType>0</CLint_fuinc_VariationType>
          <CLint_fuinc_VariationValue>0</CLint_fuinc_VariationValue>
          <ScalingFactor>1</ScalingFactor>
          <ScalingFactor_VariationType>0</ScalingFactor_VariationType>
          <ScalingFactor_VariationValue>0</ScalingFactor_VariationValue>
          <A_Screen>1</A_Screen>
          <SystemEnabled>false</SystemEnabled>
          <System>0</System>
          <CLpd>0.1</CLpd>
          <KiEnabled>false</KiEnabled>
          <Ki>1000000</Ki>
          <Ki_VariationType>0</Ki_VariationType>
          <Ki_VariationValue>0</Ki_VariationValue>
          <KiFuinc>1</KiFuinc>
          <KiFuinc_VariationType>0</KiFuinc_VariationType>
          <KiFuinc_VariationValue>0</KiFuinc_VariationValue>
          <ExtraParams />
        </Transporter>
        <Transporter>
          <Enabled>false</Enabled>
          <CustomScript />
          <CustomScriptPath />
          <Organ>6</Organ>
          <TransporterID>SLC16A1</TransporterID>
          <Location>Sinusoidal</Location>
          <Function>Uptake</Function>
          <SavedFunction>Uptake</SavedFunction>
          <ClKmVmaxSwitch>false</ClKmVmaxSwitch>
          <ISEFT>1</ISEFT>
          <ISEF_T_VariationType>0</ISEF_T_VariationType>
          <ISEF_T_VariationValue>0</ISEF_T_VariationValue>
          <ISEFT_RAFREFSwitch>false</ISEFT_RAFREFSwitch>
          <CL_Screen>0</CL_Screen>
          <CL_VariationType>0</CL_VariationType>
          <CL_VariationValue>0</CL_VariationValue>
          <Jmax_Screen>0</Jmax_Screen>
          <Jmax_VariationType>0</Jmax_VariationType>
          <Jmax_VariationValue>0</Jmax_VariationValue>
          <Km_Screen>1000000</Km_Screen>
          <Km_VariationType>0</Km_VariationType>
          <Km_VariationValue>0</Km_VariationValue>
          <CLint_fuinc>1</CLint_fuinc>
          <CLint_fuinc_VariationType>0</CLint_fuinc_VariationType>
          <CLint_fuinc_VariationValue>0</CLint_fuinc_VariationValue>
          <ScalingFactor>1</ScalingFactor>
          <ScalingFactor_VariationType>0</ScalingFactor_VariationType>
          <ScalingFactor_VariationValue>0</ScalingFactor_VariationValue>
          <A_Screen>1</A_Screen>
          <SystemEnabled>false</SystemEnabled>
          <System>0</System>
          <CLpd>0.1</CLpd>
          <KiEnabled>false</KiEnabled>
          <Ki>1000000</Ki>
          <Ki_VariationType>0</Ki_VariationType>
          <Ki_VariationValue>0</Ki_VariationValue>
          <KiFuinc>1</KiFuinc>
          <KiFuinc_VariationType>0</KiFuinc_VariationType>
          <KiFuinc_VariationValue>0</KiFuinc_VariationValue>
          <ExtraParams />
        </Transporter>
        <Transporter>
          <Enabled>false</Enabled>
          <CustomScript />
          <CustomScriptPath />
          <Organ>6</Organ>
          <TransporterID>SLCO1B1</TransporterID>
          <Location>Sinusoidal</Location>
          <Function>Uptake</Function>
          <SavedFunction>Uptake</SavedFunction>
          <ClKmVmaxSwitch>false</ClKmVmaxSwitch>
          <ISEFT>1</ISEFT>
          <ISEF_T_VariationType>0</ISEF_T_VariationType>
          <ISEF_T_VariationValue>0</ISEF_T_VariationValue>
          <ISEFT_RAFREFSwitch>false</ISEFT_RAFREFSwitch>
          <CL_Screen>0</CL_Screen>
          <CL_VariationType>0</CL_VariationType>
          <CL_VariationValue>0</CL_VariationValue>
          <Jmax_Screen>0</Jmax_Screen>
          <Jmax_VariationType>0</Jmax_VariationType>
          <Jmax_VariationValue>0</Jmax_VariationValue>
          <Km_Screen>1000000</Km_Screen>
          <Km_VariationType>0</Km_VariationType>
          <Km_VariationValue>0</Km_VariationValue>
          <CLint_fuinc>1</CLint_fuinc>
          <CLint_fuinc_VariationType>0</CLint_fuinc_VariationType>
          <CLint_fuinc_VariationValue>0</CLint_fuinc_VariationValue>
          <ScalingFactor>1</ScalingFactor>
          <ScalingFactor_VariationType>0</ScalingFactor_VariationType>
          <ScalingFactor_VariationValue>0</ScalingFactor_VariationValue>
          <A_Screen>1</A_Screen>
          <SystemEnabled>false</SystemEnabled>
          <System>0</System>
          <CLpd>0.1</CLpd>
          <KiEnabled>false</KiEnabled>
          <Ki>1000000</Ki>
          <Ki_VariationType>0</Ki_VariationType>
          <Ki_VariationValue>0</Ki_VariationValue>
          <KiFuinc>1</KiFuinc>
          <KiFuinc_VariationType>0</KiFuinc_VariationType>
          <KiFuinc_VariationValue>0</KiFuinc_VariationValue>
          <ExtraParams />
        </Transporter>
        <Transporter>
          <Enabled>false</Enabled>
          <CustomScript />
          <CustomScriptPath />
          <Organ>6</Organ>
          <TransporterID>SLCO1B3</TransporterID>
          <Location>Sinusoidal</Location>
          <Function>Uptake</Function>
          <SavedFunction>Uptake</SavedFunction>
          <ClKmVmaxSwitch>false</ClKmVmaxSwitch>
          <ISEFT>1</ISEFT>
          <ISEF_T_VariationType>0</ISEF_T_VariationType>
          <ISEF_T_VariationValue>0</ISEF_T_VariationValue>
          <ISEFT_RAFREFSwitch>false</ISEFT_RAFREFSwitch>
          <CL_Screen>0</CL_Screen>
          <CL_VariationType>0</CL_VariationType>
          <CL_VariationValue>0</CL_VariationValue>
          <Jmax_Screen>0</Jmax_Screen>
          <Jmax_VariationType>0</Jmax_VariationType>
          <Jmax_VariationValue>0</Jmax_VariationValue>
          <Km_Screen>1000000</Km_Screen>
          <Km_VariationType>0</Km_VariationType>
          <Km_VariationValue>0</Km_VariationValue>
          <CLint_fuinc>1</CLint_fuinc>
          <CLint_fuinc_VariationType>0</CLint_fuinc_VariationType>
          <CLint_fuinc_VariationValue>0</CLint_fuinc_VariationValue>
          <ScalingFactor>1</ScalingFactor>
          <ScalingFactor_VariationType>0</ScalingFactor_VariationType>
          <ScalingFactor_VariationValue>0</ScalingFactor_VariationValue>
          <A_Screen>1</A_Screen>
          <SystemEnabled>false</SystemEnabled>
          <System>0</System>
          <CLpd>0.1</CLpd>
          <KiEnabled>false</KiEnabled>
          <Ki>1000000</Ki>
          <Ki_VariationType>0</Ki_VariationType>
          <Ki_VariationValue>0</Ki_VariationValue>
          <KiFuinc>1</KiFuinc>
          <KiFuinc_VariationType>0</KiFuinc_VariationType>
          <KiFuinc_VariationValue>0</KiFuinc_VariationValue>
          <ExtraParams />
        </Transporter>
        <Transporter>
          <Enabled>false</Enabled>
          <CustomScript />
          <CustomScriptPath />
          <Organ>6</Organ>
          <TransporterID>SLCO2B1</TransporterID>
          <Location>Sinusoidal</Location>
          <Function>Uptake</Function>
          <SavedFunction>Uptake</SavedFunction>
          <ClKmVmaxSwitch>false</ClKmVmaxSwitch>
          <ISEFT>1</ISEFT>
          <ISEF_T_VariationType>0</ISEF_T_VariationType>
          <ISEF_T_VariationValue>0</ISEF_T_VariationValue>
          <ISEFT_RAFREFSwitch>false</ISEFT_RAFREFSwitch>
          <CL_Screen>0</CL_Screen>
          <CL_VariationType>0</CL_VariationType>
          <CL_VariationValue>0</CL_VariationValue>
          <Jmax_Screen>0</Jmax_Screen>
          <Jmax_VariationType>0</Jmax_VariationType>
          <Jmax_VariationValue>0</Jmax_VariationValue>
          <Km_Screen>1000000</Km_Screen>
          <Km_VariationType>0</Km_VariationType>
          <Km_VariationValue>0</Km_VariationValue>
          <CLint_fuinc>1</CLint_fuinc>
          <CLint_fuinc_VariationType>0</CLint_fuinc_VariationType>
          <CLint_fuinc_VariationValue>0</CLint_fuinc_VariationValue>
          <ScalingFactor>1</ScalingFactor>
          <ScalingFactor_VariationType>0</ScalingFactor_VariationType>
          <ScalingFactor_VariationValue>0</ScalingFactor_VariationValue>
          <A_Screen>1</A_Screen>
          <SystemEnabled>false</SystemEnabled>
          <System>0</System>
          <CLpd>0.1</CLpd>
          <KiEnabled>false</KiEnabled>
          <Ki>1000000</Ki>
          <Ki_VariationType>0</Ki_VariationType>
          <Ki_VariationValue>0</Ki_VariationValue>
          <KiFuinc>1</KiFuinc>
          <KiFuinc_VariationType>0</KiFuinc_VariationType>
          <KiFuinc_VariationValue>0</KiFuinc_VariationValue>
          <ExtraParams />
        </Transporter>
        <Transporter>
          <Enabled>false</Enabled>
          <CustomScript />
          <CustomScriptPath />
          <Organ>6</Organ>
          <TransporterID>SLC22A1</TransporterID>
          <Location>Sinusoidal</Location>
          <Function>Uptake</Function>
          <SavedFunction>Uptake</SavedFunction>
          <ClKmVmaxSwitch>false</ClKmVmaxSwitch>
          <ISEFT>1</ISEFT>
          <ISEF_T_VariationType>0</ISEF_T_VariationType>
          <ISEF_T_VariationValue>0</ISEF_T_VariationValue>
          <ISEFT_RAFREFSwitch>false</ISEFT_RAFREFSwitch>
          <CL_Screen>0</CL_Screen>
          <CL_VariationType>0</CL_VariationType>
          <CL_VariationValue>0</CL_VariationValue>
          <Jmax_Screen>0</Jmax_Screen>
          <Jmax_VariationType>0</Jmax_VariationType>
          <Jmax_VariationValue>0</Jmax_VariationValue>
          <Km_Screen>1000000</Km_Screen>
          <Km_VariationType>0</Km_VariationType>
          <Km_VariationValue>0</Km_VariationValue>
          <CLint_fuinc>1</CLint_fuinc>
          <CLint_fuinc_VariationType>0</CLint_fuinc_VariationType>
          <CLint_fuinc_VariationValue>0</CLint_fuinc_VariationValue>
          <ScalingFactor>1</ScalingFactor>
          <ScalingFactor_VariationType>0</ScalingFactor_VariationType>
          <ScalingFactor_VariationValue>0</ScalingFactor_VariationValue>
          <A_Screen>1</A_Screen>
          <SystemEnabled>false</SystemEnabled>
          <System>0</System>
          <CLpd>0.1</CLpd>
          <KiEnabled>false</KiEnabled>
          <Ki>1000000</Ki>
          <Ki_VariationType>0</Ki_VariationType>
          <Ki_VariationValue>0</Ki_VariationValue>
          <KiFuinc>1</KiFuinc>
          <KiFuinc_VariationType>0</KiFuinc_VariationType>
          <KiFuinc_VariationValue>0</KiFuinc_VariationValue>
          <ExtraParams />
        </Transporter>
        <Transporter>
          <Enabled>false</Enabled>
          <CustomScript />
          <CustomScriptPath />
          <Organ>6</Organ>
          <TransporterID>SLC22A7</TransporterID>
          <Location>Sinusoidal</Location>
          <Function>Uptake</Function>
          <SavedFunction>Uptake</SavedFunction>
          <ClKmVmaxSwitch>false</ClKmVmaxSwitch>
          <ISEFT>1</ISEFT>
          <ISEF_T_VariationType>0</ISEF_T_VariationType>
          <ISEF_T_VariationValue>0</ISEF_T_VariationValue>
          <ISEFT_RAFREFSwitch>false</ISEFT_RAFREFSwitch>
          <CL_Screen>0</CL_Screen>
          <CL_VariationType>0</CL_VariationType>
          <CL_VariationValue>0</CL_VariationValue>
          <Jmax_Screen>0</Jmax_Screen>
          <Jmax_VariationType>0</Jmax_VariationType>
          <Jmax_VariationValue>0</Jmax_VariationValue>
          <Km_Screen>1000000</Km_Screen>
          <Km_VariationType>0</Km_VariationType>
          <Km_VariationValue>0</Km_VariationValue>
          <CLint_fuinc>1</CLint_fuinc>
          <CLint_fuinc_VariationType>0</CLint_fuinc_VariationType>
          <CLint_fuinc_VariationValue>0</CLint_fuinc_VariationValue>
          <ScalingFactor>1</ScalingFactor>
          <ScalingFactor_VariationType>0</ScalingFactor_VariationType>
          <ScalingFactor_VariationValue>0</ScalingFactor_VariationValue>
          <A_Screen>1</A_Screen>
          <SystemEnabled>false</SystemEnabled>
          <System>0</System>
          <CLpd>0.1</CLpd>
          <KiEnabled>false</KiEnabled>
          <Ki>1000000</Ki>
          <Ki_VariationType>0</Ki_VariationType>
          <Ki_VariationValue>0</Ki_VariationValue>
          <KiFuinc>1</KiFuinc>
          <KiFuinc_VariationType>0</KiFuinc_VariationType>
          <KiFuinc_VariationValue>0</KiFuinc_VariationValue>
          <ExtraParams />
        </Transporter>
        <Transporter>
          <Enabled>false</Enabled>
          <CustomScript />
          <CustomScriptPath />
          <Organ>6</Organ>
          <TransporterID>SLC22A9</TransporterID>
          <Location>Sinusoidal</Location>
          <Function>Uptake</Function>
          <SavedFunction>Uptake</SavedFunction>
          <ClKmVmaxSwitch>false</ClKmVmaxSwitch>
          <ISEFT>1</ISEFT>
          <ISEF_T_VariationType>0</ISEF_T_VariationType>
          <ISEF_T_VariationValue>0</ISEF_T_VariationValue>
          <ISEFT_RAFREFSwitch>false</ISEFT_RAFREFSwitch>
          <CL_Screen>0</CL_Screen>
          <CL_VariationType>0</CL_VariationType>
          <CL_VariationValue>0</CL_VariationValue>
          <Jmax_Screen>0</Jmax_Screen>
          <Jmax_VariationType>0</Jmax_VariationType>
          <Jmax_VariationValue>0</Jmax_VariationValue>
          <Km_Screen>1000000</Km_Screen>
          <Km_VariationType>0</Km_VariationType>
          <Km_VariationValue>0</Km_VariationValue>
          <CLint_fuinc>1</CLint_fuinc>
          <CLint_fuinc_VariationType>0</CLint_fuinc_VariationType>
          <CLint_fuinc_VariationValue>0</CLint_fuinc_VariationValue>
          <ScalingFactor>1</ScalingFactor>
          <ScalingFactor_VariationType>0</ScalingFactor_VariationType>
          <ScalingFactor_VariationValue>0</ScalingFactor_VariationValue>
          <A_Screen>1</A_Screen>
          <SystemEnabled>false</SystemEnabled>
          <System>0</System>
          <CLpd>0.1</CLpd>
          <KiEnabled>false</KiEnabled>
          <Ki>1000000</Ki>
          <Ki_VariationType>0</Ki_VariationType>
          <Ki_VariationValue>0</Ki_VariationValue>
          <KiFuinc>1</KiFuinc>
          <KiFuinc_VariationType>0</KiFuinc_VariationType>
          <KiFuinc_VariationValue>0</KiFuinc_VariationValue>
          <ExtraParams />
        </Transporter>
        <Transporter>
          <Enabled>false</Enabled>
          <CustomScript />
          <CustomScriptPath />
          <Organ>6</Organ>
          <TransporterID>SLC51AB</TransporterID>
          <Location>Sinusoidal</Location>
          <Function>Uptake</Function>
          <SavedFunction>Uptake</SavedFunction>
          <ClKmVmaxSwitch>false</ClKmVmaxSwitch>
          <ISEFT>1</ISEFT>
          <ISEF_T_VariationType>0</ISEF_T_VariationType>
          <ISEF_T_VariationValue>0</ISEF_T_VariationValue>
          <ISEFT_RAFREFSwitch>false</ISEFT_RAFREFSwitch>
          <CL_Screen>0</CL_Screen>
          <CL_VariationType>0</CL_VariationType>
          <CL_VariationValue>0</CL_VariationValue>
          <Jmax_Screen>0</Jmax_Screen>
          <Jmax_VariationType>0</Jmax_VariationType>
          <Jmax_VariationValue>0</Jmax_VariationValue>
          <Km_Screen>1000000</Km_Screen>
          <Km_VariationType>0</Km_VariationType>
          <Km_VariationValue>0</Km_VariationValue>
          <CLint_fuinc>1</CLint_fuinc>
          <CLint_fuinc_VariationType>0</CLint_fuinc_VariationType>
          <CLint_fuinc_VariationValue>0</CLint_fuinc_VariationValue>
          <ScalingFactor>1</ScalingFactor>
          <ScalingFactor_VariationType>0</ScalingFactor_VariationType>
          <ScalingFactor_VariationValue>0</ScalingFactor_VariationValue>
          <A_Screen>1</A_Screen>
          <SystemEnabled>false</SystemEnabled>
          <System>0</System>
          <CLpd>0.1</CLpd>
          <KiEnabled>false</KiEnabled>
          <Ki>1000000</Ki>
          <Ki_VariationType>0</Ki_VariationType>
          <Ki_VariationValue>0</Ki_VariationValue>
          <KiFuinc>1</KiFuinc>
          <KiFuinc_VariationType>0</KiFuinc_VariationType>
          <KiFuinc_VariationValue>0</KiFuinc_VariationValue>
          <ExtraParams />
        </Transporter>
        <Transporter>
          <Enabled>false</Enabled>
          <CustomScript />
          <CustomScriptPath />
          <Organ>6</Organ>
          <TransporterID>SINUSOIDAL_EFFLUX</TransporterID>
          <Location>Sinusoidal</Location>
          <Function>Efflux</Function>
          <SavedFunction>Efflux</SavedFunction>
          <ClKmVmaxSwitch>false</ClKmVmaxSwitch>
          <ISEFT>1</ISEFT>
          <ISEF_T_VariationType>0</ISEF_T_VariationType>
          <ISEF_T_VariationValue>0</ISEF_T_VariationValue>
          <ISEFT_RAFREFSwitch>false</ISEFT_RAFREFSwitch>
          <CL_Screen>0</CL_Screen>
          <CL_VariationType>0</CL_VariationType>
          <CL_VariationValue>0</CL_VariationValue>
          <Jmax_Screen>0</Jmax_Screen>
          <Jmax_VariationType>0</Jmax_VariationType>
          <Jmax_VariationValue>0</Jmax_VariationValue>
          <Km_Screen>1000000</Km_Screen>
          <Km_VariationType>0</Km_VariationType>
          <Km_VariationValue>0</Km_VariationValue>
          <CLint_fuinc>1</CLint_fuinc>
          <CLint_fuinc_VariationType>0</CLint_fuinc_VariationType>
          <CLint_fuinc_VariationValue>0</CLint_fuinc_VariationValue>
          <ScalingFactor>1</ScalingFactor>
          <ScalingFactor_VariationType>0</ScalingFactor_VariationType>
          <ScalingFactor_VariationValue>0</ScalingFactor_VariationValue>
          <A_Screen>1</A_Screen>
          <SystemEnabled>false</SystemEnabled>
          <System>0</System>
          <CLpd>0.1</CLpd>
          <KiEnabled>false</KiEnabled>
          <Ki>1000000</Ki>
          <Ki_VariationType>0</Ki_VariationType>
          <Ki_VariationValue>0</Ki_VariationValue>
          <KiFuinc>1</KiFuinc>
          <KiFuinc_VariationType>0</KiFuinc_VariationType>
          <KiFuinc_VariationValue>0</KiFuinc_VariationValue>
          <ExtraParams />
        </Transporter>
        <Transporter>
          <Enabled>false</Enabled>
          <CustomScript />
          <CustomScriptPath />
          <Organ>6</Organ>
          <TransporterID>ABCC3</TransporterID>
          <Location>Sinusoidal</Location>
          <Function>Efflux</Function>
          <SavedFunction>Efflux</SavedFunction>
          <ClKmVmaxSwitch>false</ClKmVmaxSwitch>
          <ISEFT>1</ISEFT>
          <ISEF_T_VariationType>0</ISEF_T_VariationType>
          <ISEF_T_VariationValue>0</ISEF_T_VariationValue>
          <ISEFT_RAFREFSwitch>false</ISEFT_RAFREFSwitch>
          <CL_Screen>0</CL_Screen>
          <CL_VariationType>0</CL_VariationType>
          <CL_VariationValue>0</CL_VariationValue>
          <Jmax_Screen>0</Jmax_Screen>
          <Jmax_VariationType>0</Jmax_VariationType>
          <Jmax_VariationValue>0</Jmax_VariationValue>
          <Km_Screen>1000000</Km_Screen>
          <Km_VariationType>0</Km_VariationType>
          <Km_VariationValue>0</Km_VariationValue>
          <CLint_fuinc>1</CLint_fuinc>
          <CLint_fuinc_VariationType>0</CLint_fuinc_VariationType>
          <CLint_fuinc_VariationValue>0</CLint_fuinc_VariationValue>
          <ScalingFactor>1</ScalingFactor>
          <ScalingFactor_VariationType>0</ScalingFactor_VariationType>
          <ScalingFactor_VariationValue>0</ScalingFactor_VariationValue>
          <A_Screen>1</A_Screen>
          <SystemEnabled>false</SystemEnabled>
          <System>0</System>
          <CLpd>0.1</CLpd>
          <KiEnabled>false</KiEnabled>
          <Ki>1000000</Ki>
          <Ki_VariationType>0</Ki_VariationType>
          <Ki_VariationValue>0</Ki_VariationValue>
          <KiFuinc>1</KiFuinc>
          <KiFuinc_VariationType>0</KiFuinc_VariationType>
          <KiFuinc_VariationValue>0</KiFuinc_VariationValue>
          <ExtraParams />
        </Transporter>
        <Transporter>
          <Enabled>false</Enabled>
          <CustomScript />
          <CustomScriptPath />
          <Organ>6</Organ>
          <TransporterID>ABCC4</TransporterID>
          <Location>Sinusoidal</Location>
          <Function>Efflux</Function>
          <SavedFunction>Efflux</SavedFunction>
          <ClKmVmaxSwitch>false</ClKmVmaxSwitch>
          <ISEFT>1</ISEFT>
          <ISEF_T_VariationType>0</ISEF_T_VariationType>
          <ISEF_T_VariationValue>0</ISEF_T_VariationValue>
          <ISEFT_RAFREFSwitch>false</ISEFT_RAFREFSwitch>
          <CL_Screen>0</CL_Screen>
          <CL_VariationType>0</CL_VariationType>
          <CL_VariationValue>0</CL_VariationValue>
          <Jmax_Screen>0</Jmax_Screen>
          <Jmax_VariationType>0</Jmax_VariationType>
          <Jmax_VariationValue>0</Jmax_VariationValue>
          <Km_Screen>1000000</Km_Screen>
          <Km_VariationType>0</Km_VariationType>
          <Km_VariationValue>0</Km_VariationValue>
          <CLint_fuinc>1</CLint_fuinc>
          <CLint_fuinc_VariationType>0</CLint_fuinc_VariationType>
          <CLint_fuinc_VariationValue>0</CLint_fuinc_VariationValue>
          <ScalingFactor>1</ScalingFactor>
          <ScalingFactor_VariationType>0</ScalingFactor_VariationType>
          <ScalingFactor_VariationValue>0</ScalingFactor_VariationValue>
          <A_Screen>1</A_Screen>
          <SystemEnabled>false</SystemEnabled>
          <System>0</System>
          <CLpd>0.1</CLpd>
          <KiEnabled>false</KiEnabled>
          <Ki>1000000</Ki>
          <Ki_VariationType>0</Ki_VariationType>
          <Ki_VariationValue>0</Ki_VariationValue>
          <KiFuinc>1</KiFuinc>
          <KiFuinc_VariationType>0</KiFuinc_VariationType>
          <KiFuinc_VariationValue>0</KiFuinc_VariationValue>
          <ExtraParams />
        </Transporter>
        <Transporter>
          <Enabled>false</Enabled>
          <CustomScript />
          <CustomScriptPath />
          <Organ>6</Organ>
          <TransporterID>ABCC6</TransporterID>
          <Location>Sinusoidal</Location>
          <Function>Efflux</Function>
          <SavedFunction>Efflux</SavedFunction>
          <ClKmVmaxSwitch>false</ClKmVmaxSwitch>
          <ISEFT>1</ISEFT>
          <ISEF_T_VariationType>0</ISEF_T_VariationType>
          <ISEF_T_VariationValue>0</ISEF_T_VariationValue>
          <ISEFT_RAFREFSwitch>false</ISEFT_RAFREFSwitch>
          <CL_Screen>0</CL_Screen>
          <CL_VariationType>0</CL_VariationType>
          <CL_VariationValue>0</CL_VariationValue>
          <Jmax_Screen>0</Jmax_Screen>
          <Jmax_VariationType>0</Jmax_VariationType>
          <Jmax_VariationValue>0</Jmax_VariationValue>
          <Km_Screen>1000000</Km_Screen>
          <Km_VariationType>0</Km_VariationType>
          <Km_VariationValue>0</Km_VariationValue>
          <CLint_fuinc>1</CLint_fuinc>
          <CLint_fuinc_VariationType>0</CLint_fuinc_VariationType>
          <CLint_fuinc_VariationValue>0</CLint_fuinc_VariationValue>
          <ScalingFactor>1</ScalingFactor>
          <ScalingFactor_VariationType>0</ScalingFactor_VariationType>
          <ScalingFactor_VariationValue>0</ScalingFactor_VariationValue>
          <A_Screen>1</A_Screen>
          <SystemEnabled>false</SystemEnabled>
          <System>0</System>
          <CLpd>0.1</CLpd>
          <KiEnabled>false</KiEnabled>
          <Ki>1000000</Ki>
          <Ki_VariationType>0</Ki_VariationType>
          <Ki_VariationValue>0</Ki_VariationValue>
          <KiFuinc>1</KiFuinc>
          <KiFuinc_VariationType>0</KiFuinc_VariationType>
          <KiFuinc_VariationValue>0</KiFuinc_VariationValue>
          <ExtraParams />
        </Transporter>
        <Transporter>
          <Enabled>false</Enabled>
          <CustomScript />
          <CustomScriptPath />
          <Organ>6</Organ>
          <TransporterID>CANALICULAR_EFFLUX</TransporterID>
          <Location>Canalicular</Location>
          <Function>Efflux</Function>
          <SavedFunction>Efflux</SavedFunction>
          <ClKmVmaxSwitch>false</ClKmVmaxSwitch>
          <ISEFT>1</ISEFT>
          <ISEF_T_VariationType>0</ISEF_T_VariationType>
          <ISEF_T_VariationValue>0</ISEF_T_VariationValue>
          <ISEFT_RAFREFSwitch>false</ISEFT_RAFREFSwitch>
          <CL_Screen>0</CL_Screen>
          <CL_VariationType>0</CL_VariationType>
          <CL_VariationValue>0</CL_VariationValue>
          <Jmax_Screen>0</Jmax_Screen>
          <Jmax_VariationType>0</Jmax_VariationType>
          <Jmax_VariationValue>0</Jmax_VariationValue>
          <Km_Screen>1000000</Km_Screen>
          <Km_VariationType>0</Km_VariationType>
          <Km_VariationValue>0</Km_VariationValue>
          <CLint_fuinc>1</CLint_fuinc>
          <CLint_fuinc_VariationType>0</CLint_fuinc_VariationType>
          <CLint_fuinc_VariationValue>0</CLint_fuinc_VariationValue>
          <ScalingFactor>1</ScalingFactor>
          <ScalingFactor_VariationType>0</ScalingFactor_VariationType>
          <ScalingFactor_VariationValue>0</ScalingFactor_VariationValue>
          <A_Screen>1</A_Screen>
          <SystemEnabled>false</SystemEnabled>
          <System>0</System>
          <CLpd>0.1</CLpd>
          <KiEnabled>false</KiEnabled>
          <Ki>1000000</Ki>
          <Ki_VariationType>0</Ki_VariationType>
          <Ki_VariationValue>0</Ki_VariationValue>
          <KiFuinc>1</KiFuinc>
          <KiFuinc_VariationType>0</KiFuinc_VariationType>
          <KiFuinc_VariationValue>0</KiFuinc_VariationValue>
          <ExtraParams />
        </Transporter>
        <Transporter>
          <Enabled>false</Enabled>
          <CustomScript />
          <CustomScriptPath />
          <Organ>6</Organ>
          <TransporterID>ABCB1</TransporterID>
          <Location>Canalicular</Location>
          <Function>Efflux</Function>
          <SavedFunction>Efflux</SavedFunction>
          <ClKmVmaxSwitch>false</ClKmVmaxSwitch>
          <ISEFT>1</ISEFT>
          <ISEF_T_VariationType>0</ISEF_T_VariationType>
          <ISEF_T_VariationValue>0</ISEF_T_VariationValue>
          <ISEFT_RAFREFSwitch>false</ISEFT_RAFREFSwitch>
          <CL_Screen>0</CL_Screen>
          <CL_VariationType>0</CL_VariationType>
          <CL_VariationValue>0</CL_VariationValue>
          <Jmax_Screen>0</Jmax_Screen>
          <Jmax_VariationType>0</Jmax_VariationType>
          <Jmax_VariationValue>0</Jmax_VariationValue>
          <Km_Screen>1000000</Km_Screen>
          <Km_VariationType>0</Km_VariationType>
          <Km_VariationValue>0</Km_VariationValue>
          <CLint_fuinc>1</CLint_fuinc>
          <CLint_fuinc_VariationType>0</CLint_fuinc_VariationType>
          <CLint_fuinc_VariationValue>0</CLint_fuinc_VariationValue>
          <ScalingFactor>1</ScalingFactor>
          <ScalingFactor_VariationType>0</ScalingFactor_VariationType>
          <ScalingFactor_VariationValue>0</ScalingFactor_VariationValue>
          <A_Screen>1</A_Screen>
          <SystemEnabled>false</SystemEnabled>
          <System>0</System>
          <CLpd>0.1</CLpd>
          <KiEnabled>false</KiEnabled>
          <Ki>1000000</Ki>
          <Ki_VariationType>0</Ki_VariationType>
          <Ki_VariationValue>0</Ki_VariationValue>
          <KiFuinc>1</KiFuinc>
          <KiFuinc_VariationType>0</KiFuinc_VariationType>
          <KiFuinc_VariationValue>0</KiFuinc_VariationValue>
          <ExtraParams />
        </Transporter>
        <Transporter>
          <Enabled>false</Enabled>
          <CustomScript />
          <CustomScriptPath />
          <Organ>6</Organ>
          <TransporterID>ABCB11</TransporterID>
          <Location>Canalicular</Location>
          <Function>Efflux</Function>
          <SavedFunction>Efflux</SavedFunction>
          <ClKmVmaxSwitch>false</ClKmVmaxSwitch>
          <ISEFT>1</ISEFT>
          <ISEF_T_VariationType>0</ISEF_T_VariationType>
          <ISEF_T_VariationValue>0</ISEF_T_VariationValue>
          <ISEFT_RAFREFSwitch>false</ISEFT_RAFREFSwitch>
          <CL_Screen>0</CL_Screen>
          <CL_VariationType>0</CL_VariationType>
          <CL_VariationValue>0</CL_VariationValue>
          <Jmax_Screen>0</Jmax_Screen>
          <Jmax_VariationType>0</Jmax_VariationType>
          <Jmax_VariationValue>0</Jmax_VariationValue>
          <Km_Screen>1000000</Km_Screen>
          <Km_VariationType>0</Km_VariationType>
          <Km_VariationValue>0</Km_VariationValue>
          <CLint_fuinc>1</CLint_fuinc>
          <CLint_fuinc_VariationType>0</CLint_fuinc_VariationType>
          <CLint_fuinc_VariationValue>0</CLint_fuinc_VariationValue>
          <ScalingFactor>1</ScalingFactor>
          <ScalingFactor_VariationType>0</ScalingFactor_VariationType>
          <ScalingFactor_VariationValue>0</ScalingFactor_VariationValue>
          <A_Screen>1</A_Screen>
          <SystemEnabled>false</SystemEnabled>
          <System>0</System>
          <CLpd>0.1</CLpd>
          <KiEnabled>false</KiEnabled>
          <Ki>1000000</Ki>
          <Ki_VariationType>0</Ki_VariationType>
          <Ki_VariationValue>0</Ki_VariationValue>
          <KiFuinc>1</KiFuinc>
          <KiFuinc_VariationType>0</KiFuinc_VariationType>
          <KiFuinc_VariationValue>0</KiFuinc_VariationValue>
          <ExtraParams />
        </Transporter>
        <Transporter>
          <Enabled>false</Enabled>
          <CustomScript />
          <CustomScriptPath />
          <Organ>6</Organ>
          <TransporterID>ABCC2</TransporterID>
          <Location>Canalicular</Location>
          <Function>Efflux</Function>
          <SavedFunction>Efflux</SavedFunction>
          <ClKmVmaxSwitch>false</ClKmVmaxSwitch>
          <ISEFT>1</ISEFT>
          <ISEF_T_VariationType>0</ISEF_T_VariationType>
          <ISEF_T_VariationValue>0</ISEF_T_VariationValue>
          <ISEFT_RAFREFSwitch>false</ISEFT_RAFREFSwitch>
          <CL_Screen>0</CL_Screen>
          <CL_VariationType>0</CL_VariationType>
          <CL_VariationValue>0</CL_VariationValue>
          <Jmax_Screen>0</Jmax_Screen>
          <Jmax_VariationType>0</Jmax_VariationType>
          <Jmax_VariationValue>0</Jmax_VariationValue>
          <Km_Screen>1000000</Km_Screen>
          <Km_VariationType>0</Km_VariationType>
          <Km_VariationValue>0</Km_VariationValue>
          <CLint_fuinc>1</CLint_fuinc>
          <CLint_fuinc_VariationType>0</CLint_fuinc_VariationType>
          <CLint_fuinc_VariationValue>0</CLint_fuinc_VariationValue>
          <ScalingFactor>1</ScalingFactor>
          <ScalingFactor_VariationType>0</ScalingFactor_VariationType>
          <ScalingFactor_VariationValue>0</ScalingFactor_VariationValue>
          <A_Screen>1</A_Screen>
          <SystemEnabled>false</SystemEnabled>
          <System>0</System>
          <CLpd>0.1</CLpd>
          <KiEnabled>false</KiEnabled>
          <Ki>1000000</Ki>
          <Ki_VariationType>0</Ki_VariationType>
          <Ki_VariationValue>0</Ki_VariationValue>
          <KiFuinc>1</KiFuinc>
          <KiFuinc_VariationType>0</KiFuinc_VariationType>
          <KiFuinc_VariationValue>0</KiFuinc_VariationValue>
          <ExtraParams />
        </Transporter>
        <Transporter>
          <Enabled>false</Enabled>
          <CustomScript />
          <CustomScriptPath />
          <Organ>6</Organ>
          <TransporterID>ABCG2</TransporterID>
          <Location>Canalicular</Location>
          <Function>Efflux</Function>
          <SavedFunction>Efflux</SavedFunction>
          <ClKmVmaxSwitch>false</ClKmVmaxSwitch>
          <ISEFT>1</ISEFT>
          <ISEF_T_VariationType>0</ISEF_T_VariationType>
          <ISEF_T_VariationValue>0</ISEF_T_VariationValue>
          <ISEFT_RAFREFSwitch>false</ISEFT_RAFREFSwitch>
          <CL_Screen>0</CL_Screen>
          <CL_VariationType>0</CL_VariationType>
          <CL_VariationValue>0</CL_VariationValue>
          <Jmax_Screen>0</Jmax_Screen>
          <Jmax_VariationType>0</Jmax_VariationType>
          <Jmax_VariationValue>0</Jmax_VariationValue>
          <Km_Screen>1000000</Km_Screen>
          <Km_VariationType>0</Km_VariationType>
          <Km_VariationValue>0</Km_VariationValue>
          <CLint_fuinc>1</CLint_fuinc>
          <CLint_fuinc_VariationType>0</CLint_fuinc_VariationType>
          <CLint_fuinc_VariationValue>0</CLint_fuinc_VariationValue>
          <ScalingFactor>1</ScalingFactor>
          <ScalingFactor_VariationType>0</ScalingFactor_VariationType>
          <ScalingFactor_VariationValue>0</ScalingFactor_VariationValue>
          <A_Screen>1</A_Screen>
          <SystemEnabled>false</SystemEnabled>
          <System>0</System>
          <CLpd>0.1</CLpd>
          <KiEnabled>false</KiEnabled>
          <Ki>1000000</Ki>
          <Ki_VariationType>0</Ki_VariationType>
          <Ki_VariationValue>0</Ki_VariationValue>
          <KiFuinc>1</KiFuinc>
          <KiFuinc_VariationType>0</KiFuinc_VariationType>
          <KiFuinc_VariationValue>0</KiFuinc_VariationValue>
          <ExtraParams />
        </Transporter>
        <Transporter>
          <Enabled>false</Enabled>
          <CustomScript />
          <CustomScriptPath />
          <Organ>6</Organ>
          <TransporterID>SLC47A1</TransporterID>
          <Location>Canalicular</Location>
          <Function>Efflux</Function>
          <SavedFunction>Efflux</SavedFunction>
          <ClKmVmaxSwitch>false</ClKmVmaxSwitch>
          <ISEFT>1</ISEFT>
          <ISEF_T_VariationType>0</ISEF_T_VariationType>
          <ISEF_T_VariationValue>0</ISEF_T_VariationValue>
          <ISEFT_RAFREFSwitch>false</ISEFT_RAFREFSwitch>
          <CL_Screen>0</CL_Screen>
          <CL_VariationType>0</CL_VariationType>
          <CL_VariationValue>0</CL_VariationValue>
          <Jmax_Screen>0</Jmax_Screen>
          <Jmax_VariationType>0</Jmax_VariationType>
          <Jmax_VariationValue>0</Jmax_VariationValue>
          <Km_Screen>1000000</Km_Screen>
          <Km_VariationType>0</Km_VariationType>
          <Km_VariationValue>0</Km_VariationValue>
          <CLint_fuinc>1</CLint_fuinc>
          <CLint_fuinc_VariationType>0</CLint_fuinc_VariationType>
          <CLint_fuinc_VariationValue>0</CLint_fuinc_VariationValue>
          <ScalingFactor>1</ScalingFactor>
          <ScalingFactor_VariationType>0</ScalingFactor_VariationType>
          <ScalingFactor_VariationValue>0</ScalingFactor_VariationValue>
          <A_Screen>1</A_Screen>
          <SystemEnabled>false</SystemEnabled>
          <System>0</System>
          <CLpd>0.1</CLpd>
          <KiEnabled>false</KiEnabled>
          <Ki>1000000</Ki>
          <Ki_VariationType>0</Ki_VariationType>
          <Ki_VariationValue>0</Ki_VariationValue>
          <KiFuinc>1</KiFuinc>
          <KiFuinc_VariationType>0</KiFuinc_VariationType>
          <KiFuinc_VariationValue>0</KiFuinc_VariationValue>
          <ExtraParams />
        </Transporter>
      </LiverTransporterSet>
      <BrainTransporterSet>
        <Transporter>
          <Enabled>false</Enabled>
          <CustomScript />
          <CustomScriptPath />
          <Organ>2</Organ>
          <TransporterID>ABCB1</TransporterID>
          <Location>Apical</Location>
          <Function>Efflux</Function>
          <SavedFunction>Efflux</SavedFunction>
          <ClKmVmaxSwitch>false</ClKmVmaxSwitch>
          <ISEFT>1</ISEFT>
          <ISEF_T_VariationType>0</ISEF_T_VariationType>
          <ISEF_T_VariationValue>0</ISEF_T_VariationValue>
          <ISEFT_RAFREFSwitch>false</ISEFT_RAFREFSwitch>
          <CL_Screen>0</CL_Screen>
          <CL_VariationType>0</CL_VariationType>
          <CL_VariationValue>0</CL_VariationValue>
          <Jmax_Screen>0</Jmax_Screen>
          <Jmax_VariationType>0</Jmax_VariationType>
          <Jmax_VariationValue>0</Jmax_VariationValue>
          <Km_Screen>1000000</Km_Screen>
          <Km_VariationType>0</Km_VariationType>
          <Km_VariationValue>0</Km_VariationValue>
          <CLint_fuinc>1</CLint_fuinc>
          <CLint_fuinc_VariationType>0</CLint_fuinc_VariationType>
          <CLint_fuinc_VariationValue>0</CLint_fuinc_VariationValue>
          <ScalingFactor>1</ScalingFactor>
          <ScalingFactor_VariationType>0</ScalingFactor_VariationType>
          <ScalingFactor_VariationValue>0</ScalingFactor_VariationValue>
          <A_Screen>1</A_Screen>
          <SystemEnabled>false</SystemEnabled>
          <System>0</System>
          <CLpd>0.1</CLpd>
          <KiEnabled>false</KiEnabled>
          <Ki>1000000</Ki>
          <Ki_VariationType>0</Ki_VariationType>
          <Ki_VariationValue>0</Ki_VariationValue>
          <KiFuinc>1</KiFuinc>
          <KiFuinc_VariationType>0</KiFuinc_VariationType>
          <KiFuinc_VariationValue>0</KiFuinc_VariationValue>
          <ExtraParams />
        </Transporter>
        <Transporter>
          <Enabled>false</Enabled>
          <CustomScript />
          <CustomScriptPath />
          <Organ>2</Organ>
          <TransporterID>ABCC4</TransporterID>
          <Location>Apical</Location>
          <Function>Efflux</Function>
          <SavedFunction>Efflux</SavedFunction>
          <ClKmVmaxSwitch>false</ClKmVmaxSwitch>
          <ISEFT>1</ISEFT>
          <ISEF_T_VariationType>0</ISEF_T_VariationType>
          <ISEF_T_VariationValue>0</ISEF_T_VariationValue>
          <ISEFT_RAFREFSwitch>false</ISEFT_RAFREFSwitch>
          <CL_Screen>0</CL_Screen>
          <CL_VariationType>0</CL_VariationType>
          <CL_VariationValue>0</CL_VariationValue>
          <Jmax_Screen>0</Jmax_Screen>
          <Jmax_VariationType>0</Jmax_VariationType>
          <Jmax_VariationValue>0</Jmax_VariationValue>
          <Km_Screen>1000000</Km_Screen>
          <Km_VariationType>0</Km_VariationType>
          <Km_VariationValue>0</Km_VariationValue>
          <CLint_fuinc>1</CLint_fuinc>
          <CLint_fuinc_VariationType>0</CLint_fuinc_VariationType>
          <CLint_fuinc_VariationValue>0</CLint_fuinc_VariationValue>
          <ScalingFactor>1</ScalingFactor>
          <ScalingFactor_VariationType>0</ScalingFactor_VariationType>
          <ScalingFactor_VariationValue>0</ScalingFactor_VariationValue>
          <A_Screen>1</A_Screen>
          <SystemEnabled>false</SystemEnabled>
          <System>0</System>
          <CLpd>0.1</CLpd>
          <KiEnabled>false</KiEnabled>
          <Ki>1000000</Ki>
          <Ki_VariationType>0</Ki_VariationType>
          <Ki_VariationValue>0</Ki_VariationValue>
          <KiFuinc>1</KiFuinc>
          <KiFuinc_VariationType>0</KiFuinc_VariationType>
          <KiFuinc_VariationValue>0</KiFuinc_VariationValue>
          <ExtraParams />
        </Transporter>
        <Transporter>
          <Enabled>false</Enabled>
          <CustomScript />
          <CustomScriptPath />
          <Organ>2</Organ>
          <TransporterID>ABCG2</TransporterID>
          <Location>Apical</Location>
          <Function>Efflux</Function>
          <SavedFunction>Efflux</SavedFunction>
          <ClKmVmaxSwitch>false</ClKmVmaxSwitch>
          <ISEFT>1</ISEFT>
          <ISEF_T_VariationType>0</ISEF_T_VariationType>
          <ISEF_T_VariationValue>0</ISEF_T_VariationValue>
          <ISEFT_RAFREFSwitch>false</ISEFT_RAFREFSwitch>
          <CL_Screen>0</CL_Screen>
          <CL_VariationType>0</CL_VariationType>
          <CL_VariationValue>0</CL_VariationValue>
          <Jmax_Screen>0</Jmax_Screen>
          <Jmax_VariationType>0</Jmax_VariationType>
          <Jmax_VariationValue>0</Jmax_VariationValue>
          <Km_Screen>1000000</Km_Screen>
          <Km_VariationType>0</Km_VariationType>
          <Km_VariationValue>0</Km_VariationValue>
          <CLint_fuinc>1</CLint_fuinc>
          <CLint_fuinc_VariationType>0</CLint_fuinc_VariationType>
          <CLint_fuinc_VariationValue>0</CLint_fuinc_VariationValue>
          <ScalingFactor>1</ScalingFactor>
          <ScalingFactor_VariationType>0</ScalingFactor_VariationType>
          <ScalingFactor_VariationValue>0</ScalingFactor_VariationValue>
          <A_Screen>1</A_Screen>
          <SystemEnabled>false</SystemEnabled>
          <System>0</System>
          <CLpd>0.1</CLpd>
          <KiEnabled>false</KiEnabled>
          <Ki>1000000</Ki>
          <Ki_VariationType>0</Ki_VariationType>
          <Ki_VariationValue>0</Ki_VariationValue>
          <KiFuinc>1</KiFuinc>
          <KiFuinc_VariationType>0</KiFuinc_VariationType>
          <KiFuinc_VariationValue>0</KiFuinc_VariationValue>
          <ExtraParams />
        </Transporter>
        <Transporter>
          <Enabled>false</Enabled>
          <CustomScript />
          <CustomScriptPath />
          <Organ>2</Organ>
          <TransporterID>APICAL_INFLUX</TransporterID>
          <Location>Apical</Location>
          <Function>Uptake</Function>
          <SavedFunction>Uptake</SavedFunction>
          <ClKmVmaxSwitch>false</ClKmVmaxSwitch>
          <ISEFT>1</ISEFT>
          <ISEF_T_VariationType>0</ISEF_T_VariationType>
          <ISEF_T_VariationValue>0</ISEF_T_VariationValue>
          <ISEFT_RAFREFSwitch>false</ISEFT_RAFREFSwitch>
          <CL_Screen>0</CL_Screen>
          <CL_VariationType>0</CL_VariationType>
          <CL_VariationValue>0</CL_VariationValue>
          <Jmax_Screen>0</Jmax_Screen>
          <Jmax_VariationType>0</Jmax_VariationType>
          <Jmax_VariationValue>0</Jmax_VariationValue>
          <Km_Screen>1000000</Km_Screen>
          <Km_VariationType>0</Km_VariationType>
          <Km_VariationValue>0</Km_VariationValue>
          <CLint_fuinc>1</CLint_fuinc>
          <CLint_fuinc_VariationType>0</CLint_fuinc_VariationType>
          <CLint_fuinc_VariationValue>0</CLint_fuinc_VariationValue>
          <ScalingFactor>1</ScalingFactor>
          <ScalingFactor_VariationType>0</ScalingFactor_VariationType>
          <ScalingFactor_VariationValue>0</ScalingFactor_VariationValue>
          <A_Screen>1</A_Screen>
          <SystemEnabled>false</SystemEnabled>
          <System>0</System>
          <CLpd>0.1</CLpd>
          <KiEnabled>false</KiEnabled>
          <Ki>1000000</Ki>
          <Ki_VariationType>0</Ki_VariationType>
          <Ki_VariationValue>0</Ki_VariationValue>
          <KiFuinc>1</KiFuinc>
          <KiFuinc_VariationType>0</KiFuinc_VariationType>
          <KiFuinc_VariationValue>0</KiFuinc_VariationValue>
          <ExtraParams />
        </Transporter>
      </BrainTransporterSet>
      <CSFTransporterSet>
        <Transporter>
          <Enabled>false</Enabled>
          <CustomScript />
          <CustomScriptPath />
          <Organ>12</Organ>
          <TransporterID>APICAL_EFLUX</TransporterID>
          <Location>Apical</Location>
          <Function>Efflux</Function>
          <SavedFunction>Efflux</SavedFunction>
          <ClKmVmaxSwitch>false</ClKmVmaxSwitch>
          <ISEFT>1</ISEFT>
          <ISEF_T_VariationType>0</ISEF_T_VariationType>
          <ISEF_T_VariationValue>0</ISEF_T_VariationValue>
          <ISEFT_RAFREFSwitch>false</ISEFT_RAFREFSwitch>
          <CL_Screen>0</CL_Screen>
          <CL_VariationType>0</CL_VariationType>
          <CL_VariationValue>0</CL_VariationValue>
          <Jmax_Screen>0</Jmax_Screen>
          <Jmax_VariationType>0</Jmax_VariationType>
          <Jmax_VariationValue>0</Jmax_VariationValue>
          <Km_Screen>1000000</Km_Screen>
          <Km_VariationType>0</Km_VariationType>
          <Km_VariationValue>0</Km_VariationValue>
          <CLint_fuinc>1</CLint_fuinc>
          <CLint_fuinc_VariationType>0</CLint_fuinc_VariationType>
          <CLint_fuinc_VariationValue>0</CLint_fuinc_VariationValue>
          <ScalingFactor>1</ScalingFactor>
          <ScalingFactor_VariationType>0</ScalingFactor_VariationType>
          <ScalingFactor_VariationValue>0</ScalingFactor_VariationValue>
          <A_Screen>1</A_Screen>
          <SystemEnabled>false</SystemEnabled>
          <System>0</System>
          <CLpd>0.1</CLpd>
          <KiEnabled>false</KiEnabled>
          <Ki>1000000</Ki>
          <Ki_VariationType>0</Ki_VariationType>
          <Ki_VariationValue>0</Ki_VariationValue>
          <KiFuinc>1</KiFuinc>
          <KiFuinc_VariationType>0</KiFuinc_VariationType>
          <KiFuinc_VariationValue>0</KiFuinc_VariationValue>
          <ExtraParams />
        </Transporter>
        <Transporter>
          <Enabled>false</Enabled>
          <CustomScript />
          <CustomScriptPath />
          <Organ>12</Organ>
          <TransporterID>APICAL_INFLUX</TransporterID>
          <Location>Apical</Location>
          <Function>Uptake</Function>
          <SavedFunction>Uptake</SavedFunction>
          <ClKmVmaxSwitch>false</ClKmVmaxSwitch>
          <ISEFT>1</ISEFT>
          <ISEF_T_VariationType>0</ISEF_T_VariationType>
          <ISEF_T_VariationValue>0</ISEF_T_VariationValue>
          <ISEFT_RAFREFSwitch>false</ISEFT_RAFREFSwitch>
          <CL_Screen>0</CL_Screen>
          <CL_VariationType>0</CL_VariationType>
          <CL_VariationValue>0</CL_VariationValue>
          <Jmax_Screen>0</Jmax_Screen>
          <Jmax_VariationType>0</Jmax_VariationType>
          <Jmax_VariationValue>0</Jmax_VariationValue>
          <Km_Screen>1000000</Km_Screen>
          <Km_VariationType>0</Km_VariationType>
          <Km_VariationValue>0</Km_VariationValue>
          <CLint_fuinc>1</CLint_fuinc>
          <CLint_fuinc_VariationType>0</CLint_fuinc_VariationType>
          <CLint_fuinc_VariationValue>0</CLint_fuinc_VariationValue>
          <ScalingFactor>1</ScalingFactor>
          <ScalingFactor_VariationType>0</ScalingFactor_VariationType>
          <ScalingFactor_VariationValue>0</ScalingFactor_VariationValue>
          <A_Screen>1</A_Screen>
          <SystemEnabled>false</SystemEnabled>
          <System>0</System>
          <CLpd>0.1</CLpd>
          <KiEnabled>false</KiEnabled>
          <Ki>1000000</Ki>
          <Ki_VariationType>0</Ki_VariationType>
          <Ki_VariationValue>0</Ki_VariationValue>
          <KiFuinc>1</KiFuinc>
          <KiFuinc_VariationType>0</KiFuinc_VariationType>
          <KiFuinc_VariationValue>0</KiFuinc_VariationValue>
          <ExtraParams />
        </Transporter>
      </CSFTransporterSet>
      <NeuralTransporterSet />
      <KidneyTransporterSet>
        <Transporter>
          <Enabled>false</Enabled>
          <CustomScript />
          <CustomScriptPath />
          <Organ>5</Organ>
          <TransporterID>SLC22A2</TransporterID>
          <Location>Basolateral</Location>
          <Function>Uptake</Function>
          <SavedFunction>Uptake</SavedFunction>
          <ClKmVmaxSwitch>false</ClKmVmaxSwitch>
          <ISEFT>1</ISEFT>
          <ISEF_T_VariationType>0</ISEF_T_VariationType>
          <ISEF_T_VariationValue>0</ISEF_T_VariationValue>
          <ISEFT_RAFREFSwitch>false</ISEFT_RAFREFSwitch>
          <CL_Screen>0</CL_Screen>
          <CL_VariationType>0</CL_VariationType>
          <CL_VariationValue>0</CL_VariationValue>
          <Jmax_Screen>0</Jmax_Screen>
          <Jmax_VariationType>0</Jmax_VariationType>
          <Jmax_VariationValue>0</Jmax_VariationValue>
          <Km_Screen>1000000</Km_Screen>
          <Km_VariationType>0</Km_VariationType>
          <Km_VariationValue>0</Km_VariationValue>
          <CLint_fuinc>1</CLint_fuinc>
          <CLint_fuinc_VariationType>0</CLint_fuinc_VariationType>
          <CLint_fuinc_VariationValue>0</CLint_fuinc_VariationValue>
          <ScalingFactor>1</ScalingFactor>
          <ScalingFactor_VariationType>0</ScalingFactor_VariationType>
          <ScalingFactor_VariationValue>0</ScalingFactor_VariationValue>
          <A_Screen>1</A_Screen>
          <SystemEnabled>false</SystemEnabled>
          <System>0</System>
          <CLpd>0.1</CLpd>
          <KiEnabled>false</KiEnabled>
          <Ki>1000000</Ki>
          <Ki_VariationType>0</Ki_VariationType>
          <Ki_VariationValue>0</Ki_VariationValue>
          <KiFuinc>1</KiFuinc>
          <KiFuinc_VariationType>0</KiFuinc_VariationType>
          <KiFuinc_VariationValue>0</KiFuinc_VariationValue>
          <ExtraParams>
            <FunctionParams>
              <Function>Electrogenic</Function>
              <J>0</J>
              <Jmax>0</Jmax>
              <Km>1000000</Km>
              <ScalingFactor>1</ScalingFactor>
              <KmJmaxSwitch>false</KmJmaxSwitch>
              <System>0</System>
              <J_VariationType>0</J_VariationType>
              <Jmax_VariationType>0</Jmax_VariationType>
              <Km_VariationType>0</Km_VariationType>
              <ScalingFactor_VariationType>0</ScalingFactor_VariationType>
              <J_VariationValue>0</J_VariationValue>
              <Jmax_VariationValue>0</Jmax_VariationValue>
              <Km_VariationValue>0</Km_VariationValue>
              <ScalingFactor_VariationValue>0</ScalingFactor_VariationValue>
            </FunctionParams>
          </ExtraParams>
        </Transporter>
        <Transporter>
          <Enabled>false</Enabled>
          <CustomScript />
          <CustomScriptPath />
          <Organ>5</Organ>
          <TransporterID>SLC22A6</TransporterID>
          <Location>Basolateral</Location>
          <Function>Uptake</Function>
          <SavedFunction>Uptake</SavedFunction>
          <ClKmVmaxSwitch>false</ClKmVmaxSwitch>
          <ISEFT>1</ISEFT>
          <ISEF_T_VariationType>0</ISEF_T_VariationType>
          <ISEF_T_VariationValue>0</ISEF_T_VariationValue>
          <ISEFT_RAFREFSwitch>false</ISEFT_RAFREFSwitch>
          <CL_Screen>0</CL_Screen>
          <CL_VariationType>0</CL_VariationType>
          <CL_VariationValue>0</CL_VariationValue>
          <Jmax_Screen>0</Jmax_Screen>
          <Jmax_VariationType>0</Jmax_VariationType>
          <Jmax_VariationValue>0</Jmax_VariationValue>
          <Km_Screen>1000000</Km_Screen>
          <Km_VariationType>0</Km_VariationType>
          <Km_VariationValue>0</Km_VariationValue>
          <CLint_fuinc>1</CLint_fuinc>
          <CLint_fuinc_VariationType>0</CLint_fuinc_VariationType>
          <CLint_fuinc_VariationValue>0</CLint_fuinc_VariationValue>
          <ScalingFactor>1</ScalingFactor>
          <ScalingFactor_VariationType>0</ScalingFactor_VariationType>
          <ScalingFactor_VariationValue>0</ScalingFactor_VariationValue>
          <A_Screen>1</A_Screen>
          <SystemEnabled>false</SystemEnabled>
          <System>0</System>
          <CLpd>0.1</CLpd>
          <KiEnabled>false</KiEnabled>
          <Ki>1000000</Ki>
          <Ki_VariationType>0</Ki_VariationType>
          <Ki_VariationValue>0</Ki_VariationValue>
          <KiFuinc>1</KiFuinc>
          <KiFuinc_VariationType>0</KiFuinc_VariationType>
          <KiFuinc_VariationValue>0</KiFuinc_VariationValue>
          <ExtraParams />
        </Transporter>
        <Transporter>
          <Enabled>false</Enabled>
          <CustomScript />
          <CustomScriptPath />
          <Organ>5</Organ>
          <TransporterID>SLC22A8</TransporterID>
          <Location>Basolateral</Location>
          <Function>Uptake</Function>
          <SavedFunction>Uptake</SavedFunction>
          <ClKmVmaxSwitch>false</ClKmVmaxSwitch>
          <ISEFT>1</ISEFT>
          <ISEF_T_VariationType>0</ISEF_T_VariationType>
          <ISEF_T_VariationValue>0</ISEF_T_VariationValue>
          <ISEFT_RAFREFSwitch>false</ISEFT_RAFREFSwitch>
          <CL_Screen>0</CL_Screen>
          <CL_VariationType>0</CL_VariationType>
          <CL_VariationValue>0</CL_VariationValue>
          <Jmax_Screen>0</Jmax_Screen>
          <Jmax_VariationType>0</Jmax_VariationType>
          <Jmax_VariationValue>0</Jmax_VariationValue>
          <Km_Screen>1000000</Km_Screen>
          <Km_VariationType>0</Km_VariationType>
          <Km_VariationValue>0</Km_VariationValue>
          <CLint_fuinc>1</CLint_fuinc>
          <CLint_fuinc_VariationType>0</CLint_fuinc_VariationType>
          <CLint_fuinc_VariationValue>0</CLint_fuinc_VariationValue>
          <ScalingFactor>1</ScalingFactor>
          <ScalingFactor_VariationType>0</ScalingFactor_VariationType>
          <ScalingFactor_VariationValue>0</ScalingFactor_VariationValue>
          <A_Screen>1</A_Screen>
          <SystemEnabled>false</SystemEnabled>
          <System>0</System>
          <CLpd>0.1</CLpd>
          <KiEnabled>false</KiEnabled>
          <Ki>1000000</Ki>
          <Ki_VariationType>0</Ki_VariationType>
          <Ki_VariationValue>0</Ki_VariationValue>
          <KiFuinc>1</KiFuinc>
          <KiFuinc_VariationType>0</KiFuinc_VariationType>
          <KiFuinc_VariationValue>0</KiFuinc_VariationValue>
          <ExtraParams />
        </Transporter>
        <Transporter>
          <Enabled>false</Enabled>
          <CustomScript />
          <CustomScriptPath />
          <Organ>5</Organ>
          <TransporterID>BASALEF</TransporterID>
          <Location>Basolateral</Location>
          <Function>Efflux</Function>
          <SavedFunction>Efflux</SavedFunction>
          <ClKmVmaxSwitch>false</ClKmVmaxSwitch>
          <ISEFT>1</ISEFT>
          <ISEF_T_VariationType>0</ISEF_T_VariationType>
          <ISEF_T_VariationValue>0</ISEF_T_VariationValue>
          <ISEFT_RAFREFSwitch>false</ISEFT_RAFREFSwitch>
          <CL_Screen>0</CL_Screen>
          <CL_VariationType>0</CL_VariationType>
          <CL_VariationValue>0</CL_VariationValue>
          <Jmax_Screen>0</Jmax_Screen>
          <Jmax_VariationType>0</Jmax_VariationType>
          <Jmax_VariationValue>0</Jmax_VariationValue>
          <Km_Screen>1000000</Km_Screen>
          <Km_VariationType>0</Km_VariationType>
          <Km_VariationValue>0</Km_VariationValue>
          <CLint_fuinc>1</CLint_fuinc>
          <CLint_fuinc_VariationType>0</CLint_fuinc_VariationType>
          <CLint_fuinc_VariationValue>0</CLint_fuinc_VariationValue>
          <ScalingFactor>1</ScalingFactor>
          <ScalingFactor_VariationType>0</ScalingFactor_VariationType>
          <ScalingFactor_VariationValue>0</ScalingFactor_VariationValue>
          <A_Screen>1</A_Screen>
          <SystemEnabled>false</SystemEnabled>
          <System>0</System>
          <CLpd>0.1</CLpd>
          <KiEnabled>false</KiEnabled>
          <Ki>1000000</Ki>
          <Ki_VariationType>0</Ki_VariationType>
          <Ki_VariationValue>0</Ki_VariationValue>
          <KiFuinc>1</KiFuinc>
          <KiFuinc_VariationType>0</KiFuinc_VariationType>
          <KiFuinc_VariationValue>0</KiFuinc_VariationValue>
          <ExtraParams />
        </Transporter>
        <Transporter>
          <Enabled>false</Enabled>
          <CustomScript />
          <CustomScriptPath />
          <Organ>5</Organ>
          <TransporterID>ABCB1</TransporterID>
          <Location>Apical</Location>
          <Function>Efflux</Function>
          <SavedFunction>Efflux</SavedFunction>
          <ClKmVmaxSwitch>false</ClKmVmaxSwitch>
          <ISEFT>1</ISEFT>
          <ISEF_T_VariationType>0</ISEF_T_VariationType>
          <ISEF_T_VariationValue>0</ISEF_T_VariationValue>
          <ISEFT_RAFREFSwitch>false</ISEFT_RAFREFSwitch>
          <CL_Screen>0</CL_Screen>
          <CL_VariationType>0</CL_VariationType>
          <CL_VariationValue>0</CL_VariationValue>
          <Jmax_Screen>0</Jmax_Screen>
          <Jmax_VariationType>0</Jmax_VariationType>
          <Jmax_VariationValue>0</Jmax_VariationValue>
          <Km_Screen>1000000</Km_Screen>
          <Km_VariationType>0</Km_VariationType>
          <Km_VariationValue>0</Km_VariationValue>
          <CLint_fuinc>1</CLint_fuinc>
          <CLint_fuinc_VariationType>0</CLint_fuinc_VariationType>
          <CLint_fuinc_VariationValue>0</CLint_fuinc_VariationValue>
          <ScalingFactor>1</ScalingFactor>
          <ScalingFactor_VariationType>0</ScalingFactor_VariationType>
          <ScalingFactor_VariationValue>0</ScalingFactor_VariationValue>
          <A_Screen>1</A_Screen>
          <SystemEnabled>false</SystemEnabled>
          <System>0</System>
          <CLpd>0.1</CLpd>
          <KiEnabled>false</KiEnabled>
          <Ki>1000000</Ki>
          <Ki_VariationType>0</Ki_VariationType>
          <Ki_VariationValue>0</Ki_VariationValue>
          <KiFuinc>1</KiFuinc>
          <KiFuinc_VariationType>0</KiFuinc_VariationType>
          <KiFuinc_VariationValue>0</KiFuinc_VariationValue>
          <ExtraParams />
        </Transporter>
        <Transporter>
          <Enabled>false</Enabled>
          <CustomScript />
          <CustomScriptPath />
          <Organ>5</Organ>
          <TransporterID>ABCC4</TransporterID>
          <Location>Apical</Location>
          <Function>Efflux</Function>
          <SavedFunction>Efflux</SavedFunction>
          <ClKmVmaxSwitch>false</ClKmVmaxSwitch>
          <ISEFT>1</ISEFT>
          <ISEF_T_VariationType>0</ISEF_T_VariationType>
          <ISEF_T_VariationValue>0</ISEF_T_VariationValue>
          <ISEFT_RAFREFSwitch>false</ISEFT_RAFREFSwitch>
          <CL_Screen>0</CL_Screen>
          <CL_VariationType>0</CL_VariationType>
          <CL_VariationValue>0</CL_VariationValue>
          <Jmax_Screen>0</Jmax_Screen>
          <Jmax_VariationType>0</Jmax_VariationType>
          <Jmax_VariationValue>0</Jmax_VariationValue>
          <Km_Screen>1000000</Km_Screen>
          <Km_VariationType>0</Km_VariationType>
          <Km_VariationValue>0</Km_VariationValue>
          <CLint_fuinc>1</CLint_fuinc>
          <CLint_fuinc_VariationType>0</CLint_fuinc_VariationType>
          <CLint_fuinc_VariationValue>0</CLint_fuinc_VariationValue>
          <ScalingFactor>1</ScalingFactor>
          <ScalingFactor_VariationType>0</ScalingFactor_VariationType>
          <ScalingFactor_VariationValue>0</ScalingFactor_VariationValue>
          <A_Screen>1</A_Screen>
          <SystemEnabled>false</SystemEnabled>
          <System>0</System>
          <CLpd>0.1</CLpd>
          <KiEnabled>false</KiEnabled>
          <Ki>1000000</Ki>
          <Ki_VariationType>0</Ki_VariationType>
          <Ki_VariationValue>0</Ki_VariationValue>
          <KiFuinc>1</KiFuinc>
          <KiFuinc_VariationType>0</KiFuinc_VariationType>
          <KiFuinc_VariationValue>0</KiFuinc_VariationValue>
          <ExtraParams />
        </Transporter>
        <Transporter>
          <Enabled>false</Enabled>
          <CustomScript />
          <CustomScriptPath />
          <Organ>5</Organ>
          <TransporterID>SLC47As</TransporterID>
          <Location>Apical</Location>
          <Function>Efflux</Function>
          <SavedFunction>Efflux</SavedFunction>
          <ClKmVmaxSwitch>false</ClKmVmaxSwitch>
          <ISEFT>1</ISEFT>
          <ISEF_T_VariationType>0</ISEF_T_VariationType>
          <ISEF_T_VariationValue>0</ISEF_T_VariationValue>
          <ISEFT_RAFREFSwitch>false</ISEFT_RAFREFSwitch>
          <CL_Screen>0</CL_Screen>
          <CL_VariationType>0</CL_VariationType>
          <CL_VariationValue>0</CL_VariationValue>
          <Jmax_Screen>0</Jmax_Screen>
          <Jmax_VariationType>0</Jmax_VariationType>
          <Jmax_VariationValue>0</Jmax_VariationValue>
          <Km_Screen>1000000</Km_Screen>
          <Km_VariationType>0</Km_VariationType>
          <Km_VariationValue>0</Km_VariationValue>
          <CLint_fuinc>1</CLint_fuinc>
          <CLint_fuinc_VariationType>0</CLint_fuinc_VariationType>
          <CLint_fuinc_VariationValue>0</CLint_fuinc_VariationValue>
          <ScalingFactor>1</ScalingFactor>
          <ScalingFactor_VariationType>0</ScalingFactor_VariationType>
          <ScalingFactor_VariationValue>0</ScalingFactor_VariationValue>
          <A_Screen>1</A_Screen>
          <SystemEnabled>false</SystemEnabled>
          <System>0</System>
          <CLpd>0.1</CLpd>
          <KiEnabled>false</KiEnabled>
          <Ki>1000000</Ki>
          <Ki_VariationType>0</Ki_VariationType>
          <Ki_VariationValue>0</Ki_VariationValue>
          <KiFuinc>1</KiFuinc>
          <KiFuinc_VariationType>0</KiFuinc_VariationType>
          <KiFuinc_VariationValue>0</KiFuinc_VariationValue>
          <ExtraParams />
        </Transporter>
        <Transporter>
          <Enabled>false</Enabled>
          <CustomScript />
          <CustomScriptPath />
          <Organ>5</Organ>
          <TransporterID>APICAL_INFLUX2</TransporterID>
          <Location>Apical</Location>
          <Function>Uptake</Function>
          <SavedFunction>Uptake</SavedFunction>
          <ClKmVmaxSwitch>false</ClKmVmaxSwitch>
          <ISEFT>1</ISEFT>
          <ISEF_T_VariationType>0</ISEF_T_VariationType>
          <ISEF_T_VariationValue>0</ISEF_T_VariationValue>
          <ISEFT_RAFREFSwitch>false</ISEFT_RAFREFSwitch>
          <CL_Screen>0</CL_Screen>
          <CL_VariationType>0</CL_VariationType>
          <CL_VariationValue>0</CL_VariationValue>
          <Jmax_Screen>0</Jmax_Screen>
          <Jmax_VariationType>0</Jmax_VariationType>
          <Jmax_VariationValue>0</Jmax_VariationValue>
          <Km_Screen>1000000</Km_Screen>
          <Km_VariationType>0</Km_VariationType>
          <Km_VariationValue>0</Km_VariationValue>
          <CLint_fuinc>1</CLint_fuinc>
          <CLint_fuinc_VariationType>0</CLint_fuinc_VariationType>
          <CLint_fuinc_VariationValue>0</CLint_fuinc_VariationValue>
          <ScalingFactor>1</ScalingFactor>
          <ScalingFactor_VariationType>0</ScalingFactor_VariationType>
          <ScalingFactor_VariationValue>0</ScalingFactor_VariationValue>
          <A_Screen>1</A_Screen>
          <SystemEnabled>false</SystemEnabled>
          <System>0</System>
          <CLpd>0.1</CLpd>
          <KiEnabled>false</KiEnabled>
          <Ki>1000000</Ki>
          <Ki_VariationType>0</Ki_VariationType>
          <Ki_VariationValue>0</Ki_VariationValue>
          <KiFuinc>1</KiFuinc>
          <KiFuinc_VariationType>0</KiFuinc_VariationType>
          <KiFuinc_VariationValue>0</KiFuinc_VariationValue>
          <ExtraParams />
        </Transporter>
      </KidneyTransporterSet>
      <LungTransporterSet>
        <Transporter>
          <Enabled>false</Enabled>
          <CustomScript />
          <CustomScriptPath />
          <Organ>7</Organ>
          <TransporterID>BASAL_INFLUX1_LUNG</TransporterID>
          <Location>Basolateral</Location>
          <Function>Uptake</Function>
          <SavedFunction>Uptake</SavedFunction>
          <ClKmVmaxSwitch>false</ClKmVmaxSwitch>
          <ISEFT>1</ISEFT>
          <ISEF_T_VariationType>0</ISEF_T_VariationType>
          <ISEF_T_VariationValue>0</ISEF_T_VariationValue>
          <ISEFT_RAFREFSwitch>false</ISEFT_RAFREFSwitch>
          <CL_Screen>0</CL_Screen>
          <CL_VariationType>0</CL_VariationType>
          <CL_VariationValue>0</CL_VariationValue>
          <Jmax_Screen>0</Jmax_Screen>
          <Jmax_VariationType>0</Jmax_VariationType>
          <Jmax_VariationValue>0</Jmax_VariationValue>
          <Km_Screen>1000000</Km_Screen>
          <Km_VariationType>0</Km_VariationType>
          <Km_VariationValue>0</Km_VariationValue>
          <CLint_fuinc>1</CLint_fuinc>
          <CLint_fuinc_VariationType>0</CLint_fuinc_VariationType>
          <CLint_fuinc_VariationValue>0</CLint_fuinc_VariationValue>
          <ScalingFactor>1</ScalingFactor>
          <ScalingFactor_VariationType>0</ScalingFactor_VariationType>
          <ScalingFactor_VariationValue>0</ScalingFactor_VariationValue>
          <A_Screen>1</A_Screen>
          <SystemEnabled>false</SystemEnabled>
          <System>0</System>
          <CLpd>0.1</CLpd>
          <KiEnabled>false</KiEnabled>
          <Ki>1000000</Ki>
          <Ki_VariationType>0</Ki_VariationType>
          <Ki_VariationValue>0</Ki_VariationValue>
          <KiFuinc>1</KiFuinc>
          <KiFuinc_VariationType>0</KiFuinc_VariationType>
          <KiFuinc_VariationValue>0</KiFuinc_VariationValue>
          <ExtraParams />
        </Transporter>
        <Transporter>
          <Enabled>false</Enabled>
          <CustomScript />
          <CustomScriptPath />
          <Organ>7</Organ>
          <TransporterID>BASAL_INFLUX2_LUNG</TransporterID>
          <Location>Basolateral</Location>
          <Function>Uptake</Function>
          <SavedFunction>Uptake</SavedFunction>
          <ClKmVmaxSwitch>false</ClKmVmaxSwitch>
          <ISEFT>1</ISEFT>
          <ISEF_T_VariationType>0</ISEF_T_VariationType>
          <ISEF_T_VariationValue>0</ISEF_T_VariationValue>
          <ISEFT_RAFREFSwitch>false</ISEFT_RAFREFSwitch>
          <CL_Screen>0</CL_Screen>
          <CL_VariationType>0</CL_VariationType>
          <CL_VariationValue>0</CL_VariationValue>
          <Jmax_Screen>0</Jmax_Screen>
          <Jmax_VariationType>0</Jmax_VariationType>
          <Jmax_VariationValue>0</Jmax_VariationValue>
          <Km_Screen>1000000</Km_Screen>
          <Km_VariationType>0</Km_VariationType>
          <Km_VariationValue>0</Km_VariationValue>
          <CLint_fuinc>1</CLint_fuinc>
          <CLint_fuinc_VariationType>0</CLint_fuinc_VariationType>
          <CLint_fuinc_VariationValue>0</CLint_fuinc_VariationValue>
          <ScalingFactor>1</ScalingFactor>
          <ScalingFactor_VariationType>0</ScalingFactor_VariationType>
          <ScalingFactor_VariationValue>0</ScalingFactor_VariationValue>
          <A_Screen>1</A_Screen>
          <SystemEnabled>false</SystemEnabled>
          <System>0</System>
          <CLpd>0.1</CLpd>
          <KiEnabled>false</KiEnabled>
          <Ki>1000000</Ki>
          <Ki_VariationType>0</Ki_VariationType>
          <Ki_VariationValue>0</Ki_VariationValue>
          <KiFuinc>1</KiFuinc>
          <KiFuinc_VariationType>0</KiFuinc_VariationType>
          <KiFuinc_VariationValue>0</KiFuinc_VariationValue>
          <ExtraParams />
        </Transporter>
        <Transporter>
          <Enabled>false</Enabled>
          <CustomScript />
          <CustomScriptPath />
          <Organ>7</Organ>
          <TransporterID>BASAL_EFFLUX1_LUNG</TransporterID>
          <Location>Basolateral</Location>
          <Function>Efflux</Function>
          <SavedFunction>Efflux</SavedFunction>
          <ClKmVmaxSwitch>false</ClKmVmaxSwitch>
          <ISEFT>1</ISEFT>
          <ISEF_T_VariationType>0</ISEF_T_VariationType>
          <ISEF_T_VariationValue>0</ISEF_T_VariationValue>
          <ISEFT_RAFREFSwitch>false</ISEFT_RAFREFSwitch>
          <CL_Screen>0</CL_Screen>
          <CL_VariationType>0</CL_VariationType>
          <CL_VariationValue>0</CL_VariationValue>
          <Jmax_Screen>0</Jmax_Screen>
          <Jmax_VariationType>0</Jmax_VariationType>
          <Jmax_VariationValue>0</Jmax_VariationValue>
          <Km_Screen>1000000</Km_Screen>
          <Km_VariationType>0</Km_VariationType>
          <Km_VariationValue>0</Km_VariationValue>
          <CLint_fuinc>1</CLint_fuinc>
          <CLint_fuinc_VariationType>0</CLint_fuinc_VariationType>
          <CLint_fuinc_VariationValue>0</CLint_fuinc_VariationValue>
          <ScalingFactor>1</ScalingFactor>
          <ScalingFactor_VariationType>0</ScalingFactor_VariationType>
          <ScalingFactor_VariationValue>0</ScalingFactor_VariationValue>
          <A_Screen>1</A_Screen>
          <SystemEnabled>false</SystemEnabled>
          <System>0</System>
          <CLpd>0.1</CLpd>
          <KiEnabled>false</KiEnabled>
          <Ki>1000000</Ki>
          <Ki_VariationType>0</Ki_VariationType>
          <Ki_VariationValue>0</Ki_VariationValue>
          <KiFuinc>1</KiFuinc>
          <KiFuinc_VariationType>0</KiFuinc_VariationType>
          <KiFuinc_VariationValue>0</KiFuinc_VariationValue>
          <ExtraParams />
        </Transporter>
        <Transporter>
          <Enabled>false</Enabled>
          <CustomScript />
          <CustomScriptPath />
          <Organ>7</Organ>
          <TransporterID>BASAL_EFFLUX2_LUNG</TransporterID>
          <Location>Basolateral</Location>
          <Function>Efflux</Function>
          <SavedFunction>Efflux</SavedFunction>
          <ClKmVmaxSwitch>false</ClKmVmaxSwitch>
          <ISEFT>1</ISEFT>
          <ISEF_T_VariationType>0</ISEF_T_VariationType>
          <ISEF_T_VariationValue>0</ISEF_T_VariationValue>
          <ISEFT_RAFREFSwitch>false</ISEFT_RAFREFSwitch>
          <CL_Screen>0</CL_Screen>
          <CL_VariationType>0</CL_VariationType>
          <CL_VariationValue>0</CL_VariationValue>
          <Jmax_Screen>0</Jmax_Screen>
          <Jmax_VariationType>0</Jmax_VariationType>
          <Jmax_VariationValue>0</Jmax_VariationValue>
          <Km_Screen>1000000</Km_Screen>
          <Km_VariationType>0</Km_VariationType>
          <Km_VariationValue>0</Km_VariationValue>
          <CLint_fuinc>1</CLint_fuinc>
          <CLint_fuinc_VariationType>0</CLint_fuinc_VariationType>
          <CLint_fuinc_VariationValue>0</CLint_fuinc_VariationValue>
          <ScalingFactor>1</ScalingFactor>
          <ScalingFactor_VariationType>0</ScalingFactor_VariationType>
          <ScalingFactor_VariationValue>0</ScalingFactor_VariationValue>
          <A_Screen>1</A_Screen>
          <SystemEnabled>false</SystemEnabled>
          <System>0</System>
          <CLpd>0.1</CLpd>
          <KiEnabled>false</KiEnabled>
          <Ki>1000000</Ki>
          <Ki_VariationType>0</Ki_VariationType>
          <Ki_VariationValue>0</Ki_VariationValue>
          <KiFuinc>1</KiFuinc>
          <KiFuinc_VariationType>0</KiFuinc_VariationType>
          <KiFuinc_VariationValue>0</KiFuinc_VariationValue>
          <ExtraParams />
        </Transporter>
        <Transporter>
          <Enabled>false</Enabled>
          <CustomScript />
          <CustomScriptPath />
          <Organ>7</Organ>
          <TransporterID>APICAL_INFLUX1_LUNG</TransporterID>
          <Location>Apical</Location>
          <Function>Uptake</Function>
          <SavedFunction>Uptake</SavedFunction>
          <ClKmVmaxSwitch>false</ClKmVmaxSwitch>
          <ISEFT>1</ISEFT>
          <ISEF_T_VariationType>0</ISEF_T_VariationType>
          <ISEF_T_VariationValue>0</ISEF_T_VariationValue>
          <ISEFT_RAFREFSwitch>false</ISEFT_RAFREFSwitch>
          <CL_Screen>0</CL_Screen>
          <CL_VariationType>0</CL_VariationType>
          <CL_VariationValue>0</CL_VariationValue>
          <Jmax_Screen>0</Jmax_Screen>
          <Jmax_VariationType>0</Jmax_VariationType>
          <Jmax_VariationValue>0</Jmax_VariationValue>
          <Km_Screen>1000000</Km_Screen>
          <Km_VariationType>0</Km_VariationType>
          <Km_VariationValue>0</Km_VariationValue>
          <CLint_fuinc>1</CLint_fuinc>
          <CLint_fuinc_VariationType>0</CLint_fuinc_VariationType>
          <CLint_fuinc_VariationValue>0</CLint_fuinc_VariationValue>
          <ScalingFactor>1</ScalingFactor>
          <ScalingFactor_VariationType>0</ScalingFactor_VariationType>
          <ScalingFactor_VariationValue>0</ScalingFactor_VariationValue>
          <A_Screen>1</A_Screen>
          <SystemEnabled>false</SystemEnabled>
          <System>0</System>
          <CLpd>0.1</CLpd>
          <KiEnabled>false</KiEnabled>
          <Ki>1000000</Ki>
          <Ki_VariationType>0</Ki_VariationType>
          <Ki_VariationValue>0</Ki_VariationValue>
          <KiFuinc>1</KiFuinc>
          <KiFuinc_VariationType>0</KiFuinc_VariationType>
          <KiFuinc_VariationValue>0</KiFuinc_VariationValue>
          <ExtraParams />
        </Transporter>
        <Transporter>
          <Enabled>false</Enabled>
          <CustomScript />
          <CustomScriptPath />
          <Organ>7</Organ>
          <TransporterID>APICAL_INFLUX2_LUNG</TransporterID>
          <Location>Apical</Location>
          <Function>Uptake</Function>
          <SavedFunction>Uptake</SavedFunction>
          <ClKmVmaxSwitch>false</ClKmVmaxSwitch>
          <ISEFT>1</ISEFT>
          <ISEF_T_VariationType>0</ISEF_T_VariationType>
          <ISEF_T_VariationValue>0</ISEF_T_VariationValue>
          <ISEFT_RAFREFSwitch>false</ISEFT_RAFREFSwitch>
          <CL_Screen>0</CL_Screen>
          <CL_VariationType>0</CL_VariationType>
          <CL_VariationValue>0</CL_VariationValue>
          <Jmax_Screen>0</Jmax_Screen>
          <Jmax_VariationType>0</Jmax_VariationType>
          <Jmax_VariationValue>0</Jmax_VariationValue>
          <Km_Screen>1000000</Km_Screen>
          <Km_VariationType>0</Km_VariationType>
          <Km_VariationValue>0</Km_VariationValue>
          <CLint_fuinc>1</CLint_fuinc>
          <CLint_fuinc_VariationType>0</CLint_fuinc_VariationType>
          <CLint_fuinc_VariationValue>0</CLint_fuinc_VariationValue>
          <ScalingFactor>1</ScalingFactor>
          <ScalingFactor_VariationType>0</ScalingFactor_VariationType>
          <ScalingFactor_VariationValue>0</ScalingFactor_VariationValue>
          <A_Screen>1</A_Screen>
          <SystemEnabled>false</SystemEnabled>
          <System>0</System>
          <CLpd>0.1</CLpd>
          <KiEnabled>false</KiEnabled>
          <Ki>1000000</Ki>
          <Ki_VariationType>0</Ki_VariationType>
          <Ki_VariationValue>0</Ki_VariationValue>
          <KiFuinc>1</KiFuinc>
          <KiFuinc_VariationType>0</KiFuinc_VariationType>
          <KiFuinc_VariationValue>0</KiFuinc_VariationValue>
          <ExtraParams />
        </Transporter>
        <Transporter>
          <Enabled>false</Enabled>
          <CustomScript />
          <CustomScriptPath />
          <Organ>7</Organ>
          <TransporterID>APICAL_EFFLUX1_LUNG</TransporterID>
          <Location>Apical</Location>
          <Function>Efflux</Function>
          <SavedFunction>Efflux</SavedFunction>
          <ClKmVmaxSwitch>false</ClKmVmaxSwitch>
          <ISEFT>1</ISEFT>
          <ISEF_T_VariationType>0</ISEF_T_VariationType>
          <ISEF_T_VariationValue>0</ISEF_T_VariationValue>
          <ISEFT_RAFREFSwitch>false</ISEFT_RAFREFSwitch>
          <CL_Screen>0</CL_Screen>
          <CL_VariationType>0</CL_VariationType>
          <CL_VariationValue>0</CL_VariationValue>
          <Jmax_Screen>0</Jmax_Screen>
          <Jmax_VariationType>0</Jmax_VariationType>
          <Jmax_VariationValue>0</Jmax_VariationValue>
          <Km_Screen>1000000</Km_Screen>
          <Km_VariationType>0</Km_VariationType>
          <Km_VariationValue>0</Km_VariationValue>
          <CLint_fuinc>1</CLint_fuinc>
          <CLint_fuinc_VariationType>0</CLint_fuinc_VariationType>
          <CLint_fuinc_VariationValue>0</CLint_fuinc_VariationValue>
          <ScalingFactor>1</ScalingFactor>
          <ScalingFactor_VariationType>0</ScalingFactor_VariationType>
          <ScalingFactor_VariationValue>0</ScalingFactor_VariationValue>
          <A_Screen>1</A_Screen>
          <SystemEnabled>false</SystemEnabled>
          <System>0</System>
          <CLpd>0.1</CLpd>
          <KiEnabled>false</KiEnabled>
          <Ki>1000000</Ki>
          <Ki_VariationType>0</Ki_VariationType>
          <Ki_VariationValue>0</Ki_VariationValue>
          <KiFuinc>1</KiFuinc>
          <KiFuinc_VariationType>0</KiFuinc_VariationType>
          <KiFuinc_VariationValue>0</KiFuinc_VariationValue>
          <ExtraParams />
        </Transporter>
        <Transporter>
          <Enabled>false</Enabled>
          <CustomScript />
          <CustomScriptPath />
          <Organ>7</Organ>
          <TransporterID>APICAL_EFFLUX2_LUNG</TransporterID>
          <Location>Apical</Location>
          <Function>Efflux</Function>
          <SavedFunction>Efflux</SavedFunction>
          <ClKmVmaxSwitch>false</ClKmVmaxSwitch>
          <ISEFT>1</ISEFT>
          <ISEF_T_VariationType>0</ISEF_T_VariationType>
          <ISEF_T_VariationValue>0</ISEF_T_VariationValue>
          <ISEFT_RAFREFSwitch>false</ISEFT_RAFREFSwitch>
          <CL_Screen>0</CL_Screen>
          <CL_VariationType>0</CL_VariationType>
          <CL_VariationValue>0</CL_VariationValue>
          <Jmax_Screen>0</Jmax_Screen>
          <Jmax_VariationType>0</Jmax_VariationType>
          <Jmax_VariationValue>0</Jmax_VariationValue>
          <Km_Screen>1000000</Km_Screen>
          <Km_VariationType>0</Km_VariationType>
          <Km_VariationValue>0</Km_VariationValue>
          <CLint_fuinc>1</CLint_fuinc>
          <CLint_fuinc_VariationType>0</CLint_fuinc_VariationType>
          <CLint_fuinc_VariationValue>0</CLint_fuinc_VariationValue>
          <ScalingFactor>1</ScalingFactor>
          <ScalingFactor_VariationType>0</ScalingFactor_VariationType>
          <ScalingFactor_VariationValue>0</ScalingFactor_VariationValue>
          <A_Screen>1</A_Screen>
          <SystemEnabled>false</SystemEnabled>
          <System>0</System>
          <CLpd>0.1</CLpd>
          <KiEnabled>false</KiEnabled>
          <Ki>1000000</Ki>
          <Ki_VariationType>0</Ki_VariationType>
          <Ki_VariationValue>0</Ki_VariationValue>
          <KiFuinc>1</KiFuinc>
          <KiFuinc_VariationType>0</KiFuinc_VariationType>
          <KiFuinc_VariationValue>0</KiFuinc_VariationValue>
          <ExtraParams />
        </Transporter>
      </LungTransporterSet>
      <GranulomaTransporterSet>
        <Transporter>
          <Enabled>false</Enabled>
          <CustomScript />
          <CustomScriptPath />
          <Organ>16</Organ>
          <TransporterID>MACROPHAGE_UPTAKE1_GRANULOMA</TransporterID>
          <Location>Macrophage</Location>
          <Function>Uptake</Function>
          <SavedFunction>Uptake</SavedFunction>
          <ClKmVmaxSwitch>false</ClKmVmaxSwitch>
          <ISEFT>1</ISEFT>
          <ISEF_T_VariationType>0</ISEF_T_VariationType>
          <ISEF_T_VariationValue>0</ISEF_T_VariationValue>
          <ISEFT_RAFREFSwitch>false</ISEFT_RAFREFSwitch>
          <CL_Screen>0</CL_Screen>
          <CL_VariationType>0</CL_VariationType>
          <CL_VariationValue>0</CL_VariationValue>
          <Jmax_Screen>0</Jmax_Screen>
          <Jmax_VariationType>0</Jmax_VariationType>
          <Jmax_VariationValue>0</Jmax_VariationValue>
          <Km_Screen>1000000</Km_Screen>
          <Km_VariationType>0</Km_VariationType>
          <Km_VariationValue>0</Km_VariationValue>
          <CLint_fuinc>1</CLint_fuinc>
          <CLint_fuinc_VariationType>0</CLint_fuinc_VariationType>
          <CLint_fuinc_VariationValue>0</CLint_fuinc_VariationValue>
          <ScalingFactor>1</ScalingFactor>
          <ScalingFactor_VariationType>0</ScalingFactor_VariationType>
          <ScalingFactor_VariationValue>0</ScalingFactor_VariationValue>
          <A_Screen>1</A_Screen>
          <SystemEnabled>false</SystemEnabled>
          <System>0</System>
          <CLpd>0.1</CLpd>
          <KiEnabled>false</KiEnabled>
          <Ki>1000000</Ki>
          <Ki_VariationType>0</Ki_VariationType>
          <Ki_VariationValue>0</Ki_VariationValue>
          <KiFuinc>1</KiFuinc>
          <KiFuinc_VariationType>0</KiFuinc_VariationType>
          <KiFuinc_VariationValue>0</KiFuinc_VariationValue>
          <ExtraParams />
        </Transporter>
        <Transporter>
          <Enabled>false</Enabled>
          <CustomScript />
          <CustomScriptPath />
          <Organ>16</Organ>
          <TransporterID>MACROPHAGE_EFFLUX1_GRANULOMA</TransporterID>
          <Location>Macrophage</Location>
          <Function>Efflux</Function>
          <SavedFunction>Efflux</SavedFunction>
          <ClKmVmaxSwitch>false</ClKmVmaxSwitch>
          <ISEFT>1</ISEFT>
          <ISEF_T_VariationType>0</ISEF_T_VariationType>
          <ISEF_T_VariationValue>0</ISEF_T_VariationValue>
          <ISEFT_RAFREFSwitch>false</ISEFT_RAFREFSwitch>
          <CL_Screen>0</CL_Screen>
          <CL_VariationType>0</CL_VariationType>
          <CL_VariationValue>0</CL_VariationValue>
          <Jmax_Screen>0</Jmax_Screen>
          <Jmax_VariationType>0</Jmax_VariationType>
          <Jmax_VariationValue>0</Jmax_VariationValue>
          <Km_Screen>1000000</Km_Screen>
          <Km_VariationType>0</Km_VariationType>
          <Km_VariationValue>0</Km_VariationValue>
          <CLint_fuinc>1</CLint_fuinc>
          <CLint_fuinc_VariationType>0</CLint_fuinc_VariationType>
          <CLint_fuinc_VariationValue>0</CLint_fuinc_VariationValue>
          <ScalingFactor>1</ScalingFactor>
          <ScalingFactor_VariationType>0</ScalingFactor_VariationType>
          <ScalingFactor_VariationValue>0</ScalingFactor_VariationValue>
          <A_Screen>1</A_Screen>
          <SystemEnabled>false</SystemEnabled>
          <System>0</System>
          <CLpd>0.1</CLpd>
          <KiEnabled>false</KiEnabled>
          <Ki>1000000</Ki>
          <Ki_VariationType>0</Ki_VariationType>
          <Ki_VariationValue>0</Ki_VariationValue>
          <KiFuinc>1</KiFuinc>
          <KiFuinc_VariationType>0</KiFuinc_VariationType>
          <KiFuinc_VariationValue>0</KiFuinc_VariationValue>
          <ExtraParams />
        </Transporter>
      </GranulomaTransporterSet>
      <ReplacementOrganTransporterSet>
        <Transporter>
          <Enabled>false</Enabled>
          <CustomScript />
          <CustomScriptPath />
          <Organ>0</Organ>
          <TransporterID>ABCB1</TransporterID>
          <Location>Apical</Location>
          <Function>Efflux</Function>
          <SavedFunction>Efflux</SavedFunction>
          <ClKmVmaxSwitch>false</ClKmVmaxSwitch>
          <ISEFT>1</ISEFT>
          <ISEF_T_VariationType>0</ISEF_T_VariationType>
          <ISEF_T_VariationValue>0</ISEF_T_VariationValue>
          <ISEFT_RAFREFSwitch>false</ISEFT_RAFREFSwitch>
          <CL_Screen>0</CL_Screen>
          <CL_VariationType>0</CL_VariationType>
          <CL_VariationValue>0</CL_VariationValue>
          <Jmax_Screen>0</Jmax_Screen>
          <Jmax_VariationType>0</Jmax_VariationType>
          <Jmax_VariationValue>0</Jmax_VariationValue>
          <Km_Screen>1000000</Km_Screen>
          <Km_VariationType>0</Km_VariationType>
          <Km_VariationValue>0</Km_VariationValue>
          <CLint_fuinc>1</CLint_fuinc>
          <CLint_fuinc_VariationType>0</CLint_fuinc_VariationType>
          <CLint_fuinc_VariationValue>0</CLint_fuinc_VariationValue>
          <ScalingFactor>1</ScalingFactor>
          <ScalingFactor_VariationType>0</ScalingFactor_VariationType>
          <ScalingFactor_VariationValue>0</ScalingFactor_VariationValue>
          <A_Screen>1</A_Screen>
          <SystemEnabled>false</SystemEnabled>
          <System>0</System>
          <CLpd>0.1</CLpd>
          <KiEnabled>false</KiEnabled>
          <Ki>1000000</Ki>
          <Ki_VariationType>0</Ki_VariationType>
          <Ki_VariationValue>0</Ki_VariationValue>
          <KiFuinc>1</KiFuinc>
          <KiFuinc_VariationType>0</KiFuinc_VariationType>
          <KiFuinc_VariationValue>0</KiFuinc_VariationValue>
          <ExtraParams />
        </Transporter>
        <Transporter>
          <Enabled>false</Enabled>
          <CustomScript />
          <CustomScriptPath />
          <Organ>0</Organ>
          <TransporterID>ABCB1</TransporterID>
          <Location>Apical</Location>
          <Function>Uptake</Function>
          <SavedFunction>Uptake</SavedFunction>
          <ClKmVmaxSwitch>false</ClKmVmaxSwitch>
          <ISEFT>1</ISEFT>
          <ISEF_T_VariationType>0</ISEF_T_VariationType>
          <ISEF_T_VariationValue>0</ISEF_T_VariationValue>
          <ISEFT_RAFREFSwitch>false</ISEFT_RAFREFSwitch>
          <CL_Screen>0</CL_Screen>
          <CL_VariationType>0</CL_VariationType>
          <CL_VariationValue>0</CL_VariationValue>
          <Jmax_Screen>0</Jmax_Screen>
          <Jmax_VariationType>0</Jmax_VariationType>
          <Jmax_VariationValue>0</Jmax_VariationValue>
          <Km_Screen>1000000</Km_Screen>
          <Km_VariationType>0</Km_VariationType>
          <Km_VariationValue>0</Km_VariationValue>
          <CLint_fuinc>1</CLint_fuinc>
          <CLint_fuinc_VariationType>0</CLint_fuinc_VariationType>
          <CLint_fuinc_VariationValue>0</CLint_fuinc_VariationValue>
          <ScalingFactor>1</ScalingFactor>
          <ScalingFactor_VariationType>0</ScalingFactor_VariationType>
          <ScalingFactor_VariationValue>0</ScalingFactor_VariationValue>
          <A_Screen>1</A_Screen>
          <SystemEnabled>false</SystemEnabled>
          <System>0</System>
          <CLpd>0.1</CLpd>
          <KiEnabled>false</KiEnabled>
          <Ki>1000000</Ki>
          <Ki_VariationType>0</Ki_VariationType>
          <Ki_VariationValue>0</Ki_VariationValue>
          <KiFuinc>1</KiFuinc>
          <KiFuinc_VariationType>0</KiFuinc_VariationType>
          <KiFuinc_VariationValue>0</KiFuinc_VariationValue>
          <ExtraParams />
        </Transporter>
      </ReplacementOrganTransporterSet>
      <UserDefinedTransporterSet>
        <Transporter>
          <Enabled>false</Enabled>
          <CustomScript />
          <CustomScriptPath />
          <Organ>13</Organ>
          <TransporterID>ABCB1</TransporterID>
          <Location>Apical</Location>
          <Function>Efflux</Function>
          <SavedFunction>Efflux</SavedFunction>
          <ClKmVmaxSwitch>false</ClKmVmaxSwitch>
          <ISEFT>1</ISEFT>
          <ISEF_T_VariationType>0</ISEF_T_VariationType>
          <ISEF_T_VariationValue>0</ISEF_T_VariationValue>
          <ISEFT_RAFREFSwitch>false</ISEFT_RAFREFSwitch>
          <CL_Screen>0</CL_Screen>
          <CL_VariationType>0</CL_VariationType>
          <CL_VariationValue>0</CL_VariationValue>
          <Jmax_Screen>0</Jmax_Screen>
          <Jmax_VariationType>0</Jmax_VariationType>
          <Jmax_VariationValue>0</Jmax_VariationValue>
          <Km_Screen>1000000</Km_Screen>
          <Km_VariationType>0</Km_VariationType>
          <Km_VariationValue>0</Km_VariationValue>
          <CLint_fuinc>1</CLint_fuinc>
          <CLint_fuinc_VariationType>0</CLint_fuinc_VariationType>
          <CLint_fuinc_VariationValue>0</CLint_fuinc_VariationValue>
          <ScalingFactor>1</ScalingFactor>
          <ScalingFactor_VariationType>0</ScalingFactor_VariationType>
          <ScalingFactor_VariationValue>0</ScalingFactor_VariationValue>
          <A_Screen>1</A_Screen>
          <SystemEnabled>false</SystemEnabled>
          <System>0</System>
          <CLpd>0.1</CLpd>
          <KiEnabled>false</KiEnabled>
          <Ki>1000000</Ki>
          <Ki_VariationType>0</Ki_VariationType>
          <Ki_VariationValue>0</Ki_VariationValue>
          <KiFuinc>1</KiFuinc>
          <KiFuinc_VariationType>0</KiFuinc_VariationType>
          <KiFuinc_VariationValue>0</KiFuinc_VariationValue>
          <ExtraParams />
        </Transporter>
        <Transporter>
          <Enabled>false</Enabled>
          <CustomScript />
          <CustomScriptPath />
          <Organ>13</Organ>
          <TransporterID>ABCB1</TransporterID>
          <Location>Apical</Location>
          <Function>Uptake</Function>
          <SavedFunction>Uptake</SavedFunction>
          <ClKmVmaxSwitch>false</ClKmVmaxSwitch>
          <ISEFT>1</ISEFT>
          <ISEF_T_VariationType>0</ISEF_T_VariationType>
          <ISEF_T_VariationValue>0</ISEF_T_VariationValue>
          <ISEFT_RAFREFSwitch>false</ISEFT_RAFREFSwitch>
          <CL_Screen>0</CL_Screen>
          <CL_VariationType>0</CL_VariationType>
          <CL_VariationValue>0</CL_VariationValue>
          <Jmax_Screen>0</Jmax_Screen>
          <Jmax_VariationType>0</Jmax_VariationType>
          <Jmax_VariationValue>0</Jmax_VariationValue>
          <Km_Screen>1000000</Km_Screen>
          <Km_VariationType>0</Km_VariationType>
          <Km_VariationValue>0</Km_VariationValue>
          <CLint_fuinc>1</CLint_fuinc>
          <CLint_fuinc_VariationType>0</CLint_fuinc_VariationType>
          <CLint_fuinc_VariationValue>0</CLint_fuinc_VariationValue>
          <ScalingFactor>1</ScalingFactor>
          <ScalingFactor_VariationType>0</ScalingFactor_VariationType>
          <ScalingFactor_VariationValue>0</ScalingFactor_VariationValue>
          <A_Screen>1</A_Screen>
          <SystemEnabled>false</SystemEnabled>
          <System>0</System>
          <CLpd>0.1</CLpd>
          <KiEnabled>false</KiEnabled>
          <Ki>1000000</Ki>
          <Ki_VariationType>0</Ki_VariationType>
          <Ki_VariationValue>0</Ki_VariationValue>
          <KiFuinc>1</KiFuinc>
          <KiFuinc_VariationType>0</KiFuinc_VariationType>
          <KiFuinc_VariationValue>0</KiFuinc_VariationValue>
          <ExtraParams />
        </Transporter>
      </UserDefinedTransporterSet>
      <TumourTransporterSet>
        <Transporter>
          <Enabled>false</Enabled>
          <CustomScript />
          <CustomScriptPath />
          <Organ>20</Organ>
          <TransporterID>ABCB1</TransporterID>
          <Location>Basolateral</Location>
          <Function>Efflux</Function>
          <SavedFunction>Efflux</SavedFunction>
          <ClKmVmaxSwitch>false</ClKmVmaxSwitch>
          <ISEFT>1</ISEFT>
          <ISEF_T_VariationType>0</ISEF_T_VariationType>
          <ISEF_T_VariationValue>0</ISEF_T_VariationValue>
          <ISEFT_RAFREFSwitch>false</ISEFT_RAFREFSwitch>
          <CL_Screen>0</CL_Screen>
          <CL_VariationType>0</CL_VariationType>
          <CL_VariationValue>0</CL_VariationValue>
          <Jmax_Screen>0</Jmax_Screen>
          <Jmax_VariationType>0</Jmax_VariationType>
          <Jmax_VariationValue>0</Jmax_VariationValue>
          <Km_Screen>1000000</Km_Screen>
          <Km_VariationType>0</Km_VariationType>
          <Km_VariationValue>0</Km_VariationValue>
          <CLint_fuinc>1</CLint_fuinc>
          <CLint_fuinc_VariationType>0</CLint_fuinc_VariationType>
          <CLint_fuinc_VariationValue>0</CLint_fuinc_VariationValue>
          <ScalingFactor>1</ScalingFactor>
          <ScalingFactor_VariationType>0</ScalingFactor_VariationType>
          <ScalingFactor_VariationValue>0</ScalingFactor_VariationValue>
          <A_Screen>1</A_Screen>
          <SystemEnabled>false</SystemEnabled>
          <System>0</System>
          <CLpd>0.1</CLpd>
          <KiEnabled>false</KiEnabled>
          <Ki>1000000</Ki>
          <Ki_VariationType>0</Ki_VariationType>
          <Ki_VariationValue>0</Ki_VariationValue>
          <KiFuinc>1</KiFuinc>
          <KiFuinc_VariationType>0</KiFuinc_VariationType>
          <KiFuinc_VariationValue>0</KiFuinc_VariationValue>
          <ExtraParams />
        </Transporter>
        <Transporter>
          <Enabled>false</Enabled>
          <CustomScript />
          <CustomScriptPath />
          <Organ>20</Organ>
          <TransporterID>ABCG2</TransporterID>
          <Location>Basolateral</Location>
          <Function>Efflux</Function>
          <SavedFunction>Efflux</SavedFunction>
          <ClKmVmaxSwitch>false</ClKmVmaxSwitch>
          <ISEFT>1</ISEFT>
          <ISEF_T_VariationType>0</ISEF_T_VariationType>
          <ISEF_T_VariationValue>0</ISEF_T_VariationValue>
          <ISEFT_RAFREFSwitch>false</ISEFT_RAFREFSwitch>
          <CL_Screen>0</CL_Screen>
          <CL_VariationType>0</CL_VariationType>
          <CL_VariationValue>0</CL_VariationValue>
          <Jmax_Screen>0</Jmax_Screen>
          <Jmax_VariationType>0</Jmax_VariationType>
          <Jmax_VariationValue>0</Jmax_VariationValue>
          <Km_Screen>1000000</Km_Screen>
          <Km_VariationType>0</Km_VariationType>
          <Km_VariationValue>0</Km_VariationValue>
          <CLint_fuinc>1</CLint_fuinc>
          <CLint_fuinc_VariationType>0</CLint_fuinc_VariationType>
          <CLint_fuinc_VariationValue>0</CLint_fuinc_VariationValue>
          <ScalingFactor>1</ScalingFactor>
          <ScalingFactor_VariationType>0</ScalingFactor_VariationType>
          <ScalingFactor_VariationValue>0</ScalingFactor_VariationValue>
          <A_Screen>1</A_Screen>
          <SystemEnabled>false</SystemEnabled>
          <System>0</System>
          <CLpd>0.1</CLpd>
          <KiEnabled>false</KiEnabled>
          <Ki>1000000</Ki>
          <Ki_VariationType>0</Ki_VariationType>
          <Ki_VariationValue>0</Ki_VariationValue>
          <KiFuinc>1</KiFuinc>
          <KiFuinc_VariationType>0</KiFuinc_VariationType>
          <KiFuinc_VariationValue>0</KiFuinc_VariationValue>
          <ExtraParams />
        </Transporter>
        <Transporter>
          <Enabled>false</Enabled>
          <CustomScript />
          <CustomScriptPath />
          <Organ>20</Organ>
          <TransporterID>EFFLUX1_TUMOUR</TransporterID>
          <Location>Basolateral</Location>
          <Function>Efflux</Function>
          <SavedFunction>Efflux</SavedFunction>
          <ClKmVmaxSwitch>false</ClKmVmaxSwitch>
          <ISEFT>1</ISEFT>
          <ISEF_T_VariationType>0</ISEF_T_VariationType>
          <ISEF_T_VariationValue>0</ISEF_T_VariationValue>
          <ISEFT_RAFREFSwitch>false</ISEFT_RAFREFSwitch>
          <CL_Screen>0</CL_Screen>
          <CL_VariationType>0</CL_VariationType>
          <CL_VariationValue>0</CL_VariationValue>
          <Jmax_Screen>0</Jmax_Screen>
          <Jmax_VariationType>0</Jmax_VariationType>
          <Jmax_VariationValue>0</Jmax_VariationValue>
          <Km_Screen>1000000</Km_Screen>
          <Km_VariationType>0</Km_VariationType>
          <Km_VariationValue>0</Km_VariationValue>
          <CLint_fuinc>1</CLint_fuinc>
          <CLint_fuinc_VariationType>0</CLint_fuinc_VariationType>
          <CLint_fuinc_VariationValue>0</CLint_fuinc_VariationValue>
          <ScalingFactor>1</ScalingFactor>
          <ScalingFactor_VariationType>0</ScalingFactor_VariationType>
          <ScalingFactor_VariationValue>0</ScalingFactor_VariationValue>
          <A_Screen>1</A_Screen>
          <SystemEnabled>false</SystemEnabled>
          <System>0</System>
          <CLpd>0.1</CLpd>
          <KiEnabled>false</KiEnabled>
          <Ki>1000000</Ki>
          <Ki_VariationType>0</Ki_VariationType>
          <Ki_VariationValue>0</Ki_VariationValue>
          <KiFuinc>1</KiFuinc>
          <KiFuinc_VariationType>0</KiFuinc_VariationType>
          <KiFuinc_VariationValue>0</KiFuinc_VariationValue>
          <ExtraParams />
        </Transporter>
        <Transporter>
          <Enabled>false</Enabled>
          <CustomScript />
          <CustomScriptPath />
          <Organ>20</Organ>
          <TransporterID>INFLUX1_TUMOUR</TransporterID>
          <Location>Basolateral</Location>
          <Function>Uptake</Function>
          <SavedFunction>Uptake</SavedFunction>
          <ClKmVmaxSwitch>false</ClKmVmaxSwitch>
          <ISEFT>1</ISEFT>
          <ISEF_T_VariationType>0</ISEF_T_VariationType>
          <ISEF_T_VariationValue>0</ISEF_T_VariationValue>
          <ISEFT_RAFREFSwitch>false</ISEFT_RAFREFSwitch>
          <CL_Screen>0</CL_Screen>
          <CL_VariationType>0</CL_VariationType>
          <CL_VariationValue>0</CL_VariationValue>
          <Jmax_Screen>0</Jmax_Screen>
          <Jmax_VariationType>0</Jmax_VariationType>
          <Jmax_VariationValue>0</Jmax_VariationValue>
          <Km_Screen>1000000</Km_Screen>
          <Km_VariationType>0</Km_VariationType>
          <Km_VariationValue>0</Km_VariationValue>
          <CLint_fuinc>1</CLint_fuinc>
          <CLint_fuinc_VariationType>0</CLint_fuinc_VariationType>
          <CLint_fuinc_VariationValue>0</CLint_fuinc_VariationValue>
          <ScalingFactor>1</ScalingFactor>
          <ScalingFactor_VariationType>0</ScalingFactor_VariationType>
          <ScalingFactor_VariationValue>0</ScalingFactor_VariationValue>
          <A_Screen>1</A_Screen>
          <SystemEnabled>false</SystemEnabled>
          <System>0</System>
          <CLpd>0.1</CLpd>
          <KiEnabled>false</KiEnabled>
          <Ki>1000000</Ki>
          <Ki_VariationType>0</Ki_VariationType>
          <Ki_VariationValue>0</Ki_VariationValue>
          <KiFuinc>1</KiFuinc>
          <KiFuinc_VariationType>0</KiFuinc_VariationType>
          <KiFuinc_VariationValue>0</KiFuinc_VariationValue>
          <ExtraParams />
        </Transporter>
      </TumourTransporterSet>
      <PlacentaTransporterSet>
        <Transporter>
          <Enabled>false</Enabled>
          <CustomScript />
          <CustomScriptPath />
          <Organ>14</Organ>
          <TransporterID>ABCB1</TransporterID>
          <Location>Apical</Location>
          <Function>Efflux</Function>
          <SavedFunction>Efflux</SavedFunction>
          <ClKmVmaxSwitch>false</ClKmVmaxSwitch>
          <ISEFT>1</ISEFT>
          <ISEF_T_VariationType>0</ISEF_T_VariationType>
          <ISEF_T_VariationValue>0</ISEF_T_VariationValue>
          <ISEFT_RAFREFSwitch>false</ISEFT_RAFREFSwitch>
          <CL_Screen>0</CL_Screen>
          <CL_VariationType>0</CL_VariationType>
          <CL_VariationValue>0</CL_VariationValue>
          <Jmax_Screen>0</Jmax_Screen>
          <Jmax_VariationType>0</Jmax_VariationType>
          <Jmax_VariationValue>0</Jmax_VariationValue>
          <Km_Screen>1000000</Km_Screen>
          <Km_VariationType>0</Km_VariationType>
          <Km_VariationValue>0</Km_VariationValue>
          <CLint_fuinc>1</CLint_fuinc>
          <CLint_fuinc_VariationType>0</CLint_fuinc_VariationType>
          <CLint_fuinc_VariationValue>0</CLint_fuinc_VariationValue>
          <ScalingFactor>1</ScalingFactor>
          <ScalingFactor_VariationType>0</ScalingFactor_VariationType>
          <ScalingFactor_VariationValue>0</ScalingFactor_VariationValue>
          <A_Screen>1</A_Screen>
          <SystemEnabled>false</SystemEnabled>
          <System>0</System>
          <CLpd>0.1</CLpd>
          <KiEnabled>false</KiEnabled>
          <Ki>1000000</Ki>
          <Ki_VariationType>0</Ki_VariationType>
          <Ki_VariationValue>0</Ki_VariationValue>
          <KiFuinc>1</KiFuinc>
          <KiFuinc_VariationType>0</KiFuinc_VariationType>
          <KiFuinc_VariationValue>0</KiFuinc_VariationValue>
          <ExtraParams />
        </Transporter>
        <Transporter>
          <Enabled>false</Enabled>
          <CustomScript />
          <CustomScriptPath />
          <Organ>14</Organ>
          <TransporterID>ABCG2</TransporterID>
          <Location>Apical</Location>
          <Function>Efflux</Function>
          <SavedFunction>Efflux</SavedFunction>
          <ClKmVmaxSwitch>false</ClKmVmaxSwitch>
          <ISEFT>1</ISEFT>
          <ISEF_T_VariationType>0</ISEF_T_VariationType>
          <ISEF_T_VariationValue>0</ISEF_T_VariationValue>
          <ISEFT_RAFREFSwitch>false</ISEFT_RAFREFSwitch>
          <CL_Screen>0</CL_Screen>
          <CL_VariationType>0</CL_VariationType>
          <CL_VariationValue>0</CL_VariationValue>
          <Jmax_Screen>0</Jmax_Screen>
          <Jmax_VariationType>0</Jmax_VariationType>
          <Jmax_VariationValue>0</Jmax_VariationValue>
          <Km_Screen>1000000</Km_Screen>
          <Km_VariationType>0</Km_VariationType>
          <Km_VariationValue>0</Km_VariationValue>
          <CLint_fuinc>1</CLint_fuinc>
          <CLint_fuinc_VariationType>0</CLint_fuinc_VariationType>
          <CLint_fuinc_VariationValue>0</CLint_fuinc_VariationValue>
          <ScalingFactor>1</ScalingFactor>
          <ScalingFactor_VariationType>0</ScalingFactor_VariationType>
          <ScalingFactor_VariationValue>0</ScalingFactor_VariationValue>
          <A_Screen>1</A_Screen>
          <SystemEnabled>false</SystemEnabled>
          <System>0</System>
          <CLpd>0.1</CLpd>
          <KiEnabled>false</KiEnabled>
          <Ki>1000000</Ki>
          <Ki_VariationType>0</Ki_VariationType>
          <Ki_VariationValue>0</Ki_VariationValue>
          <KiFuinc>1</KiFuinc>
          <KiFuinc_VariationType>0</KiFuinc_VariationType>
          <KiFuinc_VariationValue>0</KiFuinc_VariationValue>
          <ExtraParams />
        </Transporter>
        <Transporter>
          <Enabled>false</Enabled>
          <CustomScript />
          <CustomScriptPath />
          <Organ>14</Organ>
          <TransporterID>EFFLUX_MATERNAL</TransporterID>
          <Location>Apical</Location>
          <Function>Efflux</Function>
          <SavedFunction>Efflux</SavedFunction>
          <ClKmVmaxSwitch>false</ClKmVmaxSwitch>
          <ISEFT>1</ISEFT>
          <ISEF_T_VariationType>0</ISEF_T_VariationType>
          <ISEF_T_VariationValue>0</ISEF_T_VariationValue>
          <ISEFT_RAFREFSwitch>false</ISEFT_RAFREFSwitch>
          <CL_Screen>0</CL_Screen>
          <CL_VariationType>0</CL_VariationType>
          <CL_VariationValue>0</CL_VariationValue>
          <Jmax_Screen>0</Jmax_Screen>
          <Jmax_VariationType>0</Jmax_VariationType>
          <Jmax_VariationValue>0</Jmax_VariationValue>
          <Km_Screen>1000000</Km_Screen>
          <Km_VariationType>0</Km_VariationType>
          <Km_VariationValue>0</Km_VariationValue>
          <CLint_fuinc>1</CLint_fuinc>
          <CLint_fuinc_VariationType>0</CLint_fuinc_VariationType>
          <CLint_fuinc_VariationValue>0</CLint_fuinc_VariationValue>
          <ScalingFactor>1</ScalingFactor>
          <ScalingFactor_VariationType>0</ScalingFactor_VariationType>
          <ScalingFactor_VariationValue>0</ScalingFactor_VariationValue>
          <A_Screen>1</A_Screen>
          <SystemEnabled>false</SystemEnabled>
          <System>0</System>
          <CLpd>0.1</CLpd>
          <KiEnabled>false</KiEnabled>
          <Ki>1000000</Ki>
          <Ki_VariationType>0</Ki_VariationType>
          <Ki_VariationValue>0</Ki_VariationValue>
          <KiFuinc>1</KiFuinc>
          <KiFuinc_VariationType>0</KiFuinc_VariationType>
          <KiFuinc_VariationValue>0</KiFuinc_VariationValue>
          <ExtraParams />
        </Transporter>
        <Transporter>
          <Enabled>false</Enabled>
          <CustomScript />
          <CustomScriptPath />
          <Organ>14</Organ>
          <TransporterID>UPTAKE_MATERNAL</TransporterID>
          <Location>Apical</Location>
          <Function>Uptake</Function>
          <SavedFunction>Uptake</SavedFunction>
          <ClKmVmaxSwitch>false</ClKmVmaxSwitch>
          <ISEFT>1</ISEFT>
          <ISEF_T_VariationType>0</ISEF_T_VariationType>
          <ISEF_T_VariationValue>0</ISEF_T_VariationValue>
          <ISEFT_RAFREFSwitch>false</ISEFT_RAFREFSwitch>
          <CL_Screen>0</CL_Screen>
          <CL_VariationType>0</CL_VariationType>
          <CL_VariationValue>0</CL_VariationValue>
          <Jmax_Screen>0</Jmax_Screen>
          <Jmax_VariationType>0</Jmax_VariationType>
          <Jmax_VariationValue>0</Jmax_VariationValue>
          <Km_Screen>1000000</Km_Screen>
          <Km_VariationType>0</Km_VariationType>
          <Km_VariationValue>0</Km_VariationValue>
          <CLint_fuinc>1</CLint_fuinc>
          <CLint_fuinc_VariationType>0</CLint_fuinc_VariationType>
          <CLint_fuinc_VariationValue>0</CLint_fuinc_VariationValue>
          <ScalingFactor>1</ScalingFactor>
          <ScalingFactor_VariationType>0</ScalingFactor_VariationType>
          <ScalingFactor_VariationValue>0</ScalingFactor_VariationValue>
          <A_Screen>1</A_Screen>
          <SystemEnabled>false</SystemEnabled>
          <System>0</System>
          <CLpd>0.1</CLpd>
          <KiEnabled>false</KiEnabled>
          <Ki>1000000</Ki>
          <Ki_VariationType>0</Ki_VariationType>
          <Ki_VariationValue>0</Ki_VariationValue>
          <KiFuinc>1</KiFuinc>
          <KiFuinc_VariationType>0</KiFuinc_VariationType>
          <KiFuinc_VariationValue>0</KiFuinc_VariationValue>
          <ExtraParams />
        </Transporter>
        <Transporter>
          <Enabled>false</Enabled>
          <CustomScript />
          <CustomScriptPath />
          <Organ>14</Organ>
          <TransporterID>EFFLUX1_FETAL</TransporterID>
          <Location>Apical</Location>
          <Function>Efflux</Function>
          <SavedFunction>Efflux</SavedFunction>
          <ClKmVmaxSwitch>false</ClKmVmaxSwitch>
          <ISEFT>1</ISEFT>
          <ISEF_T_VariationType>0</ISEF_T_VariationType>
          <ISEF_T_VariationValue>0</ISEF_T_VariationValue>
          <ISEFT_RAFREFSwitch>false</ISEFT_RAFREFSwitch>
          <CL_Screen>0</CL_Screen>
          <CL_VariationType>0</CL_VariationType>
          <CL_VariationValue>0</CL_VariationValue>
          <Jmax_Screen>0</Jmax_Screen>
          <Jmax_VariationType>0</Jmax_VariationType>
          <Jmax_VariationValue>0</Jmax_VariationValue>
          <Km_Screen>1000000</Km_Screen>
          <Km_VariationType>0</Km_VariationType>
          <Km_VariationValue>0</Km_VariationValue>
          <CLint_fuinc>1</CLint_fuinc>
          <CLint_fuinc_VariationType>0</CLint_fuinc_VariationType>
          <CLint_fuinc_VariationValue>0</CLint_fuinc_VariationValue>
          <ScalingFactor>1</ScalingFactor>
          <ScalingFactor_VariationType>0</ScalingFactor_VariationType>
          <ScalingFactor_VariationValue>0</ScalingFactor_VariationValue>
          <A_Screen>1</A_Screen>
          <SystemEnabled>false</SystemEnabled>
          <System>0</System>
          <CLpd>0.1</CLpd>
          <KiEnabled>false</KiEnabled>
          <Ki>1000000</Ki>
          <Ki_VariationType>0</Ki_VariationType>
          <Ki_VariationValue>0</Ki_VariationValue>
          <KiFuinc>1</KiFuinc>
          <KiFuinc_VariationType>0</KiFuinc_VariationType>
          <KiFuinc_VariationValue>0</KiFuinc_VariationValue>
          <ExtraParams />
        </Transporter>
        <Transporter>
          <Enabled>false</Enabled>
          <CustomScript />
          <CustomScriptPath />
          <Organ>14</Organ>
          <TransporterID>EFFLUX2_FETAL</TransporterID>
          <Location>Apical</Location>
          <Function>Efflux</Function>
          <SavedFunction>Efflux</SavedFunction>
          <ClKmVmaxSwitch>false</ClKmVmaxSwitch>
          <ISEFT>1</ISEFT>
          <ISEF_T_VariationType>0</ISEF_T_VariationType>
          <ISEF_T_VariationValue>0</ISEF_T_VariationValue>
          <ISEFT_RAFREFSwitch>false</ISEFT_RAFREFSwitch>
          <CL_Screen>0</CL_Screen>
          <CL_VariationType>0</CL_VariationType>
          <CL_VariationValue>0</CL_VariationValue>
          <Jmax_Screen>0</Jmax_Screen>
          <Jmax_VariationType>0</Jmax_VariationType>
          <Jmax_VariationValue>0</Jmax_VariationValue>
          <Km_Screen>1000000</Km_Screen>
          <Km_VariationType>0</Km_VariationType>
          <Km_VariationValue>0</Km_VariationValue>
          <CLint_fuinc>1</CLint_fuinc>
          <CLint_fuinc_VariationType>0</CLint_fuinc_VariationType>
          <CLint_fuinc_VariationValue>0</CLint_fuinc_VariationValue>
          <ScalingFactor>1</ScalingFactor>
          <ScalingFactor_VariationType>0</ScalingFactor_VariationType>
          <ScalingFactor_VariationValue>0</ScalingFactor_VariationValue>
          <A_Screen>1</A_Screen>
          <SystemEnabled>false</SystemEnabled>
          <System>0</System>
          <CLpd>0.1</CLpd>
          <KiEnabled>false</KiEnabled>
          <Ki>1000000</Ki>
          <Ki_VariationType>0</Ki_VariationType>
          <Ki_VariationValue>0</Ki_VariationValue>
          <KiFuinc>1</KiFuinc>
          <KiFuinc_VariationType>0</KiFuinc_VariationType>
          <KiFuinc_VariationValue>0</KiFuinc_VariationValue>
          <ExtraParams />
        </Transporter>
        <Transporter>
          <Enabled>false</Enabled>
          <CustomScript />
          <CustomScriptPath />
          <Organ>14</Organ>
          <TransporterID>UPTAKE1_FETAL</TransporterID>
          <Location>Apical</Location>
          <Function>Uptake</Function>
          <SavedFunction>Uptake</SavedFunction>
          <ClKmVmaxSwitch>false</ClKmVmaxSwitch>
          <ISEFT>1</ISEFT>
          <ISEF_T_VariationType>0</ISEF_T_VariationType>
          <ISEF_T_VariationValue>0</ISEF_T_VariationValue>
          <ISEFT_RAFREFSwitch>false</ISEFT_RAFREFSwitch>
          <CL_Screen>0</CL_Screen>
          <CL_VariationType>0</CL_VariationType>
          <CL_VariationValue>0</CL_VariationValue>
          <Jmax_Screen>0</Jmax_Screen>
          <Jmax_VariationType>0</Jmax_VariationType>
          <Jmax_VariationValue>0</Jmax_VariationValue>
          <Km_Screen>1000000</Km_Screen>
          <Km_VariationType>0</Km_VariationType>
          <Km_VariationValue>0</Km_VariationValue>
          <CLint_fuinc>1</CLint_fuinc>
          <CLint_fuinc_VariationType>0</CLint_fuinc_VariationType>
          <CLint_fuinc_VariationValue>0</CLint_fuinc_VariationValue>
          <ScalingFactor>1</ScalingFactor>
          <ScalingFactor_VariationType>0</ScalingFactor_VariationType>
          <ScalingFactor_VariationValue>0</ScalingFactor_VariationValue>
          <A_Screen>1</A_Screen>
          <SystemEnabled>false</SystemEnabled>
          <System>0</System>
          <CLpd>0.1</CLpd>
          <KiEnabled>false</KiEnabled>
          <Ki>1000000</Ki>
          <Ki_VariationType>0</Ki_VariationType>
          <Ki_VariationValue>0</Ki_VariationValue>
          <KiFuinc>1</KiFuinc>
          <KiFuinc_VariationType>0</KiFuinc_VariationType>
          <KiFuinc_VariationValue>0</KiFuinc_VariationValue>
          <ExtraParams />
        </Transporter>
        <Transporter>
          <Enabled>false</Enabled>
          <CustomScript />
          <CustomScriptPath />
          <Organ>14</Organ>
          <TransporterID>UPTAKE2_FETAL</TransporterID>
          <Location>Apical</Location>
          <Function>Uptake</Function>
          <SavedFunction>Uptake</SavedFunction>
          <ClKmVmaxSwitch>false</ClKmVmaxSwitch>
          <ISEFT>1</ISEFT>
          <ISEF_T_VariationType>0</ISEF_T_VariationType>
          <ISEF_T_VariationValue>0</ISEF_T_VariationValue>
          <ISEFT_RAFREFSwitch>false</ISEFT_RAFREFSwitch>
          <CL_Screen>0</CL_Screen>
          <CL_VariationType>0</CL_VariationType>
          <CL_VariationValue>0</CL_VariationValue>
          <Jmax_Screen>0</Jmax_Screen>
          <Jmax_VariationType>0</Jmax_VariationType>
          <Jmax_VariationValue>0</Jmax_VariationValue>
          <Km_Screen>1000000</Km_Screen>
          <Km_VariationType>0</Km_VariationType>
          <Km_VariationValue>0</Km_VariationValue>
          <CLint_fuinc>1</CLint_fuinc>
          <CLint_fuinc_VariationType>0</CLint_fuinc_VariationType>
          <CLint_fuinc_VariationValue>0</CLint_fuinc_VariationValue>
          <ScalingFactor>1</ScalingFactor>
          <ScalingFactor_VariationType>0</ScalingFactor_VariationType>
          <ScalingFactor_VariationValue>0</ScalingFactor_VariationValue>
          <A_Screen>1</A_Screen>
          <SystemEnabled>false</SystemEnabled>
          <System>0</System>
          <CLpd>0.1</CLpd>
          <KiEnabled>false</KiEnabled>
          <Ki>1000000</Ki>
          <Ki_VariationType>0</Ki_VariationType>
          <Ki_VariationValue>0</Ki_VariationValue>
          <KiFuinc>1</KiFuinc>
          <KiFuinc_VariationType>0</KiFuinc_VariationType>
          <KiFuinc_VariationValue>0</KiFuinc_VariationValue>
          <ExtraParams />
        </Transporter>
      </PlacentaTransporterSet>
      <HeartEpicardialTransporterSet>
        <Transporter>
          <Enabled>false</Enabled>
          <CustomScript />
          <CustomScriptPath />
          <Organ>23</Organ>
          <TransporterID>EFFLUX_HEART</TransporterID>
          <Location>Basolateral</Location>
          <Function>Efflux</Function>
          <SavedFunction>Efflux</SavedFunction>
          <ClKmVmaxSwitch>false</ClKmVmaxSwitch>
          <ISEFT>1</ISEFT>
          <ISEF_T_VariationType>0</ISEF_T_VariationType>
          <ISEF_T_VariationValue>0</ISEF_T_VariationValue>
          <ISEFT_RAFREFSwitch>false</ISEFT_RAFREFSwitch>
          <CL_Screen>0</CL_Screen>
          <CL_VariationType>0</CL_VariationType>
          <CL_VariationValue>0</CL_VariationValue>
          <Jmax_Screen>0</Jmax_Screen>
          <Jmax_VariationType>0</Jmax_VariationType>
          <Jmax_VariationValue>0</Jmax_VariationValue>
          <Km_Screen>1000000</Km_Screen>
          <Km_VariationType>0</Km_VariationType>
          <Km_VariationValue>0</Km_VariationValue>
          <CLint_fuinc>1</CLint_fuinc>
          <CLint_fuinc_VariationType>0</CLint_fuinc_VariationType>
          <CLint_fuinc_VariationValue>0</CLint_fuinc_VariationValue>
          <ScalingFactor>1</ScalingFactor>
          <ScalingFactor_VariationType>0</ScalingFactor_VariationType>
          <ScalingFactor_VariationValue>0</ScalingFactor_VariationValue>
          <A_Screen>1</A_Screen>
          <SystemEnabled>false</SystemEnabled>
          <System>0</System>
          <CLpd>0.1</CLpd>
          <KiEnabled>false</KiEnabled>
          <Ki>1000000</Ki>
          <Ki_VariationType>0</Ki_VariationType>
          <Ki_VariationValue>0</Ki_VariationValue>
          <KiFuinc>1</KiFuinc>
          <KiFuinc_VariationType>0</KiFuinc_VariationType>
          <KiFuinc_VariationValue>0</KiFuinc_VariationValue>
          <ExtraParams />
        </Transporter>
        <Transporter>
          <Enabled>false</Enabled>
          <CustomScript />
          <CustomScriptPath />
          <Organ>23</Organ>
          <TransporterID>INFLUX_HEART</TransporterID>
          <Location>Basolateral</Location>
          <Function>Uptake</Function>
          <SavedFunction>Uptake</SavedFunction>
          <ClKmVmaxSwitch>false</ClKmVmaxSwitch>
          <ISEFT>1</ISEFT>
          <ISEF_T_VariationType>0</ISEF_T_VariationType>
          <ISEF_T_VariationValue>0</ISEF_T_VariationValue>
          <ISEFT_RAFREFSwitch>false</ISEFT_RAFREFSwitch>
          <CL_Screen>0</CL_Screen>
          <CL_VariationType>0</CL_VariationType>
          <CL_VariationValue>0</CL_VariationValue>
          <Jmax_Screen>0</Jmax_Screen>
          <Jmax_VariationType>0</Jmax_VariationType>
          <Jmax_VariationValue>0</Jmax_VariationValue>
          <Km_Screen>1000000</Km_Screen>
          <Km_VariationType>0</Km_VariationType>
          <Km_VariationValue>0</Km_VariationValue>
          <CLint_fuinc>1</CLint_fuinc>
          <CLint_fuinc_VariationType>0</CLint_fuinc_VariationType>
          <CLint_fuinc_VariationValue>0</CLint_fuinc_VariationValue>
          <ScalingFactor>1</ScalingFactor>
          <ScalingFactor_VariationType>0</ScalingFactor_VariationType>
          <ScalingFactor_VariationValue>0</ScalingFactor_VariationValue>
          <A_Screen>1</A_Screen>
          <SystemEnabled>false</SystemEnabled>
          <System>0</System>
          <CLpd>0.1</CLpd>
          <KiEnabled>false</KiEnabled>
          <Ki>1000000</Ki>
          <Ki_VariationType>0</Ki_VariationType>
          <Ki_VariationValue>0</Ki_VariationValue>
          <KiFuinc>1</KiFuinc>
          <KiFuinc_VariationType>0</KiFuinc_VariationType>
          <KiFuinc_VariationValue>0</KiFuinc_VariationValue>
          <ExtraParams />
        </Transporter>
      </HeartEpicardialTransporterSet>
      <HeartMidmyocardialTransporterSet>
        <Transporter>
          <Enabled>false</Enabled>
          <CustomScript />
          <CustomScriptPath />
          <Organ>24</Organ>
          <TransporterID>EFFLUX_HEART</TransporterID>
          <Location>Basolateral</Location>
          <Function>Efflux</Function>
          <SavedFunction>Efflux</SavedFunction>
          <ClKmVmaxSwitch>false</ClKmVmaxSwitch>
          <ISEFT>1</ISEFT>
          <ISEF_T_VariationType>0</ISEF_T_VariationType>
          <ISEF_T_VariationValue>0</ISEF_T_VariationValue>
          <ISEFT_RAFREFSwitch>false</ISEFT_RAFREFSwitch>
          <CL_Screen>0</CL_Screen>
          <CL_VariationType>0</CL_VariationType>
          <CL_VariationValue>0</CL_VariationValue>
          <Jmax_Screen>0</Jmax_Screen>
          <Jmax_VariationType>0</Jmax_VariationType>
          <Jmax_VariationValue>0</Jmax_VariationValue>
          <Km_Screen>1000000</Km_Screen>
          <Km_VariationType>0</Km_VariationType>
          <Km_VariationValue>0</Km_VariationValue>
          <CLint_fuinc>1</CLint_fuinc>
          <CLint_fuinc_VariationType>0</CLint_fuinc_VariationType>
          <CLint_fuinc_VariationValue>0</CLint_fuinc_VariationValue>
          <ScalingFactor>1</ScalingFactor>
          <ScalingFactor_VariationType>0</ScalingFactor_VariationType>
          <ScalingFactor_VariationValue>0</ScalingFactor_VariationValue>
          <A_Screen>1</A_Screen>
          <SystemEnabled>false</SystemEnabled>
          <System>0</System>
          <CLpd>0.1</CLpd>
          <KiEnabled>false</KiEnabled>
          <Ki>1000000</Ki>
          <Ki_VariationType>0</Ki_VariationType>
          <Ki_VariationValue>0</Ki_VariationValue>
          <KiFuinc>1</KiFuinc>
          <KiFuinc_VariationType>0</KiFuinc_VariationType>
          <KiFuinc_VariationValue>0</KiFuinc_VariationValue>
          <ExtraParams />
        </Transporter>
        <Transporter>
          <Enabled>false</Enabled>
          <CustomScript />
          <CustomScriptPath />
          <Organ>24</Organ>
          <TransporterID>INFLUX_HEART</TransporterID>
          <Location>Basolateral</Location>
          <Function>Uptake</Function>
          <SavedFunction>Uptake</SavedFunction>
          <ClKmVmaxSwitch>false</ClKmVmaxSwitch>
          <ISEFT>1</ISEFT>
          <ISEF_T_VariationType>0</ISEF_T_VariationType>
          <ISEF_T_VariationValue>0</ISEF_T_VariationValue>
          <ISEFT_RAFREFSwitch>false</ISEFT_RAFREFSwitch>
          <CL_Screen>0</CL_Screen>
          <CL_VariationType>0</CL_VariationType>
          <CL_VariationValue>0</CL_VariationValue>
          <Jmax_Screen>0</Jmax_Screen>
          <Jmax_VariationType>0</Jmax_VariationType>
          <Jmax_VariationValue>0</Jmax_VariationValue>
          <Km_Screen>1000000</Km_Screen>
          <Km_VariationType>0</Km_VariationType>
          <Km_VariationValue>0</Km_VariationValue>
          <CLint_fuinc>1</CLint_fuinc>
          <CLint_fuinc_VariationType>0</CLint_fuinc_VariationType>
          <CLint_fuinc_VariationValue>0</CLint_fuinc_VariationValue>
          <ScalingFactor>1</ScalingFactor>
          <ScalingFactor_VariationType>0</ScalingFactor_VariationType>
          <ScalingFactor_VariationValue>0</ScalingFactor_VariationValue>
          <A_Screen>1</A_Screen>
          <SystemEnabled>false</SystemEnabled>
          <System>0</System>
          <CLpd>0.1</CLpd>
          <KiEnabled>false</KiEnabled>
          <Ki>1000000</Ki>
          <Ki_VariationType>0</Ki_VariationType>
          <Ki_VariationValue>0</Ki_VariationValue>
          <KiFuinc>1</KiFuinc>
          <KiFuinc_VariationType>0</KiFuinc_VariationType>
          <KiFuinc_VariationValue>0</KiFuinc_VariationValue>
          <ExtraParams />
        </Transporter>
      </HeartMidmyocardialTransporterSet>
      <HeartEndocardialTransporterSet>
        <Transporter>
          <Enabled>false</Enabled>
          <CustomScript />
          <CustomScriptPath />
          <Organ>25</Organ>
          <TransporterID>EFFLUX_HEART</TransporterID>
          <Location>Basolateral</Location>
          <Function>Efflux</Function>
          <SavedFunction>Efflux</SavedFunction>
          <ClKmVmaxSwitch>false</ClKmVmaxSwitch>
          <ISEFT>1</ISEFT>
          <ISEF_T_VariationType>0</ISEF_T_VariationType>
          <ISEF_T_VariationValue>0</ISEF_T_VariationValue>
          <ISEFT_RAFREFSwitch>false</ISEFT_RAFREFSwitch>
          <CL_Screen>0</CL_Screen>
          <CL_VariationType>0</CL_VariationType>
          <CL_VariationValue>0</CL_VariationValue>
          <Jmax_Screen>0</Jmax_Screen>
          <Jmax_VariationType>0</Jmax_VariationType>
          <Jmax_VariationValue>0</Jmax_VariationValue>
          <Km_Screen>1000000</Km_Screen>
          <Km_VariationType>0</Km_VariationType>
          <Km_VariationValue>0</Km_VariationValue>
          <CLint_fuinc>1</CLint_fuinc>
          <CLint_fuinc_VariationType>0</CLint_fuinc_VariationType>
          <CLint_fuinc_VariationValue>0</CLint_fuinc_VariationValue>
          <ScalingFactor>1</ScalingFactor>
          <ScalingFactor_VariationType>0</ScalingFactor_VariationType>
          <ScalingFactor_VariationValue>0</ScalingFactor_VariationValue>
          <A_Screen>1</A_Screen>
          <SystemEnabled>false</SystemEnabled>
          <System>0</System>
          <CLpd>0.1</CLpd>
          <KiEnabled>false</KiEnabled>
          <Ki>1000000</Ki>
          <Ki_VariationType>0</Ki_VariationType>
          <Ki_VariationValue>0</Ki_VariationValue>
          <KiFuinc>1</KiFuinc>
          <KiFuinc_VariationType>0</KiFuinc_VariationType>
          <KiFuinc_VariationValue>0</KiFuinc_VariationValue>
          <ExtraParams />
        </Transporter>
        <Transporter>
          <Enabled>false</Enabled>
          <CustomScript />
          <CustomScriptPath />
          <Organ>25</Organ>
          <TransporterID>INFLUX_HEART</TransporterID>
          <Location>Basolateral</Location>
          <Function>Uptake</Function>
          <SavedFunction>Uptake</SavedFunction>
          <ClKmVmaxSwitch>false</ClKmVmaxSwitch>
          <ISEFT>1</ISEFT>
          <ISEF_T_VariationType>0</ISEF_T_VariationType>
          <ISEF_T_VariationValue>0</ISEF_T_VariationValue>
          <ISEFT_RAFREFSwitch>false</ISEFT_RAFREFSwitch>
          <CL_Screen>0</CL_Screen>
          <CL_VariationType>0</CL_VariationType>
          <CL_VariationValue>0</CL_VariationValue>
          <Jmax_Screen>0</Jmax_Screen>
          <Jmax_VariationType>0</Jmax_VariationType>
          <Jmax_VariationValue>0</Jmax_VariationValue>
          <Km_Screen>1000000</Km_Screen>
          <Km_VariationType>0</Km_VariationType>
          <Km_VariationValue>0</Km_VariationValue>
          <CLint_fuinc>1</CLint_fuinc>
          <CLint_fuinc_VariationType>0</CLint_fuinc_VariationType>
          <CLint_fuinc_VariationValue>0</CLint_fuinc_VariationValue>
          <ScalingFactor>1</ScalingFactor>
          <ScalingFactor_VariationType>0</ScalingFactor_VariationType>
          <ScalingFactor_VariationValue>0</ScalingFactor_VariationValue>
          <A_Screen>1</A_Screen>
          <SystemEnabled>false</SystemEnabled>
          <System>0</System>
          <CLpd>0.1</CLpd>
          <KiEnabled>false</KiEnabled>
          <Ki>1000000</Ki>
          <Ki_VariationType>0</Ki_VariationType>
          <Ki_VariationValue>0</Ki_VariationValue>
          <KiFuinc>1</KiFuinc>
          <KiFuinc_VariationType>0</KiFuinc_VariationType>
          <KiFuinc_VariationValue>0</KiFuinc_VariationValue>
          <ExtraParams />
        </Transporter>
      </HeartEndocardialTransporterSet>
      <CYPRoutes>
        <MetRoute>
          <Enabled>true</Enabled>
          <Sub>false</Sub>
          <Metabolite1>false</Metabolite1>
          <Metabolite2>false</Metabolite2>
          <Pathway>0</Pathway>
          <Enzyme>10</Enzyme>
          <CLint>19</CLint>
          <CLintKmVmaxSwitch>true</CLintKmVmaxSwitch>
          <Vmax>0</Vmax>
          <Km>1000000</Km>
          <Fumic>0.957</Fumic>
          <ISEFSwitch>false</ISEFSwitch>
          <rSystem>8</rSystem>
          <ISEF>1</ISEF>
          <AlphaBetaSwitch>false</AlphaBetaSwitch>
          <Alpha>1</Alpha>
          <Beta>1</Beta>
          <RouteType>CYP</RouteType>
          <LiverScalar>1</LiverScalar>
          <GutScalar>1</GutScalar>
          <KidneyScalar>1</KidneyScalar>
          <LiverScalar_Est>1</LiverScalar_Est>
          <GutScalar_Est>1</GutScalar_Est>
          <KidneyScalar_Est>1</KidneyScalar_Est>
          <PlasmaHL>0</PlasmaHL>
          <Genotype>0</Genotype>
          <CLint_VariationType>0</CLint_VariationType>
          <CLint_VariationValue>0</CLint_VariationValue>
          <Vmax_VariationType>0</Vmax_VariationType>
          <Vmax_VariationValue>0</Vmax_VariationValue>
          <Km_VariationType>0</Km_VariationType>
          <Km_VariationValue>0</Km_VariationValue>
          <Fumic_VariationType>0</Fumic_VariationType>
          <Fumic_VariationValue>0</Fumic_VariationValue>
          <ReferenceSegment>COMPARTMENT_COLON</ReferenceSegment>
          <Int_ReferenceSegment>8</Int_ReferenceSegment>
        </MetRoute>
      </CYPRoutes>
      <CYPAllelicRoutes />
      <FMORoutes />
      <UGTRoutes />
      <EnzCytRoutes />
      <EsteraseRoutes>
        <MetRoute>
          <Enabled>false</Enabled>
          <Sub>false</Sub>
          <Metabolite1>false</Metabolite1>
          <Metabolite2>false</Metabolite2>
          <Pathway>0</Pathway>
          <Enzyme>3</Enzyme>
          <CLint>0</CLint>
          <CLintKmVmaxSwitch>false</CLintKmVmaxSwitch>
          <Vmax>0</Vmax>
          <Km>1000000</Km>
          <Fumic>1</Fumic>
          <ISEFSwitch>false</ISEFSwitch>
          <rSystem>8</rSystem>
          <ISEF>1</ISEF>
          <AlphaBetaSwitch>false</AlphaBetaSwitch>
          <Alpha>1</Alpha>
          <Beta>1</Beta>
          <RouteType>Esterase</RouteType>
          <LiverScalar>1</LiverScalar>
          <GutScalar>1</GutScalar>
          <KidneyScalar>1</KidneyScalar>
          <LiverScalar_Est>1</LiverScalar_Est>
          <GutScalar_Est>1</GutScalar_Est>
          <KidneyScalar_Est>1</KidneyScalar_Est>
          <PlasmaHL>1000000</PlasmaHL>
          <Genotype>0</Genotype>
          <CLint_VariationType>0</CLint_VariationType>
          <CLint_VariationValue>0</CLint_VariationValue>
          <Vmax_VariationType>0</Vmax_VariationType>
          <Vmax_VariationValue>0</Vmax_VariationValue>
          <Km_VariationType>0</Km_VariationType>
          <Km_VariationValue>0</Km_VariationValue>
          <Fumic_VariationType>0</Fumic_VariationType>
          <Fumic_VariationValue>0</Fumic_VariationValue>
          <ReferenceSegment>COMPARTMENT_COLON</ReferenceSegment>
          <Int_ReferenceSegment>8</Int_ReferenceSegment>
        </MetRoute>
      </EsteraseRoutes>
      <GutLumenRoutes>
        <MetRoute>
          <Enabled>false</Enabled>
          <Sub>false</Sub>
          <Metabolite1>false</Metabolite1>
          <Metabolite2>false</Metabolite2>
          <Pathway>0</Pathway>
          <Enzyme>51</Enzyme>
          <CLint>0</CLint>
          <CLintKmVmaxSwitch>false</CLintKmVmaxSwitch>
          <Vmax>0</Vmax>
          <Km>1000000</Km>
          <Fumic>1</Fumic>
          <ISEFSwitch>false</ISEFSwitch>
          <rSystem>8</rSystem>
          <ISEF>1</ISEF>
          <AlphaBetaSwitch>false</AlphaBetaSwitch>
          <Alpha>1</Alpha>
          <Beta>1</Beta>
          <RouteType>GutLumen</RouteType>
          <LiverScalar>1</LiverScalar>
          <GutScalar>1</GutScalar>
          <KidneyScalar>1</KidneyScalar>
          <LiverScalar_Est>1</LiverScalar_Est>
          <GutScalar_Est>1</GutScalar_Est>
          <KidneyScalar_Est>1</KidneyScalar_Est>
          <PlasmaHL>0</PlasmaHL>
          <Genotype>0</Genotype>
          <CLint_VariationType>0</CLint_VariationType>
          <CLint_VariationValue>0</CLint_VariationValue>
          <Vmax_VariationType>0</Vmax_VariationType>
          <Vmax_VariationValue>0</Vmax_VariationValue>
          <Km_VariationType>0</Km_VariationType>
          <Km_VariationValue>0</Km_VariationValue>
          <Fumic_VariationType>0</Fumic_VariationType>
          <Fumic_VariationValue>0</Fumic_VariationValue>
          <ReferenceSegment>COMPARTMENT_COLON</ReferenceSegment>
          <Int_ReferenceSegment>8</Int_ReferenceSegment>
        </MetRoute>
      </GutLumenRoutes>
      <CYPInteractionRoutes>
        <InteractionRoute>
          <Enzyme>0</Enzyme>
          <KiSwitch>false</KiSwitch>
          <Ki>1</Ki>
          <Fumic>1</Fumic>
          <KappSwitch>false</KappSwitch>
          <Kapp>1000000</Kapp>
          <Kinact>0</Kinact>
          <Kapp_fumic>1</Kapp_fumic>
          <IndSlopeSwitch>false</IndSlopeSwitch>
          <IndSlope>0</IndSlope>
          <IndSlopeCV>30</IndSlopeCV>
          <IndMax>1</IndMax>
          <IndMaxCV>30</IndMaxCV>
          <IndC50Switch>false</IndC50Switch>
          <IndC50>1000000</IndC50>
          <IndC50CV>30</IndC50CV>
          <IndC50_fuinc>1</IndC50_fuinc>
          <Y>1</Y>
          <Ki_VariationType>0</Ki_VariationType>
          <Ki_VariationValue>0</Ki_VariationValue>
          <Fumic_VariationType>0</Fumic_VariationType>
          <Fumic_VariationValue>0</Fumic_VariationValue>
          <IndC50_fuinc_VariationType>0</IndC50_fuinc_VariationType>
          <IndC50_fuinc_VariationValue>0</IndC50_fuinc_VariationValue>
          <Kapp_VariationType>0</Kapp_VariationType>
          <Kapp_VariationValue>0</Kapp_VariationValue>
          <Kapp_fumic_VariationType>0</Kapp_fumic_VariationType>
          <Kapp_fumic_VariationValue>0</Kapp_fumic_VariationValue>
          <Kinact_VariationType>0</Kinact_VariationType>
          <Kinact_VariationValue>0</Kinact_VariationValue>
        </InteractionRoute>
        <InteractionRoute>
          <Enzyme>1</Enzyme>
          <KiSwitch>false</KiSwitch>
          <Ki>1</Ki>
          <Fumic>1</Fumic>
          <KappSwitch>false</KappSwitch>
          <Kapp>1000000</Kapp>
          <Kinact>0</Kinact>
          <Kapp_fumic>1</Kapp_fumic>
          <IndSlopeSwitch>false</IndSlopeSwitch>
          <IndSlope>0</IndSlope>
          <IndSlopeCV>30</IndSlopeCV>
          <IndMax>1</IndMax>
          <IndMaxCV>30</IndMaxCV>
          <IndC50Switch>false</IndC50Switch>
          <IndC50>1000000</IndC50>
          <IndC50CV>30</IndC50CV>
          <IndC50_fuinc>1</IndC50_fuinc>
          <Y>1</Y>
          <Ki_VariationType>0</Ki_VariationType>
          <Ki_VariationValue>0</Ki_VariationValue>
          <Fumic_VariationType>0</Fumic_VariationType>
          <Fumic_VariationValue>0</Fumic_VariationValue>
          <IndC50_fuinc_VariationType>0</IndC50_fuinc_VariationType>
          <IndC50_fuinc_VariationValue>0</IndC50_fuinc_VariationValue>
          <Kapp_VariationType>0</Kapp_VariationType>
          <Kapp_VariationValue>0</Kapp_VariationValue>
          <Kapp_fumic_VariationType>0</Kapp_fumic_VariationType>
          <Kapp_fumic_VariationValue>0</Kapp_fumic_VariationValue>
          <Kinact_VariationType>0</Kinact_VariationType>
          <Kinact_VariationValue>0</Kinact_VariationValue>
        </InteractionRoute>
        <InteractionRoute>
          <Enzyme>2</Enzyme>
          <KiSwitch>false</KiSwitch>
          <Ki>1</Ki>
          <Fumic>1</Fumic>
          <KappSwitch>false</KappSwitch>
          <Kapp>1000000</Kapp>
          <Kinact>0</Kinact>
          <Kapp_fumic>1</Kapp_fumic>
          <IndSlopeSwitch>false</IndSlopeSwitch>
          <IndSlope>0</IndSlope>
          <IndSlopeCV>30</IndSlopeCV>
          <IndMax>1</IndMax>
          <IndMaxCV>30</IndMaxCV>
          <IndC50Switch>false</IndC50Switch>
          <IndC50>1000000</IndC50>
          <IndC50CV>30</IndC50CV>
          <IndC50_fuinc>1</IndC50_fuinc>
          <Y>1</Y>
          <Ki_VariationType>0</Ki_VariationType>
          <Ki_VariationValue>0</Ki_VariationValue>
          <Fumic_VariationType>0</Fumic_VariationType>
          <Fumic_VariationValue>0</Fumic_VariationValue>
          <IndC50_fuinc_VariationType>0</IndC50_fuinc_VariationType>
          <IndC50_fuinc_VariationValue>0</IndC50_fuinc_VariationValue>
          <Kapp_VariationType>0</Kapp_VariationType>
          <Kapp_VariationValue>0</Kapp_VariationValue>
          <Kapp_fumic_VariationType>0</Kapp_fumic_VariationType>
          <Kapp_fumic_VariationValue>0</Kapp_fumic_VariationValue>
          <Kinact_VariationType>0</Kinact_VariationType>
          <Kinact_VariationValue>0</Kinact_VariationValue>
        </InteractionRoute>
        <InteractionRoute>
          <Enzyme>3</Enzyme>
          <KiSwitch>false</KiSwitch>
          <Ki>1</Ki>
          <Fumic>1</Fumic>
          <KappSwitch>false</KappSwitch>
          <Kapp>1000000</Kapp>
          <Kinact>0</Kinact>
          <Kapp_fumic>1</Kapp_fumic>
          <IndSlopeSwitch>false</IndSlopeSwitch>
          <IndSlope>0</IndSlope>
          <IndSlopeCV>30</IndSlopeCV>
          <IndMax>1</IndMax>
          <IndMaxCV>30</IndMaxCV>
          <IndC50Switch>false</IndC50Switch>
          <IndC50>1000000</IndC50>
          <IndC50CV>30</IndC50CV>
          <IndC50_fuinc>1</IndC50_fuinc>
          <Y>1</Y>
          <Ki_VariationType>0</Ki_VariationType>
          <Ki_VariationValue>0</Ki_VariationValue>
          <Fumic_VariationType>0</Fumic_VariationType>
          <Fumic_VariationValue>0</Fumic_VariationValue>
          <IndC50_fuinc_VariationType>0</IndC50_fuinc_VariationType>
          <IndC50_fuinc_VariationValue>0</IndC50_fuinc_VariationValue>
          <Kapp_VariationType>0</Kapp_VariationType>
          <Kapp_VariationValue>0</Kapp_VariationValue>
          <Kapp_fumic_VariationType>0</Kapp_fumic_VariationType>
          <Kapp_fumic_VariationValue>0</Kapp_fumic_VariationValue>
          <Kinact_VariationType>0</Kinact_VariationType>
          <Kinact_VariationValue>0</Kinact_VariationValue>
        </InteractionRoute>
        <InteractionRoute>
          <Enzyme>4</Enzyme>
          <KiSwitch>false</KiSwitch>
          <Ki>1</Ki>
          <Fumic>1</Fumic>
          <KappSwitch>false</KappSwitch>
          <Kapp>1000000</Kapp>
          <Kinact>0</Kinact>
          <Kapp_fumic>1</Kapp_fumic>
          <IndSlopeSwitch>false</IndSlopeSwitch>
          <IndSlope>0</IndSlope>
          <IndSlopeCV>30</IndSlopeCV>
          <IndMax>1</IndMax>
          <IndMaxCV>30</IndMaxCV>
          <IndC50Switch>false</IndC50Switch>
          <IndC50>1000000</IndC50>
          <IndC50CV>30</IndC50CV>
          <IndC50_fuinc>1</IndC50_fuinc>
          <Y>1</Y>
          <Ki_VariationType>0</Ki_VariationType>
          <Ki_VariationValue>0</Ki_VariationValue>
          <Fumic_VariationType>0</Fumic_VariationType>
          <Fumic_VariationValue>0</Fumic_VariationValue>
          <IndC50_fuinc_VariationType>0</IndC50_fuinc_VariationType>
          <IndC50_fuinc_VariationValue>0</IndC50_fuinc_VariationValue>
          <Kapp_VariationType>0</Kapp_VariationType>
          <Kapp_VariationValue>0</Kapp_VariationValue>
          <Kapp_fumic_VariationType>0</Kapp_fumic_VariationType>
          <Kapp_fumic_VariationValue>0</Kapp_fumic_VariationValue>
          <Kinact_VariationType>0</Kinact_VariationType>
          <Kinact_VariationValue>0</Kinact_VariationValue>
        </InteractionRoute>
        <InteractionRoute>
          <Enzyme>5</Enzyme>
          <KiSwitch>false</KiSwitch>
          <Ki>1</Ki>
          <Fumic>1</Fumic>
          <KappSwitch>false</KappSwitch>
          <Kapp>1000000</Kapp>
          <Kinact>0</Kinact>
          <Kapp_fumic>1</Kapp_fumic>
          <IndSlopeSwitch>false</IndSlopeSwitch>
          <IndSlope>0</IndSlope>
          <IndSlopeCV>30</IndSlopeCV>
          <IndMax>1</IndMax>
          <IndMaxCV>30</IndMaxCV>
          <IndC50Switch>false</IndC50Switch>
          <IndC50>1000000</IndC50>
          <IndC50CV>30</IndC50CV>
          <IndC50_fuinc>1</IndC50_fuinc>
          <Y>1</Y>
          <Ki_VariationType>0</Ki_VariationType>
          <Ki_VariationValue>0</Ki_VariationValue>
          <Fumic_VariationType>0</Fumic_VariationType>
          <Fumic_VariationValue>0</Fumic_VariationValue>
          <IndC50_fuinc_VariationType>0</IndC50_fuinc_VariationType>
          <IndC50_fuinc_VariationValue>0</IndC50_fuinc_VariationValue>
          <Kapp_VariationType>0</Kapp_VariationType>
          <Kapp_VariationValue>0</Kapp_VariationValue>
          <Kapp_fumic_VariationType>0</Kapp_fumic_VariationType>
          <Kapp_fumic_VariationValue>0</Kapp_fumic_VariationValue>
          <Kinact_VariationType>0</Kinact_VariationType>
          <Kinact_VariationValue>0</Kinact_VariationValue>
        </InteractionRoute>
        <InteractionRoute>
          <Enzyme>6</Enzyme>
          <KiSwitch>false</KiSwitch>
          <Ki>1</Ki>
          <Fumic>1</Fumic>
          <KappSwitch>false</KappSwitch>
          <Kapp>1000000</Kapp>
          <Kinact>0</Kinact>
          <Kapp_fumic>1</Kapp_fumic>
          <IndSlopeSwitch>false</IndSlopeSwitch>
          <IndSlope>0</IndSlope>
          <IndSlopeCV>30</IndSlopeCV>
          <IndMax>1</IndMax>
          <IndMaxCV>30</IndMaxCV>
          <IndC50Switch>false</IndC50Switch>
          <IndC50>1000000</IndC50>
          <IndC50CV>30</IndC50CV>
          <IndC50_fuinc>1</IndC50_fuinc>
          <Y>1</Y>
          <Ki_VariationType>0</Ki_VariationType>
          <Ki_VariationValue>0</Ki_VariationValue>
          <Fumic_VariationType>0</Fumic_VariationType>
          <Fumic_VariationValue>0</Fumic_VariationValue>
          <IndC50_fuinc_VariationType>0</IndC50_fuinc_VariationType>
          <IndC50_fuinc_VariationValue>0</IndC50_fuinc_VariationValue>
          <Kapp_VariationType>0</Kapp_VariationType>
          <Kapp_VariationValue>0</Kapp_VariationValue>
          <Kapp_fumic_VariationType>0</Kapp_fumic_VariationType>
          <Kapp_fumic_VariationValue>0</Kapp_fumic_VariationValue>
          <Kinact_VariationType>0</Kinact_VariationType>
          <Kinact_VariationValue>0</Kinact_VariationValue>
        </InteractionRoute>
        <InteractionRoute>
          <Enzyme>7</Enzyme>
          <KiSwitch>false</KiSwitch>
          <Ki>1</Ki>
          <Fumic>1</Fumic>
          <KappSwitch>false</KappSwitch>
          <Kapp>1000000</Kapp>
          <Kinact>0</Kinact>
          <Kapp_fumic>1</Kapp_fumic>
          <IndSlopeSwitch>false</IndSlopeSwitch>
          <IndSlope>0</IndSlope>
          <IndSlopeCV>30</IndSlopeCV>
          <IndMax>1</IndMax>
          <IndMaxCV>30</IndMaxCV>
          <IndC50Switch>false</IndC50Switch>
          <IndC50>1000000</IndC50>
          <IndC50CV>30</IndC50CV>
          <IndC50_fuinc>1</IndC50_fuinc>
          <Y>1</Y>
          <Ki_VariationType>0</Ki_VariationType>
          <Ki_VariationValue>0</Ki_VariationValue>
          <Fumic_VariationType>0</Fumic_VariationType>
          <Fumic_VariationValue>0</Fumic_VariationValue>
          <IndC50_fuinc_VariationType>0</IndC50_fuinc_VariationType>
          <IndC50_fuinc_VariationValue>0</IndC50_fuinc_VariationValue>
          <Kapp_VariationType>0</Kapp_VariationType>
          <Kapp_VariationValue>0</Kapp_VariationValue>
          <Kapp_fumic_VariationType>0</Kapp_fumic_VariationType>
          <Kapp_fumic_VariationValue>0</Kapp_fumic_VariationValue>
          <Kinact_VariationType>0</Kinact_VariationType>
          <Kinact_VariationValue>0</Kinact_VariationValue>
        </InteractionRoute>
        <InteractionRoute>
          <Enzyme>8</Enzyme>
          <KiSwitch>false</KiSwitch>
          <Ki>1</Ki>
          <Fumic>1</Fumic>
          <KappSwitch>false</KappSwitch>
          <Kapp>1000000</Kapp>
          <Kinact>0</Kinact>
          <Kapp_fumic>1</Kapp_fumic>
          <IndSlopeSwitch>false</IndSlopeSwitch>
          <IndSlope>0</IndSlope>
          <IndSlopeCV>30</IndSlopeCV>
          <IndMax>1</IndMax>
          <IndMaxCV>30</IndMaxCV>
          <IndC50Switch>false</IndC50Switch>
          <IndC50>1000000</IndC50>
          <IndC50CV>30</IndC50CV>
          <IndC50_fuinc>1</IndC50_fuinc>
          <Y>1</Y>
          <Ki_VariationType>0</Ki_VariationType>
          <Ki_VariationValue>0</Ki_VariationValue>
          <Fumic_VariationType>0</Fumic_VariationType>
          <Fumic_VariationValue>0</Fumic_VariationValue>
          <IndC50_fuinc_VariationType>0</IndC50_fuinc_VariationType>
          <IndC50_fuinc_VariationValue>0</IndC50_fuinc_VariationValue>
          <Kapp_VariationType>0</Kapp_VariationType>
          <Kapp_VariationValue>0</Kapp_VariationValue>
          <Kapp_fumic_VariationType>0</Kapp_fumic_VariationType>
          <Kapp_fumic_VariationValue>0</Kapp_fumic_VariationValue>
          <Kinact_VariationType>0</Kinact_VariationType>
          <Kinact_VariationValue>0</Kinact_VariationValue>
        </InteractionRoute>
        <InteractionRoute>
          <Enzyme>9</Enzyme>
          <KiSwitch>false</KiSwitch>
          <Ki>1</Ki>
          <Fumic>1</Fumic>
          <KappSwitch>false</KappSwitch>
          <Kapp>1000000</Kapp>
          <Kinact>0</Kinact>
          <Kapp_fumic>1</Kapp_fumic>
          <IndSlopeSwitch>false</IndSlopeSwitch>
          <IndSlope>0</IndSlope>
          <IndSlopeCV>30</IndSlopeCV>
          <IndMax>1</IndMax>
          <IndMaxCV>30</IndMaxCV>
          <IndC50Switch>false</IndC50Switch>
          <IndC50>1000000</IndC50>
          <IndC50CV>30</IndC50CV>
          <IndC50_fuinc>1</IndC50_fuinc>
          <Y>1</Y>
          <Ki_VariationType>0</Ki_VariationType>
          <Ki_VariationValue>0</Ki_VariationValue>
          <Fumic_VariationType>0</Fumic_VariationType>
          <Fumic_VariationValue>0</Fumic_VariationValue>
          <IndC50_fuinc_VariationType>0</IndC50_fuinc_VariationType>
          <IndC50_fuinc_VariationValue>0</IndC50_fuinc_VariationValue>
          <Kapp_VariationType>0</Kapp_VariationType>
          <Kapp_VariationValue>0</Kapp_VariationValue>
          <Kapp_fumic_VariationType>0</Kapp_fumic_VariationType>
          <Kapp_fumic_VariationValue>0</Kapp_fumic_VariationValue>
          <Kinact_VariationType>0</Kinact_VariationType>
          <Kinact_VariationValue>0</Kinact_VariationValue>
        </InteractionRoute>
        <InteractionRoute>
          <Enzyme>10</Enzyme>
          <KiSwitch>false</KiSwitch>
          <Ki>1</Ki>
          <Fumic>1</Fumic>
          <KappSwitch>false</KappSwitch>
          <Kapp>1000000</Kapp>
          <Kinact>0</Kinact>
          <Kapp_fumic>1</Kapp_fumic>
          <IndSlopeSwitch>false</IndSlopeSwitch>
          <IndSlope>0</IndSlope>
          <IndSlopeCV>30</IndSlopeCV>
          <IndMax>1</IndMax>
          <IndMaxCV>30</IndMaxCV>
          <IndC50Switch>false</IndC50Switch>
          <IndC50>1000000</IndC50>
          <IndC50CV>30</IndC50CV>
          <IndC50_fuinc>1</IndC50_fuinc>
          <Y>1</Y>
          <Ki_VariationType>0</Ki_VariationType>
          <Ki_VariationValue>0</Ki_VariationValue>
          <Fumic_VariationType>0</Fumic_VariationType>
          <Fumic_VariationValue>0</Fumic_VariationValue>
          <IndC50_fuinc_VariationType>0</IndC50_fuinc_VariationType>
          <IndC50_fuinc_VariationValue>0</IndC50_fuinc_VariationValue>
          <Kapp_VariationType>0</Kapp_VariationType>
          <Kapp_VariationValue>0</Kapp_VariationValue>
          <Kapp_fumic_VariationType>0</Kapp_fumic_VariationType>
          <Kapp_fumic_VariationValue>0</Kapp_fumic_VariationValue>
          <Kinact_VariationType>0</Kinact_VariationType>
          <Kinact_VariationValue>0</Kinact_VariationValue>
        </InteractionRoute>
        <InteractionRoute>
          <Enzyme>11</Enzyme>
          <KiSwitch>false</KiSwitch>
          <Ki>1</Ki>
          <Fumic>1</Fumic>
          <KappSwitch>false</KappSwitch>
          <Kapp>1000000</Kapp>
          <Kinact>0</Kinact>
          <Kapp_fumic>1</Kapp_fumic>
          <IndSlopeSwitch>false</IndSlopeSwitch>
          <IndSlope>0</IndSlope>
          <IndSlopeCV>30</IndSlopeCV>
          <IndMax>1</IndMax>
          <IndMaxCV>30</IndMaxCV>
          <IndC50Switch>false</IndC50Switch>
          <IndC50>1000000</IndC50>
          <IndC50CV>30</IndC50CV>
          <IndC50_fuinc>1</IndC50_fuinc>
          <Y>1</Y>
          <Ki_VariationType>0</Ki_VariationType>
          <Ki_VariationValue>0</Ki_VariationValue>
          <Fumic_VariationType>0</Fumic_VariationType>
          <Fumic_VariationValue>0</Fumic_VariationValue>
          <IndC50_fuinc_VariationType>0</IndC50_fuinc_VariationType>
          <IndC50_fuinc_VariationValue>0</IndC50_fuinc_VariationValue>
          <Kapp_VariationType>0</Kapp_VariationType>
          <Kapp_VariationValue>0</Kapp_VariationValue>
          <Kapp_fumic_VariationType>0</Kapp_fumic_VariationType>
          <Kapp_fumic_VariationValue>0</Kapp_fumic_VariationValue>
          <Kinact_VariationType>0</Kinact_VariationType>
          <Kinact_VariationValue>0</Kinact_VariationValue>
        </InteractionRoute>
        <InteractionRoute>
          <Enzyme>12</Enzyme>
          <KiSwitch>false</KiSwitch>
          <Ki>1</Ki>
          <Fumic>1</Fumic>
          <KappSwitch>false</KappSwitch>
          <Kapp>1000000</Kapp>
          <Kinact>0</Kinact>
          <Kapp_fumic>1</Kapp_fumic>
          <IndSlopeSwitch>false</IndSlopeSwitch>
          <IndSlope>0</IndSlope>
          <IndSlopeCV>30</IndSlopeCV>
          <IndMax>1</IndMax>
          <IndMaxCV>30</IndMaxCV>
          <IndC50Switch>false</IndC50Switch>
          <IndC50>1000000</IndC50>
          <IndC50CV>30</IndC50CV>
          <IndC50_fuinc>1</IndC50_fuinc>
          <Y>1</Y>
          <Ki_VariationType>0</Ki_VariationType>
          <Ki_VariationValue>0</Ki_VariationValue>
          <Fumic_VariationType>0</Fumic_VariationType>
          <Fumic_VariationValue>0</Fumic_VariationValue>
          <IndC50_fuinc_VariationType>0</IndC50_fuinc_VariationType>
          <IndC50_fuinc_VariationValue>0</IndC50_fuinc_VariationValue>
          <Kapp_VariationType>0</Kapp_VariationType>
          <Kapp_VariationValue>0</Kapp_VariationValue>
          <Kapp_fumic_VariationType>0</Kapp_fumic_VariationType>
          <Kapp_fumic_VariationValue>0</Kapp_fumic_VariationValue>
          <Kinact_VariationType>0</Kinact_VariationType>
          <Kinact_VariationValue>0</Kinact_VariationValue>
        </InteractionRoute>
      </CYPInteractionRoutes>
      <UGTInteractionRoutes>
        <InteractionRoute>
          <Enzyme>0</Enzyme>
          <KiSwitch>false</KiSwitch>
          <Ki>1</Ki>
          <Fumic>1</Fumic>
          <KappSwitch>false</KappSwitch>
          <Kapp>1000000</Kapp>
          <Kinact>0</Kinact>
          <Kapp_fumic>1</Kapp_fumic>
          <IndSlopeSwitch>false</IndSlopeSwitch>
          <IndSlope>0</IndSlope>
          <IndSlopeCV>30</IndSlopeCV>
          <IndMax>1</IndMax>
          <IndMaxCV>30</IndMaxCV>
          <IndC50Switch>false</IndC50Switch>
          <IndC50>1000000</IndC50>
          <IndC50CV>30</IndC50CV>
          <IndC50_fuinc>1</IndC50_fuinc>
          <Y>1</Y>
          <Ki_VariationType>0</Ki_VariationType>
          <Ki_VariationValue>0</Ki_VariationValue>
          <Fumic_VariationType>0</Fumic_VariationType>
          <Fumic_VariationValue>0</Fumic_VariationValue>
          <IndC50_fuinc_VariationType>0</IndC50_fuinc_VariationType>
          <IndC50_fuinc_VariationValue>0</IndC50_fuinc_VariationValue>
          <Kapp_VariationType>0</Kapp_VariationType>
          <Kapp_VariationValue>0</Kapp_VariationValue>
          <Kapp_fumic_VariationType>0</Kapp_fumic_VariationType>
          <Kapp_fumic_VariationValue>0</Kapp_fumic_VariationValue>
          <Kinact_VariationType>0</Kinact_VariationType>
          <Kinact_VariationValue>0</Kinact_VariationValue>
        </InteractionRoute>
        <InteractionRoute>
          <Enzyme>1</Enzyme>
          <KiSwitch>false</KiSwitch>
          <Ki>1</Ki>
          <Fumic>1</Fumic>
          <KappSwitch>false</KappSwitch>
          <Kapp>1000000</Kapp>
          <Kinact>0</Kinact>
          <Kapp_fumic>1</Kapp_fumic>
          <IndSlopeSwitch>false</IndSlopeSwitch>
          <IndSlope>0</IndSlope>
          <IndSlopeCV>30</IndSlopeCV>
          <IndMax>1</IndMax>
          <IndMaxCV>30</IndMaxCV>
          <IndC50Switch>false</IndC50Switch>
          <IndC50>1000000</IndC50>
          <IndC50CV>30</IndC50CV>
          <IndC50_fuinc>1</IndC50_fuinc>
          <Y>1</Y>
          <Ki_VariationType>0</Ki_VariationType>
          <Ki_VariationValue>0</Ki_VariationValue>
          <Fumic_VariationType>0</Fumic_VariationType>
          <Fumic_VariationValue>0</Fumic_VariationValue>
          <IndC50_fuinc_VariationType>0</IndC50_fuinc_VariationType>
          <IndC50_fuinc_VariationValue>0</IndC50_fuinc_VariationValue>
          <Kapp_VariationType>0</Kapp_VariationType>
          <Kapp_VariationValue>0</Kapp_VariationValue>
          <Kapp_fumic_VariationType>0</Kapp_fumic_VariationType>
          <Kapp_fumic_VariationValue>0</Kapp_fumic_VariationValue>
          <Kinact_VariationType>0</Kinact_VariationType>
          <Kinact_VariationValue>0</Kinact_VariationValue>
        </InteractionRoute>
        <InteractionRoute>
          <Enzyme>2</Enzyme>
          <KiSwitch>false</KiSwitch>
          <Ki>1</Ki>
          <Fumic>1</Fumic>
          <KappSwitch>false</KappSwitch>
          <Kapp>1000000</Kapp>
          <Kinact>0</Kinact>
          <Kapp_fumic>1</Kapp_fumic>
          <IndSlopeSwitch>false</IndSlopeSwitch>
          <IndSlope>0</IndSlope>
          <IndSlopeCV>30</IndSlopeCV>
          <IndMax>1</IndMax>
          <IndMaxCV>30</IndMaxCV>
          <IndC50Switch>false</IndC50Switch>
          <IndC50>1000000</IndC50>
          <IndC50CV>30</IndC50CV>
          <IndC50_fuinc>1</IndC50_fuinc>
          <Y>1</Y>
          <Ki_VariationType>0</Ki_VariationType>
          <Ki_VariationValue>0</Ki_VariationValue>
          <Fumic_VariationType>0</Fumic_VariationType>
          <Fumic_VariationValue>0</Fumic_VariationValue>
          <IndC50_fuinc_VariationType>0</IndC50_fuinc_VariationType>
          <IndC50_fuinc_VariationValue>0</IndC50_fuinc_VariationValue>
          <Kapp_VariationType>0</Kapp_VariationType>
          <Kapp_VariationValue>0</Kapp_VariationValue>
          <Kapp_fumic_VariationType>0</Kapp_fumic_VariationType>
          <Kapp_fumic_VariationValue>0</Kapp_fumic_VariationValue>
          <Kinact_VariationType>0</Kinact_VariationType>
          <Kinact_VariationValue>0</Kinact_VariationValue>
        </InteractionRoute>
        <InteractionRoute>
          <Enzyme>3</Enzyme>
          <KiSwitch>false</KiSwitch>
          <Ki>1</Ki>
          <Fumic>1</Fumic>
          <KappSwitch>false</KappSwitch>
          <Kapp>1000000</Kapp>
          <Kinact>0</Kinact>
          <Kapp_fumic>1</Kapp_fumic>
          <IndSlopeSwitch>false</IndSlopeSwitch>
          <IndSlope>0</IndSlope>
          <IndSlopeCV>30</IndSlopeCV>
          <IndMax>1</IndMax>
          <IndMaxCV>30</IndMaxCV>
          <IndC50Switch>false</IndC50Switch>
          <IndC50>1000000</IndC50>
          <IndC50CV>30</IndC50CV>
          <IndC50_fuinc>1</IndC50_fuinc>
          <Y>1</Y>
          <Ki_VariationType>0</Ki_VariationType>
          <Ki_VariationValue>0</Ki_VariationValue>
          <Fumic_VariationType>0</Fumic_VariationType>
          <Fumic_VariationValue>0</Fumic_VariationValue>
          <IndC50_fuinc_VariationType>0</IndC50_fuinc_VariationType>
          <IndC50_fuinc_VariationValue>0</IndC50_fuinc_VariationValue>
          <Kapp_VariationType>0</Kapp_VariationType>
          <Kapp_VariationValue>0</Kapp_VariationValue>
          <Kapp_fumic_VariationType>0</Kapp_fumic_VariationType>
          <Kapp_fumic_VariationValue>0</Kapp_fumic_VariationValue>
          <Kinact_VariationType>0</Kinact_VariationType>
          <Kinact_VariationValue>0</Kinact_VariationValue>
        </InteractionRoute>
        <InteractionRoute>
          <Enzyme>4</Enzyme>
          <KiSwitch>false</KiSwitch>
          <Ki>1</Ki>
          <Fumic>1</Fumic>
          <KappSwitch>false</KappSwitch>
          <Kapp>1000000</Kapp>
          <Kinact>0</Kinact>
          <Kapp_fumic>1</Kapp_fumic>
          <IndSlopeSwitch>false</IndSlopeSwitch>
          <IndSlope>0</IndSlope>
          <IndSlopeCV>30</IndSlopeCV>
          <IndMax>1</IndMax>
          <IndMaxCV>30</IndMaxCV>
          <IndC50Switch>false</IndC50Switch>
          <IndC50>1000000</IndC50>
          <IndC50CV>30</IndC50CV>
          <IndC50_fuinc>1</IndC50_fuinc>
          <Y>1</Y>
          <Ki_VariationType>0</Ki_VariationType>
          <Ki_VariationValue>0</Ki_VariationValue>
          <Fumic_VariationType>0</Fumic_VariationType>
          <Fumic_VariationValue>0</Fumic_VariationValue>
          <IndC50_fuinc_VariationType>0</IndC50_fuinc_VariationType>
          <IndC50_fuinc_VariationValue>0</IndC50_fuinc_VariationValue>
          <Kapp_VariationType>0</Kapp_VariationType>
          <Kapp_VariationValue>0</Kapp_VariationValue>
          <Kapp_fumic_VariationType>0</Kapp_fumic_VariationType>
          <Kapp_fumic_VariationValue>0</Kapp_fumic_VariationValue>
          <Kinact_VariationType>0</Kinact_VariationType>
          <Kinact_VariationValue>0</Kinact_VariationValue>
        </InteractionRoute>
        <InteractionRoute>
          <Enzyme>5</Enzyme>
          <KiSwitch>false</KiSwitch>
          <Ki>1</Ki>
          <Fumic>1</Fumic>
          <KappSwitch>false</KappSwitch>
          <Kapp>1000000</Kapp>
          <Kinact>0</Kinact>
          <Kapp_fumic>1</Kapp_fumic>
          <IndSlopeSwitch>false</IndSlopeSwitch>
          <IndSlope>0</IndSlope>
          <IndSlopeCV>30</IndSlopeCV>
          <IndMax>1</IndMax>
          <IndMaxCV>30</IndMaxCV>
          <IndC50Switch>false</IndC50Switch>
          <IndC50>1000000</IndC50>
          <IndC50CV>30</IndC50CV>
          <IndC50_fuinc>1</IndC50_fuinc>
          <Y>1</Y>
          <Ki_VariationType>0</Ki_VariationType>
          <Ki_VariationValue>0</Ki_VariationValue>
          <Fumic_VariationType>0</Fumic_VariationType>
          <Fumic_VariationValue>0</Fumic_VariationValue>
          <IndC50_fuinc_VariationType>0</IndC50_fuinc_VariationType>
          <IndC50_fuinc_VariationValue>0</IndC50_fuinc_VariationValue>
          <Kapp_VariationType>0</Kapp_VariationType>
          <Kapp_VariationValue>0</Kapp_VariationValue>
          <Kapp_fumic_VariationType>0</Kapp_fumic_VariationType>
          <Kapp_fumic_VariationValue>0</Kapp_fumic_VariationValue>
          <Kinact_VariationType>0</Kinact_VariationType>
          <Kinact_VariationValue>0</Kinact_VariationValue>
        </InteractionRoute>
        <InteractionRoute>
          <Enzyme>6</Enzyme>
          <KiSwitch>false</KiSwitch>
          <Ki>1</Ki>
          <Fumic>1</Fumic>
          <KappSwitch>false</KappSwitch>
          <Kapp>1000000</Kapp>
          <Kinact>0</Kinact>
          <Kapp_fumic>1</Kapp_fumic>
          <IndSlopeSwitch>false</IndSlopeSwitch>
          <IndSlope>0</IndSlope>
          <IndSlopeCV>30</IndSlopeCV>
          <IndMax>1</IndMax>
          <IndMaxCV>30</IndMaxCV>
          <IndC50Switch>false</IndC50Switch>
          <IndC50>1000000</IndC50>
          <IndC50CV>30</IndC50CV>
          <IndC50_fuinc>1</IndC50_fuinc>
          <Y>1</Y>
          <Ki_VariationType>0</Ki_VariationType>
          <Ki_VariationValue>0</Ki_VariationValue>
          <Fumic_VariationType>0</Fumic_VariationType>
          <Fumic_VariationValue>0</Fumic_VariationValue>
          <IndC50_fuinc_VariationType>0</IndC50_fuinc_VariationType>
          <IndC50_fuinc_VariationValue>0</IndC50_fuinc_VariationValue>
          <Kapp_VariationType>0</Kapp_VariationType>
          <Kapp_VariationValue>0</Kapp_VariationValue>
          <Kapp_fumic_VariationType>0</Kapp_fumic_VariationType>
          <Kapp_fumic_VariationValue>0</Kapp_fumic_VariationValue>
          <Kinact_VariationType>0</Kinact_VariationType>
          <Kinact_VariationValue>0</Kinact_VariationValue>
        </InteractionRoute>
        <InteractionRoute>
          <Enzyme>7</Enzyme>
          <KiSwitch>false</KiSwitch>
          <Ki>1</Ki>
          <Fumic>1</Fumic>
          <KappSwitch>false</KappSwitch>
          <Kapp>1000000</Kapp>
          <Kinact>0</Kinact>
          <Kapp_fumic>1</Kapp_fumic>
          <IndSlopeSwitch>false</IndSlopeSwitch>
          <IndSlope>0</IndSlope>
          <IndSlopeCV>30</IndSlopeCV>
          <IndMax>1</IndMax>
          <IndMaxCV>30</IndMaxCV>
          <IndC50Switch>false</IndC50Switch>
          <IndC50>1000000</IndC50>
          <IndC50CV>30</IndC50CV>
          <IndC50_fuinc>1</IndC50_fuinc>
          <Y>1</Y>
          <Ki_VariationType>0</Ki_VariationType>
          <Ki_VariationValue>0</Ki_VariationValue>
          <Fumic_VariationType>0</Fumic_VariationType>
          <Fumic_VariationValue>0</Fumic_VariationValue>
          <IndC50_fuinc_VariationType>0</IndC50_fuinc_VariationType>
          <IndC50_fuinc_VariationValue>0</IndC50_fuinc_VariationValue>
          <Kapp_VariationType>0</Kapp_VariationType>
          <Kapp_VariationValue>0</Kapp_VariationValue>
          <Kapp_fumic_VariationType>0</Kapp_fumic_VariationType>
          <Kapp_fumic_VariationValue>0</Kapp_fumic_VariationValue>
          <Kinact_VariationType>0</Kinact_VariationType>
          <Kinact_VariationValue>0</Kinact_VariationValue>
        </InteractionRoute>
        <InteractionRoute>
          <Enzyme>8</Enzyme>
          <KiSwitch>false</KiSwitch>
          <Ki>1</Ki>
          <Fumic>1</Fumic>
          <KappSwitch>false</KappSwitch>
          <Kapp>1000000</Kapp>
          <Kinact>0</Kinact>
          <Kapp_fumic>1</Kapp_fumic>
          <IndSlopeSwitch>false</IndSlopeSwitch>
          <IndSlope>0</IndSlope>
          <IndSlopeCV>30</IndSlopeCV>
          <IndMax>1</IndMax>
          <IndMaxCV>30</IndMaxCV>
          <IndC50Switch>false</IndC50Switch>
          <IndC50>1000000</IndC50>
          <IndC50CV>30</IndC50CV>
          <IndC50_fuinc>1</IndC50_fuinc>
          <Y>1</Y>
          <Ki_VariationType>0</Ki_VariationType>
          <Ki_VariationValue>0</Ki_VariationValue>
          <Fumic_VariationType>0</Fumic_VariationType>
          <Fumic_VariationValue>0</Fumic_VariationValue>
          <IndC50_fuinc_VariationType>0</IndC50_fuinc_VariationType>
          <IndC50_fuinc_VariationValue>0</IndC50_fuinc_VariationValue>
          <Kapp_VariationType>0</Kapp_VariationType>
          <Kapp_VariationValue>0</Kapp_VariationValue>
          <Kapp_fumic_VariationType>0</Kapp_fumic_VariationType>
          <Kapp_fumic_VariationValue>0</Kapp_fumic_VariationValue>
          <Kinact_VariationType>0</Kinact_VariationType>
          <Kinact_VariationValue>0</Kinact_VariationValue>
        </InteractionRoute>
        <InteractionRoute>
          <Enzyme>9</Enzyme>
          <KiSwitch>false</KiSwitch>
          <Ki>1</Ki>
          <Fumic>1</Fumic>
          <KappSwitch>false</KappSwitch>
          <Kapp>1000000</Kapp>
          <Kinact>0</Kinact>
          <Kapp_fumic>1</Kapp_fumic>
          <IndSlopeSwitch>false</IndSlopeSwitch>
          <IndSlope>0</IndSlope>
          <IndSlopeCV>30</IndSlopeCV>
          <IndMax>1</IndMax>
          <IndMaxCV>30</IndMaxCV>
          <IndC50Switch>false</IndC50Switch>
          <IndC50>1000000</IndC50>
          <IndC50CV>30</IndC50CV>
          <IndC50_fuinc>1</IndC50_fuinc>
          <Y>1</Y>
          <Ki_VariationType>0</Ki_VariationType>
          <Ki_VariationValue>0</Ki_VariationValue>
          <Fumic_VariationType>0</Fumic_VariationType>
          <Fumic_VariationValue>0</Fumic_VariationValue>
          <IndC50_fuinc_VariationType>0</IndC50_fuinc_VariationType>
          <IndC50_fuinc_VariationValue>0</IndC50_fuinc_VariationValue>
          <Kapp_VariationType>0</Kapp_VariationType>
          <Kapp_VariationValue>0</Kapp_VariationValue>
          <Kapp_fumic_VariationType>0</Kapp_fumic_VariationType>
          <Kapp_fumic_VariationValue>0</Kapp_fumic_VariationValue>
          <Kinact_VariationType>0</Kinact_VariationType>
          <Kinact_VariationValue>0</Kinact_VariationValue>
        </InteractionRoute>
        <InteractionRoute>
          <Enzyme>10</Enzyme>
          <KiSwitch>false</KiSwitch>
          <Ki>1</Ki>
          <Fumic>1</Fumic>
          <KappSwitch>false</KappSwitch>
          <Kapp>1000000</Kapp>
          <Kinact>0</Kinact>
          <Kapp_fumic>1</Kapp_fumic>
          <IndSlopeSwitch>false</IndSlopeSwitch>
          <IndSlope>0</IndSlope>
          <IndSlopeCV>30</IndSlopeCV>
          <IndMax>1</IndMax>
          <IndMaxCV>30</IndMaxCV>
          <IndC50Switch>false</IndC50Switch>
          <IndC50>1000000</IndC50>
          <IndC50CV>30</IndC50CV>
          <IndC50_fuinc>1</IndC50_fuinc>
          <Y>1</Y>
          <Ki_VariationType>0</Ki_VariationType>
          <Ki_VariationValue>0</Ki_VariationValue>
          <Fumic_VariationType>0</Fumic_VariationType>
          <Fumic_VariationValue>0</Fumic_VariationValue>
          <IndC50_fuinc_VariationType>0</IndC50_fuinc_VariationType>
          <IndC50_fuinc_VariationValue>0</IndC50_fuinc_VariationValue>
          <Kapp_VariationType>0</Kapp_VariationType>
          <Kapp_VariationValue>0</Kapp_VariationValue>
          <Kapp_fumic_VariationType>0</Kapp_fumic_VariationType>
          <Kapp_fumic_VariationValue>0</Kapp_fumic_VariationValue>
          <Kinact_VariationType>0</Kinact_VariationType>
          <Kinact_VariationValue>0</Kinact_VariationValue>
        </InteractionRoute>
        <InteractionRoute>
          <Enzyme>11</Enzyme>
          <KiSwitch>false</KiSwitch>
          <Ki>1</Ki>
          <Fumic>1</Fumic>
          <KappSwitch>false</KappSwitch>
          <Kapp>1000000</Kapp>
          <Kinact>0</Kinact>
          <Kapp_fumic>1</Kapp_fumic>
          <IndSlopeSwitch>false</IndSlopeSwitch>
          <IndSlope>0</IndSlope>
          <IndSlopeCV>30</IndSlopeCV>
          <IndMax>1</IndMax>
          <IndMaxCV>30</IndMaxCV>
          <IndC50Switch>false</IndC50Switch>
          <IndC50>1000000</IndC50>
          <IndC50CV>30</IndC50CV>
          <IndC50_fuinc>1</IndC50_fuinc>
          <Y>1</Y>
          <Ki_VariationType>0</Ki_VariationType>
          <Ki_VariationValue>0</Ki_VariationValue>
          <Fumic_VariationType>0</Fumic_VariationType>
          <Fumic_VariationValue>0</Fumic_VariationValue>
          <IndC50_fuinc_VariationType>0</IndC50_fuinc_VariationType>
          <IndC50_fuinc_VariationValue>0</IndC50_fuinc_VariationValue>
          <Kapp_VariationType>0</Kapp_VariationType>
          <Kapp_VariationValue>0</Kapp_VariationValue>
          <Kapp_fumic_VariationType>0</Kapp_fumic_VariationType>
          <Kapp_fumic_VariationValue>0</Kapp_fumic_VariationValue>
          <Kinact_VariationType>0</Kinact_VariationType>
          <Kinact_VariationValue>0</Kinact_VariationValue>
        </InteractionRoute>
        <InteractionRoute>
          <Enzyme>12</Enzyme>
          <KiSwitch>false</KiSwitch>
          <Ki>1</Ki>
          <Fumic>1</Fumic>
          <KappSwitch>false</KappSwitch>
          <Kapp>1000000</Kapp>
          <Kinact>0</Kinact>
          <Kapp_fumic>1</Kapp_fumic>
          <IndSlopeSwitch>false</IndSlopeSwitch>
          <IndSlope>0</IndSlope>
          <IndSlopeCV>30</IndSlopeCV>
          <IndMax>1</IndMax>
          <IndMaxCV>30</IndMaxCV>
          <IndC50Switch>false</IndC50Switch>
          <IndC50>1000000</IndC50>
          <IndC50CV>30</IndC50CV>
          <IndC50_fuinc>1</IndC50_fuinc>
          <Y>1</Y>
          <Ki_VariationType>0</Ki_VariationType>
          <Ki_VariationValue>0</Ki_VariationValue>
          <Fumic_VariationType>0</Fumic_VariationType>
          <Fumic_VariationValue>0</Fumic_VariationValue>
          <IndC50_fuinc_VariationType>0</IndC50_fuinc_VariationType>
          <IndC50_fuinc_VariationValue>0</IndC50_fuinc_VariationValue>
          <Kapp_VariationType>0</Kapp_VariationType>
          <Kapp_VariationValue>0</Kapp_VariationValue>
          <Kapp_fumic_VariationType>0</Kapp_fumic_VariationType>
          <Kapp_fumic_VariationValue>0</Kapp_fumic_VariationValue>
          <Kinact_VariationType>0</Kinact_VariationType>
          <Kinact_VariationValue>0</Kinact_VariationValue>
        </InteractionRoute>
        <InteractionRoute>
          <Enzyme>13</Enzyme>
          <KiSwitch>false</KiSwitch>
          <Ki>1</Ki>
          <Fumic>1</Fumic>
          <KappSwitch>false</KappSwitch>
          <Kapp>1000000</Kapp>
          <Kinact>0</Kinact>
          <Kapp_fumic>1</Kapp_fumic>
          <IndSlopeSwitch>false</IndSlopeSwitch>
          <IndSlope>0</IndSlope>
          <IndSlopeCV>30</IndSlopeCV>
          <IndMax>1</IndMax>
          <IndMaxCV>30</IndMaxCV>
          <IndC50Switch>false</IndC50Switch>
          <IndC50>1000000</IndC50>
          <IndC50CV>30</IndC50CV>
          <IndC50_fuinc>1</IndC50_fuinc>
          <Y>1</Y>
          <Ki_VariationType>0</Ki_VariationType>
          <Ki_VariationValue>0</Ki_VariationValue>
          <Fumic_VariationType>0</Fumic_VariationType>
          <Fumic_VariationValue>0</Fumic_VariationValue>
          <IndC50_fuinc_VariationType>0</IndC50_fuinc_VariationType>
          <IndC50_fuinc_VariationValue>0</IndC50_fuinc_VariationValue>
          <Kapp_VariationType>0</Kapp_VariationType>
          <Kapp_VariationValue>0</Kapp_VariationValue>
          <Kapp_fumic_VariationType>0</Kapp_fumic_VariationType>
          <Kapp_fumic_VariationValue>0</Kapp_fumic_VariationValue>
          <Kinact_VariationType>0</Kinact_VariationType>
          <Kinact_VariationValue>0</Kinact_VariationValue>
        </InteractionRoute>
        <InteractionRoute>
          <Enzyme>14</Enzyme>
          <KiSwitch>false</KiSwitch>
          <Ki>1</Ki>
          <Fumic>1</Fumic>
          <KappSwitch>false</KappSwitch>
          <Kapp>1000000</Kapp>
          <Kinact>0</Kinact>
          <Kapp_fumic>1</Kapp_fumic>
          <IndSlopeSwitch>false</IndSlopeSwitch>
          <IndSlope>0</IndSlope>
          <IndSlopeCV>30</IndSlopeCV>
          <IndMax>1</IndMax>
          <IndMaxCV>30</IndMaxCV>
          <IndC50Switch>false</IndC50Switch>
          <IndC50>1000000</IndC50>
          <IndC50CV>30</IndC50CV>
          <IndC50_fuinc>1</IndC50_fuinc>
          <Y>1</Y>
          <Ki_VariationType>0</Ki_VariationType>
          <Ki_VariationValue>0</Ki_VariationValue>
          <Fumic_VariationType>0</Fumic_VariationType>
          <Fumic_VariationValue>0</Fumic_VariationValue>
          <IndC50_fuinc_VariationType>0</IndC50_fuinc_VariationType>
          <IndC50_fuinc_VariationValue>0</IndC50_fuinc_VariationValue>
          <Kapp_VariationType>0</Kapp_VariationType>
          <Kapp_VariationValue>0</Kapp_VariationValue>
          <Kapp_fumic_VariationType>0</Kapp_fumic_VariationType>
          <Kapp_fumic_VariationValue>0</Kapp_fumic_VariationValue>
          <Kinact_VariationType>0</Kinact_VariationType>
          <Kinact_VariationValue>0</Kinact_VariationValue>
        </InteractionRoute>
        <InteractionRoute>
          <Enzyme>15</Enzyme>
          <KiSwitch>false</KiSwitch>
          <Ki>1</Ki>
          <Fumic>1</Fumic>
          <KappSwitch>false</KappSwitch>
          <Kapp>1000000</Kapp>
          <Kinact>0</Kinact>
          <Kapp_fumic>1</Kapp_fumic>
          <IndSlopeSwitch>false</IndSlopeSwitch>
          <IndSlope>0</IndSlope>
          <IndSlopeCV>30</IndSlopeCV>
          <IndMax>1</IndMax>
          <IndMaxCV>30</IndMaxCV>
          <IndC50Switch>false</IndC50Switch>
          <IndC50>1000000</IndC50>
          <IndC50CV>30</IndC50CV>
          <IndC50_fuinc>1</IndC50_fuinc>
          <Y>1</Y>
          <Ki_VariationType>0</Ki_VariationType>
          <Ki_VariationValue>0</Ki_VariationValue>
          <Fumic_VariationType>0</Fumic_VariationType>
          <Fumic_VariationValue>0</Fumic_VariationValue>
          <IndC50_fuinc_VariationType>0</IndC50_fuinc_VariationType>
          <IndC50_fuinc_VariationValue>0</IndC50_fuinc_VariationValue>
          <Kapp_VariationType>0</Kapp_VariationType>
          <Kapp_VariationValue>0</Kapp_VariationValue>
          <Kapp_fumic_VariationType>0</Kapp_fumic_VariationType>
          <Kapp_fumic_VariationValue>0</Kapp_fumic_VariationValue>
          <Kinact_VariationType>0</Kinact_VariationType>
          <Kinact_VariationValue>0</Kinact_VariationValue>
        </InteractionRoute>
        <InteractionRoute>
          <Enzyme>16</Enzyme>
          <KiSwitch>false</KiSwitch>
          <Ki>1</Ki>
          <Fumic>1</Fumic>
          <KappSwitch>false</KappSwitch>
          <Kapp>1000000</Kapp>
          <Kinact>0</Kinact>
          <Kapp_fumic>1</Kapp_fumic>
          <IndSlopeSwitch>false</IndSlopeSwitch>
          <IndSlope>0</IndSlope>
          <IndSlopeCV>30</IndSlopeCV>
          <IndMax>1</IndMax>
          <IndMaxCV>30</IndMaxCV>
          <IndC50Switch>false</IndC50Switch>
          <IndC50>1000000</IndC50>
          <IndC50CV>30</IndC50CV>
          <IndC50_fuinc>1</IndC50_fuinc>
          <Y>1</Y>
          <Ki_VariationType>0</Ki_VariationType>
          <Ki_VariationValue>0</Ki_VariationValue>
          <Fumic_VariationType>0</Fumic_VariationType>
          <Fumic_VariationValue>0</Fumic_VariationValue>
          <IndC50_fuinc_VariationType>0</IndC50_fuinc_VariationType>
          <IndC50_fuinc_VariationValue>0</IndC50_fuinc_VariationValue>
          <Kapp_VariationType>0</Kapp_VariationType>
          <Kapp_VariationValue>0</Kapp_VariationValue>
          <Kapp_fumic_VariationType>0</Kapp_fumic_VariationType>
          <Kapp_fumic_VariationValue>0</Kapp_fumic_VariationValue>
          <Kinact_VariationType>0</Kinact_VariationType>
          <Kinact_VariationValue>0</Kinact_VariationValue>
        </InteractionRoute>
      </UGTInteractionRoutes>
      <EsteraseInteractionRoutes>
        <InteractionRoute>
          <Enzyme>0</Enzyme>
          <KiSwitch>false</KiSwitch>
          <Ki>1000000</Ki>
          <Fumic>1</Fumic>
          <KappSwitch>false</KappSwitch>
          <Kapp>1000000</Kapp>
          <Kinact>0</Kinact>
          <Kapp_fumic>1</Kapp_fumic>
          <IndSlopeSwitch>false</IndSlopeSwitch>
          <IndSlope>0</IndSlope>
          <IndSlopeCV>30</IndSlopeCV>
          <IndMax>1</IndMax>
          <IndMaxCV>30</IndMaxCV>
          <IndC50Switch>false</IndC50Switch>
          <IndC50>1000000</IndC50>
          <IndC50CV>30</IndC50CV>
          <IndC50_fuinc>1</IndC50_fuinc>
          <Y>1</Y>
          <Ki_VariationType>0</Ki_VariationType>
          <Ki_VariationValue>0</Ki_VariationValue>
          <Fumic_VariationType>0</Fumic_VariationType>
          <Fumic_VariationValue>0</Fumic_VariationValue>
          <IndC50_fuinc_VariationType>0</IndC50_fuinc_VariationType>
          <IndC50_fuinc_VariationValue>0</IndC50_fuinc_VariationValue>
          <Kapp_VariationType>0</Kapp_VariationType>
          <Kapp_VariationValue>0</Kapp_VariationValue>
          <Kapp_fumic_VariationType>0</Kapp_fumic_VariationType>
          <Kapp_fumic_VariationValue>0</Kapp_fumic_VariationValue>
          <Kinact_VariationType>0</Kinact_VariationType>
          <Kinact_VariationValue>0</Kinact_VariationValue>
        </InteractionRoute>
        <InteractionRoute>
          <Enzyme>1</Enzyme>
          <KiSwitch>false</KiSwitch>
          <Ki>1000000</Ki>
          <Fumic>1</Fumic>
          <KappSwitch>false</KappSwitch>
          <Kapp>1000000</Kapp>
          <Kinact>0</Kinact>
          <Kapp_fumic>1</Kapp_fumic>
          <IndSlopeSwitch>false</IndSlopeSwitch>
          <IndSlope>0</IndSlope>
          <IndSlopeCV>30</IndSlopeCV>
          <IndMax>1</IndMax>
          <IndMaxCV>30</IndMaxCV>
          <IndC50Switch>false</IndC50Switch>
          <IndC50>1000000</IndC50>
          <IndC50CV>30</IndC50CV>
          <IndC50_fuinc>1</IndC50_fuinc>
          <Y>1</Y>
          <Ki_VariationType>0</Ki_VariationType>
          <Ki_VariationValue>0</Ki_VariationValue>
          <Fumic_VariationType>0</Fumic_VariationType>
          <Fumic_VariationValue>0</Fumic_VariationValue>
          <IndC50_fuinc_VariationType>0</IndC50_fuinc_VariationType>
          <IndC50_fuinc_VariationValue>0</IndC50_fuinc_VariationValue>
          <Kapp_VariationType>0</Kapp_VariationType>
          <Kapp_VariationValue>0</Kapp_VariationValue>
          <Kapp_fumic_VariationType>0</Kapp_fumic_VariationType>
          <Kapp_fumic_VariationValue>0</Kapp_fumic_VariationValue>
          <Kinact_VariationType>0</Kinact_VariationType>
          <Kinact_VariationValue>0</Kinact_VariationValue>
        </InteractionRoute>
        <InteractionRoute>
          <Enzyme>2</Enzyme>
          <KiSwitch>false</KiSwitch>
          <Ki>1000000</Ki>
          <Fumic>1</Fumic>
          <KappSwitch>false</KappSwitch>
          <Kapp>1000000</Kapp>
          <Kinact>0</Kinact>
          <Kapp_fumic>1</Kapp_fumic>
          <IndSlopeSwitch>false</IndSlopeSwitch>
          <IndSlope>0</IndSlope>
          <IndSlopeCV>30</IndSlopeCV>
          <IndMax>1</IndMax>
          <IndMaxCV>30</IndMaxCV>
          <IndC50Switch>false</IndC50Switch>
          <IndC50>1000000</IndC50>
          <IndC50CV>30</IndC50CV>
          <IndC50_fuinc>1</IndC50_fuinc>
          <Y>1</Y>
          <Ki_VariationType>0</Ki_VariationType>
          <Ki_VariationValue>0</Ki_VariationValue>
          <Fumic_VariationType>0</Fumic_VariationType>
          <Fumic_VariationValue>0</Fumic_VariationValue>
          <IndC50_fuinc_VariationType>0</IndC50_fuinc_VariationType>
          <IndC50_fuinc_VariationValue>0</IndC50_fuinc_VariationValue>
          <Kapp_VariationType>0</Kapp_VariationType>
          <Kapp_VariationValue>0</Kapp_VariationValue>
          <Kapp_fumic_VariationType>0</Kapp_fumic_VariationType>
          <Kapp_fumic_VariationValue>0</Kapp_fumic_VariationValue>
          <Kinact_VariationType>0</Kinact_VariationType>
          <Kinact_VariationValue>0</Kinact_VariationValue>
        </InteractionRoute>
      </EsteraseInteractionRoutes>
      <CytosolicInteractionRoutes>
        <InteractionRoute>
          <Enzyme>0</Enzyme>
          <KiSwitch>false</KiSwitch>
          <Ki>1000000</Ki>
          <Fumic>1</Fumic>
          <KappSwitch>false</KappSwitch>
          <Kapp>1000000</Kapp>
          <Kinact>0</Kinact>
          <Kapp_fumic>1</Kapp_fumic>
          <IndSlopeSwitch>false</IndSlopeSwitch>
          <IndSlope>0</IndSlope>
          <IndSlopeCV>30</IndSlopeCV>
          <IndMax>1</IndMax>
          <IndMaxCV>30</IndMaxCV>
          <IndC50Switch>false</IndC50Switch>
          <IndC50>1000000</IndC50>
          <IndC50CV>30</IndC50CV>
          <IndC50_fuinc>1</IndC50_fuinc>
          <Y>1</Y>
          <Ki_VariationType>0</Ki_VariationType>
          <Ki_VariationValue>0</Ki_VariationValue>
          <Fumic_VariationType>0</Fumic_VariationType>
          <Fumic_VariationValue>0</Fumic_VariationValue>
          <IndC50_fuinc_VariationType>0</IndC50_fuinc_VariationType>
          <IndC50_fuinc_VariationValue>0</IndC50_fuinc_VariationValue>
          <Kapp_VariationType>0</Kapp_VariationType>
          <Kapp_VariationValue>0</Kapp_VariationValue>
          <Kapp_fumic_VariationType>0</Kapp_fumic_VariationType>
          <Kapp_fumic_VariationValue>0</Kapp_fumic_VariationValue>
          <Kinact_VariationType>0</Kinact_VariationType>
          <Kinact_VariationValue>0</Kinact_VariationValue>
        </InteractionRoute>
        <InteractionRoute>
          <Enzyme>1</Enzyme>
          <KiSwitch>false</KiSwitch>
          <Ki>1000000</Ki>
          <Fumic>1</Fumic>
          <KappSwitch>false</KappSwitch>
          <Kapp>1000000</Kapp>
          <Kinact>0</Kinact>
          <Kapp_fumic>1</Kapp_fumic>
          <IndSlopeSwitch>false</IndSlopeSwitch>
          <IndSlope>0</IndSlope>
          <IndSlopeCV>30</IndSlopeCV>
          <IndMax>1</IndMax>
          <IndMaxCV>30</IndMaxCV>
          <IndC50Switch>false</IndC50Switch>
          <IndC50>1000000</IndC50>
          <IndC50CV>30</IndC50CV>
          <IndC50_fuinc>1</IndC50_fuinc>
          <Y>1</Y>
          <Ki_VariationType>0</Ki_VariationType>
          <Ki_VariationValue>0</Ki_VariationValue>
          <Fumic_VariationType>0</Fumic_VariationType>
          <Fumic_VariationValue>0</Fumic_VariationValue>
          <IndC50_fuinc_VariationType>0</IndC50_fuinc_VariationType>
          <IndC50_fuinc_VariationValue>0</IndC50_fuinc_VariationValue>
          <Kapp_VariationType>0</Kapp_VariationType>
          <Kapp_VariationValue>0</Kapp_VariationValue>
          <Kapp_fumic_VariationType>0</Kapp_fumic_VariationType>
          <Kapp_fumic_VariationValue>0</Kapp_fumic_VariationValue>
          <Kinact_VariationType>0</Kinact_VariationType>
          <Kinact_VariationValue>0</Kinact_VariationValue>
        </InteractionRoute>
        <InteractionRoute>
          <Enzyme>2</Enzyme>
          <KiSwitch>false</KiSwitch>
          <Ki>1000000</Ki>
          <Fumic>1</Fumic>
          <KappSwitch>false</KappSwitch>
          <Kapp>1000000</Kapp>
          <Kinact>0</Kinact>
          <Kapp_fumic>1</Kapp_fumic>
          <IndSlopeSwitch>false</IndSlopeSwitch>
          <IndSlope>0</IndSlope>
          <IndSlopeCV>30</IndSlopeCV>
          <IndMax>1</IndMax>
          <IndMaxCV>30</IndMaxCV>
          <IndC50Switch>false</IndC50Switch>
          <IndC50>1000000</IndC50>
          <IndC50CV>30</IndC50CV>
          <IndC50_fuinc>1</IndC50_fuinc>
          <Y>1</Y>
          <Ki_VariationType>0</Ki_VariationType>
          <Ki_VariationValue>0</Ki_VariationValue>
          <Fumic_VariationType>0</Fumic_VariationType>
          <Fumic_VariationValue>0</Fumic_VariationValue>
          <IndC50_fuinc_VariationType>0</IndC50_fuinc_VariationType>
          <IndC50_fuinc_VariationValue>0</IndC50_fuinc_VariationValue>
          <Kapp_VariationType>0</Kapp_VariationType>
          <Kapp_VariationValue>0</Kapp_VariationValue>
          <Kapp_fumic_VariationType>0</Kapp_fumic_VariationType>
          <Kapp_fumic_VariationValue>0</Kapp_fumic_VariationValue>
          <Kinact_VariationType>0</Kinact_VariationType>
          <Kinact_VariationValue>0</Kinact_VariationValue>
        </InteractionRoute>
        <InteractionRoute>
          <Enzyme>3</Enzyme>
          <KiSwitch>false</KiSwitch>
          <Ki>1000000</Ki>
          <Fumic>1</Fumic>
          <KappSwitch>false</KappSwitch>
          <Kapp>1000000</Kapp>
          <Kinact>0</Kinact>
          <Kapp_fumic>1</Kapp_fumic>
          <IndSlopeSwitch>false</IndSlopeSwitch>
          <IndSlope>0</IndSlope>
          <IndSlopeCV>30</IndSlopeCV>
          <IndMax>1</IndMax>
          <IndMaxCV>30</IndMaxCV>
          <IndC50Switch>false</IndC50Switch>
          <IndC50>1000000</IndC50>
          <IndC50CV>30</IndC50CV>
          <IndC50_fuinc>1</IndC50_fuinc>
          <Y>1</Y>
          <Ki_VariationType>0</Ki_VariationType>
          <Ki_VariationValue>0</Ki_VariationValue>
          <Fumic_VariationType>0</Fumic_VariationType>
          <Fumic_VariationValue>0</Fumic_VariationValue>
          <IndC50_fuinc_VariationType>0</IndC50_fuinc_VariationType>
          <IndC50_fuinc_VariationValue>0</IndC50_fuinc_VariationValue>
          <Kapp_VariationType>0</Kapp_VariationType>
          <Kapp_VariationValue>0</Kapp_VariationValue>
          <Kapp_fumic_VariationType>0</Kapp_fumic_VariationType>
          <Kapp_fumic_VariationValue>0</Kapp_fumic_VariationValue>
          <Kinact_VariationType>0</Kinact_VariationType>
          <Kinact_VariationValue>0</Kinact_VariationValue>
        </InteractionRoute>
      </CytosolicInteractionRoutes>
      <FMOInteractionRoutes>
        <InteractionRoute>
          <Enzyme>0</Enzyme>
          <KiSwitch>false</KiSwitch>
          <Ki>1000000</Ki>
          <Fumic>1</Fumic>
          <KappSwitch>false</KappSwitch>
          <Kapp>1000000</Kapp>
          <Kinact>0</Kinact>
          <Kapp_fumic>1</Kapp_fumic>
          <IndSlopeSwitch>false</IndSlopeSwitch>
          <IndSlope>0</IndSlope>
          <IndSlopeCV>30</IndSlopeCV>
          <IndMax>1</IndMax>
          <IndMaxCV>30</IndMaxCV>
          <IndC50Switch>false</IndC50Switch>
          <IndC50>1000000</IndC50>
          <IndC50CV>30</IndC50CV>
          <IndC50_fuinc>1</IndC50_fuinc>
          <Y>1</Y>
          <Ki_VariationType>0</Ki_VariationType>
          <Ki_VariationValue>0</Ki_VariationValue>
          <Fumic_VariationType>0</Fumic_VariationType>
          <Fumic_VariationValue>0</Fumic_VariationValue>
          <IndC50_fuinc_VariationType>0</IndC50_fuinc_VariationType>
          <IndC50_fuinc_VariationValue>0</IndC50_fuinc_VariationValue>
          <Kapp_VariationType>0</Kapp_VariationType>
          <Kapp_VariationValue>0</Kapp_VariationValue>
          <Kapp_fumic_VariationType>0</Kapp_fumic_VariationType>
          <Kapp_fumic_VariationValue>0</Kapp_fumic_VariationValue>
          <Kinact_VariationType>0</Kinact_VariationType>
          <Kinact_VariationValue>0</Kinact_VariationValue>
        </InteractionRoute>
        <InteractionRoute>
          <Enzyme>1</Enzyme>
          <KiSwitch>false</KiSwitch>
          <Ki>1000000</Ki>
          <Fumic>1</Fumic>
          <KappSwitch>false</KappSwitch>
          <Kapp>1000000</Kapp>
          <Kinact>0</Kinact>
          <Kapp_fumic>1</Kapp_fumic>
          <IndSlopeSwitch>false</IndSlopeSwitch>
          <IndSlope>0</IndSlope>
          <IndSlopeCV>30</IndSlopeCV>
          <IndMax>1</IndMax>
          <IndMaxCV>30</IndMaxCV>
          <IndC50Switch>false</IndC50Switch>
          <IndC50>1000000</IndC50>
          <IndC50CV>30</IndC50CV>
          <IndC50_fuinc>1</IndC50_fuinc>
          <Y>1</Y>
          <Ki_VariationType>0</Ki_VariationType>
          <Ki_VariationValue>0</Ki_VariationValue>
          <Fumic_VariationType>0</Fumic_VariationType>
          <Fumic_VariationValue>0</Fumic_VariationValue>
          <IndC50_fuinc_VariationType>0</IndC50_fuinc_VariationType>
          <IndC50_fuinc_VariationValue>0</IndC50_fuinc_VariationValue>
          <Kapp_VariationType>0</Kapp_VariationType>
          <Kapp_VariationValue>0</Kapp_VariationValue>
          <Kapp_fumic_VariationType>0</Kapp_fumic_VariationType>
          <Kapp_fumic_VariationValue>0</Kapp_fumic_VariationValue>
          <Kinact_VariationType>0</Kinact_VariationType>
          <Kinact_VariationValue>0</Kinact_VariationValue>
        </InteractionRoute>
        <InteractionRoute>
          <Enzyme>2</Enzyme>
          <KiSwitch>false</KiSwitch>
          <Ki>1000000</Ki>
          <Fumic>1</Fumic>
          <KappSwitch>false</KappSwitch>
          <Kapp>1000000</Kapp>
          <Kinact>0</Kinact>
          <Kapp_fumic>1</Kapp_fumic>
          <IndSlopeSwitch>false</IndSlopeSwitch>
          <IndSlope>0</IndSlope>
          <IndSlopeCV>30</IndSlopeCV>
          <IndMax>1</IndMax>
          <IndMaxCV>30</IndMaxCV>
          <IndC50Switch>false</IndC50Switch>
          <IndC50>1000000</IndC50>
          <IndC50CV>30</IndC50CV>
          <IndC50_fuinc>1</IndC50_fuinc>
          <Y>1</Y>
          <Ki_VariationType>0</Ki_VariationType>
          <Ki_VariationValue>0</Ki_VariationValue>
          <Fumic_VariationType>0</Fumic_VariationType>
          <Fumic_VariationValue>0</Fumic_VariationValue>
          <IndC50_fuinc_VariationType>0</IndC50_fuinc_VariationType>
          <IndC50_fuinc_VariationValue>0</IndC50_fuinc_VariationValue>
          <Kapp_VariationType>0</Kapp_VariationType>
          <Kapp_VariationValue>0</Kapp_VariationValue>
          <Kapp_fumic_VariationType>0</Kapp_fumic_VariationType>
          <Kapp_fumic_VariationValue>0</Kapp_fumic_VariationValue>
          <Kinact_VariationType>0</Kinact_VariationType>
          <Kinact_VariationValue>0</Kinact_VariationValue>
        </InteractionRoute>
        <InteractionRoute>
          <Enzyme>3</Enzyme>
          <KiSwitch>false</KiSwitch>
          <Ki>1000000</Ki>
          <Fumic>1</Fumic>
          <KappSwitch>false</KappSwitch>
          <Kapp>1000000</Kapp>
          <Kinact>0</Kinact>
          <Kapp_fumic>1</Kapp_fumic>
          <IndSlopeSwitch>false</IndSlopeSwitch>
          <IndSlope>0</IndSlope>
          <IndSlopeCV>30</IndSlopeCV>
          <IndMax>1</IndMax>
          <IndMaxCV>30</IndMaxCV>
          <IndC50Switch>false</IndC50Switch>
          <IndC50>1000000</IndC50>
          <IndC50CV>30</IndC50CV>
          <IndC50_fuinc>1</IndC50_fuinc>
          <Y>1</Y>
          <Ki_VariationType>0</Ki_VariationType>
          <Ki_VariationValue>0</Ki_VariationValue>
          <Fumic_VariationType>0</Fumic_VariationType>
          <Fumic_VariationValue>0</Fumic_VariationValue>
          <IndC50_fuinc_VariationType>0</IndC50_fuinc_VariationType>
          <IndC50_fuinc_VariationValue>0</IndC50_fuinc_VariationValue>
          <Kapp_VariationType>0</Kapp_VariationType>
          <Kapp_VariationValue>0</Kapp_VariationValue>
          <Kapp_fumic_VariationType>0</Kapp_fumic_VariationType>
          <Kapp_fumic_VariationValue>0</Kapp_fumic_VariationValue>
          <Kinact_VariationType>0</Kinact_VariationType>
          <Kinact_VariationValue>0</Kinact_VariationValue>
        </InteractionRoute>
      </FMOInteractionRoutes>
      <Formulations />
      <PDUnits>
        <PDResponseUnit xsi:type="PDBindingActivationUnit">
          <ThisPDRID>0</ThisPDRID>
          <idPDUseTimeSummary>false</idPDUseTimeSummary>
          <idPDxTransformType>0</idPDxTransformType>
          <PDEffectModel>1</PDEffectModel>
          <idPDBaselineType>0</idPDBaselineType>
          <idPDEmaxDistrType>0</idPDEmaxDistrType>
          <idPDEmaxMedian>1</idPDEmaxMedian>
          <idPDEmaxDispersion>0</idPDEmaxDispersion>
          <idPDX50DistrType>0</idPDX50DistrType>
          <idPDX50Median>1</idPDX50Median>
          <idPDX50Dispersion>0</idPDX50Dispersion>
          <idPDReciprocalX50DistrType>0</idPDReciprocalX50DistrType>
          <idPDReciprocalX50Median>1</idPDReciprocalX50Median>
          <idPDReciprocalX50Dispersion>0</idPDReciprocalX50Dispersion>
          <idPDSigExpDistrType>0</idPDSigExpDistrType>
          <idPDSigExpMedian>1</idPDSigExpMedian>
          <idPDSigExpDispersion>0</idPDSigExpDispersion>
          <idPDSlopeDistrType>0</idPDSlopeDistrType>
          <idPDSlopeMedian>1</idPDSlopeMedian>
          <idPDSlopeDispersion>0</idPDSlopeDispersion>
          <idPDE0DistrType>3</idPDE0DistrType>
          <idPDE0Median>0</idPDE0Median>
          <idPDE0Dispersion>0</idPDE0Dispersion>
          <idPDTimeSummaryType>0</idPDTimeSummaryType>
          <idPDFromAtTime>0</idPDFromAtTime>
          <idPDToTime>24</idPDToTime>
          <PDTransductionType>0</PDTransductionType>
          <idPDOutPDRID>-1</idPDOutPDRID>
          <PDTransductionMode>0</PDTransductionMode>
          <idX50Switch>0</idX50Switch>
          <idE0Switch>0</idE0Switch>
          <idCustomScriptPath />
          <idCustomScriptEmbedded />
          <idPDCustomIndirectResponseModelScript />
          <idPDActive>false</idPDActive>
          <TMDDSpecificAmountTypesImplemented>true</TMDDSpecificAmountTypesImplemented>
          <InputType>3</InputType>
          <PrimaryPKCompartment>0</PrimaryPKCompartment>
          <SecondaryPKCompartment>-1</SecondaryPKCompartment>
          <TertiaryPKCompartment>-1</TertiaryPKCompartment>
          <AmountType>0</AmountType>
          <idPDUseEffectCompartment>false</idPDUseEffectCompartment>
          <idPDkeoDistrType>0</idPDkeoDistrType>
          <idPDkeoMedian>1</idPDkeoMedian>
          <idPDkeoDispersion>0</idPDkeoDispersion>
          <idPDAlphaDistrType>0</idPDAlphaDistrType>
          <idPDAlphaMedian>10</idPDAlphaMedian>
          <idPDAlphaDispersion>0</idPDAlphaDispersion>
          <idPDLparmDistrType>0</idPDLparmDistrType>
          <idPDLparmMedian>0.1</idPDLparmMedian>
          <idPDLparmDispersion>0</idPDLparmDispersion>
          <idPDKdeactDistrType>0</idPDKdeactDistrType>
          <idPDKdeactMedian>1</idPDKdeactMedian>
          <idPDKdeactDispersion>0</idPDKdeactDispersion>
          <idPDReciprocalKdeactDistrType>0</idPDReciprocalKdeactDistrType>
          <idPDReciprocalKdeactMedian>1</idPDReciprocalKdeactMedian>
          <idPDReciprocalKdeactDispersion>0</idPDReciprocalKdeactDispersion>
          <idPDEpsilonDistrType>0</idPDEpsilonDistrType>
          <idPDEpsilonMedian>1</idPDEpsilonMedian>
          <idPDEpsilonDispersion>0</idPDEpsilonDispersion>
          <idPDkonDistrType>0</idPDkonDistrType>
          <idPDkonMedian>1</idPDkonMedian>
          <idPDkonDispersion>0</idPDkonDispersion>
          <idPDkoffDistrType>0</idPDkoffDistrType>
          <idPDkoffMedian>1</idPDkoffMedian>
          <idPDkoffDispersion>0</idPDkoffDispersion>
          <idPDTarget1>1</idPDTarget1>
          <UseIndirectResponseModel>false</UseIndirectResponseModel>
          <IndirectResponseModel>0</IndirectResponseModel>
          <idKinDistrType>0</idKinDistrType>
          <idKinMedian>1</idKinMedian>
          <idKinDispersion>0</idKinDispersion>
          <idKoutDistrType>0</idKoutDistrType>
          <idKoutMedian>1</idKoutMedian>
          <idKoutDispersion>0</idKoutDispersion>
        </PDResponseUnit>
      </PDUnits>
      <DoseList />
      <ADC_EliminationDars>
        <EliminationDar>
          <DarNumber>0</DarNumber>
          <Name>DAR0</Name>
          <IsEnabled>false</IsEnabled>
          <CLCatFreePadlockOpen>true</CLCatFreePadlockOpen>
          <AdditionalSystemicClearancePadlockOpen>true</AdditionalSystemicClearancePadlockOpen>
          <LymphaticClearancePadlockOpen>true</LymphaticClearancePadlockOpen>
          <CLCatFree>0.2</CLCatFree>
          <CLCat1_1Complex>1E-06</CLCat1_1Complex>
          <AdditionalSystemicClearance>0.002</AdditionalSystemicClearance>
          <LymphaticClearance>0</LymphaticClearance>
        </EliminationDar>
      </ADC_EliminationDars>
      <ADC_DeconjugationValues>
        <DeconjugationValue>
          <DarNumber>1</DarNumber>
          <KdecPlasmaPadlockOpen>false</KdecPlasmaPadlockOpen>
          <KdecTissuePadlockOpen>false</KdecTissuePadlockOpen>
          <Theta>0</Theta>
          <ThetaTissue>0</ThetaTissue>
          <KDec>0</KDec>
          <KDecTissue>0</KDecTissue>
        </DeconjugationValue>
        <DeconjugationValue>
          <DarNumber>2</DarNumber>
          <KdecPlasmaPadlockOpen>false</KdecPlasmaPadlockOpen>
          <KdecTissuePadlockOpen>false</KdecTissuePadlockOpen>
          <Theta>0</Theta>
          <ThetaTissue>0</ThetaTissue>
          <KDec>0</KDec>
          <KDecTissue>0</KDecTissue>
        </DeconjugationValue>
        <DeconjugationValue>
          <DarNumber>3</DarNumber>
          <KdecPlasmaPadlockOpen>false</KdecPlasmaPadlockOpen>
          <KdecTissuePadlockOpen>false</KdecTissuePadlockOpen>
          <Theta>0</Theta>
          <ThetaTissue>0</ThetaTissue>
          <KDec>0</KDec>
          <KDecTissue>0</KDecTissue>
        </DeconjugationValue>
        <DeconjugationValue>
          <DarNumber>4</DarNumber>
          <KdecPlasmaPadlockOpen>false</KdecPlasmaPadlockOpen>
          <KdecTissuePadlockOpen>false</KdecTissuePadlockOpen>
          <Theta>0</Theta>
          <ThetaTissue>0</ThetaTissue>
          <KDec>0</KDec>
          <KDecTissue>0</KDecTissue>
        </DeconjugationValue>
        <DeconjugationValue>
          <DarNumber>5</DarNumber>
          <KdecPlasmaPadlockOpen>false</KdecPlasmaPadlockOpen>
          <KdecTissuePadlockOpen>false</KdecTissuePadlockOpen>
          <Theta>0</Theta>
          <ThetaTissue>0</ThetaTissue>
          <KDec>0</KDec>
          <KDecTissue>0</KDecTissue>
        </DeconjugationValue>
        <DeconjugationValue>
          <DarNumber>6</DarNumber>
          <KdecPlasmaPadlockOpen>false</KdecPlasmaPadlockOpen>
          <KdecTissuePadlockOpen>false</KdecTissuePadlockOpen>
          <Theta>0</Theta>
          <ThetaTissue>0</ThetaTissue>
          <KDec>0</KDec>
          <KDecTissue>0</KDecTissue>
        </DeconjugationValue>
        <DeconjugationValue>
          <DarNumber>7</DarNumber>
          <KdecPlasmaPadlockOpen>false</KdecPlasmaPadlockOpen>
          <KdecTissuePadlockOpen>false</KdecTissuePadlockOpen>
          <Theta>0</Theta>
          <ThetaTissue>0</ThetaTissue>
          <KDec>0</KDec>
          <KDecTissue>0</KDecTissue>
        </DeconjugationValue>
        <DeconjugationValue>
          <DarNumber>8</DarNumber>
          <KdecPlasmaPadlockOpen>false</KdecPlasmaPadlockOpen>
          <KdecTissuePadlockOpen>false</KdecTissuePadlockOpen>
          <Theta>0</Theta>
          <ThetaTissue>0</ThetaTissue>
          <KDec>0</KDec>
          <KDecTissue>0</KDecTissue>
        </DeconjugationValue>
      </ADC_DeconjugationValues>
      <ADC_TmddDars>
        <ArrayOfTMDDDar>
          <TMDDDar>
            <DarNumber>0</DarNumber>
            <Name>DAR0</Name>
            <Kon>0</Kon>
            <KonPadlockOpen>true</KonPadlockOpen>
            <Koff>0</Koff>
            <KoffPadlockOpen>true</KoffPadlockOpen>
            <Kint>0</Kint>
            <KintPadlockOpen>true</KintPadlockOpen>
            <Kss>1000000</Kss>
            <KssPadlockOpen>true</KssPadlockOpen>
            <Km>1000000</Km>
            <KmPadlockOpen>true</KmPadlockOpen>
            <Vmax>0</Vmax>
            <VmaxPadlockOpen>true</VmaxPadlockOpen>
            <Kon2>0</Kon2>
            <Kon2PadlockOpen>true</Kon2PadlockOpen>
            <Koff2>0</Koff2>
            <Koff2PadlockOpen>true</Koff2PadlockOpen>
            <Kelm>0</Kelm>
            <KelmPadlockOpen>true</KelmPadlockOpen>
            <KelmAB>0</KelmAB>
            <KelmABPadlockOpen>true</KelmABPadlockOpen>
            <Alpha>0</Alpha>
            <AlphaPadlockOpen>true</AlphaPadlockOpen>
            <Target>0</Target>
          </TMDDDar>
        </ArrayOfTMDDDar>
        <ArrayOfTMDDDar>
          <TMDDDar>
            <DarNumber>0</DarNumber>
            <Name>DAR0</Name>
            <Kon>0</Kon>
            <KonPadlockOpen>true</KonPadlockOpen>
            <Koff>0</Koff>
            <KoffPadlockOpen>true</KoffPadlockOpen>
            <Kint>0</Kint>
            <KintPadlockOpen>true</KintPadlockOpen>
            <Kss>1000000</Kss>
            <KssPadlockOpen>true</KssPadlockOpen>
            <Km>1000000</Km>
            <KmPadlockOpen>true</KmPadlockOpen>
            <Vmax>0</Vmax>
            <VmaxPadlockOpen>true</VmaxPadlockOpen>
            <Kon2>0</Kon2>
            <Kon2PadlockOpen>true</Kon2PadlockOpen>
            <Koff2>0</Koff2>
            <Koff2PadlockOpen>true</Koff2PadlockOpen>
            <Kelm>0</Kelm>
            <KelmPadlockOpen>true</KelmPadlockOpen>
            <KelmAB>0</KelmAB>
            <KelmABPadlockOpen>true</KelmABPadlockOpen>
            <Alpha>0</Alpha>
            <AlphaPadlockOpen>true</AlphaPadlockOpen>
            <Target>1</Target>
          </TMDDDar>
        </ArrayOfTMDDDar>
        <ArrayOfTMDDDar>
          <TMDDDar>
            <DarNumber>0</DarNumber>
            <Name>DAR0</Name>
            <Kon>0</Kon>
            <KonPadlockOpen>true</KonPadlockOpen>
            <Koff>0</Koff>
            <KoffPadlockOpen>true</KoffPadlockOpen>
            <Kint>0</Kint>
            <KintPadlockOpen>true</KintPadlockOpen>
            <Kss>1000000</Kss>
            <KssPadlockOpen>true</KssPadlockOpen>
            <Km>1000000</Km>
            <KmPadlockOpen>true</KmPadlockOpen>
            <Vmax>0</Vmax>
            <VmaxPadlockOpen>true</VmaxPadlockOpen>
            <Kon2>0</Kon2>
            <Kon2PadlockOpen>true</Kon2PadlockOpen>
            <Koff2>0</Koff2>
            <Koff2PadlockOpen>true</Koff2PadlockOpen>
            <Kelm>0</Kelm>
            <KelmPadlockOpen>true</KelmPadlockOpen>
            <KelmAB>0</KelmAB>
            <KelmABPadlockOpen>true</KelmABPadlockOpen>
            <Alpha>0</Alpha>
            <AlphaPadlockOpen>true</AlphaPadlockOpen>
            <Target>2</Target>
          </TMDDDar>
        </ArrayOfTMDDDar>
        <ArrayOfTMDDDar>
          <TMDDDar>
            <DarNumber>0</DarNumber>
            <Name>DAR0</Name>
            <Kon>0</Kon>
            <KonPadlockOpen>true</KonPadlockOpen>
            <Koff>0</Koff>
            <KoffPadlockOpen>true</KoffPadlockOpen>
            <Kint>0</Kint>
            <KintPadlockOpen>true</KintPadlockOpen>
            <Kss>1000000</Kss>
            <KssPadlockOpen>true</KssPadlockOpen>
            <Km>1000000</Km>
            <KmPadlockOpen>true</KmPadlockOpen>
            <Vmax>0</Vmax>
            <VmaxPadlockOpen>true</VmaxPadlockOpen>
            <Kon2>0</Kon2>
            <Kon2PadlockOpen>true</Kon2PadlockOpen>
            <Koff2>0</Koff2>
            <Koff2PadlockOpen>true</Koff2PadlockOpen>
            <Kelm>0</Kelm>
            <KelmPadlockOpen>true</KelmPadlockOpen>
            <KelmAB>0</KelmAB>
            <KelmABPadlockOpen>true</KelmABPadlockOpen>
            <Alpha>0</Alpha>
            <AlphaPadlockOpen>true</AlphaPadlockOpen>
            <Target>3</Target>
          </TMDDDar>
        </ArrayOfTMDDDar>
        <ArrayOfTMDDDar>
          <TMDDDar>
            <DarNumber>0</DarNumber>
            <Name>DAR0</Name>
            <Kon>0</Kon>
            <KonPadlockOpen>true</KonPadlockOpen>
            <Koff>0</Koff>
            <KoffPadlockOpen>true</KoffPadlockOpen>
            <Kint>0</Kint>
            <KintPadlockOpen>true</KintPadlockOpen>
            <Kss>1000000</Kss>
            <KssPadlockOpen>true</KssPadlockOpen>
            <Km>1000000</Km>
            <KmPadlockOpen>true</KmPadlockOpen>
            <Vmax>0</Vmax>
            <VmaxPadlockOpen>true</VmaxPadlockOpen>
            <Kon2>0</Kon2>
            <Kon2PadlockOpen>true</Kon2PadlockOpen>
            <Koff2>0</Koff2>
            <Koff2PadlockOpen>true</Koff2PadlockOpen>
            <Kelm>0</Kelm>
            <KelmPadlockOpen>true</KelmPadlockOpen>
            <KelmAB>0</KelmAB>
            <KelmABPadlockOpen>true</KelmABPadlockOpen>
            <Alpha>0</Alpha>
            <AlphaPadlockOpen>true</AlphaPadlockOpen>
            <Target>4</Target>
          </TMDDDar>
        </ArrayOfTMDDDar>
        <ArrayOfTMDDDar>
          <TMDDDar>
            <DarNumber>0</DarNumber>
            <Name>DAR0</Name>
            <Kon>0</Kon>
            <KonPadlockOpen>true</KonPadlockOpen>
            <Koff>0</Koff>
            <KoffPadlockOpen>true</KoffPadlockOpen>
            <Kint>0</Kint>
            <KintPadlockOpen>true</KintPadlockOpen>
            <Kss>1000000</Kss>
            <KssPadlockOpen>true</KssPadlockOpen>
            <Km>1000000</Km>
            <KmPadlockOpen>true</KmPadlockOpen>
            <Vmax>0</Vmax>
            <VmaxPadlockOpen>true</VmaxPadlockOpen>
            <Kon2>0</Kon2>
            <Kon2PadlockOpen>true</Kon2PadlockOpen>
            <Koff2>0</Koff2>
            <Koff2PadlockOpen>true</Koff2PadlockOpen>
            <Kelm>0</Kelm>
            <KelmPadlockOpen>true</KelmPadlockOpen>
            <KelmAB>0</KelmAB>
            <KelmABPadlockOpen>true</KelmABPadlockOpen>
            <Alpha>0</Alpha>
            <AlphaPadlockOpen>true</AlphaPadlockOpen>
            <Target>5</Target>
          </TMDDDar>
        </ArrayOfTMDDDar>
        <ArrayOfTMDDDar>
          <TMDDDar>
            <DarNumber>0</DarNumber>
            <Name>DAR0</Name>
            <Kon>0</Kon>
            <KonPadlockOpen>true</KonPadlockOpen>
            <Koff>0</Koff>
            <KoffPadlockOpen>true</KoffPadlockOpen>
            <Kint>0</Kint>
            <KintPadlockOpen>true</KintPadlockOpen>
            <Kss>1000000</Kss>
            <KssPadlockOpen>true</KssPadlockOpen>
            <Km>1000000</Km>
            <KmPadlockOpen>true</KmPadlockOpen>
            <Vmax>0</Vmax>
            <VmaxPadlockOpen>true</VmaxPadlockOpen>
            <Kon2>0</Kon2>
            <Kon2PadlockOpen>true</Kon2PadlockOpen>
            <Koff2>0</Koff2>
            <Koff2PadlockOpen>true</Koff2PadlockOpen>
            <Kelm>0</Kelm>
            <KelmPadlockOpen>true</KelmPadlockOpen>
            <KelmAB>0</KelmAB>
            <KelmABPadlockOpen>true</KelmABPadlockOpen>
            <Alpha>0</Alpha>
            <AlphaPadlockOpen>true</AlphaPadlockOpen>
            <Target>6</Target>
          </TMDDDar>
        </ArrayOfTMDDDar>
        <ArrayOfTMDDDar>
          <TMDDDar>
            <DarNumber>0</DarNumber>
            <Name>DAR0</Name>
            <Kon>0</Kon>
            <KonPadlockOpen>true</KonPadlockOpen>
            <Koff>0</Koff>
            <KoffPadlockOpen>true</KoffPadlockOpen>
            <Kint>0</Kint>
            <KintPadlockOpen>true</KintPadlockOpen>
            <Kss>1000000</Kss>
            <KssPadlockOpen>true</KssPadlockOpen>
            <Km>1000000</Km>
            <KmPadlockOpen>true</KmPadlockOpen>
            <Vmax>0</Vmax>
            <VmaxPadlockOpen>true</VmaxPadlockOpen>
            <Kon2>0</Kon2>
            <Kon2PadlockOpen>true</Kon2PadlockOpen>
            <Koff2>0</Koff2>
            <Koff2PadlockOpen>true</Koff2PadlockOpen>
            <Kelm>0</Kelm>
            <KelmPadlockOpen>true</KelmPadlockOpen>
            <KelmAB>0</KelmAB>
            <KelmABPadlockOpen>true</KelmABPadlockOpen>
            <Alpha>0</Alpha>
            <AlphaPadlockOpen>true</AlphaPadlockOpen>
            <Target>7</Target>
          </TMDDDar>
        </ArrayOfTMDDDar>
        <ArrayOfTMDDDar>
          <TMDDDar>
            <DarNumber>0</DarNumber>
            <Name>DAR0</Name>
            <Kon>0</Kon>
            <KonPadlockOpen>true</KonPadlockOpen>
            <Koff>0</Koff>
            <KoffPadlockOpen>true</KoffPadlockOpen>
            <Kint>0</Kint>
            <KintPadlockOpen>true</KintPadlockOpen>
            <Kss>1000000</Kss>
            <KssPadlockOpen>true</KssPadlockOpen>
            <Km>1000000</Km>
            <KmPadlockOpen>true</KmPadlockOpen>
            <Vmax>0</Vmax>
            <VmaxPadlockOpen>true</VmaxPadlockOpen>
            <Kon2>0</Kon2>
            <Kon2PadlockOpen>true</Kon2PadlockOpen>
            <Koff2>0</Koff2>
            <Koff2PadlockOpen>true</Koff2PadlockOpen>
            <Kelm>0</Kelm>
            <KelmPadlockOpen>true</KelmPadlockOpen>
            <KelmAB>0</KelmAB>
            <KelmABPadlockOpen>true</KelmABPadlockOpen>
            <Alpha>0</Alpha>
            <AlphaPadlockOpen>true</AlphaPadlockOpen>
            <Target>8</Target>
          </TMDDDar>
        </ArrayOfTMDDDar>
        <ArrayOfTMDDDar>
          <TMDDDar>
            <DarNumber>0</DarNumber>
            <Name>DAR0</Name>
            <Kon>0</Kon>
            <KonPadlockOpen>true</KonPadlockOpen>
            <Koff>0</Koff>
            <KoffPadlockOpen>true</KoffPadlockOpen>
            <Kint>0</Kint>
            <KintPadlockOpen>true</KintPadlockOpen>
            <Kss>1000000</Kss>
            <KssPadlockOpen>true</KssPadlockOpen>
            <Km>1000000</Km>
            <KmPadlockOpen>true</KmPadlockOpen>
            <Vmax>0</Vmax>
            <VmaxPadlockOpen>true</VmaxPadlockOpen>
            <Kon2>0</Kon2>
            <Kon2PadlockOpen>true</Kon2PadlockOpen>
            <Koff2>0</Koff2>
            <Koff2PadlockOpen>true</Koff2PadlockOpen>
            <Kelm>0</Kelm>
            <KelmPadlockOpen>true</KelmPadlockOpen>
            <KelmAB>0</KelmAB>
            <KelmABPadlockOpen>true</KelmABPadlockOpen>
            <Alpha>0</Alpha>
            <AlphaPadlockOpen>true</AlphaPadlockOpen>
            <Target>9</Target>
          </TMDDDar>
        </ArrayOfTMDDDar>
        <ArrayOfTMDDDar>
          <TMDDDar>
            <DarNumber>0</DarNumber>
            <Name>DAR0</Name>
            <Kon>0</Kon>
            <KonPadlockOpen>true</KonPadlockOpen>
            <Koff>0</Koff>
            <KoffPadlockOpen>true</KoffPadlockOpen>
            <Kint>0</Kint>
            <KintPadlockOpen>true</KintPadlockOpen>
            <Kss>1000000</Kss>
            <KssPadlockOpen>true</KssPadlockOpen>
            <Km>1000000</Km>
            <KmPadlockOpen>true</KmPadlockOpen>
            <Vmax>0</Vmax>
            <VmaxPadlockOpen>true</VmaxPadlockOpen>
            <Kon2>0</Kon2>
            <Kon2PadlockOpen>true</Kon2PadlockOpen>
            <Koff2>0</Koff2>
            <Koff2PadlockOpen>true</Koff2PadlockOpen>
            <Kelm>0</Kelm>
            <KelmPadlockOpen>true</KelmPadlockOpen>
            <KelmAB>0</KelmAB>
            <KelmABPadlockOpen>true</KelmABPadlockOpen>
            <Alpha>0</Alpha>
            <AlphaPadlockOpen>true</AlphaPadlockOpen>
            <Target>10</Target>
          </TMDDDar>
        </ArrayOfTMDDDar>
        <ArrayOfTMDDDar>
          <TMDDDar>
            <DarNumber>0</DarNumber>
            <Name>DAR0</Name>
            <Kon>0</Kon>
            <KonPadlockOpen>true</KonPadlockOpen>
            <Koff>0</Koff>
            <KoffPadlockOpen>true</KoffPadlockOpen>
            <Kint>0</Kint>
            <KintPadlockOpen>true</KintPadlockOpen>
            <Kss>1000000</Kss>
            <KssPadlockOpen>true</KssPadlockOpen>
            <Km>1000000</Km>
            <KmPadlockOpen>true</KmPadlockOpen>
            <Vmax>0</Vmax>
            <VmaxPadlockOpen>true</VmaxPadlockOpen>
            <Kon2>0</Kon2>
            <Kon2PadlockOpen>true</Kon2PadlockOpen>
            <Koff2>0</Koff2>
            <Koff2PadlockOpen>true</Koff2PadlockOpen>
            <Kelm>0</Kelm>
            <KelmPadlockOpen>true</KelmPadlockOpen>
            <KelmAB>0</KelmAB>
            <KelmABPadlockOpen>true</KelmABPadlockOpen>
            <Alpha>0</Alpha>
            <AlphaPadlockOpen>true</AlphaPadlockOpen>
            <Target>11</Target>
          </TMDDDar>
        </ArrayOfTMDDDar>
        <ArrayOfTMDDDar>
          <TMDDDar>
            <DarNumber>0</DarNumber>
            <Name>DAR0</Name>
            <Kon>0</Kon>
            <KonPadlockOpen>true</KonPadlockOpen>
            <Koff>0</Koff>
            <KoffPadlockOpen>true</KoffPadlockOpen>
            <Kint>0</Kint>
            <KintPadlockOpen>true</KintPadlockOpen>
            <Kss>1000000</Kss>
            <KssPadlockOpen>true</KssPadlockOpen>
            <Km>1000000</Km>
            <KmPadlockOpen>true</KmPadlockOpen>
            <Vmax>0</Vmax>
            <VmaxPadlockOpen>true</VmaxPadlockOpen>
            <Kon2>0</Kon2>
            <Kon2PadlockOpen>true</Kon2PadlockOpen>
            <Koff2>0</Koff2>
            <Koff2PadlockOpen>true</Koff2PadlockOpen>
            <Kelm>0</Kelm>
            <KelmPadlockOpen>true</KelmPadlockOpen>
            <KelmAB>0</KelmAB>
            <KelmABPadlockOpen>true</KelmABPadlockOpen>
            <Alpha>0</Alpha>
            <AlphaPadlockOpen>true</AlphaPadlockOpen>
            <Target>12</Target>
          </TMDDDar>
        </ArrayOfTMDDDar>
        <ArrayOfTMDDDar>
          <TMDDDar>
            <DarNumber>0</DarNumber>
            <Name>DAR0</Name>
            <Kon>0</Kon>
            <KonPadlockOpen>true</KonPadlockOpen>
            <Koff>0</Koff>
            <KoffPadlockOpen>true</KoffPadlockOpen>
            <Kint>0</Kint>
            <KintPadlockOpen>true</KintPadlockOpen>
            <Kss>1000000</Kss>
            <KssPadlockOpen>true</KssPadlockOpen>
            <Km>1000000</Km>
            <KmPadlockOpen>true</KmPadlockOpen>
            <Vmax>0</Vmax>
            <VmaxPadlockOpen>true</VmaxPadlockOpen>
            <Kon2>0</Kon2>
            <Kon2PadlockOpen>true</Kon2PadlockOpen>
            <Koff2>0</Koff2>
            <Koff2PadlockOpen>true</Koff2PadlockOpen>
            <Kelm>0</Kelm>
            <KelmPadlockOpen>true</KelmPadlockOpen>
            <KelmAB>0</KelmAB>
            <KelmABPadlockOpen>true</KelmABPadlockOpen>
            <Alpha>0</Alpha>
            <AlphaPadlockOpen>true</AlphaPadlockOpen>
            <Target>13</Target>
          </TMDDDar>
        </ArrayOfTMDDDar>
        <ArrayOfTMDDDar>
          <TMDDDar>
            <DarNumber>0</DarNumber>
            <Name>DAR0</Name>
            <Kon>0</Kon>
            <KonPadlockOpen>true</KonPadlockOpen>
            <Koff>0</Koff>
            <KoffPadlockOpen>true</KoffPadlockOpen>
            <Kint>0</Kint>
            <KintPadlockOpen>true</KintPadlockOpen>
            <Kss>1000000</Kss>
            <KssPadlockOpen>true</KssPadlockOpen>
            <Km>1000000</Km>
            <KmPadlockOpen>true</KmPadlockOpen>
            <Vmax>0</Vmax>
            <VmaxPadlockOpen>true</VmaxPadlockOpen>
            <Kon2>0</Kon2>
            <Kon2PadlockOpen>true</Kon2PadlockOpen>
            <Koff2>0</Koff2>
            <Koff2PadlockOpen>true</Koff2PadlockOpen>
            <Kelm>0</Kelm>
            <KelmPadlockOpen>true</KelmPadlockOpen>
            <KelmAB>0</KelmAB>
            <KelmABPadlockOpen>true</KelmABPadlockOpen>
            <Alpha>0</Alpha>
            <AlphaPadlockOpen>true</AlphaPadlockOpen>
            <Target>14</Target>
          </TMDDDar>
        </ArrayOfTMDDDar>
        <ArrayOfTMDDDar>
          <TMDDDar>
            <DarNumber>0</DarNumber>
            <Name>DAR0</Name>
            <Kon>0</Kon>
            <KonPadlockOpen>true</KonPadlockOpen>
            <Koff>0</Koff>
            <KoffPadlockOpen>true</KoffPadlockOpen>
            <Kint>0</Kint>
            <KintPadlockOpen>true</KintPadlockOpen>
            <Kss>1000000</Kss>
            <KssPadlockOpen>true</KssPadlockOpen>
            <Km>1000000</Km>
            <KmPadlockOpen>true</KmPadlockOpen>
            <Vmax>0</Vmax>
            <VmaxPadlockOpen>true</VmaxPadlockOpen>
            <Kon2>0</Kon2>
            <Kon2PadlockOpen>true</Kon2PadlockOpen>
            <Koff2>0</Koff2>
            <Koff2PadlockOpen>true</Koff2PadlockOpen>
            <Kelm>0</Kelm>
            <KelmPadlockOpen>true</KelmPadlockOpen>
            <KelmAB>0</KelmAB>
            <KelmABPadlockOpen>true</KelmABPadlockOpen>
            <Alpha>0</Alpha>
            <AlphaPadlockOpen>true</AlphaPadlockOpen>
            <Target>15</Target>
          </TMDDDar>
        </ArrayOfTMDDDar>
        <ArrayOfTMDDDar>
          <TMDDDar>
            <DarNumber>0</DarNumber>
            <Name>DAR0</Name>
            <Kon>0</Kon>
            <KonPadlockOpen>true</KonPadlockOpen>
            <Koff>0</Koff>
            <KoffPadlockOpen>true</KoffPadlockOpen>
            <Kint>0</Kint>
            <KintPadlockOpen>true</KintPadlockOpen>
            <Kss>1000000</Kss>
            <KssPadlockOpen>true</KssPadlockOpen>
            <Km>1000000</Km>
            <KmPadlockOpen>true</KmPadlockOpen>
            <Vmax>0</Vmax>
            <VmaxPadlockOpen>true</VmaxPadlockOpen>
            <Kon2>0</Kon2>
            <Kon2PadlockOpen>true</Kon2PadlockOpen>
            <Koff2>0</Koff2>
            <Koff2PadlockOpen>true</Koff2PadlockOpen>
            <Kelm>0</Kelm>
            <KelmPadlockOpen>true</KelmPadlockOpen>
            <KelmAB>0</KelmAB>
            <KelmABPadlockOpen>true</KelmABPadlockOpen>
            <Alpha>0</Alpha>
            <AlphaPadlockOpen>true</AlphaPadlockOpen>
            <Target>16</Target>
          </TMDDDar>
        </ArrayOfTMDDDar>
        <ArrayOfTMDDDar>
          <TMDDDar>
            <DarNumber>0</DarNumber>
            <Name>DAR0</Name>
            <Kon>0</Kon>
            <KonPadlockOpen>true</KonPadlockOpen>
            <Koff>0</Koff>
            <KoffPadlockOpen>true</KoffPadlockOpen>
            <Kint>0</Kint>
            <KintPadlockOpen>true</KintPadlockOpen>
            <Kss>1000000</Kss>
            <KssPadlockOpen>true</KssPadlockOpen>
            <Km>1000000</Km>
            <KmPadlockOpen>true</KmPadlockOpen>
            <Vmax>0</Vmax>
            <VmaxPadlockOpen>true</VmaxPadlockOpen>
            <Kon2>0</Kon2>
            <Kon2PadlockOpen>true</Kon2PadlockOpen>
            <Koff2>0</Koff2>
            <Koff2PadlockOpen>true</Koff2PadlockOpen>
            <Kelm>0</Kelm>
            <KelmPadlockOpen>true</KelmPadlockOpen>
            <KelmAB>0</KelmAB>
            <KelmABPadlockOpen>true</KelmABPadlockOpen>
            <Alpha>0</Alpha>
            <AlphaPadlockOpen>true</AlphaPadlockOpen>
            <Target>17</Target>
          </TMDDDar>
        </ArrayOfTMDDDar>
        <ArrayOfTMDDDar>
          <TMDDDar>
            <DarNumber>0</DarNumber>
            <Name>DAR0</Name>
            <Kon>0</Kon>
            <KonPadlockOpen>true</KonPadlockOpen>
            <Koff>0</Koff>
            <KoffPadlockOpen>true</KoffPadlockOpen>
            <Kint>0</Kint>
            <KintPadlockOpen>true</KintPadlockOpen>
            <Kss>1000000</Kss>
            <KssPadlockOpen>true</KssPadlockOpen>
            <Km>1000000</Km>
            <KmPadlockOpen>true</KmPadlockOpen>
            <Vmax>0</Vmax>
            <VmaxPadlockOpen>true</VmaxPadlockOpen>
            <Kon2>0</Kon2>
            <Kon2PadlockOpen>true</Kon2PadlockOpen>
            <Koff2>0</Koff2>
            <Koff2PadlockOpen>true</Koff2PadlockOpen>
            <Kelm>0</Kelm>
            <KelmPadlockOpen>true</KelmPadlockOpen>
            <KelmAB>0</KelmAB>
            <KelmABPadlockOpen>true</KelmABPadlockOpen>
            <Alpha>0</Alpha>
            <AlphaPadlockOpen>true</AlphaPadlockOpen>
            <Target>18</Target>
          </TMDDDar>
        </ArrayOfTMDDDar>
        <ArrayOfTMDDDar>
          <TMDDDar>
            <DarNumber>0</DarNumber>
            <Name>DAR0</Name>
            <Kon>0</Kon>
            <KonPadlockOpen>true</KonPadlockOpen>
            <Koff>0</Koff>
            <KoffPadlockOpen>true</KoffPadlockOpen>
            <Kint>0</Kint>
            <KintPadlockOpen>true</KintPadlockOpen>
            <Kss>1000000</Kss>
            <KssPadlockOpen>true</KssPadlockOpen>
            <Km>1000000</Km>
            <KmPadlockOpen>true</KmPadlockOpen>
            <Vmax>0</Vmax>
            <VmaxPadlockOpen>true</VmaxPadlockOpen>
            <Kon2>0</Kon2>
            <Kon2PadlockOpen>true</Kon2PadlockOpen>
            <Koff2>0</Koff2>
            <Koff2PadlockOpen>true</Koff2PadlockOpen>
            <Kelm>0</Kelm>
            <KelmPadlockOpen>true</KelmPadlockOpen>
            <KelmAB>0</KelmAB>
            <KelmABPadlockOpen>true</KelmABPadlockOpen>
            <Alpha>0</Alpha>
            <AlphaPadlockOpen>true</AlphaPadlockOpen>
            <Target>19</Target>
          </TMDDDar>
        </ArrayOfTMDDDar>
      </ADC_TmddDars>
      <ADC_TmddTargetToTissueMappings />
      <ADC_AdditionalOrganDars>
        <AddOrganDar>
          <DarNumber>0</DarNumber>
          <Name>DAR0</Name>
          <Kup>0.0297</Kup>
          <KupPadlockOpen>true</KupPadlockOpen>
          <Krc1>0.76</Krc1>
          <Krc2>0.76</Krc2>
          <KrcPadlockOpen>true</KrcPadlockOpen>
        </AddOrganDar>
      </ADC_AdditionalOrganDars>
      <ADC_TumourDars>
        <TumourDar>
          <DarNumber>0</DarNumber>
          <Name>DAR0</Name>
          <Kup>0.02979</Kup>
          <KupPadlockOpen>true</KupPadlockOpen>
          <Krc1>3.605</Krc1>
          <Krc2>7.21</Krc2>
          <KrcPadlockOpen>true</KrcPadlockOpen>
        </TumourDar>
      </ADC_TumourDars>
      <ADC_DistributionDars>
        <DistributionDar>
          <DarNumber>0</DarNumber>
          <Name>DAR0</Name>
          <Kd1>0.728</Kd1>
          <Kd1CV>10</Kd1CV>
          <Kd2>2.912</Kd2>
          <Kd2CV>30</Kd2CV>
          <KdPadlockOpen>true</KdPadlockOpen>
          <KupPadlockOpen>true</KupPadlockOpen>
          <KrcPadlockOpen>true</KrcPadlockOpen>
          <Kup>0.02979</Kup>
          <Krc1>0.76</Krc1>
          <Krc2>0.76</Krc2>
        </DistributionDar>
      </ADC_DistributionDars>
      <Paed_AgeFuProfile />
      <FetusAgeFuProfile />
      <ParticleSolidStates>
        <ParticleSolidState>
          <ImportFilePath />
          <ImportFromFile>false</ImportFromFile>
          <MeltingPoint>155</MeltingPoint>
          <StateIndex>0</StateIndex>
          <DoseFraction>100</DoseFraction>
          <idDistributionType>0</idDistributionType>
          <idParticleSizeDistType>1</idParticleSizeDistType>
          <idNormalRadiusMean>20</idNormalRadiusMean>
          <idNormalRadiusMeanCV>30</idNormalRadiusMeanCV>
          <idLogNormalRadiusMean>20</idLogNormalRadiusMean>
          <idLogNormalRadiusMeanCV>30</idLogNormalRadiusMeanCV>
          <idWeibullAlpha>5</idWeibullAlpha>
          <idWeibullBeta>18</idWeibullBeta>
          <idNumberOfBins>3</idNumberOfBins>
          <MBONumOfBins>3</MBONumOfBins>
          <PPBNumOfBins>30</PPBNumOfBins>
          <idMinimumRadius>10</idMinimumRadius>
          <idMaximumRadius>50</idMaximumRadius>
          <SimulationRadiusSwitch>false</SimulationRadiusSwitch>
          <DisplayRadiusSwitch>false</DisplayRadiusSwitch>
          <SimulationMinimumRadius>0.0001</SimulationMinimumRadius>
          <SimulationMaximumRadius>11</SimulationMaximumRadius>
          <DisplayMinimumRadius>0</DisplayMinimumRadius>
          <DisplayMaximumRadius>0</DisplayMaximumRadius>
          <FunctionParticleProperty>0</FunctionParticleProperty>
          <DiscreteParticleProperty>0</DiscreteParticleProperty>
          <DisplayParticleProperty>0</DisplayParticleProperty>
          <StepType>0</StepType>
          <RThresholdSwitch>false</RThresholdSwitch>
          <RThreshold>5.5</RThreshold>
          <InterpolationType>0</InterpolationType>
          <NumOfBinsBeforeThreshold>50</NumOfBinsBeforeThreshold>
          <idPSDDiscreteValues>1</idPSDDiscreteValues>
          <DiscretePSDProfile>
            <XMLProfileItem>
              <Index>0</Index>
              <X>1</X>
              <Y>100</Y>
              <CV>0</CV>
            </XMLProfileItem>
          </DiscretePSDProfile>
          <idParticleDensity>1.2</idParticleDensity>
          <idMonodispersedRadius>10</idMonodispersedRadius>
          <ParticleDispersionSwitch>0</ParticleDispersionSwitch>
          <DLMModelType>0</DLMModelType>
          <CompoundMinMaxType>Default</CompoundMinMaxType>
          <StateForm>0</StateForm>
          <DLMScalarSwitch>false</DLMScalarSwitch>
          <DLMScalarGlobal>1</DLMScalarGlobal>
          <DLMScalarStomach>1</DLMScalarStomach>
          <DLMScalarDuodenum>1</DLMScalarDuodenum>
          <DLMScalarJejunum1>1</DLMScalarJejunum1>
          <DLMScalarJejunum2>1</DLMScalarJejunum2>
          <DLMScalarIleum1>1</DLMScalarIleum1>
          <DLMScalarIleum2>1</DLMScalarIleum2>
          <DLMScalarIleum3>1</DLMScalarIleum3>
          <DLMScalarIleum4>1</DLMScalarIleum4>
          <DLMScalarColon>1</DLMScalarColon>
          <idPrecipitationModelType>1</idPrecipitationModelType>
          <idReferenceConcentrationType>0</idReferenceConcentrationType>
          <idApplySecPRC>false</idApplySecPRC>
          <idSecondaryPRC>100</idSecondaryPRC>
          <PrecipitationRateSwitch>false</PrecipitationRateSwitch>
          <idPrecipitationRate>4</idPrecipitationRate>
          <PrecipitationRateStomach>4</PrecipitationRateStomach>
          <PrecipitationRateDuo>4</PrecipitationRateDuo>
          <PrecipitationRateJej1>4</PrecipitationRateJej1>
          <PrecipitationRateJej2>4</PrecipitationRateJej2>
          <PrecipitationRateIleum1>4</PrecipitationRateIleum1>
          <PrecipitationRateIleum2>4</PrecipitationRateIleum2>
          <PrecipitationRateIleum3>4</PrecipitationRateIleum3>
          <PrecipitationRateIleum4>4</PrecipitationRateIleum4>
          <PrecipitationRateColon>4</PrecipitationRateColon>
          <SuperSaturationSwitch>false</SuperSaturationSwitch>
          <idSupersaturationRatio>1000</idSupersaturationRatio>
          <SuperSatRatioStomach>1000</SuperSatRatioStomach>
          <SuperSatRatioDuo>1000</SuperSatRatioDuo>
          <SuperSatRatioJej1>1000</SuperSatRatioJej1>
          <SuperSatRatioJej2>1000</SuperSatRatioJej2>
          <SuperSatRatioIleum1>1000</SuperSatRatioIleum1>
          <SuperSatRatioIleum2>1000</SuperSatRatioIleum2>
          <SuperSatRatioIleum3>1000</SuperSatRatioIleum3>
          <SuperSatRatioIleum4>1000</SuperSatRatioIleum4>
          <SuperSatRatioColon>1000</SuperSatRatioColon>
          <PrecipitationType>0</PrecipitationType>
          <NucleationEnabled>true</NucleationEnabled>
          <APM_gamma>20</APM_gamma>
          <APM_f_star>1</APM_f_star>
          <APM_Vm>400</APM_Vm>
          <PrecipitationDLMScalarRegionalSwitch>false</PrecipitationDLMScalarRegionalSwitch>
          <PrecipitationDLMScalarGlobal>1</PrecipitationDLMScalarGlobal>
          <PrecipitationDLMScalarStomach>1</PrecipitationDLMScalarStomach>
          <PrecipitationDLMScalarDuodenum>1</PrecipitationDLMScalarDuodenum>
          <PrecipitationDLMScalarJejunum1>1</PrecipitationDLMScalarJejunum1>
          <PrecipitationDLMScalarJejunum2>1</PrecipitationDLMScalarJejunum2>
          <PrecipitationDLMScalarIleum1>1</PrecipitationDLMScalarIleum1>
          <PrecipitationDLMScalarIleum2>1</PrecipitationDLMScalarIleum2>
          <PrecipitationDLMScalarIleum3>1</PrecipitationDLMScalarIleum3>
          <PrecipitationDLMScalarIleum4>1</PrecipitationDLMScalarIleum4>
          <PrecipitationDLMScalarColon>1</PrecipitationDLMScalarColon>
          <APM_CSRRegionalSwitch>false</APM_CSRRegionalSwitch>
          <APM_CSRGlobal>1.1</APM_CSRGlobal>
          <APM_CSRStomach>1.1</APM_CSRStomach>
          <APM_CSRDuodenum>1.1</APM_CSRDuodenum>
          <APM_CSRJejunum1>1.1</APM_CSRJejunum1>
          <APM_CSRJejunum2>1.1</APM_CSRJejunum2>
          <APM_CSRIleum1>1.1</APM_CSRIleum1>
          <APM_CSRIleum2>1.1</APM_CSRIleum2>
          <APM_CSRIleum3>1.1</APM_CSRIleum3>
          <APM_CSRIleum4>1.1</APM_CSRIleum4>
          <APM_CSRColon>1.1</APM_CSRColon>
          <SolubilitySwitch>1</SolubilitySwitch>
          <idIntrinsicSolubility>0.05</idIntrinsicSolubility>
          <PredictedIntrinsicSolubility>0.92003948314861006</PredictedIntrinsicSolubility>
          <idGivenpHSolubility>0.05</idGivenpHSolubility>
          <idAtGivenpH>7.4</idAtGivenpH>
          <idSFCheck>false</idSFCheck>
          <idSF1>1000</idSF1>
          <idSF2>1000</idSF2>
          <idSF3>316</idSF3>
          <SaltLimitedSolubilitySwitch>0</SaltLimitedSolubilitySwitch>
          <SurfaceSolubilityModelType>0</SurfaceSolubilityModelType>
          <SurfacepHModelType>1</SurfacepHModelType>
          <UserDefinedSurfaceSolubility>false</UserDefinedSurfaceSolubility>
          <GlobalSurfaceSolubility>0.05</GlobalSurfaceSolubility>
          <SurfaceSolubilityStomach>0.05</SurfaceSolubilityStomach>
          <SurfaceSolubilityDuo>0.05</SurfaceSolubilityDuo>
          <SurfaceSolubilityJej1>0.05</SurfaceSolubilityJej1>
          <SurfaceSolubilityJej2>0.05</SurfaceSolubilityJej2>
          <SurfaceSolubilityIleum1>0.05</SurfaceSolubilityIleum1>
          <SurfaceSolubilityIleum2>0.05</SurfaceSolubilityIleum2>
          <SurfaceSolubilityIleum3>0.05</SurfaceSolubilityIleum3>
          <SurfaceSolubilityIleum4>0.05</SurfaceSolubilityIleum4>
          <SurfaceSolubilityColon>0.05</SurfaceSolubilityColon>
          <UserDefinedSurfacepH>false</UserDefinedSurfacepH>
          <GlobalSurfacepH>5.5</GlobalSurfacepH>
          <SurfacepHStomach>5.5</SurfacepHStomach>
          <SurfacepHDuo>5.5</SurfacepHDuo>
          <SurfacepHJej1>5.5</SurfacepHJej1>
          <SurfacepHJej2>5.5</SurfacepHJej2>
          <SurfacepHIleum1>5.5</SurfacepHIleum1>
          <SurfacepHIleum2>5.5</SurfacepHIleum2>
          <SurfacepHIleum3>5.5</SurfacepHIleum3>
          <SurfacepHIleum4>5.5</SurfacepHIleum4>
          <SurfacepHColon>5.5</SurfacepHColon>
          <IntrinsicSolubilityScalarRegionalSwitch>false</IntrinsicSolubilityScalarRegionalSwitch>
          <IntrinsicSolubilityScalarGlobal>1</IntrinsicSolubilityScalarGlobal>
          <IntrinsicSolubilityScalarStomach>1</IntrinsicSolubilityScalarStomach>
          <IntrinsicSolubilityScalarDuodenum>1</IntrinsicSolubilityScalarDuodenum>
          <IntrinsicSolubilityScalarJejunum1>1</IntrinsicSolubilityScalarJejunum1>
          <IntrinsicSolubilityScalarJejunum2>1</IntrinsicSolubilityScalarJejunum2>
          <IntrinsicSolubilityScalarIleum1>1</IntrinsicSolubilityScalarIleum1>
          <IntrinsicSolubilityScalarIleum2>1</IntrinsicSolubilityScalarIleum2>
          <IntrinsicSolubilityScalarIleum3>1</IntrinsicSolubilityScalarIleum3>
          <IntrinsicSolubilityScalarIleum4>1</IntrinsicSolubilityScalarIleum4>
          <IntrinsicSolubilityScalarColon>1</IntrinsicSolubilityScalarColon>
          <idUserSolComp0>0</idUserSolComp0>
          <idUserSolComp1>0</idUserSolComp1>
          <idUserSolComp2>0</idUserSolComp2>
          <idUserSolComp3>0</idUserSolComp3>
          <idUserSolComp4>0</idUserSolComp4>
          <idUserSolComp5>0</idUserSolComp5>
          <idUserSolComp6>0</idUserSolComp6>
          <idUserSolComp7>0</idUserSolComp7>
          <idUserSolComp8>0</idUserSolComp8>
          <idSolubilityCount>2</idSolubilityCount>
          <idSolubilitypH1>7.4</idSolubilitypH1>
          <idSolubilitypH2>7.4001</idSolubilitypH2>
          <idSolubilitypH3>7.4001</idSolubilitypH3>
          <idSolubilitypH4>7.4001</idSolubilitypH4>
          <idSolubilitypH5>7.4001</idSolubilitypH5>
          <idSolubilitypH6>7.4001</idSolubilitypH6>
          <idSolubilitypH7>7.4001</idSolubilitypH7>
          <idSolubilitypH8>7.4001</idSolubilitypH8>
          <idSolubilitypH9>7.4001</idSolubilitypH9>
          <idSolubilitypH10>7.4001</idSolubilitypH10>
          <idSolubility1>0.05</idSolubility1>
          <idSolubility2>0.05</idSolubility2>
          <idSolubility3>0.05</idSolubility3>
          <idSolubility4>0.05</idSolubility4>
          <idSolubility5>0.05</idSolubility5>
          <idSolubility6>0.05</idSolubility6>
          <idSolubility7>0.05</idSolubility7>
          <idSolubility8>0.05</idSolubility8>
          <idSolubility9>0.05</idSolubility9>
          <idSolubility10>0.05</idSolubility10>
        </ParticleSolidState>
        <ParticleSolidState>
          <ImportFilePath />
          <ImportFromFile>false</ImportFromFile>
          <MeltingPoint>155</MeltingPoint>
          <StateIndex>1</StateIndex>
          <DoseFraction>0</DoseFraction>
          <idDistributionType>0</idDistributionType>
          <idParticleSizeDistType>1</idParticleSizeDistType>
          <idNormalRadiusMean>20</idNormalRadiusMean>
          <idNormalRadiusMeanCV>30</idNormalRadiusMeanCV>
          <idLogNormalRadiusMean>20</idLogNormalRadiusMean>
          <idLogNormalRadiusMeanCV>30</idLogNormalRadiusMeanCV>
          <idWeibullAlpha>5</idWeibullAlpha>
          <idWeibullBeta>18</idWeibullBeta>
          <idNumberOfBins>3</idNumberOfBins>
          <MBONumOfBins>3</MBONumOfBins>
          <PPBNumOfBins>30</PPBNumOfBins>
          <idMinimumRadius>10</idMinimumRadius>
          <idMaximumRadius>50</idMaximumRadius>
          <SimulationRadiusSwitch>false</SimulationRadiusSwitch>
          <DisplayRadiusSwitch>false</DisplayRadiusSwitch>
          <SimulationMinimumRadius>0.0001</SimulationMinimumRadius>
          <SimulationMaximumRadius>11</SimulationMaximumRadius>
          <DisplayMinimumRadius>0</DisplayMinimumRadius>
          <DisplayMaximumRadius>0</DisplayMaximumRadius>
          <FunctionParticleProperty>0</FunctionParticleProperty>
          <DiscreteParticleProperty>0</DiscreteParticleProperty>
          <DisplayParticleProperty>0</DisplayParticleProperty>
          <StepType>0</StepType>
          <RThresholdSwitch>false</RThresholdSwitch>
          <RThreshold>5.5</RThreshold>
          <InterpolationType>0</InterpolationType>
          <NumOfBinsBeforeThreshold>50</NumOfBinsBeforeThreshold>
          <idPSDDiscreteValues>1</idPSDDiscreteValues>
          <DiscretePSDProfile>
            <XMLProfileItem>
              <Index>0</Index>
              <X>1</X>
              <Y>100</Y>
              <CV>0</CV>
            </XMLProfileItem>
          </DiscretePSDProfile>
          <idParticleDensity>1.2</idParticleDensity>
          <idMonodispersedRadius>10</idMonodispersedRadius>
          <ParticleDispersionSwitch>0</ParticleDispersionSwitch>
          <DLMModelType>0</DLMModelType>
          <CompoundMinMaxType>Default</CompoundMinMaxType>
          <StateForm>0</StateForm>
          <DLMScalarSwitch>false</DLMScalarSwitch>
          <DLMScalarGlobal>1</DLMScalarGlobal>
          <DLMScalarStomach>1</DLMScalarStomach>
          <DLMScalarDuodenum>1</DLMScalarDuodenum>
          <DLMScalarJejunum1>1</DLMScalarJejunum1>
          <DLMScalarJejunum2>1</DLMScalarJejunum2>
          <DLMScalarIleum1>1</DLMScalarIleum1>
          <DLMScalarIleum2>1</DLMScalarIleum2>
          <DLMScalarIleum3>1</DLMScalarIleum3>
          <DLMScalarIleum4>1</DLMScalarIleum4>
          <DLMScalarColon>1</DLMScalarColon>
          <idPrecipitationModelType>1</idPrecipitationModelType>
          <idReferenceConcentrationType>0</idReferenceConcentrationType>
          <idApplySecPRC>false</idApplySecPRC>
          <idSecondaryPRC>100</idSecondaryPRC>
          <PrecipitationRateSwitch>false</PrecipitationRateSwitch>
          <idPrecipitationRate>4</idPrecipitationRate>
          <PrecipitationRateStomach>4</PrecipitationRateStomach>
          <PrecipitationRateDuo>4</PrecipitationRateDuo>
          <PrecipitationRateJej1>4</PrecipitationRateJej1>
          <PrecipitationRateJej2>4</PrecipitationRateJej2>
          <PrecipitationRateIleum1>4</PrecipitationRateIleum1>
          <PrecipitationRateIleum2>4</PrecipitationRateIleum2>
          <PrecipitationRateIleum3>4</PrecipitationRateIleum3>
          <PrecipitationRateIleum4>4</PrecipitationRateIleum4>
          <PrecipitationRateColon>4</PrecipitationRateColon>
          <SuperSaturationSwitch>false</SuperSaturationSwitch>
          <idSupersaturationRatio>1000</idSupersaturationRatio>
          <SuperSatRatioStomach>1000</SuperSatRatioStomach>
          <SuperSatRatioDuo>1000</SuperSatRatioDuo>
          <SuperSatRatioJej1>1000</SuperSatRatioJej1>
          <SuperSatRatioJej2>1000</SuperSatRatioJej2>
          <SuperSatRatioIleum1>1000</SuperSatRatioIleum1>
          <SuperSatRatioIleum2>1000</SuperSatRatioIleum2>
          <SuperSatRatioIleum3>1000</SuperSatRatioIleum3>
          <SuperSatRatioIleum4>1000</SuperSatRatioIleum4>
          <SuperSatRatioColon>1000</SuperSatRatioColon>
          <PrecipitationType>0</PrecipitationType>
          <NucleationEnabled>false</NucleationEnabled>
          <APM_gamma>20</APM_gamma>
          <APM_f_star>1</APM_f_star>
          <APM_Vm>400</APM_Vm>
          <PrecipitationDLMScalarRegionalSwitch>false</PrecipitationDLMScalarRegionalSwitch>
          <PrecipitationDLMScalarGlobal>1</PrecipitationDLMScalarGlobal>
          <PrecipitationDLMScalarStomach>1</PrecipitationDLMScalarStomach>
          <PrecipitationDLMScalarDuodenum>1</PrecipitationDLMScalarDuodenum>
          <PrecipitationDLMScalarJejunum1>1</PrecipitationDLMScalarJejunum1>
          <PrecipitationDLMScalarJejunum2>1</PrecipitationDLMScalarJejunum2>
          <PrecipitationDLMScalarIleum1>1</PrecipitationDLMScalarIleum1>
          <PrecipitationDLMScalarIleum2>1</PrecipitationDLMScalarIleum2>
          <PrecipitationDLMScalarIleum3>1</PrecipitationDLMScalarIleum3>
          <PrecipitationDLMScalarIleum4>1</PrecipitationDLMScalarIleum4>
          <PrecipitationDLMScalarColon>1</PrecipitationDLMScalarColon>
          <APM_CSRRegionalSwitch>false</APM_CSRRegionalSwitch>
          <APM_CSRGlobal>1.1</APM_CSRGlobal>
          <APM_CSRStomach>1.1</APM_CSRStomach>
          <APM_CSRDuodenum>1.1</APM_CSRDuodenum>
          <APM_CSRJejunum1>1.1</APM_CSRJejunum1>
          <APM_CSRJejunum2>1.1</APM_CSRJejunum2>
          <APM_CSRIleum1>1.1</APM_CSRIleum1>
          <APM_CSRIleum2>1.1</APM_CSRIleum2>
          <APM_CSRIleum3>1.1</APM_CSRIleum3>
          <APM_CSRIleum4>1.1</APM_CSRIleum4>
          <APM_CSRColon>1.1</APM_CSRColon>
          <SolubilitySwitch>1</SolubilitySwitch>
          <idIntrinsicSolubility>0.05</idIntrinsicSolubility>
          <PredictedIntrinsicSolubility>0</PredictedIntrinsicSolubility>
          <idGivenpHSolubility>0.05</idGivenpHSolubility>
          <idAtGivenpH>7.4</idAtGivenpH>
          <idSFCheck>false</idSFCheck>
          <idSF1>1000</idSF1>
          <idSF2>1000</idSF2>
          <idSF3>316</idSF3>
          <SaltLimitedSolubilitySwitch>0</SaltLimitedSolubilitySwitch>
          <SurfaceSolubilityModelType>0</SurfaceSolubilityModelType>
          <SurfacepHModelType>1</SurfacepHModelType>
          <UserDefinedSurfaceSolubility>false</UserDefinedSurfaceSolubility>
          <GlobalSurfaceSolubility>0.05</GlobalSurfaceSolubility>
          <SurfaceSolubilityStomach>0.05</SurfaceSolubilityStomach>
          <SurfaceSolubilityDuo>0.05</SurfaceSolubilityDuo>
          <SurfaceSolubilityJej1>0.05</SurfaceSolubilityJej1>
          <SurfaceSolubilityJej2>0.05</SurfaceSolubilityJej2>
          <SurfaceSolubilityIleum1>0.05</SurfaceSolubilityIleum1>
          <SurfaceSolubilityIleum2>0.05</SurfaceSolubilityIleum2>
          <SurfaceSolubilityIleum3>0.05</SurfaceSolubilityIleum3>
          <SurfaceSolubilityIleum4>0.05</SurfaceSolubilityIleum4>
          <SurfaceSolubilityColon>0.05</SurfaceSolubilityColon>
          <UserDefinedSurfacepH>false</UserDefinedSurfacepH>
          <GlobalSurfacepH>5.5</GlobalSurfacepH>
          <SurfacepHStomach>5.5</SurfacepHStomach>
          <SurfacepHDuo>5.5</SurfacepHDuo>
          <SurfacepHJej1>5.5</SurfacepHJej1>
          <SurfacepHJej2>5.5</SurfacepHJej2>
          <SurfacepHIleum1>5.5</SurfacepHIleum1>
          <SurfacepHIleum2>5.5</SurfacepHIleum2>
          <SurfacepHIleum3>5.5</SurfacepHIleum3>
          <SurfacepHIleum4>5.5</SurfacepHIleum4>
          <SurfacepHColon>5.5</SurfacepHColon>
          <IntrinsicSolubilityScalarRegionalSwitch>false</IntrinsicSolubilityScalarRegionalSwitch>
          <IntrinsicSolubilityScalarGlobal>1</IntrinsicSolubilityScalarGlobal>
          <IntrinsicSolubilityScalarStomach>1</IntrinsicSolubilityScalarStomach>
          <IntrinsicSolubilityScalarDuodenum>1</IntrinsicSolubilityScalarDuodenum>
          <IntrinsicSolubilityScalarJejunum1>1</IntrinsicSolubilityScalarJejunum1>
          <IntrinsicSolubilityScalarJejunum2>1</IntrinsicSolubilityScalarJejunum2>
          <IntrinsicSolubilityScalarIleum1>1</IntrinsicSolubilityScalarIleum1>
          <IntrinsicSolubilityScalarIleum2>1</IntrinsicSolubilityScalarIleum2>
          <IntrinsicSolubilityScalarIleum3>1</IntrinsicSolubilityScalarIleum3>
          <IntrinsicSolubilityScalarIleum4>1</IntrinsicSolubilityScalarIleum4>
          <IntrinsicSolubilityScalarColon>1</IntrinsicSolubilityScalarColon>
          <idUserSolComp0>0</idUserSolComp0>
          <idUserSolComp1>0</idUserSolComp1>
          <idUserSolComp2>0</idUserSolComp2>
          <idUserSolComp3>0</idUserSolComp3>
          <idUserSolComp4>0</idUserSolComp4>
          <idUserSolComp5>0</idUserSolComp5>
          <idUserSolComp6>0</idUserSolComp6>
          <idUserSolComp7>0</idUserSolComp7>
          <idUserSolComp8>0</idUserSolComp8>
          <idSolubilityCount>2</idSolubilityCount>
          <idSolubilitypH1>7.4</idSolubilitypH1>
          <idSolubilitypH2>7.4001</idSolubilitypH2>
          <idSolubilitypH3>7.4001</idSolubilitypH3>
          <idSolubilitypH4>7.4001</idSolubilitypH4>
          <idSolubilitypH5>7.4001</idSolubilitypH5>
          <idSolubilitypH6>7.4001</idSolubilitypH6>
          <idSolubilitypH7>7.4001</idSolubilitypH7>
          <idSolubilitypH8>7.4001</idSolubilitypH8>
          <idSolubilitypH9>7.4001</idSolubilitypH9>
          <idSolubilitypH10>7.4001</idSolubilitypH10>
          <idSolubility1>0.05</idSolubility1>
          <idSolubility2>0.05</idSolubility2>
          <idSolubility3>0.05</idSolubility3>
          <idSolubility4>0.05</idSolubility4>
          <idSolubility5>0.05</idSolubility5>
          <idSolubility6>0.05</idSolubility6>
          <idSolubility7>0.05</idSolubility7>
          <idSolubility8>0.05</idSolubility8>
          <idSolubility9>0.05</idSolubility9>
          <idSolubility10>0.05</idSolubility10>
        </ParticleSolidState>
      </ParticleSolidStates>
      <Counterions>
        <CounterionData>
          <CounterionDataIndex>0</CounterionDataIndex>
          <SaltSolubilityAtpHMax>10</SaltSolubilityAtpHMax>
          <SelectedCounterionType>0</SelectedCounterionType>
          <SelectedTypeItem>Monoprotic Strong Acid</SelectedTypeItem>
          <SelectedCounterionIndex>0</SelectedCounterionIndex>
          <SelectedCounterionItem>Hydrochloric acid (Cl-)</SelectedCounterionItem>
          <Ksp>100</Ksp>
          <CounterionConcentrationInDrink>0</CounterionConcentrationInDrink>
          <DrugCounterionTwoToOne>false</DrugCounterionTwoToOne>
          <IsEndogenousIon>false</IsEndogenousIon>
          <SolubilityType>1</SolubilityType>
          <SolubilityFactor>1000</SolubilityFactor>
          <SolubilityFactorLockOpen>false</SolubilityFactorLockOpen>
          <MWLockOpen>false</MWLockOpen>
          <pKa1LockOpen>false</pKa1LockOpen>
          <pKa2LockOpen>false</pKa2LockOpen>
          <ISLockOpen>false</ISLockOpen>
          <KspLockOpen>false</KspLockOpen>
          <ActivateCounterion>true</ActivateCounterion>
          <MW>36.46</MW>
          <pKa1>-6</pKa1>
          <pKa2>0</pKa2>
          <IntrinsicSolubility>0</IntrinsicSolubility>
        </CounterionData>
        <CounterionData>
          <CounterionDataIndex>1</CounterionDataIndex>
          <SaltSolubilityAtpHMax>10</SaltSolubilityAtpHMax>
          <SelectedCounterionType>4</SelectedCounterionType>
          <SelectedTypeItem>Monoprotic Strong Base</SelectedTypeItem>
          <SelectedCounterionIndex>16</SelectedCounterionIndex>
          <SelectedCounterionItem>Potassium (K+)</SelectedCounterionItem>
          <Ksp>100</Ksp>
          <CounterionConcentrationInDrink>0</CounterionConcentrationInDrink>
          <DrugCounterionTwoToOne>false</DrugCounterionTwoToOne>
          <IsEndogenousIon>false</IsEndogenousIon>
          <SolubilityType>0</SolubilityType>
          <SolubilityFactor>10000</SolubilityFactor>
          <SolubilityFactorLockOpen>false</SolubilityFactorLockOpen>
          <MWLockOpen>false</MWLockOpen>
          <pKa1LockOpen>false</pKa1LockOpen>
          <pKa2LockOpen>false</pKa2LockOpen>
          <ISLockOpen>false</ISLockOpen>
          <KspLockOpen>false</KspLockOpen>
          <ActivateCounterion>false</ActivateCounterion>
          <MW>39.1</MW>
          <pKa1>14</pKa1>
          <pKa2>0</pKa2>
          <IntrinsicSolubility>0</IntrinsicSolubility>
        </CounterionData>
      </Counterions>
      <idMW>392.47</idMW>
      <ECCSText />
      <idFu1>0.319</idFu1>
      <idBP>0.93</idBP>
      <idName>dexamethasone_final</idName>
      <idLogP>1.83</idLogP>
      <idCompoundType>3</idCompoundType>
      <idpH>7.4</idpH>
      <idpKa1>12.42</idpKa1>
      <idpKa2>0</idpKa2>
      <idHaem>45</idHaem>
      <idFu2>0.6401519453643465</idFu2>
      <idFu3>1</idFu3>
      <idFu4>0.319</idFu4>
      <idPRef>45</idPRef>
      <idHaemCheck>false</idHaemCheck>
      <idPRefCheck>false</idPRefCheck>
      <idQNitrogenCheck>false</idQNitrogenCheck>
      <fu>0</fu>
      <idfu1Radio>0</idfu1Radio>
      <idfu2Radio>0</idfu2Radio>
      <idfu3Radio>0</idfu3Radio>
      <ProtRef>0</ProtRef>
      <idPbpHsa>0</idPbpHsa>
      <idPbpAgp>0</idPbpAgp>
      <idSpecifyfu>0</idSpecifyfu>
      <idEstimatedKD>0</idEstimatedKD>
      <idHSA_Check>false</idHSA_Check>
      <idAGP_Check>false</idAGP_Check>
      <idOther_Check>false</idOther_Check>
      <idHSA_Pref>45</idHSA_Pref>
      <idAGP_Pref>0.811</idAGP_Pref>
      <idOther_Pref>0</idOther_Pref>
      <idHSA_PrefUser>false</idHSA_PrefUser>
      <idAGP_PrefUser>false</idAGP_PrefUser>
      <idOther_PrefUser>false</idOther_PrefUser>
      <idHSA_UserKD>1</idHSA_UserKD>
      <idAGP_UserKD>1</idAGP_UserKD>
      <idOther_UserKD>1</idOther_UserKD>
      <idBoundToLipoprotein1>0</idBoundToLipoprotein1>
      <idBoundToLipoprotein1CV>0</idBoundToLipoprotein1CV>
      <idHSA_Pref2>45</idHSA_Pref2>
      <idAGP_Pref2>0.811</idAGP_Pref2>
      <idOther_Pref2>1</idOther_Pref2>
      <idHSA_PrefUser2>false</idHSA_PrefUser2>
      <idAGP_PrefUser2>false</idAGP_PrefUser2>
      <idOther_PrefUser2>false</idOther_PrefUser2>
      <idHSA_UserKD2>314.61634558485105</idHSA_UserKD2>
      <idAGP_UserKD2>8.6144159083114413</idAGP_UserKD2>
      <idOther_UserKD2>0.46842878120411163</idOther_UserKD2>
      <idBoundToLipoprotein2>0</idBoundToLipoprotein2>
      <idBoundToLipoprotein2CV>0</idBoundToLipoprotein2CV>
      <idfa_CV>10</idfa_CV>
      <idfa>1</idfa>
      <PredictedFa>0.9036453054071848</PredictedFa>
      <PredictedKa>0.83211269330466675</PredictedKa>
      <idka>1.9</idka>
      <idka_CV>30</idka_CV>
      <idPeffmanUserInput>1</idPeffmanUserInput>
      <idPeffmanPredicted>1.90565363887509</idPeffmanPredicted>
      <idLagTime>0.7</idLagTime>
      <idLagTimeCV>30</idLagTimeCV>
      <idCaco2Value>50</idCaco2Value>
      <idMDCKValue>50</idMDCKValue>
      <idLLCPKValue>50</idLLCPKValue>
      <idPAMPAValue>50</idPAMPAValue>
      <idPappValue>50</idPappValue>
      <idHBDValue>0</idHBDValue>
      <idPSAValue>50</idPSAValue>
      <idApical1Value>50</idApical1Value>
      <idApical2Value>8.95</idApical2Value>
      <idSlopeValue>0.7524</idSlopeValue>
      <idInterceptValue>-0.5441</idInterceptValue>
      <idApical1PAValue>50</idApical1PAValue>
      <idApical2PAValue>11.65</idApical2PAValue>
      <idPappPAValue>50</idPappPAValue>
      <idSlopePAValue>0.6532</idSlopePAValue>
      <idInterceptPAValue>-0.3036</idInterceptPAValue>
      <idUserQGut>10</idUserQGut>
      <idQGutCV>30</idQGutCV>
      <idfuGut>0.319</idfuGut>
      <IsUserPeffCapEnabled>false</IsUserPeffCapEnabled>
      <PeffCap>12</PeffCap>
      <idPredictedQGut>9.7773702767590684</idPredictedQGut>
      <idQGutPredictedOld>9.7773702767590684</idQGutPredictedOld>
      <idCaco2RefCompound>2</idCaco2RefCompound>
      <idCaco2RefValue>21.15</idCaco2RefValue>
      <idCaco2UserValueSwitch>false</idCaco2UserValueSwitch>
      <idApical1RefCompound>2</idApical1RefCompound>
      <idApical1RefValue>21.15</idApical1RefValue>
      <idApical1UserValueSwitch>false</idApical1UserValueSwitch>
      <idApical1Scalar>1</idApical1Scalar>
      <idApical2RefCompound>2</idApical2RefCompound>
      <idApical2RefValue>43</idApical2RefValue>
      <idApical2UserValueSwitch>false</idApical2UserValueSwitch>
      <idApical2Scalar>1</idApical2Scalar>
      <idMDCKRefCompound>2</idMDCKRefCompound>
      <idMDCKRefValue>22</idMDCKRefValue>
      <idMDCKUserValueSwitch>false</idMDCKUserValueSwitch>
      <idMDCKScalar>1</idMDCKScalar>
      <idLLCPKRefCompound>2</idLLCPKRefCompound>
      <idLLCPKRefValue>36</idLLCPKRefValue>
      <idLLCPKUserValueSwitch>false</idLLCPKUserValueSwitch>
      <idLLCPKScalar>1</idLLCPKScalar>
      <idApical1RefCompEnabled1>false</idApical1RefCompEnabled1>
      <idApical1RefCompEnabled2>false</idApical1RefCompEnabled2>
      <idApical1RefCompEnabled3>true</idApical1RefCompEnabled3>
      <idApical1RefCompEnabled4>false</idApical1RefCompEnabled4>
      <idApical1RefCompEnabled5>false</idApical1RefCompEnabled5>
      <idApical1RefCompEnabled6>false</idApical1RefCompEnabled6>
      <idApical1RefCompEnabled7>false</idApical1RefCompEnabled7>
      <idApical1RefCompoundValue1>3.06</idApical1RefCompoundValue1>
      <idApical1RefCompoundValue2>0.19</idApical1RefCompoundValue2>
      <idApical1RefCompoundValue3>21.15</idApical1RefCompoundValue3>
      <idApical1RefCompoundValue4>20.6</idApical1RefCompoundValue4>
      <idApical1RefCompoundValue5>75.3</idApical1RefCompoundValue5>
      <idApical1RefCompoundValue6>18.8</idApical1RefCompoundValue6>
      <idApical1RefCompoundValue7>0</idApical1RefCompoundValue7>
      <idApical2RefCompEnabled1>false</idApical2RefCompEnabled1>
      <idApical2RefCompEnabled2>false</idApical2RefCompEnabled2>
      <idApical2RefCompEnabled3>true</idApical2RefCompEnabled3>
      <idApical2RefCompEnabled4>false</idApical2RefCompEnabled4>
      <idApical2RefCompEnabled5>false</idApical2RefCompEnabled5>
      <idApical2RefCompEnabled6>false</idApical2RefCompEnabled6>
      <idApical2RefCompEnabled7>false</idApical2RefCompEnabled7>
      <idApical2RefCompoundValue1>4</idApical2RefCompoundValue1>
      <idApical2RefCompoundValue2>0.6</idApical2RefCompoundValue2>
      <idApical2RefCompoundValue3>43</idApical2RefCompoundValue3>
      <idApical2RefCompoundValue4>23</idApical2RefCompoundValue4>
      <idApical2RefCompoundValue5>69.9</idApical2RefCompoundValue5>
      <idApical2RefCompoundValue6>38</idApical2RefCompoundValue6>
      <idApical2RefCompoundValue7>0</idApical2RefCompoundValue7>
      <idMDCKRefCompEnabled1>false</idMDCKRefCompEnabled1>
      <idMDCKRefCompEnabled2>false</idMDCKRefCompEnabled2>
      <idMDCKRefCompEnabled3>true</idMDCKRefCompEnabled3>
      <idMDCKRefCompEnabled4>false</idMDCKRefCompEnabled4>
      <idMDCKRefCompEnabled5>false</idMDCKRefCompEnabled5>
      <idMDCKRefCompEnabled6>false</idMDCKRefCompEnabled6>
      <idMDCKRefCompEnabled7>false</idMDCKRefCompEnabled7>
      <idMDCKRefCompoundValue1>6.6</idMDCKRefCompoundValue1>
      <idMDCKRefCompoundValue2>1</idMDCKRefCompoundValue2>
      <idMDCKRefCompoundValue3>22</idMDCKRefCompoundValue3>
      <idMDCKRefCompoundValue4>16.2</idMDCKRefCompoundValue4>
      <idMDCKRefCompoundValue5>61.5</idMDCKRefCompoundValue5>
      <idMDCKRefCompoundValue6>24</idMDCKRefCompoundValue6>
      <idMDCKRefCompoundValue7>0</idMDCKRefCompoundValue7>
      <idLLCPKRefCompEnabled1>false</idLLCPKRefCompEnabled1>
      <idLLCPKRefCompEnabled2>false</idLLCPKRefCompEnabled2>
      <idLLCPKRefCompEnabled3>true</idLLCPKRefCompEnabled3>
      <idLLCPKRefCompEnabled4>false</idLLCPKRefCompEnabled4>
      <idLLCPKRefCompEnabled5>false</idLLCPKRefCompEnabled5>
      <idLLCPKRefCompEnabled6>false</idLLCPKRefCompEnabled6>
      <idLLCPKRefCompEnabled7>false</idLLCPKRefCompEnabled7>
      <idLLCPKRefCompoundValue1>3.4</idLLCPKRefCompoundValue1>
      <idLLCPKRefCompoundValue2>0.1</idLLCPKRefCompoundValue2>
      <idLLCPKRefCompoundValue3>36</idLLCPKRefCompoundValue3>
      <idLLCPKRefCompoundValue4>27</idLLCPKRefCompoundValue4>
      <idLLCPKRefCompoundValue5>111</idLLCPKRefCompoundValue5>
      <idLLCPKRefCompoundValue6>36</idLLCPKRefCompoundValue6>
      <idLLCPKRefCompoundValue7>0</idLLCPKRefCompoundValue7>
      <idUserStratumCorneumWater>30</idUserStratumCorneumWater>
      <idPredictedStratumCorneumWater>30</idPredictedStratumCorneumWater>
      <idUserStratumCorneumVED>30</idUserStratumCorneumVED>
      <idPredictedStratumCorneumVED>56.340211210368011</idPredictedStratumCorneumVED>
      <idUserBloodVED>30</idUserBloodVED>
      <idPredictedBloodVED>1.5905562453037903</idPredictedBloodVED>
      <idUserStratumCorneumPC>30</idUserStratumCorneumPC>
      <idPredictedStratumCorneumPC>0.0021155494283990515</idPredictedStratumCorneumPC>
      <idUserVED>30</idUserVED>
      <idPredictedVED>0.21155494283990514</idPredictedVED>
      <idUserSCDC>30</idUserSCDC>
      <idPredictedSCDC>1.050882180636503E-06</idPredictedSCDC>
      <idUserVEDC>30</idUserVEDC>
      <idPredictedVEDC>5.04969372898422E-05</idPredictedVEDC>
      <idUserStratumCorneumWaterCV>30</idUserStratumCorneumWaterCV>
      <idUserStratumCorneumVEDCV>30</idUserStratumCorneumVEDCV>
      <idUserBloodVEDCV>30</idUserBloodVEDCV>
      <idUserStratumCorneumPCCV>30</idUserStratumCorneumPCCV>
      <idUserVEDCV>30</idUserVEDCV>
      <idUserSCDCCV>30</idUserSCDCCV>
      <idUserVEDCCV>30</idUserVEDCCV>
      <idSkinMethod1>1</idSkinMethod1>
      <idSkinMethod2>0</idSkinMethod2>
      <idSkinMethod3>0</idSkinMethod3>
      <idSkinMethod4>1</idSkinMethod4>
      <idSkinMethod5>1</idSkinMethod5>
      <idSkinMethod6>0</idSkinMethod6>
      <idSkinMethod7>1</idSkinMethod7>
      <idSkinMethod1Text>0</idSkinMethod1Text>
      <idSkinMethod2Text>0</idSkinMethod2Text>
      <idSkinMethod3Text>0</idSkinMethod3Text>
      <idSkinMethod4Text>0</idSkinMethod4Text>
      <idSkinMethod5Text>0</idSkinMethod5Text>
      <idSkinMethod6Text>0</idSkinMethod6Text>
      <idSkinMethod7Text>0</idSkinMethod7Text>
      <LungInhalationModel>0</LungInhalationModel>
      <idLungfa>1</idLungfa>
      <idLungfaCV>30</idLungfaCV>
      <idLungka>1</idLungka>
      <idLungkaCV>30</idLungkaCV>
      <idSubRoute>0</idSubRoute>
      <PKPDAbsSwitch>0</PKPDAbsSwitch>
      <idPBPKNoneRadio>0</idPBPKNoneRadio>
      <idPBPK1Radio>0</idPBPK1Radio>
      <idPBPK2Radio>0</idPBPK2Radio>
      <AbsorptionSwitch>0</AbsorptionSwitch>
      <idAbsorptionUserInputRadio>0</idAbsorptionUserInputRadio>
      <idAbsorptionPredictedRadio>0</idAbsorptionPredictedRadio>
      <QGutSwitch>1</QGutSwitch>
      <FuGutSwitch>0</FuGutSwitch>
      <idQGutUserInputRadio>0</idQGutUserInputRadio>
      <idQGutPredictedRadio>0</idQGutPredictedRadio>
      <PeffmanSwitch>1</PeffmanSwitch>
      <idPeffmanUserInputRadio>0</idPeffmanUserInputRadio>
      <idPeffmanPredictedRadio>0</idPeffmanPredictedRadio>
      <LungInputSwitch>1</LungInputSwitch>
      <idRadioLungUserInput>0</idRadioLungUserInput>
      <idRadioLungPredicted>0</idRadioLungPredicted>
      <StratumCorneumWaterSwitch>1</StratumCorneumWaterSwitch>
      <idRadioUsrStratCorneumH2o>0</idRadioUsrStratCorneumH2o>
      <idRadioPredStratCorneumH2o>0</idRadioPredStratCorneumH2o>
      <StratumCorneumVEDSwitch>1</StratumCorneumVEDSwitch>
      <idRadioUserStratumCorneumVED>0</idRadioUserStratumCorneumVED>
      <idRadioPredStratCorneumVED>0</idRadioPredStratCorneumVED>
      <BloodVEDSwitch>1</BloodVEDSwitch>
      <idRadioUserBloodVED>0</idRadioUserBloodVED>
      <idRadioPredictedBloodVED>0</idRadioPredictedBloodVED>
      <StratumCorneumPCSwitch>1</StratumCorneumPCSwitch>
      <idRadioUserStratumCorneumPC>0</idRadioUserStratumCorneumPC>
      <idRadioPredStratCorneumPC>0</idRadioPredStratCorneumPC>
      <VEDSwitch>1</VEDSwitch>
      <idRadioUserVED>0</idRadioUserVED>
      <idRadioPredictedVED>0</idRadioPredictedVED>
      <DiffCoeffSCSwitch>1</DiffCoeffSCSwitch>
      <idRadioUserDiffCoeffSC>0</idRadioUserDiffCoeffSC>
      <idRadioPredictedDiffCoeffSC>0</idRadioPredictedDiffCoeffSC>
      <DiffCoeffVESwitch>1</DiffCoeffVESwitch>
      <idRadioUserDiffCoeffVE>0</idRadioUserDiffCoeffVE>
      <idRadioPredictedDiffCoeffVE>0</idRadioPredictedDiffCoeffVE>
      <PCaco2Switch>0</PCaco2Switch>
      <idCaco2Radio>0</idCaco2Radio>
      <idMDCKRadio>0</idMDCKRadio>
      <idPAMPARadio>0</idPAMPARadio>
      <idPappRadio>0</idPappRadio>
      <idLLCPKRadio>0</idLLCPKRadio>
      <idPSARadio>0</idPSARadio>
      <ApicalSwitch>1</ApicalSwitch>
      <idApical1Radio>1</idApical1Radio>
      <idApical2Radio>0</idApical2Radio>
      <idApical1PASwitch>true</idApical1PASwitch>
      <idApical2PASwitch>true</idApical2PASwitch>
      <idPappPASwitch>false</idPappPASwitch>
      <idPeffManSwitch>false</idPeffManSwitch>
      <idKDegCompartmentStomachSwitch>false</idKDegCompartmentStomachSwitch>
      <idDiffLyrThickSwtch>false</idDiffLyrThickSwtch>
      <idSFCheck>false</idSFCheck>
      <idCaco2PgpInhibitedSwitch>false</idCaco2PgpInhibitedSwitch>
      <idPeffmanComp0>1</idPeffmanComp0>
      <idPeffmanComp1>1.90565363887509</idPeffmanComp1>
      <idPeffmanComp2>1.90565363887509</idPeffmanComp2>
      <idPeffmanComp3>1.90565363887509</idPeffmanComp3>
      <idPeffmanComp4>1.90565363887509</idPeffmanComp4>
      <idPeffmanComp5>1.90565363887509</idPeffmanComp5>
      <idPeffmanComp6>1.90565363887509</idPeffmanComp6>
      <idPeffmanComp7>1.90565363887509</idPeffmanComp7>
      <idPeffmanComp8>1.90565363887509</idPeffmanComp8>
      <idKdegComp0>0</idKdegComp0>
      <idKdegComp1>0</idKdegComp1>
      <idKdegComp2>0</idKdegComp2>
      <idKdegComp3>0</idKdegComp3>
      <idKdegComp4>0</idKdegComp4>
      <idKdegComp5>0</idKdegComp5>
      <idKdegComp6>0</idKdegComp6>
      <idKdegComp7>0</idKdegComp7>
      <idKdegComp8>0</idKdegComp8>
      <idUserSolComp0>0</idUserSolComp0>
      <idUserSolComp1>0</idUserSolComp1>
      <idUserSolComp2>0</idUserSolComp2>
      <idUserSolComp3>0</idUserSolComp3>
      <idUserSolComp4>0</idUserSolComp4>
      <idUserSolComp5>0</idUserSolComp5>
      <idUserSolComp6>0</idUserSolComp6>
      <idUserSolComp7>0</idUserSolComp7>
      <idUserSolComp8>0</idUserSolComp8>
      <idSF1>1000</idSF1>
      <idSF2>1000</idSF2>
      <idSF3>316</idSF3>
      <idIntrinsicSolubility>0.05</idIntrinsicSolubility>
      <CalculatedIntrinsicSolubility>0.92003948314861006</CalculatedIntrinsicSolubility>
      <idGivenpHSolubility>0.05</idGivenpHSolubility>
      <idAtGivenpH>7.4</idAtGivenpH>
      <idDiffusionCoeffSwitch>false</idDiffusionCoeffSwitch>
      <idDiffusionCoeff>4.1580045781020409</idDiffusionCoeff>
      <idIon>4.1580045781020409</idIon>
      <idDiffusionLayerThickness>30</idDiffusionLayerThickness>
      <SolidState1>0</SolidState1>
      <SaltLimitedSolubilitySwitch>0</SaltLimitedSolubilitySwitch>
      <InputFormType>0</InputFormType>
      <FormulationType>0</FormulationType>
      <idSolution>0</idSolution>
      <idSolid>0</idSolid>
      <API_FractionDissolved>0</API_FractionDissolved>
      <idImmediateRelease>0</idImmediateRelease>
      <idEntricCoatedGranulesRadio>0</idEntricCoatedGranulesRadio>
      <idEntricCoatedTabletRadio>0</idEntricCoatedTabletRadio>
      <idControlledRelease>0</idControlledRelease>
      <DissolutionType>1</DissolutionType>
      <idDissolution>0</idDissolution>
      <idSolubility>0</idSolubility>
      <SolubilitySwitch>1</SolubilitySwitch>
      <idSolubilityUserRadio>0</idSolubilityUserRadio>
      <idSolIntrinsicRadio>0</idSolIntrinsicRadio>
      <idSolPHRadio>0</idSolPHRadio>
      <idSolProfileRadio>0</idSolProfileRadio>
      <idPrecipitationModelType>1</idPrecipitationModelType>
      <idReferenceConcentrationType>0</idReferenceConcentrationType>
      <idApplySecPRC>false</idApplySecPRC>
      <idSecondaryPRC>100</idSecondaryPRC>
      <idEntricCtdTbltTrig_pH>4.9</idEntricCtdTbltTrig_pH>
      <idEntricCtdGranTrig_pH>4.9</idEntricCtdGranTrig_pH>
      <idBileEnhancementCheck>true</idBileEnhancementCheck>
      <idFormulaCheck>false</idFormulaCheck>
      <idIonisedSpeciesCheck>false</idIonisedSpeciesCheck>
      <idSupersaturationA>0.74</idSupersaturationA>
      <idSupersaturationB>2.29</idSupersaturationB>
      <idIonisedSpeciesCorrection>1</idIonisedSpeciesCorrection>
      <idMicellesMean>0.78</idMicellesMean>
      <idMicellesCV>20</idMicellesCV>
      <idMeanFormulationGESwitch>false</idMeanFormulationGESwitch>
      <idMeanFormulationGEFasted>0.4</idMeanFormulationGEFasted>
      <idMeanFormulationGEFastedCV>38</idMeanFormulationGEFastedCV>
      <idMeanFormulationGEFed>1</idMeanFormulationGEFed>
      <idMeanFormulationGEFedCV>38</idMeanFormulationGEFedCV>
      <idEnteredVss>3</idEnteredVss>
      <idPredictedVss>0.71787363050490427</idPredictedVss>
      <idVssCV>30</idVssCV>
      <idEnteredLogD>0</idEnteredLogD>
      <idPredictedLogD>-4.3295541474603</idPredictedLogD>
      <idPredictedfut>0.48369977255496593</idPredictedfut>
      <idEnteredfut>1</idEnteredfut>
      <idEnteredLogDrhs>0</idEnteredLogDrhs>
      <idPredictedLogDrhs>0.69044999999999979</idPredictedLogDrhs>
      <LogPSwitch>1</LogPSwitch>
      <idEnteredLogDrhsRadio>0</idEnteredLogDrhsRadio>
      <idPredictedLogDrhsRadio>0</idPredictedLogDrhsRadio>
      <FutSwitch>1</FutSwitch>
      <idEnteredfutRadio>0</idEnteredfutRadio>
      <idPredictedfutRadio>0</idPredictedfutRadio>
      <LogDSwitch>1</LogDSwitch>
      <idEnteredLogDRadio>0</idEnteredLogDRadio>
      <idPredictedLogDRadio>0</idPredictedLogDRadio>
      <VssSwitch>1</VssSwitch>
      <idEnteredVssRadio>0</idEnteredVssRadio>
      <idPredictedVssRadio>0</idPredictedVssRadio>
      <DistributionModel>1</DistributionModel>
      <idNoneRadio>0</idNoneRadio>
      <idpbpkRadio>0</idpbpkRadio>
      <idAdipose>0.19032691561312715</idAdipose>
      <idBone>0.35769634236563597</idBone>
      <idBrain>0.29953355201625104</idBrain>
      <idGut>1.3304768482941913</idGut>
      <idHeart>1.4324392362981064</idHeart>
      <idKidney>1.184037830174294</idKidney>
      <idLiver>2.3233568601784533</idLiver>
      <idLung>0.32298437937401869</idLung>
      <idMuscle>1.2046939882259873</idMuscle>
      <idSkin>0.63314544642682635</idSkin>
      <idSpleen>1.3358826862225683</idSpleen>
      <idPlasma>0.08367567882131588</idPlasma>
      <idRBC>0.19090928222321168</idRBC>
      <idCoeffAddOrgan>0.19032691561312715</idCoeffAddOrgan>
      <idCoeffFetoPlacenta>1.2046939882259873</idCoeffFetoPlacenta>
      <idCoeffPancreas>0.85006312072735868</idCoeffPancreas>
      <idAdiposeCheck>false</idAdiposeCheck>
      <idBoneCheck>false</idBoneCheck>
      <idBrainCheck>false</idBrainCheck>
      <idGutCheck>false</idGutCheck>
      <idHeartCheck>false</idHeartCheck>
      <idKidneyCheck>false</idKidneyCheck>
      <idLiverCheck>false</idLiverCheck>
      <idLungCheck>false</idLungCheck>
      <idMuscleCheck>false</idMuscleCheck>
      <idSkinCheck>false</idSkinCheck>
      <idSpleenCheck>false</idSpleenCheck>
      <idPlasmaCheck>false</idPlasmaCheck>
      <idRBCCheck>false</idRBCCheck>
      <idCoeffAddOrganCheck>false</idCoeffAddOrganCheck>
      <idCoeffFetoPlacentaCheck>false</idCoeffFetoPlacentaCheck>
      <idCoeffPancreasCheck>false</idCoeffPancreasCheck>
      <FetusPtP_Adipose>0</FetusPtP_Adipose>
      <FetusPtP_Bone>0</FetusPtP_Bone>
      <FetusPtP_Brain>0</FetusPtP_Brain>
      <FetusPtP_Gut>0</FetusPtP_Gut>
      <FetusPtP_Heart>0</FetusPtP_Heart>
      <FetusPtP_Kidney>0</FetusPtP_Kidney>
      <FetusPtP_Liver>0</FetusPtP_Liver>
      <FetusPtP_Lung>0</FetusPtP_Lung>
      <FetusPtP_Muscle>0</FetusPtP_Muscle>
      <FetusPtP_Skin>0</FetusPtP_Skin>
      <FetusPtP_Spleen>0</FetusPtP_Spleen>
      <FetusPtP_Pancreas>0</FetusPtP_Pancreas>
      <FetusPtP_Placenta>0</FetusPtP_Placenta>
      <FetusPtPCheck_Adipose>false</FetusPtPCheck_Adipose>
      <FetusPtPCheck_Bone>false</FetusPtPCheck_Bone>
      <FetusPtPCheck_Brain>false</FetusPtPCheck_Brain>
      <FetusPtPCheck_Gut>false</FetusPtPCheck_Gut>
      <FetusPtPCheck_Heart>false</FetusPtPCheck_Heart>
      <FetusPtPCheck_Kidney>false</FetusPtPCheck_Kidney>
      <FetusPtPCheck_Liver>false</FetusPtPCheck_Liver>
      <FetusPtPCheck_Lung>false</FetusPtPCheck_Lung>
      <FetusPtPCheck_Muscle>false</FetusPtPCheck_Muscle>
      <FetusPtPCheck_Skin>false</FetusPtPCheck_Skin>
      <FetusPtPCheck_Spleen>false</FetusPtPCheck_Spleen>
      <FetusPtPCheck_Pancreas>false</FetusPtPCheck_Pancreas>
      <FetusPtPCheck_Placenta>false</FetusPtPCheck_Placenta>
      <idKpPredictionMethod>1</idKpPredictionMethod>
      <idKpScalar>0.22</idKpScalar>
      <FetusKpScalar>1</FetusKpScalar>
      <idKaPRUser>0</idKaPRUser>
      <idKaAPUser>0</idKaAPUser>
      <idKaPRPredicted>0</idKaPRPredicted>
      <idKaAPPredicted>2.4613034014847992</idKaAPPredicted>
      <KaSwitch>1</KaSwitch>
      <idKaUserRadio>0</idKaUserRadio>
      <idKaPredictedRadio>1</idKaPredictedRadio>
      <idCL_MetPoBas>18.225</idCL_MetPoBas>
      <idCL_MetPoBas_Var>22.6</idCL_MetPoBas_Var>
      <idCL_MetBas>17</idCL_MetBas>
      <idCL_MetBas_Var>22.6</idCL_MetBas_Var>
      <idPcnt3AMetCL>1E-05</idPcnt3AMetCL>
      <idPcnt3AMetCL_CV>30</idPcnt3AMetCL_CV>
      <idAddHLMClintVal>0</idAddHLMClintVal>
      <idAddHLMClintCV>30</idAddHLMClintCV>
      <idFum>1</idFum>
      <idCL_extra>0</idCL_extra>
      <idCL_extraCV>30</idCL_extraCV>
      <idFUinc2>1</idFUinc2>
      <idCLint_H_extra>0</idCLint_H_extra>
      <idCLint_H_extra_Var>30</idCLint_H_extra_Var>
      <idActiveUptakeHep>1</idActiveUptakeHep>
      <idCLRbase>0.41</idCLRbase>
      <idParentCompAbsorp>100</idParentCompAbsorp>
      <idOralAdorivCheck>true</idOralAdorivCheck>
      <idPcnt3AMetCLUsedCheck>false</idPcnt3AMetCLUsedCheck>
      <idUseAllelicsCheck>false</idUseAllelicsCheck>
      <InputType>2</InputType>
      <idInVivoClearanceRadio>0</idInVivoClearanceRadio>
      <idHepMetClRadio>0</idHepMetClRadio>
      <idEnzymeKineticsRadio>0</idEnzymeKineticsRadio>
      <HepHLM>0</HepHLM>
      <idHLMHepatocyteRadio>0</idHLMHepatocyteRadio>
      <idHepHepatocyteRadio>0</idHepHepatocyteRadio>
      <RecHLM>1</RecHLM>
      <idRecombinantRadio>0</idRecombinantRadio>
      <idHLMRadio>0</idHLMRadio>
      <WOMC_HIM>0</WOMC_HIM>
      <idWOMC_HIMmsRadio>0</idWOMC_HIMmsRadio>
      <idWOMC_HIMelRadio>0</idWOMC_HIMelRadio>
      <EK_HIM>0</EK_HIM>
      <idEK_HIMmsRadios>0</idEK_HIMmsRadios>
      <idEK_HIMelRadio>0</idEK_HIMelRadio>
      <WOMC_HIC>0</WOMC_HIC>
      <idWOMC_HICmsRadio>0</idWOMC_HICmsRadio>
      <idWOMC_HICelRadio>0</idWOMC_HICelRadio>
      <EK_HIC>0</EK_HIC>
      <idEK_HICmsRadio>0</idEK_HICmsRadio>
      <idEK_HICelRadio>0</idEK_HICelRadio>
      <WOMC_HIS9>0</WOMC_HIS9>
      <idWOMC_HIS9msRadio>0</idWOMC_HIS9msRadio>
      <idWOMC_HIS9elRadio>0</idWOMC_HIS9elRadio>
      <EK_HIS9>0</EK_HIS9>
      <idEK_HIS9msRadio>0</idEK_HIS9msRadio>
      <idEK_HIS9elRadio>0</idEK_HIS9elRadio>
      <idWOMC_HIM_EL_EnzymeType>0</idWOMC_HIM_EL_EnzymeType>
      <idWOMC_HLM_EL_EnzymeType>0</idWOMC_HLM_EL_EnzymeType>
      <idWOMC_HKM_EL_EnzymeType>0</idWOMC_HKM_EL_EnzymeType>
      <idWOMC_HIS9_EL_CorrFactor>1</idWOMC_HIS9_EL_CorrFactor>
      <idWOMC_HLS9_EL_CorrFactor>1</idWOMC_HLS9_EL_CorrFactor>
      <idWOMC_HKS9_EL_CorrFactor>1</idWOMC_HKS9_EL_CorrFactor>
      <idWOMC_HIC_EL_CorrFactor>1</idWOMC_HIC_EL_CorrFactor>
      <idWOMC_HLC_EL_CorrFactor>1</idWOMC_HLC_EL_CorrFactor>
      <idWOMC_HKC_EL_CorrFactor>1</idWOMC_HKC_EL_CorrFactor>
      <idWOMC_HIM_EL_CorrFactor>1</idWOMC_HIM_EL_CorrFactor>
      <idWOMC_HLM_EL_CorrFactor>1</idWOMC_HLM_EL_CorrFactor>
      <idWOMC_HKM_EL_CorrFactor>1</idWOMC_HKM_EL_CorrFactor>
      <idEK_HIM_EL_EnzymeType>0</idEK_HIM_EL_EnzymeType>
      <idEK_HLM_EL_EnzymeType>0</idEK_HLM_EL_EnzymeType>
      <idEK_HKM_EL_EnzymeType>0</idEK_HKM_EL_EnzymeType>
      <idEK_HIS9_EL_CorrFactor>1</idEK_HIS9_EL_CorrFactor>
      <idEK_HLS9_EL_CorrFactor>1</idEK_HLS9_EL_CorrFactor>
      <idEK_HKS9_EL_CorrFactor>1</idEK_HKS9_EL_CorrFactor>
      <idEK_HIC_EL_CorrFactor>1</idEK_HIC_EL_CorrFactor>
      <idEK_HLC_EL_CorrFactor>1</idEK_HLC_EL_CorrFactor>
      <idEK_HKC_EL_CorrFactor>1</idEK_HKC_EL_CorrFactor>
      <idEK_HIM_EL_CorrFactor>1</idEK_HIM_EL_CorrFactor>
      <idEK_HLM_EL_CorrFactor>1</idEK_HLM_EL_CorrFactor>
      <idEK_HKM_EL_CorrFactor>1</idEK_HKM_EL_CorrFactor>
      <idWOMC_GutCLintType>0</idWOMC_GutCLintType>
      <idWOMC_LiverCLintType>0</idWOMC_LiverCLintType>
      <idWOMC_KidneyCLintType>0</idWOMC_KidneyCLintType>
      <idWOMC_HEP_Clint>0</idWOMC_HEP_Clint>
      <idWOMC_HEP_cv>30</idWOMC_HEP_cv>
      <idWOMC_HEP_fuinc>1</idWOMC_HEP_fuinc>
      <idWOMC_HIS9_Clint>0</idWOMC_HIS9_Clint>
      <idWOMC_HLS9_Clint>0</idWOMC_HLS9_Clint>
      <idWOMC_HKS9_Clint>0</idWOMC_HKS9_Clint>
      <idWOMC_HIS9_cv>0</idWOMC_HIS9_cv>
      <idWOMC_HLS9_cv>30</idWOMC_HLS9_cv>
      <idWOMC_HKS9_cv>30</idWOMC_HKS9_cv>
      <idWOMC_HIS9_fuinc>0</idWOMC_HIS9_fuinc>
      <idWOMC_HLS9_fuinc>1</idWOMC_HLS9_fuinc>
      <idWOMC_HKS9_fuinc>1</idWOMC_HKS9_fuinc>
      <idWOMC_HIM_Clint>0</idWOMC_HIM_Clint>
      <idWOMC_HLM_Clint>0</idWOMC_HLM_Clint>
      <idWOMC_HKM_Clint>0</idWOMC_HKM_Clint>
      <idWOMC_HIM_cv>0</idWOMC_HIM_cv>
      <idWOMC_HLM_cv>30</idWOMC_HLM_cv>
      <idWOMC_HKM_cv>30</idWOMC_HKM_cv>
      <idWOMC_HIM_fuinc>0</idWOMC_HIM_fuinc>
      <idWOMC_HLM_fuinc>1</idWOMC_HLM_fuinc>
      <idWOMC_HKM_fuinc>1</idWOMC_HKM_fuinc>
      <idWOMC_HIC_Clint>0</idWOMC_HIC_Clint>
      <idWOMC_HLC_Clint>0</idWOMC_HLC_Clint>
      <idWOMC_HKC_Clint>0</idWOMC_HKC_Clint>
      <idWOMC_HIC_cv>0</idWOMC_HIC_cv>
      <idWOMC_HLC_cv>30</idWOMC_HLC_cv>
      <idWOMC_HKC_cv>30</idWOMC_HKC_cv>
      <idWOMC_HIC_fuinc>0</idWOMC_HIC_fuinc>
      <idWOMC_HLC_fuinc>1</idWOMC_HLC_fuinc>
      <idWOMC_HKC_fuinc>1</idWOMC_HKC_fuinc>
      <idWOMC_HIS9_MS_Clint>0</idWOMC_HIS9_MS_Clint>
      <idWOMC_HIS9_EL_Clint>0</idWOMC_HIS9_EL_Clint>
      <idWOMC_HIS9_MS_cv>30</idWOMC_HIS9_MS_cv>
      <idWOMC_HIS9_EL_cv>30</idWOMC_HIS9_EL_cv>
      <idWOMC_HIS9_MS_fuinc>1</idWOMC_HIS9_MS_fuinc>
      <idWOMC_HIS9_EL_fuinc>1</idWOMC_HIS9_EL_fuinc>
      <idWOMC_HIM_MS_Clint>0</idWOMC_HIM_MS_Clint>
      <idWOMC_HIM_EL_Clint>0</idWOMC_HIM_EL_Clint>
      <idWOMC_HIM_MS_cv>30</idWOMC_HIM_MS_cv>
      <idWOMC_HIM_EL_cv>30</idWOMC_HIM_EL_cv>
      <idWOMC_HIM_MS_fuinc>1</idWOMC_HIM_MS_fuinc>
      <idWOMC_HIM_EL_fuinc>1</idWOMC_HIM_EL_fuinc>
      <idWOMC_HIC_MS_Clint>0</idWOMC_HIC_MS_Clint>
      <idWOMC_HIC_EL_Clint>0</idWOMC_HIC_EL_Clint>
      <idWOMC_HIC_MS_cv>30</idWOMC_HIC_MS_cv>
      <idWOMC_HIC_EL_cv>30</idWOMC_HIC_EL_cv>
      <idWOMC_HIC_MS_fuinc>1</idWOMC_HIC_MS_fuinc>
      <idWOMC_HIC_EL_fuinc>1</idWOMC_HIC_EL_fuinc>
      <idEK_HEP_Clint>0</idEK_HEP_Clint>
      <idEK_HEP_cv>30</idEK_HEP_cv>
      <idEK_HEP_fuinc>1</idEK_HEP_fuinc>
      <idEK_HPTC_Clint>0</idEK_HPTC_Clint>
      <idEK_HPTC_cv>30</idEK_HPTC_cv>
      <idEK_HPTC_fuinc>1</idEK_HPTC_fuinc>
      <idEK_HIS9_Clint>0</idEK_HIS9_Clint>
      <idEK_HLS9_Clint>0</idEK_HLS9_Clint>
      <idEK_HKS9_Clint>0</idEK_HKS9_Clint>
      <idEK_HIS9_cv>0</idEK_HIS9_cv>
      <idEK_HLS9_cv>30</idEK_HLS9_cv>
      <idEK_HKS9_cv>30</idEK_HKS9_cv>
      <idEK_HIS9_fuinc>0</idEK_HIS9_fuinc>
      <idEK_HLS9_fuinc>1</idEK_HLS9_fuinc>
      <idEK_HKS9_fuinc>1</idEK_HKS9_fuinc>
      <idEK_HIM_Clint>0</idEK_HIM_Clint>
      <idEK_HLM_Clint>0.49</idEK_HLM_Clint>
      <idEK_HKM_Clint>0</idEK_HKM_Clint>
      <idEK_HIM_cv>0</idEK_HIM_cv>
      <idEK_HLM_cv>30</idEK_HLM_cv>
      <idEK_HKM_cv>30</idEK_HKM_cv>
      <idEK_HIM_fuinc>0</idEK_HIM_fuinc>
      <idEK_HLM_fuinc>1</idEK_HLM_fuinc>
      <idEK_HKM_fuinc>1</idEK_HKM_fuinc>
      <idEK_HIC_Clint>0</idEK_HIC_Clint>
      <idEK_HLC_Clint>0</idEK_HLC_Clint>
      <idEK_HKC_Clint>0</idEK_HKC_Clint>
      <idEK_HIC_cv>0</idEK_HIC_cv>
      <idEK_HLC_cv>30</idEK_HLC_cv>
      <idEK_HKC_cv>30</idEK_HKC_cv>
      <idEK_HIC_fuinc>0</idEK_HIC_fuinc>
      <idEK_HLC_fuinc>1</idEK_HLC_fuinc>
      <idEK_HKC_fuinc>1</idEK_HKC_fuinc>
      <idEK_HIS9_MS_Clint>0</idEK_HIS9_MS_Clint>
      <idEK_HIS9_EL_Clint>0</idEK_HIS9_EL_Clint>
      <idEK_HIS9_MS_cv>30</idEK_HIS9_MS_cv>
      <idEK_HIS9_EL_cv>30</idEK_HIS9_EL_cv>
      <idEK_HIS9_MS_fuinc>1</idEK_HIS9_MS_fuinc>
      <idEK_HIS9_EL_fuinc>1</idEK_HIS9_EL_fuinc>
      <idEK_HIM_MS_Clint>0</idEK_HIM_MS_Clint>
      <idEK_HIM_EL_Clint>0</idEK_HIM_EL_Clint>
      <idEK_HIM_MS_cv>30</idEK_HIM_MS_cv>
      <idEK_HIM_EL_cv>30</idEK_HIM_EL_cv>
      <idEK_HIM_MS_fuinc>1</idEK_HIM_MS_fuinc>
      <idEK_HIM_EL_fuinc>1</idEK_HIM_EL_fuinc>
      <idEK_HIC_MS_Clint>0</idEK_HIC_MS_Clint>
      <idEK_HIC_EL_Clint>0</idEK_HIC_EL_Clint>
      <idEK_HIC_MS_cv>30</idEK_HIC_MS_cv>
      <idEK_HIC_EL_cv>30</idEK_HIC_EL_cv>
      <idEK_HIC_MS_fuinc>1</idEK_HIC_MS_fuinc>
      <idEK_HIC_EL_fuinc>1</idEK_HIC_EL_fuinc>
      <WOMC_ColonicMetabolicScaling>false</WOMC_ColonicMetabolicScaling>
      <BiliaryClearanceType>0</BiliaryClearanceType>
      <idBiliaryTotalUnboundRadio>1</idBiliaryTotalUnboundRadio>
      <idTransporterKineticsRadio>0</idTransporterKineticsRadio>
      <idAdditionalClearance>0</idAdditionalClearance>
      <idAdditionalClearanceCV>30</idAdditionalClearanceCV>
      <AdminType>8</AdminType>
      <TwoSiteDermalDosingActive>false</TwoSiteDermalDosingActive>
      <idOral>0</idOral>
      <idIntra>0</idIntra>
      <idInfusion>0</idInfusion>
      <idCustom>0</idCustom>
      <idDermal>0</idDermal>
      <idInhaled>0</idInhaled>
      <idDermalVolume>1</idDermalVolume>
      <idDermalArea>1</idDermalArea>
      <idSecondSiteDermalArea>0</idSecondSiteDermalArea>
      <idInhaledDoseSwallowed>20</idInhaledDoseSwallowed>
      <idInhaledDoseInhaled>80</idInhaledDoseInhaled>
      <idDermalApplicationType>0</idDermalApplicationType>
      <idSecondSiteDermalApplicationType>0</idSecondSiteDermalApplicationType>
      <idDose>5</idDose>
      <idSecondSiteDose>0</idSecondSiteDose>
      <idDoseDermal>-1</idDoseDermal>
      <idDoseNonDermal>10</idDoseNonDermal>
      <idDoseInterval>24</idDoseInterval>
      <idBolusDose>0</idBolusDose>
      <idDoseType>1</idDoseType>
      <idSecondSiteDoseType>0</idSecondSiteDoseType>
      <idDoseTypeCount>0</idDoseTypeCount>
      <idInfusionDose>6.66</idInfusionDose>
      <idInfusionDuration>0.0833333358</idInfusionDuration>
      <idBolusCount>0</idBolusCount>
      <idBolusDuration>30</idBolusDuration>
      <idSolubilityType>1</idSolubilityType>
      <idSolubilityCount>2</idSolubilityCount>
      <Ontogenies>
        <OntogenyData>
          <AdultFractions>
            <double>1</double>
            <double>1</double>
            <double>1</double>
            <double>1</double>
            <double>1</double>
            <double>1</double>
            <double>1</double>
            <double>1</double>
            <double>1</double>
            <double>1</double>
          </AdultFractions>
          <ProfileCount>2</ProfileCount>
          <Type>0</Type>
          <Ages>
            <double>0</double>
            <double>2.7799999713897705</double>
            <double>5.559999942779541</double>
            <double>8.3299999237060547</double>
            <double>11.100000381469727</double>
            <double>13.899999618530273</double>
            <double>16.700000762939453</double>
            <double>19.399999618530273</double>
            <double>22.200000762939453</double>
            <double>25</double>
          </Ages>
        </OntogenyData>
        <OntogenyData>
          <AdultFractions>
            <double>1</double>
            <double>1</double>
            <double>1</double>
            <double>1</double>
            <double>1</double>
            <double>1</double>
            <double>1</double>
            <double>1</double>
            <double>1</double>
            <double>1</double>
          </AdultFractions>
          <ProfileCount>2</ProfileCount>
          <Type>0</Type>
          <Ages>
            <double>0</double>
            <double>2.7799999713897705</double>
            <double>5.559999942779541</double>
            <double>8.3299999237060547</double>
            <double>11.100000381469727</double>
            <double>13.899999618530273</double>
            <double>16.700000762939453</double>
            <double>19.399999618530273</double>
            <double>22.200000762939453</double>
            <double>25</double>
          </Ages>
        </OntogenyData>
        <OntogenyData>
          <AdultFractions>
            <double>1</double>
            <double>1</double>
            <double>1</double>
            <double>1</double>
            <double>1</double>
            <double>1</double>
            <double>1</double>
            <double>1</double>
            <double>1</double>
            <double>1</double>
          </AdultFractions>
          <ProfileCount>2</ProfileCount>
          <Type>0</Type>
          <Ages>
            <double>0</double>
            <double>2.7799999713897705</double>
            <double>5.559999942779541</double>
            <double>8.3299999237060547</double>
            <double>11.100000381469727</double>
            <double>13.899999618530273</double>
            <double>16.700000762939453</double>
            <double>19.399999618530273</double>
            <double>22.200000762939453</double>
            <double>25</double>
          </Ages>
        </OntogenyData>
        <OntogenyData>
          <AdultFractions>
            <double>1</double>
            <double>1</double>
            <double>1</double>
            <double>1</double>
            <double>1</double>
            <double>1</double>
            <double>1</double>
            <double>1</double>
            <double>1</double>
            <double>1</double>
          </AdultFractions>
          <ProfileCount>2</ProfileCount>
          <Type>0</Type>
          <Ages>
            <double>0</double>
            <double>2.7799999713897705</double>
            <double>5.559999942779541</double>
            <double>8.3299999237060547</double>
            <double>11.100000381469727</double>
            <double>13.899999618530273</double>
            <double>16.700000762939453</double>
            <double>19.399999618530273</double>
            <double>22.200000762939453</double>
            <double>25</double>
          </Ages>
        </OntogenyData>
        <OntogenyData>
          <AdultFractions>
            <double>1</double>
            <double>1</double>
            <double>1</double>
            <double>1</double>
            <double>1</double>
            <double>1</double>
            <double>1</double>
            <double>1</double>
            <double>1</double>
            <double>1</double>
          </AdultFractions>
          <ProfileCount>2</ProfileCount>
          <Type>0</Type>
          <Ages>
            <double>0</double>
            <double>2.7799999713897705</double>
            <double>5.559999942779541</double>
            <double>8.3299999237060547</double>
            <double>11.100000381469727</double>
            <double>13.899999618530273</double>
            <double>16.700000762939453</double>
            <double>19.399999618530273</double>
            <double>22.200000762939453</double>
            <double>25</double>
          </Ages>
        </OntogenyData>
        <OntogenyData>
          <AdultFractions>
            <double>1</double>
            <double>1</double>
            <double>1</double>
            <double>1</double>
            <double>1</double>
            <double>1</double>
            <double>1</double>
            <double>1</double>
            <double>1</double>
            <double>1</double>
          </AdultFractions>
          <ProfileCount>2</ProfileCount>
          <Type>0</Type>
          <Ages>
            <double>0</double>
            <double>2.7799999713897705</double>
            <double>5.559999942779541</double>
            <double>8.3299999237060547</double>
            <double>11.100000381469727</double>
            <double>13.899999618530273</double>
            <double>16.700000762939453</double>
            <double>19.399999618530273</double>
            <double>22.200000762939453</double>
            <double>25</double>
          </Ages>
        </OntogenyData>
      </Ontogenies>
      <idSolubilitypH1>7.4</idSolubilitypH1>
      <idSolubilitypH2>7.4001</idSolubilitypH2>
      <idSolubilitypH3>7.4001</idSolubilitypH3>
      <idSolubilitypH4>7.4001</idSolubilitypH4>
      <idSolubilitypH5>7.4001</idSolubilitypH5>
      <idSolubilitypH6>7.4001</idSolubilitypH6>
      <idSolubilitypH7>7.4001</idSolubilitypH7>
      <idSolubilitypH8>7.4001</idSolubilitypH8>
      <idSolubilitypH9>7.4001</idSolubilitypH9>
      <idSolubilitypH10>7.4001</idSolubilitypH10>
      <idSolubility1>0.05</idSolubility1>
      <idSolubility2>0.05</idSolubility2>
      <idSolubility3>0.05</idSolubility3>
      <idSolubility4>0.05</idSolubility4>
      <idSolubility5>0.05</idSolubility5>
      <idSolubility6>0.05</idSolubility6>
      <idSolubility7>0.05</idSolubility7>
      <idSolubility8>0.05</idSolubility8>
      <idSolubility9>0.05</idSolubility9>
      <idSolubility10>0.05</idSolubility10>
      <idContModReleaseGridRelease1>0</idContModReleaseGridRelease1>
      <idContModReleaseGridRelease2>100</idContModReleaseGridRelease2>
      <idContModReleaseGridRelease3>0</idContModReleaseGridRelease3>
      <idContModReleaseGridRelease4>0</idContModReleaseGridRelease4>
      <idContModReleaseGridRelease5>0</idContModReleaseGridRelease5>
      <idContModReleaseGridRelease6>0</idContModReleaseGridRelease6>
      <idContModReleaseGridRelease7>0</idContModReleaseGridRelease7>
      <idContModReleaseGridRelease8>0</idContModReleaseGridRelease8>
      <idContModReleaseGridRelease9>0</idContModReleaseGridRelease9>
      <idContModReleaseGridRelease10>0</idContModReleaseGridRelease10>
      <idContModReleaseGridRelease11>0</idContModReleaseGridRelease11>
      <idContModReleaseGridRelease12>0</idContModReleaseGridRelease12>
      <idContModReleaseGridRelease13>0</idContModReleaseGridRelease13>
      <idContModReleaseGridRelease14>0</idContModReleaseGridRelease14>
      <idContModReleaseGridRelease15>0</idContModReleaseGridRelease15>
      <idContModReleaseGridRelease16>0</idContModReleaseGridRelease16>
      <idContModReleaseGridRelease17>0</idContModReleaseGridRelease17>
      <idContModReleaseGridRelease18>0</idContModReleaseGridRelease18>
      <idContModReleaseGridRelease19>0</idContModReleaseGridRelease19>
      <idContModReleaseGridRelease20>0</idContModReleaseGridRelease20>
      <idContModReleaseGridTime1>0</idContModReleaseGridTime1>
      <idContModReleaseGridTime2>1</idContModReleaseGridTime2>
      <idContModReleaseGridTime3>0</idContModReleaseGridTime3>
      <idContModReleaseGridTime4>0</idContModReleaseGridTime4>
      <idContModReleaseGridTime5>0</idContModReleaseGridTime5>
      <idContModReleaseGridTime6>0</idContModReleaseGridTime6>
      <idContModReleaseGridTime7>0</idContModReleaseGridTime7>
      <idContModReleaseGridTime8>0</idContModReleaseGridTime8>
      <idContModReleaseGridTime9>0</idContModReleaseGridTime9>
      <idContModReleaseGridTime10>0</idContModReleaseGridTime10>
      <idContModReleaseGridTime11>0</idContModReleaseGridTime11>
      <idContModReleaseGridTime12>0</idContModReleaseGridTime12>
      <idContModReleaseGridTime13>0</idContModReleaseGridTime13>
      <idContModReleaseGridTime14>0</idContModReleaseGridTime14>
      <idContModReleaseGridTime15>0</idContModReleaseGridTime15>
      <idContModReleaseGridTime16>0</idContModReleaseGridTime16>
      <idContModReleaseGridTime17>0</idContModReleaseGridTime17>
      <idContModReleaseGridTime18>0</idContModReleaseGridTime18>
      <idContModReleaseGridTime19>0</idContModReleaseGridTime19>
      <idContModReleaseGridTime20>0</idContModReleaseGridTime20>
      <idContModReleaseGridCV1>0</idContModReleaseGridCV1>
      <idContModReleaseGridCV2>10</idContModReleaseGridCV2>
      <idContModReleaseGridCV3>10</idContModReleaseGridCV3>
      <idContModReleaseGridCV4>10</idContModReleaseGridCV4>
      <idContModReleaseGridCV5>10</idContModReleaseGridCV5>
      <idContModReleaseGridCV6>10</idContModReleaseGridCV6>
      <idContModReleaseGridCV7>10</idContModReleaseGridCV7>
      <idContModReleaseGridCV8>10</idContModReleaseGridCV8>
      <idContModReleaseGridCV9>10</idContModReleaseGridCV9>
      <idContModReleaseGridCV10>10</idContModReleaseGridCV10>
      <idContModReleaseGridCV11>10</idContModReleaseGridCV11>
      <idContModReleaseGridCV12>10</idContModReleaseGridCV12>
      <idContModReleaseGridCV13>10</idContModReleaseGridCV13>
      <idContModReleaseGridCV14>10</idContModReleaseGridCV14>
      <idContModReleaseGridCV15>10</idContModReleaseGridCV15>
      <idContModReleaseGridCV16>10</idContModReleaseGridCV16>
      <idContModReleaseGridCV17>10</idContModReleaseGridCV17>
      <idContModReleaseGridCV18>10</idContModReleaseGridCV18>
      <idContModReleaseGridCV19>10</idContModReleaseGridCV19>
      <idContModReleaseGridCV20>10</idContModReleaseGridCV20>
      <DisintegrationReleaseTime0>0</DisintegrationReleaseTime0>
      <DisintegrationReleaseTime1>60</DisintegrationReleaseTime1>
      <DisintegrationReleaseTime2>0</DisintegrationReleaseTime2>
      <DisintegrationReleaseTime3>0</DisintegrationReleaseTime3>
      <DisintegrationReleaseTime4>0</DisintegrationReleaseTime4>
      <DisintegrationReleaseTime5>0</DisintegrationReleaseTime5>
      <DisintegrationReleaseTime6>0</DisintegrationReleaseTime6>
      <DisintegrationReleaseTime7>0</DisintegrationReleaseTime7>
      <DisintegrationReleaseTime8>0</DisintegrationReleaseTime8>
      <DisintegrationReleaseTime9>0</DisintegrationReleaseTime9>
      <DisintegrationReleaseTime10>0</DisintegrationReleaseTime10>
      <DisintegrationReleaseTime11>0</DisintegrationReleaseTime11>
      <DisintegrationReleaseTime12>0</DisintegrationReleaseTime12>
      <DisintegrationReleaseTime13>0</DisintegrationReleaseTime13>
      <DisintegrationReleaseTime14>0</DisintegrationReleaseTime14>
      <DisintegrationReleaseTime15>0</DisintegrationReleaseTime15>
      <DisintegrationReleaseTime16>0</DisintegrationReleaseTime16>
      <DisintegrationReleaseTime17>0</DisintegrationReleaseTime17>
      <DisintegrationReleaseTime18>0</DisintegrationReleaseTime18>
      <DisintegrationReleaseTime19>0</DisintegrationReleaseTime19>
      <DisintegrationReleaseRelease0>0</DisintegrationReleaseRelease0>
      <DisintegrationReleaseRelease1>100</DisintegrationReleaseRelease1>
      <DisintegrationReleaseRelease2>0</DisintegrationReleaseRelease2>
      <DisintegrationReleaseRelease3>0</DisintegrationReleaseRelease3>
      <DisintegrationReleaseRelease4>0</DisintegrationReleaseRelease4>
      <DisintegrationReleaseRelease5>0</DisintegrationReleaseRelease5>
      <DisintegrationReleaseRelease6>0</DisintegrationReleaseRelease6>
      <DisintegrationReleaseRelease7>0</DisintegrationReleaseRelease7>
      <DisintegrationReleaseRelease8>0</DisintegrationReleaseRelease8>
      <DisintegrationReleaseRelease9>0</DisintegrationReleaseRelease9>
      <DisintegrationReleaseRelease10>0</DisintegrationReleaseRelease10>
      <DisintegrationReleaseRelease11>0</DisintegrationReleaseRelease11>
      <DisintegrationReleaseRelease12>0</DisintegrationReleaseRelease12>
      <DisintegrationReleaseRelease13>0</DisintegrationReleaseRelease13>
      <DisintegrationReleaseRelease14>0</DisintegrationReleaseRelease14>
      <DisintegrationReleaseRelease15>0</DisintegrationReleaseRelease15>
      <DisintegrationReleaseRelease16>0</DisintegrationReleaseRelease16>
      <DisintegrationReleaseRelease17>0</DisintegrationReleaseRelease17>
      <DisintegrationReleaseRelease18>0</DisintegrationReleaseRelease18>
      <DisintegrationReleaseRelease19>0</DisintegrationReleaseRelease19>
      <DisintegrationReleaseCV0>0</DisintegrationReleaseCV0>
      <DisintegrationReleaseCV1>0</DisintegrationReleaseCV1>
      <DisintegrationReleaseCV2>0</DisintegrationReleaseCV2>
      <DisintegrationReleaseCV3>0</DisintegrationReleaseCV3>
      <DisintegrationReleaseCV4>0</DisintegrationReleaseCV4>
      <DisintegrationReleaseCV5>0</DisintegrationReleaseCV5>
      <DisintegrationReleaseCV6>0</DisintegrationReleaseCV6>
      <DisintegrationReleaseCV7>0</DisintegrationReleaseCV7>
      <DisintegrationReleaseCV8>0</DisintegrationReleaseCV8>
      <DisintegrationReleaseCV9>0</DisintegrationReleaseCV9>
      <DisintegrationReleaseCV10>0</DisintegrationReleaseCV10>
      <DisintegrationReleaseCV11>0</DisintegrationReleaseCV11>
      <DisintegrationReleaseCV12>0</DisintegrationReleaseCV12>
      <DisintegrationReleaseCV13>0</DisintegrationReleaseCV13>
      <DisintegrationReleaseCV14>0</DisintegrationReleaseCV14>
      <DisintegrationReleaseCV15>0</DisintegrationReleaseCV15>
      <DisintegrationReleaseCV16>0</DisintegrationReleaseCV16>
      <DisintegrationReleaseCV17>0</DisintegrationReleaseCV17>
      <DisintegrationReleaseCV18>0</DisintegrationReleaseCV18>
      <DisintegrationReleaseCV19>0</DisintegrationReleaseCV19>
      <DefineDisintegrationCheck>false</DefineDisintegrationCheck>
      <DisintegrationInterpolationType>0</DisintegrationInterpolationType>
      <DisintegrationProfileCount>2</DisintegrationProfileCount>
      <DisintegrationProfile_Type>0</DisintegrationProfile_Type>
      <DisintegrationProfile_FunctionType>0</DisintegrationProfile_FunctionType>
      <DisintegrationTime>5</DisintegrationTime>
      <DisintProfile_WeibullFmax>100</DisintProfile_WeibullFmax>
      <DisintProfile_WeibullAlpha>0.3619</DisintProfile_WeibullAlpha>
      <DisintProfile_WeibullBeta>1</DisintProfile_WeibullBeta>
      <DisintProfile_WeibullLag>0</DisintProfile_WeibullLag>
      <DisintProfile_WeibullFmaxCV>10</DisintProfile_WeibullFmaxCV>
      <DisintProfile_WeibullAlphaCV>10</DisintProfile_WeibullAlphaCV>
      <DisintProfile_WeibullBetaCV>10</DisintProfile_WeibullBetaCV>
      <DisintProfile_WeibullLagCV>10</DisintProfile_WeibullLagCV>
      <DisintProfile_1stOrderFmax>100</DisintProfile_1stOrderFmax>
      <DisintProfile_1stOrderKd1>2.7631</DisintProfile_1stOrderKd1>
      <DisintProfile_1stOrderLag>0</DisintProfile_1stOrderLag>
      <DisintProfile_1stOrderFmaxCV>10</DisintProfile_1stOrderFmaxCV>
      <DisintProfile_1stOrderKd1CV>10</DisintProfile_1stOrderKd1CV>
      <DisintProfile_1stOrderLagCV>10</DisintProfile_1stOrderLagCV>
      <DisintProfile_WeibullSwitch>false</DisintProfile_WeibullSwitch>
      <DisintProfile_1stOrderSwitch>false</DisintProfile_1stOrderSwitch>
      <PerlPassivePermeabilitySwitch>false</PerlPassivePermeabilitySwitch>
      <WOMC_HepatocyteClintVmaxKmSwitch>false</WOMC_HepatocyteClintVmaxKmSwitch>
      <WOMC_S9CLintVMaxKmSwitch>false</WOMC_S9CLintVMaxKmSwitch>
      <WOMC_HLMVMaxKmSwitch>false</WOMC_HLMVMaxKmSwitch>
      <WOMC_HLCVMaxKmSwitch>false</WOMC_HLCVMaxKmSwitch>
      <WOMC_HepatocyteVMaxValue>0</WOMC_HepatocyteVMaxValue>
      <WOMC_S9VMaxValueLiver>0</WOMC_S9VMaxValueLiver>
      <WOMC_MicrosomeVMaxValueLiver>0</WOMC_MicrosomeVMaxValueLiver>
      <WOMC_CytosolVMaxValueLiver>0</WOMC_CytosolVMaxValueLiver>
      <WOMC_HepatocyteKmValue>1000000</WOMC_HepatocyteKmValue>
      <WOMC_S9KMValueLiver>1000000</WOMC_S9KMValueLiver>
      <WOMC_MicrosomeKmValueLiver>1000000</WOMC_MicrosomeKmValueLiver>
      <WOMC_CytosolKmValueLiver>1000000</WOMC_CytosolKmValueLiver>
      <idDissProfAFedRelease1>0</idDissProfAFedRelease1>
      <idDissProfAFedRelease2>100</idDissProfAFedRelease2>
      <idDissProfAFedRelease3>1</idDissProfAFedRelease3>
      <idDissProfAFedRelease4>1</idDissProfAFedRelease4>
      <idDissProfAFedRelease5>1</idDissProfAFedRelease5>
      <idDissProfAFedRelease6>1</idDissProfAFedRelease6>
      <idDissProfAFedRelease7>1</idDissProfAFedRelease7>
      <idDissProfAFedRelease8>1</idDissProfAFedRelease8>
      <idDissProfAFedRelease9>1</idDissProfAFedRelease9>
      <idDissProfAFedRelease10>1</idDissProfAFedRelease10>
      <idDissProfAFedRelease11>1</idDissProfAFedRelease11>
      <idDissProfAFedRelease12>1</idDissProfAFedRelease12>
      <idDissProfAFedRelease13>1</idDissProfAFedRelease13>
      <idDissProfAFedRelease14>1</idDissProfAFedRelease14>
      <idDissProfAFedRelease15>1</idDissProfAFedRelease15>
      <idDissProfAFedRelease16>1</idDissProfAFedRelease16>
      <idDissProfAFedRelease17>1</idDissProfAFedRelease17>
      <idDissProfAFedRelease18>1</idDissProfAFedRelease18>
      <idDissProfAFedRelease19>1</idDissProfAFedRelease19>
      <idDissProfAFedRelease20>1</idDissProfAFedRelease20>
      <idDissProfBFedRelease1>0</idDissProfBFedRelease1>
      <idDissProfBFedRelease2>100</idDissProfBFedRelease2>
      <idDissProfBFedRelease3>1</idDissProfBFedRelease3>
      <idDissProfBFedRelease4>1</idDissProfBFedRelease4>
      <idDissProfBFedRelease5>1</idDissProfBFedRelease5>
      <idDissProfBFedRelease6>1</idDissProfBFedRelease6>
      <idDissProfBFedRelease7>1</idDissProfBFedRelease7>
      <idDissProfBFedRelease8>1</idDissProfBFedRelease8>
      <idDissProfBFedRelease9>1</idDissProfBFedRelease9>
      <idDissProfBFedRelease10>1</idDissProfBFedRelease10>
      <idDissProfBFedRelease11>1</idDissProfBFedRelease11>
      <idDissProfBFedRelease12>1</idDissProfBFedRelease12>
      <idDissProfBFedRelease13>1</idDissProfBFedRelease13>
      <idDissProfBFedRelease14>1</idDissProfBFedRelease14>
      <idDissProfBFedRelease15>1</idDissProfBFedRelease15>
      <idDissProfBFedRelease16>1</idDissProfBFedRelease16>
      <idDissProfBFedRelease17>1</idDissProfBFedRelease17>
      <idDissProfBFedRelease18>1</idDissProfBFedRelease18>
      <idDissProfBFedRelease19>1</idDissProfBFedRelease19>
      <idDissProfBFedRelease20>1</idDissProfBFedRelease20>
      <idDissProfAFastedRelease1>0</idDissProfAFastedRelease1>
      <idDissProfAFastedRelease2>100</idDissProfAFastedRelease2>
      <idDissProfAFastedRelease3>1</idDissProfAFastedRelease3>
      <idDissProfAFastedRelease4>1</idDissProfAFastedRelease4>
      <idDissProfAFastedRelease5>1</idDissProfAFastedRelease5>
      <idDissProfAFastedRelease6>1</idDissProfAFastedRelease6>
      <idDissProfAFastedRelease7>1</idDissProfAFastedRelease7>
      <idDissProfAFastedRelease8>1</idDissProfAFastedRelease8>
      <idDissProfAFastedRelease9>1</idDissProfAFastedRelease9>
      <idDissProfAFastedRelease10>1</idDissProfAFastedRelease10>
      <idDissProfAFastedRelease11>1</idDissProfAFastedRelease11>
      <idDissProfAFastedRelease12>1</idDissProfAFastedRelease12>
      <idDissProfAFastedRelease13>1</idDissProfAFastedRelease13>
      <idDissProfAFastedRelease14>1</idDissProfAFastedRelease14>
      <idDissProfAFastedRelease15>1</idDissProfAFastedRelease15>
      <idDissProfAFastedRelease16>1</idDissProfAFastedRelease16>
      <idDissProfAFastedRelease17>1</idDissProfAFastedRelease17>
      <idDissProfAFastedRelease18>1</idDissProfAFastedRelease18>
      <idDissProfAFastedRelease19>1</idDissProfAFastedRelease19>
      <idDissProfAFastedRelease20>1</idDissProfAFastedRelease20>
      <idDissProfBFastedRelease1>0</idDissProfBFastedRelease1>
      <idDissProfBFastedRelease2>100</idDissProfBFastedRelease2>
      <idDissProfBFastedRelease3>1</idDissProfBFastedRelease3>
      <idDissProfBFastedRelease4>1</idDissProfBFastedRelease4>
      <idDissProfBFastedRelease5>1</idDissProfBFastedRelease5>
      <idDissProfBFastedRelease6>1</idDissProfBFastedRelease6>
      <idDissProfBFastedRelease7>1</idDissProfBFastedRelease7>
      <idDissProfBFastedRelease8>1</idDissProfBFastedRelease8>
      <idDissProfBFastedRelease9>1</idDissProfBFastedRelease9>
      <idDissProfBFastedRelease10>1</idDissProfBFastedRelease10>
      <idDissProfBFastedRelease11>1</idDissProfBFastedRelease11>
      <idDissProfBFastedRelease12>1</idDissProfBFastedRelease12>
      <idDissProfBFastedRelease13>1</idDissProfBFastedRelease13>
      <idDissProfBFastedRelease14>1</idDissProfBFastedRelease14>
      <idDissProfBFastedRelease15>1</idDissProfBFastedRelease15>
      <idDissProfBFastedRelease16>1</idDissProfBFastedRelease16>
      <idDissProfBFastedRelease17>1</idDissProfBFastedRelease17>
      <idDissProfBFastedRelease18>1</idDissProfBFastedRelease18>
      <idDissProfBFastedRelease19>1</idDissProfBFastedRelease19>
      <idDissProfBFastedRelease20>1</idDissProfBFastedRelease20>
      <idDissProfAFastedTime1>0</idDissProfAFastedTime1>
      <idDissProfAFastedTime2>1</idDissProfAFastedTime2>
      <idDissProfAFastedTime3>1</idDissProfAFastedTime3>
      <idDissProfAFastedTime4>1</idDissProfAFastedTime4>
      <idDissProfAFastedTime5>1</idDissProfAFastedTime5>
      <idDissProfAFastedTime6>1</idDissProfAFastedTime6>
      <idDissProfAFastedTime7>1</idDissProfAFastedTime7>
      <idDissProfAFastedTime8>1</idDissProfAFastedTime8>
      <idDissProfAFastedTime9>1</idDissProfAFastedTime9>
      <idDissProfAFastedTime10>1</idDissProfAFastedTime10>
      <idDissProfAFastedTime11>1</idDissProfAFastedTime11>
      <idDissProfAFastedTime12>1</idDissProfAFastedTime12>
      <idDissProfAFastedTime13>1</idDissProfAFastedTime13>
      <idDissProfAFastedTime14>1</idDissProfAFastedTime14>
      <idDissProfAFastedTime15>1</idDissProfAFastedTime15>
      <idDissProfAFastedTime16>1</idDissProfAFastedTime16>
      <idDissProfAFastedTime17>1</idDissProfAFastedTime17>
      <idDissProfAFastedTime18>1</idDissProfAFastedTime18>
      <idDissProfAFastedTime19>1</idDissProfAFastedTime19>
      <idDissProfAFastedTime20>1</idDissProfAFastedTime20>
      <idDissProfBFastedTime1>0</idDissProfBFastedTime1>
      <idDissProfBFastedTime2>1</idDissProfBFastedTime2>
      <idDissProfBFastedTime3>1</idDissProfBFastedTime3>
      <idDissProfBFastedTime4>1</idDissProfBFastedTime4>
      <idDissProfBFastedTime5>1</idDissProfBFastedTime5>
      <idDissProfBFastedTime6>1</idDissProfBFastedTime6>
      <idDissProfBFastedTime7>1</idDissProfBFastedTime7>
      <idDissProfBFastedTime8>0</idDissProfBFastedTime8>
      <idDissProfBFastedTime9>1</idDissProfBFastedTime9>
      <idDissProfBFastedTime10>1</idDissProfBFastedTime10>
      <idDissProfBFastedTime11>1</idDissProfBFastedTime11>
      <idDissProfBFastedTime12>1</idDissProfBFastedTime12>
      <idDissProfBFastedTime13>1</idDissProfBFastedTime13>
      <idDissProfBFastedTime14>1</idDissProfBFastedTime14>
      <idDissProfBFastedTime15>1</idDissProfBFastedTime15>
      <idDissProfBFastedTime16>1</idDissProfBFastedTime16>
      <idDissProfBFastedTime17>1</idDissProfBFastedTime17>
      <idDissProfBFastedTime18>1</idDissProfBFastedTime18>
      <idDissProfBFastedTime19>1</idDissProfBFastedTime19>
      <idDissProfBFastedTime20>1</idDissProfBFastedTime20>
      <idDissProfAFedTime1>0</idDissProfAFedTime1>
      <idDissProfAFedTime2>1</idDissProfAFedTime2>
      <idDissProfAFedTime3>1</idDissProfAFedTime3>
      <idDissProfAFedTime4>1</idDissProfAFedTime4>
      <idDissProfAFedTime5>1</idDissProfAFedTime5>
      <idDissProfAFedTime6>1</idDissProfAFedTime6>
      <idDissProfAFedTime7>1</idDissProfAFedTime7>
      <idDissProfAFedTime8>1</idDissProfAFedTime8>
      <idDissProfAFedTime9>1</idDissProfAFedTime9>
      <idDissProfAFedTime10>1</idDissProfAFedTime10>
      <idDissProfAFedTime11>1</idDissProfAFedTime11>
      <idDissProfAFedTime12>1</idDissProfAFedTime12>
      <idDissProfAFedTime13>1</idDissProfAFedTime13>
      <idDissProfAFedTime14>1</idDissProfAFedTime14>
      <idDissProfAFedTime15>1</idDissProfAFedTime15>
      <idDissProfAFedTime16>1</idDissProfAFedTime16>
      <idDissProfAFedTime17>1</idDissProfAFedTime17>
      <idDissProfAFedTime18>1</idDissProfAFedTime18>
      <idDissProfAFedTime19>1</idDissProfAFedTime19>
      <idDissProfAFedTime20>1</idDissProfAFedTime20>
      <idDissProfBFedTime1>0</idDissProfBFedTime1>
      <idDissProfBFedTime2>1</idDissProfBFedTime2>
      <idDissProfBFedTime3>1</idDissProfBFedTime3>
      <idDissProfBFedTime4>1</idDissProfBFedTime4>
      <idDissProfBFedTime5>0</idDissProfBFedTime5>
      <idDissProfBFedTime6>1</idDissProfBFedTime6>
      <idDissProfBFedTime7>1</idDissProfBFedTime7>
      <idDissProfBFedTime8>1</idDissProfBFedTime8>
      <idDissProfBFedTime9>1</idDissProfBFedTime9>
      <idDissProfBFedTime10>1</idDissProfBFedTime10>
      <idDissProfBFedTime11>1</idDissProfBFedTime11>
      <idDissProfBFedTime12>1</idDissProfBFedTime12>
      <idDissProfBFedTime13>1</idDissProfBFedTime13>
      <idDissProfBFedTime14>1</idDissProfBFedTime14>
      <idDissProfBFedTime15>1</idDissProfBFedTime15>
      <idDissProfBFedTime16>1</idDissProfBFedTime16>
      <idDissProfBFedTime17>1</idDissProfBFedTime17>
      <idDissProfBFedTime18>1</idDissProfBFedTime18>
      <idDissProfBFedTime19>1</idDissProfBFedTime19>
      <idDissProfBFedTime20>1</idDissProfBFedTime20>
      <idDissProfBFedCV1>10</idDissProfBFedCV1>
      <idDissProfBFedCV2>10</idDissProfBFedCV2>
      <idDissProfBFedCV3>10</idDissProfBFedCV3>
      <idDissProfBFedCV4>10</idDissProfBFedCV4>
      <idDissProfBFedCV5>10</idDissProfBFedCV5>
      <idDissProfBFedCV6>10</idDissProfBFedCV6>
      <idDissProfBFedCV7>10</idDissProfBFedCV7>
      <idDissProfBFedCV8>10</idDissProfBFedCV8>
      <idDissProfBFedCV9>10</idDissProfBFedCV9>
      <idDissProfBFedCV10>10</idDissProfBFedCV10>
      <idDissProfBFedCV11>10</idDissProfBFedCV11>
      <idDissProfBFedCV12>10</idDissProfBFedCV12>
      <idDissProfBFedCV13>10</idDissProfBFedCV13>
      <idDissProfBFedCV14>10</idDissProfBFedCV14>
      <idDissProfBFedCV15>10</idDissProfBFedCV15>
      <idDissProfBFedCV16>10</idDissProfBFedCV16>
      <idDissProfBFedCV17>10</idDissProfBFedCV17>
      <idDissProfBFedCV18>10</idDissProfBFedCV18>
      <idDissProfBFedCV19>10</idDissProfBFedCV19>
      <idDissProfBFedCV20>10</idDissProfBFedCV20>
      <idDissProfBFastedCV1>10</idDissProfBFastedCV1>
      <idDissProfBFastedCV2>10</idDissProfBFastedCV2>
      <idDissProfBFastedCV3>10</idDissProfBFastedCV3>
      <idDissProfBFastedCV4>10</idDissProfBFastedCV4>
      <idDissProfBFastedCV5>10</idDissProfBFastedCV5>
      <idDissProfBFastedCV6>10</idDissProfBFastedCV6>
      <idDissProfBFastedCV7>10</idDissProfBFastedCV7>
      <idDissProfBFastedCV8>10</idDissProfBFastedCV8>
      <idDissProfBFastedCV9>10</idDissProfBFastedCV9>
      <idDissProfBFastedCV10>10</idDissProfBFastedCV10>
      <idDissProfBFastedCV11>10</idDissProfBFastedCV11>
      <idDissProfBFastedCV12>10</idDissProfBFastedCV12>
      <idDissProfBFastedCV13>10</idDissProfBFastedCV13>
      <idDissProfBFastedCV14>10</idDissProfBFastedCV14>
      <idDissProfBFastedCV15>10</idDissProfBFastedCV15>
      <idDissProfBFastedCV16>10</idDissProfBFastedCV16>
      <idDissProfBFastedCV17>10</idDissProfBFastedCV17>
      <idDissProfBFastedCV18>10</idDissProfBFastedCV18>
      <idDissProfBFastedCV19>10</idDissProfBFastedCV19>
      <idDissProfBFastedCV20>10</idDissProfBFastedCV20>
      <idDissProfAFedCV1>10</idDissProfAFedCV1>
      <idDissProfAFedCV2>10</idDissProfAFedCV2>
      <idDissProfAFedCV3>10</idDissProfAFedCV3>
      <idDissProfAFedCV4>10</idDissProfAFedCV4>
      <idDissProfAFedCV5>10</idDissProfAFedCV5>
      <idDissProfAFedCV6>10</idDissProfAFedCV6>
      <idDissProfAFedCV7>10</idDissProfAFedCV7>
      <idDissProfAFedCV8>10</idDissProfAFedCV8>
      <idDissProfAFedCV9>10</idDissProfAFedCV9>
      <idDissProfAFedCV10>10</idDissProfAFedCV10>
      <idDissProfAFedCV11>10</idDissProfAFedCV11>
      <idDissProfAFedCV12>10</idDissProfAFedCV12>
      <idDissProfAFedCV13>10</idDissProfAFedCV13>
      <idDissProfAFedCV14>10</idDissProfAFedCV14>
      <idDissProfAFedCV15>10</idDissProfAFedCV15>
      <idDissProfAFedCV16>10</idDissProfAFedCV16>
      <idDissProfAFedCV17>10</idDissProfAFedCV17>
      <idDissProfAFedCV18>10</idDissProfAFedCV18>
      <idDissProfAFedCV19>10</idDissProfAFedCV19>
      <idDissProfAFedCV20>10</idDissProfAFedCV20>
      <idDissProfAFastedCV1>10</idDissProfAFastedCV1>
      <idDissProfAFastedCV2>10</idDissProfAFastedCV2>
      <idDissProfAFastedCV3>10</idDissProfAFastedCV3>
      <idDissProfAFastedCV4>10</idDissProfAFastedCV4>
      <idDissProfAFastedCV5>10</idDissProfAFastedCV5>
      <idDissProfAFastedCV6>10</idDissProfAFastedCV6>
      <idDissProfAFastedCV7>10</idDissProfAFastedCV7>
      <idDissProfAFastedCV8>10</idDissProfAFastedCV8>
      <idDissProfAFastedCV9>10</idDissProfAFastedCV9>
      <idDissProfAFastedCV10>10</idDissProfAFastedCV10>
      <idDissProfAFastedCV11>10</idDissProfAFastedCV11>
      <idDissProfAFastedCV12>10</idDissProfAFastedCV12>
      <idDissProfAFastedCV13>10</idDissProfAFastedCV13>
      <idDissProfAFastedCV14>10</idDissProfAFastedCV14>
      <idDissProfAFastedCV15>10</idDissProfAFastedCV15>
      <idDissProfAFastedCV16>10</idDissProfAFastedCV16>
      <idDissProfAFastedCV17>10</idDissProfAFastedCV17>
      <idDissProfAFastedCV18>10</idDissProfAFastedCV18>
      <idDissProfAFastedCV19>10</idDissProfAFastedCV19>
      <idDissProfAFastedCV20>10</idDissProfAFastedCV20>
      <idDissStomachSwitch1>false</idDissStomachSwitch1>
      <idDissStomachSwitch2>false</idDissStomachSwitch2>
      <idDissProfileACount1>2</idDissProfileACount1>
      <idDissProfileACount2>2</idDissProfileACount2>
      <idDissProfileBCount1>2</idDissProfileBCount1>
      <idDissProfileBCount2>2</idDissProfileBCount2>
      <idSolCount1>2</idSolCount1>
      <idSolCount2>2</idSolCount2>
      <idContModProfileCount1>2</idContModProfileCount1>
      <idContModProfileCount2>2</idContModProfileCount2>
      <idParticleSizeDistType>1</idParticleSizeDistType>
      <idNormalRadiusMean>20</idNormalRadiusMean>
      <idNormalRadiusMeanCV>30</idNormalRadiusMeanCV>
      <idLogNormalRadiusMean>20</idLogNormalRadiusMean>
      <idLogNormalRadiusMeanCV>30</idLogNormalRadiusMeanCV>
      <idWeibullAlpha>5</idWeibullAlpha>
      <idWeibullBeta>18</idWeibullBeta>
      <idNumberOfBins>3</idNumberOfBins>
      <MBONumOfBins>3</MBONumOfBins>
      <PPBNumOfBins>30</PPBNumOfBins>
      <idMinimumRadius>10</idMinimumRadius>
      <idMaximumRadius>50</idMaximumRadius>
      <SimulationMinimumRadius>0.1</SimulationMinimumRadius>
      <SimulationMaximumRadius>55</SimulationMaximumRadius>
      <idDistributionType>0</idDistributionType>
      <idIntrinsicSolubilityFlag>false</idIntrinsicSolubilityFlag>
      <idDiscreteParticleRadius1>1</idDiscreteParticleRadius1>
      <idDiscreteParticleRadius2>1</idDiscreteParticleRadius2>
      <idDiscreteParticleRadius3>1</idDiscreteParticleRadius3>
      <idDiscreteParticleRadius4>1</idDiscreteParticleRadius4>
      <idDiscreteParticleRadius5>1</idDiscreteParticleRadius5>
      <idDiscreteParticleRadius6>1</idDiscreteParticleRadius6>
      <idDiscreteParticleRadius7>1</idDiscreteParticleRadius7>
      <idDiscreteParticleRadius8>1</idDiscreteParticleRadius8>
      <idDiscreteParticleRadius9>1</idDiscreteParticleRadius9>
      <idDiscreteParticleRadius10>1</idDiscreteParticleRadius10>
      <idDiscreteMassFraction1>100</idDiscreteMassFraction1>
      <idDiscreteMassFraction2>100</idDiscreteMassFraction2>
      <idDiscreteMassFraction3>100</idDiscreteMassFraction3>
      <idDiscreteMassFraction4>100</idDiscreteMassFraction4>
      <idDiscreteMassFraction5>100</idDiscreteMassFraction5>
      <idDiscreteMassFraction6>100</idDiscreteMassFraction6>
      <idDiscreteMassFraction7>100</idDiscreteMassFraction7>
      <idDiscreteMassFraction8>100</idDiscreteMassFraction8>
      <idDiscreteMassFraction9>100</idDiscreteMassFraction9>
      <idDiscreteMassFraction10>100</idDiscreteMassFraction10>
      <idPSDDiscreteValues>1</idPSDDiscreteValues>
      <FunctionParticleProperty>0</FunctionParticleProperty>
      <DiscreteParticleProperty>0</DiscreteParticleProperty>
      <DisplayParticleProperty>0</DisplayParticleProperty>
      <StepType>0</StepType>
      <RThresholdSwitch>false</RThresholdSwitch>
      <RThreshold>5.5</RThreshold>
      <InterpolationType>0</InterpolationType>
      <NumOfBinsBeforeThreshold>50</NumOfBinsBeforeThreshold>
      <MonolithicReleaseCRProfileData>
        <TriggerPH>0</TriggerPH>
        <WeibullFmax>0</WeibullFmax>
        <WeibullAlpha>10</WeibullAlpha>
        <WeibullBeta>10</WeibullBeta>
        <WeibullLag>0</WeibullLag>
        <WeibullFmaxCV>10</WeibullFmaxCV>
        <WeibullAlphaCV>10</WeibullAlphaCV>
        <WeibullBetaCV>10</WeibullBetaCV>
        <WeibullLagCV>10</WeibullLagCV>
        <WeibullCV>10</WeibullCV>
        <ProfileType>0</ProfileType>
        <InterpolationType>0</InterpolationType>
        <DiscreteProfileItems>
          <X>0</X>
          <Y>0</Y>
          <CV>0</CV>
        </DiscreteProfileItems>
        <DiscreteProfileItems>
          <X>1</X>
          <Y>100</Y>
          <CV>10</CV>
        </DiscreteProfileItems>
        <IsEntericCoatingChecked>false</IsEntericCoatingChecked>
        <EntericType>Conventional</EntericType>
        <ReverseTriggerPH>4</ReverseTriggerPH>
      </MonolithicReleaseCRProfileData>
      <MonolithicDissolutionCRProfileData>
        <TriggerPH>0</TriggerPH>
        <WeibullFmax>0</WeibullFmax>
        <WeibullAlpha>10</WeibullAlpha>
        <WeibullBeta>10</WeibullBeta>
        <WeibullLag>0</WeibullLag>
        <WeibullFmaxCV>10</WeibullFmaxCV>
        <WeibullAlphaCV>10</WeibullAlphaCV>
        <WeibullBetaCV>10</WeibullBetaCV>
        <WeibullLagCV>10</WeibullLagCV>
        <WeibullCV>10</WeibullCV>
        <ProfileType>0</ProfileType>
        <InterpolationType>0</InterpolationType>
        <DiscreteProfileItems>
          <X>0</X>
          <Y>0</Y>
          <CV>0</CV>
        </DiscreteProfileItems>
        <DiscreteProfileItems>
          <X>1</X>
          <Y>100</Y>
          <CV>10</CV>
        </DiscreteProfileItems>
        <IsEntericCoatingChecked>false</IsEntericCoatingChecked>
        <EntericType>Conventional</EntericType>
        <ReverseTriggerPH>4</ReverseTriggerPH>
      </MonolithicDissolutionCRProfileData>
      <DispersibleReleaseCRProfileData>
        <TriggerPH>0</TriggerPH>
        <WeibullFmax>0</WeibullFmax>
        <WeibullAlpha>10</WeibullAlpha>
        <WeibullBeta>10</WeibullBeta>
        <WeibullLag>0</WeibullLag>
        <WeibullFmaxCV>10</WeibullFmaxCV>
        <WeibullAlphaCV>10</WeibullAlphaCV>
        <WeibullBetaCV>10</WeibullBetaCV>
        <WeibullLagCV>10</WeibullLagCV>
        <WeibullCV>10</WeibullCV>
        <ProfileType>0</ProfileType>
        <InterpolationType>0</InterpolationType>
        <DiscreteProfileItems>
          <X>0</X>
          <Y>0</Y>
          <CV>0</CV>
        </DiscreteProfileItems>
        <DiscreteProfileItems>
          <X>1</X>
          <Y>100</Y>
          <CV>10</CV>
        </DiscreteProfileItems>
        <IsEntericCoatingChecked>false</IsEntericCoatingChecked>
        <EntericType>Conventional</EntericType>
        <ReverseTriggerPH>4</ReverseTriggerPH>
      </DispersibleReleaseCRProfileData>
      <DispersibleDissolutionCRProfileData>
        <TriggerPH>0</TriggerPH>
        <WeibullFmax>0</WeibullFmax>
        <WeibullAlpha>10</WeibullAlpha>
        <WeibullBeta>10</WeibullBeta>
        <WeibullLag>0</WeibullLag>
        <WeibullFmaxCV>10</WeibullFmaxCV>
        <WeibullAlphaCV>10</WeibullAlphaCV>
        <WeibullBetaCV>10</WeibullBetaCV>
        <WeibullLagCV>10</WeibullLagCV>
        <WeibullCV>10</WeibullCV>
        <ProfileType>0</ProfileType>
        <InterpolationType>0</InterpolationType>
        <DiscreteProfileItems>
          <X>0</X>
          <Y>0</Y>
          <CV>0</CV>
        </DiscreteProfileItems>
        <DiscreteProfileItems>
          <X>1</X>
          <Y>100</Y>
          <CV>10</CV>
        </DiscreteProfileItems>
        <IsEntericCoatingChecked>false</IsEntericCoatingChecked>
        <EntericType>Conventional</EntericType>
        <ReverseTriggerPH>4</ReverseTriggerPH>
      </DispersibleDissolutionCRProfileData>
      <AnimalCRProfileData>
        <TriggerPH>0</TriggerPH>
        <WeibullFmax>0</WeibullFmax>
        <WeibullAlpha>10</WeibullAlpha>
        <WeibullBeta>10</WeibullBeta>
        <WeibullLag>0</WeibullLag>
        <WeibullFmaxCV>10</WeibullFmaxCV>
        <WeibullAlphaCV>10</WeibullAlphaCV>
        <WeibullBetaCV>10</WeibullBetaCV>
        <WeibullLagCV>10</WeibullLagCV>
        <WeibullCV>10</WeibullCV>
        <ProfileType>0</ProfileType>
        <InterpolationType>0</InterpolationType>
        <DiscreteProfileItems>
          <X>0</X>
          <Y>0</Y>
          <CV>0</CV>
        </DiscreteProfileItems>
        <DiscreteProfileItems>
          <X>1</X>
          <Y>100</Y>
          <CV>10</CV>
        </DiscreteProfileItems>
        <IsEntericCoatingChecked>false</IsEntericCoatingChecked>
        <EntericType>Conventional</EntericType>
        <ReverseTriggerPH>4</ReverseTriggerPH>
      </AnimalCRProfileData>
      <idCRInterpolationType>0</idCRInterpolationType>
      <idReleaseTrigger_pHSwitch>false</idReleaseTrigger_pHSwitch>
      <idReleaseTrigger_pH>0</idReleaseTrigger_pH>
      <idReverseTrigger_pH>4</idReverseTrigger_pH>
      <idEntericType>0</idEntericType>
      <idIsEntericCoatingChecked>false</idIsEntericCoatingChecked>
      <idCRProfileCount>2</idCRProfileCount>
      <idDissolutionInterpolationType>0</idDissolutionInterpolationType>
      <idCRProfile_Function>0</idCRProfile_Function>
      <idCRProfile_WeibullFmax>0</idCRProfile_WeibullFmax>
      <idCRProfile_WeibullAlpha>10</idCRProfile_WeibullAlpha>
      <idCRProfile_WeibullBeta>10</idCRProfile_WeibullBeta>
      <idCRProfile_WeibullLag>0</idCRProfile_WeibullLag>
      <CRProfile_WeibullFmaxCV>10</CRProfile_WeibullFmaxCV>
      <CRProfile_WeibullAlphaCV>10</CRProfile_WeibullAlphaCV>
      <CRProfile_WeibullBetaCV>10</CRProfile_WeibullBetaCV>
      <CRProfile_WeibullLagCV>10</CRProfile_WeibullLagCV>
      <idCRProfile_WeibullCV>10</idCRProfile_WeibullCV>
      <idDissProfile_Function>0</idDissProfile_Function>
      <idDissStomachSwitch_Weibull1>false</idDissStomachSwitch_Weibull1>
      <idDissStomachSwitch_Weibull2>false</idDissStomachSwitch_Weibull2>
      <idDissProfA_WeibullFmax1>0</idDissProfA_WeibullFmax1>
      <idDissProfA_WeibullFmax2>0</idDissProfA_WeibullFmax2>
      <idDissProfB_WeibullFmax1>0</idDissProfB_WeibullFmax1>
      <idDissProfB_WeibullFmax2>0</idDissProfB_WeibullFmax2>
      <idDissProfA_WeibullAlpha1>10</idDissProfA_WeibullAlpha1>
      <idDissProfA_WeibullAlpha2>10</idDissProfA_WeibullAlpha2>
      <idDissProfB_WeibullAlpha1>10</idDissProfB_WeibullAlpha1>
      <idDissProfB_WeibullAlpha2>10</idDissProfB_WeibullAlpha2>
      <idDissProfA_WeibullBeta1>10</idDissProfA_WeibullBeta1>
      <idDissProfA_WeibullBeta2>10</idDissProfA_WeibullBeta2>
      <idDissProfB_WeibullBeta1>10</idDissProfB_WeibullBeta1>
      <idDissProfB_WeibullBeta2>10</idDissProfB_WeibullBeta2>
      <idDissProfA_WeibullLag1>0</idDissProfA_WeibullLag1>
      <idDissProfA_WeibullLag2>0</idDissProfA_WeibullLag2>
      <idDissProfB_WeibullLag1>0</idDissProfB_WeibullLag1>
      <idDissProfB_WeibullLag2>0</idDissProfB_WeibullLag2>
      <DissProfileA_WeibullFmaxCV0>10</DissProfileA_WeibullFmaxCV0>
      <DissProfileA_WeibullFmaxCV1>10</DissProfileA_WeibullFmaxCV1>
      <DissProfileB_WeibullFmaxCV0>10</DissProfileB_WeibullFmaxCV0>
      <DissProfileB_WeibullFmaxCV1>10</DissProfileB_WeibullFmaxCV1>
      <DissProfileA_WeibullAlphaCV0>10</DissProfileA_WeibullAlphaCV0>
      <DissProfileA_WeibullAlphaCV1>10</DissProfileA_WeibullAlphaCV1>
      <DissProfileB_WeibullAlphaCV0>10</DissProfileB_WeibullAlphaCV0>
      <DissProfileB_WeibullAlphaCV1>10</DissProfileB_WeibullAlphaCV1>
      <DissProfileA_WeibullBetaCV0>10</DissProfileA_WeibullBetaCV0>
      <DissProfileA_WeibullBetaCV1>10</DissProfileA_WeibullBetaCV1>
      <DissProfileB_WeibullBetaCV0>10</DissProfileB_WeibullBetaCV0>
      <DissProfileB_WeibullBetaCV1>10</DissProfileB_WeibullBetaCV1>
      <DissProfileA_WeibullLagCV0>10</DissProfileA_WeibullLagCV0>
      <DissProfileA_WeibullLagCV1>10</DissProfileA_WeibullLagCV1>
      <DissProfileB_WeibullLagCV0>10</DissProfileB_WeibullLagCV0>
      <DissProfileB_WeibullLagCV1>10</DissProfileB_WeibullLagCV1>
      <idDissProfA_WeibullCV1>10</idDissProfA_WeibullCV1>
      <idDissProfA_WeibullCV2>10</idDissProfA_WeibullCV2>
      <idDissProfB_WeibullCV1>10</idDissProfB_WeibullCV1>
      <idDissProfB_WeibullCV2>10</idDissProfB_WeibullCV2>
      <idAnnotation1>0</idAnnotation1>
      <idAnnotation2>0</idAnnotation2>
      <idAnnotation3>0</idAnnotation3>
      <idAnnotation4>0</idAnnotation4>
      <idAnnotation5>0</idAnnotation5>
      <idAnnotation6>0</idAnnotation6>
      <idAnnotation7>0</idAnnotation7>
      <idPeffValue>1</idPeffValue>
      <idUserDefIonisedSpeciesCor>false</idUserDefIonisedSpeciesCor>
      <idSACKin>0</idSACKin>
      <idSACKout>0</idSACKout>
      <idSACVolume>1E-05</idSACVolume>
      <idSACSwitch>0</idSACSwitch>
      <idSACCLin>0</idSACCLin>
      <idSACCLout>0</idSACCLout>
      <idSACQ>1E-05</idSACQ>
      <idEK_Brain_CL>0</idEK_Brain_CL>
      <idEK_Brain_CL_CV>30</idEK_Brain_CL_CV>
      <CLAddOrgan>0</CLAddOrgan>
      <CLAddOrganCV>30</CLAddOrganCV>
      <idMultiBrainCheck>false</idMultiBrainCheck>
      <Use6CompartmentBrainModel>false</Use6CompartmentBrainModel>
      <idPSB>0</idPSB>
      <idPSBCheck>true</idPSBCheck>
      <fuICFSwitch>false</fuICFSwitch>
      <idfumass>1</idfumass>
      <idfumassPredicted>0.40780982303426777</idfumassPredicted>
      <fuICF>0</fuICF>
      <fuICFPredicted>0</fuICFPredicted>
      <idPSC>0</idPSC>
      <idfuCSF>1</idfuCSF>
      <idPSE>300</idPSE>
      <BP>0</BP>
      <idBPPredicted>0</idBPPredicted>
      <PSC_CV>30</PSC_CV>
      <PSI>0</PSI>
      <PSI_CV>30</PSI_CV>
      <PSB_CV>30</PSB_CV>
      <PSE_CV>30</PSE_CV>
      <CLCin>0</CLCin>
      <CLCin_CV>30</CLCin_CV>
      <CLCout>0</CLCout>
      <CLCout_CV>30</CLCout_CV>
      <CLIin>0</CLIin>
      <CLIin_CV>30</CLIin_CV>
      <CLIout>0</CLIout>
      <CLIout_CV>30</CLIout_CV>
      <CLBin>0</CLBin>
      <CLBin_CV>30</CLBin_CV>
      <CLBout>0</CLBout>
      <CLBout_CV>30</CLBout_CV>
      <Brain_kendo>0.00067</Brain_kendo>
      <Brain_kendo_CV>30</Brain_kendo_CV>
      <Brain_krc>8.33</Brain_krc>
      <Brain_krc_CV>30</Brain_krc_CV>
      <Brain_ktrans>8.33</Brain_ktrans>
      <Brain_ktrans_CV>30</Brain_ktrans_CV>
      <Brain_kdeg>0</Brain_kdeg>
      <Brain_kdeg_CV>30</Brain_kdeg_CV>
      <idCLPDCheck>false</idCLPDCheck>
      <idCLpdAdipose>0.1</idCLpdAdipose>
      <idCLpdBone>0.1</idCLpdBone>
      <idCLpdBrain>0.1</idCLpdBrain>
      <idCLpdGut>0.1</idCLpdGut>
      <idCLpdHeart>0.1</idCLpdHeart>
      <idCLpdKidney>0.1</idCLpdKidney>
      <idCLpdLiver>0.1</idCLpdLiver>
      <idCLpdLung>0.1</idCLpdLung>
      <idCLpdMuscle>0.1</idCLpdMuscle>
      <idCLpdSkin>0.1</idCLpdSkin>
      <idCLpdSpleen>0.1</idCLpdSpleen>
      <idCLpdPlasma>0.1</idCLpdPlasma>
      <idCLpdRBC>0.1</idCLpdRBC>
      <idCLpdAddOrgan>0.1</idCLpdAddOrgan>
      <idfuIWCheckAdipose>false</idfuIWCheckAdipose>
      <idfuIWCheckBone>false</idfuIWCheckBone>
      <idfuIWCheckBrain>false</idfuIWCheckBrain>
      <idfuIWCheckGut>false</idfuIWCheckGut>
      <idfuIWCheckHeart>false</idfuIWCheckHeart>
      <idfuIWCheckKidney>false</idfuIWCheckKidney>
      <idfuIWCheckLiver>false</idfuIWCheckLiver>
      <idfuIWCheckLung>false</idfuIWCheckLung>
      <idfuIWCheckMuscle>false</idfuIWCheckMuscle>
      <idfuIWCheckSkin>false</idfuIWCheckSkin>
      <idfuIWCheckSpleen>false</idfuIWCheckSpleen>
      <idfuIWCheckPlasma>false</idfuIWCheckPlasma>
      <idfuIWCheckRBC>false</idfuIWCheckRBC>
      <idfuIWCheckAddOrgan>false</idfuIWCheckAddOrgan>
      <idfuIWCheckFetoPlacenta>false</idfuIWCheckFetoPlacenta>
      <idfuIWCheckPancreas>false</idfuIWCheckPancreas>
      <idfuIWAdipose>0.1</idfuIWAdipose>
      <idfuIWBone>0.1</idfuIWBone>
      <idfuIWBrain>0.1</idfuIWBrain>
      <idfuIWGut>0.1</idfuIWGut>
      <idfuIWHeart>0.1</idfuIWHeart>
      <idfuIWKidney>0.1</idfuIWKidney>
      <idfuIWLiver>0.1</idfuIWLiver>
      <idfuIWLung>0.1</idfuIWLung>
      <idfuIWMuscle>0.1</idfuIWMuscle>
      <idfuIWSkin>0.1</idfuIWSkin>
      <idfuIWSpleen>0.1</idfuIWSpleen>
      <idfuIWPlasma>0.1</idfuIWPlasma>
      <idfuIWRBC>0.1</idfuIWRBC>
      <idfuIWAddOrgan>0.1</idfuIWAddOrgan>
      <idfuIWFetoPlacenta>0.1</idfuIWFetoPlacenta>
      <idfuIWPancreas>0.1</idfuIWPancreas>
      <idfuIWAdiposePredicted>0.1</idfuIWAdiposePredicted>
      <idfuIWBonePredicted>0.1</idfuIWBonePredicted>
      <idfuIWBrainPredicted>0.1</idfuIWBrainPredicted>
      <idfuIWGutPredicted>0.1</idfuIWGutPredicted>
      <idfuIWHeartPredicted>0.1</idfuIWHeartPredicted>
      <idfuIWKidneyPredicted>0.1</idfuIWKidneyPredicted>
      <idfuIWLiverPredicted>0.0446850774374584</idfuIWLiverPredicted>
      <idfuIWLungPredicted>0.1</idfuIWLungPredicted>
      <idfuIWMusclePredicted>0.1</idfuIWMusclePredicted>
      <idfuIWSkinPredicted>0.1</idfuIWSkinPredicted>
[truncated: 8,603,148 more chars]
