# Supplementary material for: Estimating fetal exposure to the P‐gp substrates, corticosteroids, by PBPK modeling to inform prevention of neonatal respiratory distress syndrome
Source: CPT Pharmacometrics Syst Pharmacol. 2021 Jul 23;10(9):1057–70. doi: 10.1002/psp4.12674 (PMC8452292; doi:10.1002/psp4.12674)
Supplement: Supplementary file 6 — Supinfo6 [file PSP4-10-1057-s004.unk › PSP4-10-1057-s004.unk.out]

<?xml version="1.0"?>
<Population xmlns:xsd="http://www.w3.org/2001/XMLSchema" xmlns:xsi="http://www.w3.org/2001/XMLSchema-instance" version="19.0" FileVersion="0" id="0" species="Human">
  <Biologics>
    <Tooltips />
    <idFcRnAbundance>40</idFcRnAbundance>
    <idFcRnAbundanceCV>5</idFcRnAbundanceCV>
    <idIgGAbdundance>80.7</idIgGAbdundance>
    <idIgGAbdundanceCV>12.6</idIgGAbdundanceCV>
    <idIgGKd>0.728</idIgGKd>
    <idIgGKdCV>10</idIgGKdCV>
    <idIgGCatabolicCL>0.0175</idIgGCatabolicCL>
    <idIgGCatabolicCLCV>10</idIgGCatabolicCLCV>
    <idLymphFlowRate>0.003855184</idLymphFlowRate>
    <idLymphFlowRateCV>5</idLymphFlowRateCV>
    <idLymphVolume>0.00386</idLymphVolume>
    <idLymphVolumeCV>30</idLymphVolumeCV>
    <idTau>2.12</idTau>
    <idFR>0.715</idFR>
    <idKrc>0.548</idKrc>
    <idKup>0.0298</idKup>
    <idSigmaI>0.2</idSigmaI>
    <idSigmaV>0.76</idSigmaV>
    <idEndothelialFraction>0.005</idEndothelialFraction>
    <idVascularFraction>0.53</idVascularFraction>
    <idTauCheck>false</idTauCheck>
    <idFRCheck>false</idFRCheck>
    <idKrcCheck>false</idKrcCheck>
    <idKupCheck>false</idKupCheck>
    <idSigmaICheck>false</idSigmaICheck>
    <idSigmaVCheck>false</idSigmaVCheck>
    <idEndothelialFractionCheck>false</idEndothelialFractionCheck>
    <idVascularFractionCheck>false</idVascularFractionCheck>
    <idTargetName1>TNF-alpha</idTargetName1>
    <idTargetAbundance1>0</idTargetAbundance1>
    <idTargetAbundanceCV1>30</idTargetAbundanceCV1>
    <Target1C0>4.42E-06</Target1C0>
    <Target1C1>0</Target1C1>
    <Target1C2>0</Target1C2>
    <Target1C3>0</Target1C3>
    <idTargetKdeg1>0</idTargetKdeg1>
    <idTargetKdegCV1>30</idTargetKdegCV1>
    <idTargetMW1>150000</idTargetMW1>
    <idTargetKshed1>0</idTargetKshed1>
    <idTargetKshedCV1>30</idTargetKshedCV1>
    <idTargetLambda1>0</idTargetLambda1>
    <idTargetName2>IgE</idTargetName2>
    <idTargetAbundance2>0</idTargetAbundance2>
    <idTargetAbundanceCV2>30</idTargetAbundanceCV2>
    <Target2C0>0.00016</Target2C0>
    <Target2C1>0.0011</Target2C1>
    <Target2C2>3.7</Target2C2>
    <Target2C3>2.5</Target2C3>
    <idTargetKdeg2>0</idTargetKdeg2>
    <idTargetKdegCV2>30</idTargetKdegCV2>
    <idTargetMW2>150000</idTargetMW2>
    <idTargetKshed2>0</idTargetKshed2>
    <idTargetKshedCV2>30</idTargetKshedCV2>
    <idTargetLambda2>0</idTargetLambda2>
    <idTargetName3>CD11a</idTargetName3>
    <idTargetAbundance3>0</idTargetAbundance3>
    <idTargetAbundanceCV3>30</idTargetAbundanceCV3>
    <Target3C0>0</Target3C0>
    <Target3C1>0</Target3C1>
    <Target3C2>0</Target3C2>
    <Target3C3>0</Target3C3>
    <idTargetKdeg3>0</idTargetKdeg3>
    <idTargetKdegCV3>30</idTargetKdegCV3>
    <idTargetMW3>150000</idTargetMW3>
    <idTargetKshed3>0</idTargetKshed3>
    <idTargetKshedCV3>30</idTargetKshedCV3>
    <idTargetLambda3>0</idTargetLambda3>
    <idTargetName4>Target 4</idTargetName4>
    <idTargetAbundance4>0</idTargetAbundance4>
    <idTargetAbundanceCV4>30</idTargetAbundanceCV4>
    <Target4C0>0</Target4C0>
    <Target4C1>0</Target4C1>
    <Target4C2>0</Target4C2>
    <Target4C3>0</Target4C3>
    <idTargetKdeg4>0</idTargetKdeg4>
    <idTargetKdegCV4>30</idTargetKdegCV4>
    <idTargetMW4>150000</idTargetMW4>
    <idTargetKshed4>0</idTargetKshed4>
    <idTargetKshedCV4>30</idTargetKshedCV4>
    <idTargetLambda4>0</idTargetLambda4>
    <idTargetName5>Target 5</idTargetName5>
    <idTargetAbundance5>0</idTargetAbundance5>
    <idTargetAbundanceCV5>30</idTargetAbundanceCV5>
    <Target5C0>0</Target5C0>
    <Target5C1>0</Target5C1>
    <Target5C2>0</Target5C2>
    <Target5C3>0</Target5C3>
    <idTargetKdeg5>0</idTargetKdeg5>
    <idTargetKdegCV5>30</idTargetKdegCV5>
    <idTargetMW5>150000</idTargetMW5>
    <idTargetKshed5>0</idTargetKshed5>
    <idTargetKshedCV5>30</idTargetKshedCV5>
    <idTargetLambda5>0</idTargetLambda5>
    <idTargetName6>Target 6</idTargetName6>
    <idTargetAbundance6>0</idTargetAbundance6>
    <idTargetAbundanceCV6>30</idTargetAbundanceCV6>
    <Target6C0>0</Target6C0>
    <Target6C1>0</Target6C1>
    <Target6C2>0</Target6C2>
    <Target6C3>0</Target6C3>
    <idTargetKdeg6>0</idTargetKdeg6>
    <idTargetKdegCV6>30</idTargetKdegCV6>
    <idTargetMW6>150000</idTargetMW6>
    <idTargetKshed6>0</idTargetKshed6>
    <idTargetKshedCV6>30</idTargetKshedCV6>
    <idTargetLambda6>0</idTargetLambda6>
    <idTargetName7>Target 7</idTargetName7>
    <idTargetAbundance7>0</idTargetAbundance7>
    <idTargetAbundanceCV7>30</idTargetAbundanceCV7>
    <Target7C0>0</Target7C0>
    <Target7C1>0</Target7C1>
    <Target7C2>0</Target7C2>
    <Target7C3>0</Target7C3>
    <idTargetKdeg7>0</idTargetKdeg7>
    <idTargetKdegCV7>30</idTargetKdegCV7>
    <idTargetMW7>150000</idTargetMW7>
    <idTargetKshed7>0</idTargetKshed7>
    <idTargetKshedCV7>30</idTargetKshedCV7>
    <idTargetLambda7>0</idTargetLambda7>
    <idTargetName8>Target 8</idTargetName8>
    <idTargetAbundance8>0</idTargetAbundance8>
    <idTargetAbundanceCV8>30</idTargetAbundanceCV8>
    <Target8C0>0</Target8C0>
    <Target8C1>0</Target8C1>
    <Target8C2>0</Target8C2>
    <Target8C3>0</Target8C3>
    <idTargetKdeg8>0</idTargetKdeg8>
    <idTargetKdegCV8>30</idTargetKdegCV8>
    <idTargetMW8>150000</idTargetMW8>
    <idTargetKshed8>0</idTargetKshed8>
    <idTargetKshedCV8>30</idTargetKshedCV8>
    <idTargetLambda8>0</idTargetLambda8>
    <idTargetName9>Target 9</idTargetName9>
    <idTargetAbundance9>0</idTargetAbundance9>
    <idTargetAbundanceCV9>30</idTargetAbundanceCV9>
    <Target9C0>0</Target9C0>
    <Target9C1>0</Target9C1>
    <Target9C2>0</Target9C2>
    <Target9C3>0</Target9C3>
    <idTargetKdeg9>0</idTargetKdeg9>
    <idTargetKdegCV9>30</idTargetKdegCV9>
    <idTargetMW9>150000</idTargetMW9>
    <idTargetKshed9>0</idTargetKshed9>
    <idTargetKshedCV9>30</idTargetKshedCV9>
    <idTargetLambda9>0</idTargetLambda9>
    <idTargetName10>Target 10</idTargetName10>
    <idTargetAbundance10>0</idTargetAbundance10>
    <idTargetAbundanceCV10>30</idTargetAbundanceCV10>
    <Target10C0>0</Target10C0>
    <Target10C1>0</Target10C1>
    <Target10C2>0</Target10C2>
    <Target10C3>0</Target10C3>
    <idTargetKdeg10>0</idTargetKdeg10>
    <idTargetKdegCV10>30</idTargetKdegCV10>
    <idTargetMW10>150000</idTargetMW10>
    <idTargetKshed10>0</idTargetKshed10>
    <idTargetKshedCV10>30</idTargetKshedCV10>
    <idTargetLambda10>0</idTargetLambda10>
    <idTargetName11>Target 11</idTargetName11>
    <idTargetAbundance11>0</idTargetAbundance11>
    <idTargetAbundanceCV11>30</idTargetAbundanceCV11>
    <Target11C0>0</Target11C0>
    <Target11C1>0</Target11C1>
    <Target11C2>0</Target11C2>
    <Target11C3>0</Target11C3>
    <idTargetKdeg11>0</idTargetKdeg11>
    <idTargetKdegCV11>30</idTargetKdegCV11>
    <idTargetMW11>150000</idTargetMW11>
    <idTargetKshed11>0</idTargetKshed11>
    <idTargetKshedCV11>30</idTargetKshedCV11>
    <idTargetLambda11>0</idTargetLambda11>
    <idTargetName12>Target 12</idTargetName12>
    <idTargetAbundance12>0</idTargetAbundance12>
    <idTargetAbundanceCV12>30</idTargetAbundanceCV12>
    <Target12C0>0</Target12C0>
    <Target12C1>0</Target12C1>
    <Target12C2>0</Target12C2>
    <Target12C3>0</Target12C3>
    <idTargetKdeg12>0</idTargetKdeg12>
    <idTargetKdegCV12>30</idTargetKdegCV12>
    <idTargetMW12>150000</idTargetMW12>
    <idTargetKshed12>0</idTargetKshed12>
    <idTargetKshedCV12>30</idTargetKshedCV12>
    <idTargetLambda12>0</idTargetLambda12>
    <idTargetName13>Target 13</idTargetName13>
    <idTargetAbundance13>0</idTargetAbundance13>
    <idTargetAbundanceCV13>30</idTargetAbundanceCV13>
    <Target13C0>0</Target13C0>
    <Target13C1>0</Target13C1>
    <Target13C2>0</Target13C2>
    <Target13C3>0</Target13C3>
    <idTargetKdeg13>0</idTargetKdeg13>
    <idTargetKdegCV13>30</idTargetKdegCV13>
    <idTargetMW13>150000</idTargetMW13>
    <idTargetKshed13>0</idTargetKshed13>
    <idTargetKshedCV13>30</idTargetKshedCV13>
    <idTargetLambda13>0</idTargetLambda13>
    <idTargetName14>Target 14</idTargetName14>
    <idTargetAbundance14>0</idTargetAbundance14>
    <idTargetAbundanceCV14>30</idTargetAbundanceCV14>
    <Target14C0>0</Target14C0>
    <Target14C1>0</Target14C1>
    <Target14C2>0</Target14C2>
    <Target14C3>0</Target14C3>
    <idTargetKdeg14>0</idTargetKdeg14>
    <idTargetKdegCV14>30</idTargetKdegCV14>
    <idTargetMW14>150000</idTargetMW14>
    <idTargetKshed14>0</idTargetKshed14>
    <idTargetKshedCV14>30</idTargetKshedCV14>
    <idTargetLambda14>0</idTargetLambda14>
    <idTargetName15>Target 15</idTargetName15>
    <idTargetAbundance15>0</idTargetAbundance15>
    <idTargetAbundanceCV15>30</idTargetAbundanceCV15>
    <Target15C0>0</Target15C0>
    <Target15C1>0</Target15C1>
    <Target15C2>0</Target15C2>
    <Target15C3>0</Target15C3>
    <idTargetKdeg15>0</idTargetKdeg15>
    <idTargetKdegCV15>30</idTargetKdegCV15>
    <idTargetMW15>150000</idTargetMW15>
    <idTargetKshed15>0</idTargetKshed15>
    <idTargetKshedCV15>30</idTargetKshedCV15>
    <idTargetLambda15>0</idTargetLambda15>
    <idTargetName16>Target 16</idTargetName16>
    <idTargetAbundance16>0</idTargetAbundance16>
    <idTargetAbundanceCV16>30</idTargetAbundanceCV16>
    <Target16C0>0</Target16C0>
    <Target16C1>0</Target16C1>
    <Target16C2>0</Target16C2>
    <Target16C3>0</Target16C3>
    <idTargetKdeg16>0</idTargetKdeg16>
    <idTargetKdegCV16>30</idTargetKdegCV16>
    <idTargetMW16>150000</idTargetMW16>
    <idTargetKshed16>0</idTargetKshed16>
    <idTargetKshedCV16>30</idTargetKshedCV16>
    <idTargetLambda16>0</idTargetLambda16>
    <idTargetName17>Target 17</idTargetName17>
    <idTargetAbundance17>0</idTargetAbundance17>
    <idTargetAbundanceCV17>30</idTargetAbundanceCV17>
    <Target17C0>0</Target17C0>
    <Target17C1>0</Target17C1>
    <Target17C2>0</Target17C2>
    <Target17C3>0</Target17C3>
    <idTargetKdeg17>0</idTargetKdeg17>
    <idTargetKdegCV17>30</idTargetKdegCV17>
    <idTargetMW17>150000</idTargetMW17>
    <idTargetKshed17>0</idTargetKshed17>
    <idTargetKshedCV17>30</idTargetKshedCV17>
    <idTargetLambda17>0</idTargetLambda17>
    <idTargetName18>Target 18</idTargetName18>
    <idTargetAbundance18>0</idTargetAbundance18>
    <idTargetAbundanceCV18>30</idTargetAbundanceCV18>
    <Target18C0>0</Target18C0>
    <Target18C1>0</Target18C1>
    <Target18C2>0</Target18C2>
    <Target18C3>0</Target18C3>
    <idTargetKdeg18>0</idTargetKdeg18>
    <idTargetKdegCV18>30</idTargetKdegCV18>
    <idTargetMW18>150000</idTargetMW18>
    <idTargetKshed18>0</idTargetKshed18>
    <idTargetKshedCV18>30</idTargetKshedCV18>
    <idTargetLambda18>0</idTargetLambda18>
    <idTargetName19>Target 19</idTargetName19>
    <idTargetAbundance19>0</idTargetAbundance19>
    <idTargetAbundanceCV19>30</idTargetAbundanceCV19>
    <Target19C0>0</Target19C0>
    <Target19C1>0</Target19C1>
    <Target19C2>0</Target19C2>
    <Target19C3>0</Target19C3>
    <idTargetKdeg19>0</idTargetKdeg19>
    <idTargetKdegCV19>30</idTargetKdegCV19>
    <idTargetMW19>150000</idTargetMW19>
    <idTargetKshed19>0</idTargetKshed19>
    <idTargetKshedCV19>30</idTargetKshedCV19>
    <idTargetLambda19>0</idTargetLambda19>
    <idTargetName20>Target 20</idTargetName20>
    <idTargetAbundance20>0</idTargetAbundance20>
    <idTargetAbundanceCV20>30</idTargetAbundanceCV20>
    <Target20C0>0</Target20C0>
    <Target20C1>0</Target20C1>
    <Target20C2>0</Target20C2>
    <Target20C3>0</Target20C3>
    <idTargetKdeg20>0</idTargetKdeg20>
    <idTargetKdegCV20>30</idTargetKdegCV20>
    <idTargetMW20>150000</idTargetMW20>
    <idTargetKshed20>0</idTargetKshed20>
    <idTargetKshedCV20>30</idTargetKshedCV20>
    <idTargetLambda20>0</idTargetLambda20>
    <idFcRnSwitch>true</idFcRnSwitch>
    <idFcRnAbundanceAlpha>0.95</idFcRnAbundanceAlpha>
    <idFRComplex>0.715</idFRComplex>
    <idKrcComplex>1.125</idKrcComplex>
    <idIgGKd2>2.912</idIgGKd2>
    <idIgGKd2CV>30</idIgGKd2CV>
    <idTpp>6.85</idTpp>
    <idTppCV>1.5</idTppCV>
    <BioAdditionalClearance>0.0017</BioAdditionalClearance>
    <BioAdditionalClearanceCV>10</BioAdditionalClearanceCV>
    <BioLymphaticClearance>0</BioLymphaticClearance>
    <BioLymphaticClearanceCV>10</BioLymphaticClearanceCV>
    <SubCutSiteVolume>0.005</SubCutSiteVolume>
    <SubCutSiteBloodFlow>0.016</SubCutSiteBloodFlow>
    <SubCutSiteLymphFlow>0.039</SubCutSiteLymphFlow>
    <SubCutSiteVolumeCV>22</SubCutSiteVolumeCV>
    <SigmaVAdipose>0.8154754</SigmaVAdipose>
    <SigmaVBone>1</SigmaVBone>
    <SigmaVBrain>0.9976128</SigmaVBrain>
    <SigmaVGut>0.5348786</SigmaVGut>
    <SigmaVHeart>0.4888833</SigmaVHeart>
    <SigmaVKidney>0.7259747</SigmaVKidney>
    <SigmaVLiver>0.2201074</SigmaVLiver>
    <SigmaVLung>0.3967565</SigmaVLung>
    <SigmaVMuscle>0.8750176</SigmaVMuscle>
    <SigmaVSkin>0.8215383</SigmaVSkin>
    <SigmaVSpleen>1</SigmaVSpleen>
    <SigmaVPancreas>0.260127932</SigmaVPancreas>
    <SigmaVAdditionalOrgan>0.95</SigmaVAdditionalOrgan>
    <SigmaVSubCut>0.822</SigmaVSubCut>
    <SigmaLAdipose>0.2</SigmaLAdipose>
    <SigmaLBone>0.2</SigmaLBone>
    <SigmaLBrain>0.2</SigmaLBrain>
    <SigmaLGut>0.2</SigmaLGut>
    <SigmaLHeart>0.2</SigmaLHeart>
    <SigmaLKidney>0.2</SigmaLKidney>
    <SigmaLLiver>0.2</SigmaLLiver>
    <SigmaLLung>0.2</SigmaLLung>
    <SigmaLMuscle>0.2</SigmaLMuscle>
    <SigmaLSkin>0.2</SigmaLSkin>
    <SigmaLSpleen>0.2</SigmaLSpleen>
    <SigmaLPancreas>0.2</SigmaLPancreas>
    <SigmaLAdditionalOrgan>0.2</SigmaLAdditionalOrgan>
    <SigmaLSubCut>0.2</SigmaLSubCut>
    <FRAdipose>0</FRAdipose>
    <FRBone>1</FRBone>
    <FRBrain>1</FRBrain>
    <FRGut>1</FRGut>
    <FRHeart>1</FRHeart>
    <FRKidney>1</FRKidney>
    <FRLiver>1</FRLiver>
    <FRLung>1</FRLung>
    <FRMuscle>0</FRMuscle>
    <FRSkin>0</FRSkin>
    <FRSpleen>1</FRSpleen>
    <FRPancreas>1</FRPancreas>
    <FRAdditionalOrgan>1</FRAdditionalOrgan>
    <FRSubCut>0</FRSubCut>
    <FcRnAdipose>0.93069</FcRnAdipose>
    <FcRnBone>2.24581</FcRnBone>
    <FcRnBrain>0.246748</FcRnBrain>
    <FcRnGut>1.69464</FcRnGut>
    <FcRnHeart>0.864965</FcRnHeart>
    <FcRnKidney>0.766998</FcRnKidney>
    <FcRnLiver>2.40702</FcRnLiver>
    <FcRnLung>3.04753</FcRnLung>
    <FcRnMuscle>0.485806</FcRnMuscle>
    <FcRnSkin>2.96258</FcRnSkin>
    <FcRnSpleen>2.24581</FcRnSpleen>
    <FcRnPancreas>1.69464</FcRnPancreas>
    <FcRnAdditionalOrgan>1</FcRnAdditionalOrgan>
    <FcRnSubCut>2.96258</FcRnSubCut>
    <PSAdipose>0</PSAdipose>
    <PSBone>0.1</PSBone>
    <PSBrain>0</PSBrain>
    <PSGut>0</PSGut>
    <PSHeart>0</PSHeart>
    <PSKidney>0</PSKidney>
    <PSLiver>0</PSLiver>
    <PSLung>0</PSLung>
    <PSMuscle>0</PSMuscle>
    <PSSkin>0</PSSkin>
    <PSSpleen>0</PSSpleen>
    <PSPancreas>0</PSPancreas>
    <PSSubCut>0</PSSubCut>
    <fCLcatAdipose>0.05</fCLcatAdipose>
    <fCLcatBone>0.05</fCLcatBone>
    <fCLcatBrain>0.0009</fCLcatBrain>
    <fCLcatGut>0.025</fCLcatGut>
    <fCLcatHeart>0.0054</fCLcatHeart>
    <fCLcatKidney>0.041</fCLcatKidney>
    <fCLcatLiver>0.41</fCLcatLiver>
    <fCLcatLung>0.0057</fCLcatLung>
    <fCLcatMuscle>0.1</fCLcatMuscle>
    <fCLcatPancreas>0.005</fCLcatPancreas>
    <fCLcatSkin>0.27</fCLcatSkin>
    <fCLcatSpleen>0.018</fCLcatSpleen>
    <fCLcatAdditionalOrgan>0.01</fCLcatAdditionalOrgan>
    <fCLcatSubCut>0.000239</fCLcatSubCut>
    <FullPBPK_AdditionalClearance>0.0020407</FullPBPK_AdditionalClearance>
    <FullPBPK_AdditionalClearanceCV>10</FullPBPK_AdditionalClearanceCV>
    <FullPBPK_Kup>0.0298</FullPBPK_Kup>
    <FullPBPK_Krc1>3.605</FullPBPK_Krc1>
    <FullPBPK_Krc2>7.21</FullPBPK_Krc2>
    <Paed_SelectedFcRnIgG>0</Paed_SelectedFcRnIgG>
    <Paed_SelectedTarget>0</Paed_SelectedTarget>
    <Paed_IgG_C0>70.56</Paed_IgG_C0>
    <Paed_IgG_C1>-9.242</Paed_IgG_C1>
    <Paed_IgG_C2>80.7</Paed_IgG_C2>
    <Paed_IgG_C3>0.98</Paed_IgG_C3>
    <Paed_IgG_C4>1</Paed_IgG_C4>
    <Paed_IgG_CV>25</Paed_IgG_CV>
    <Paed_Lymph_C0>0.287</Paed_Lymph_C0>
    <Paed_Lymph_C1>0.75</Paed_Lymph_C1>
    <DRBAlleles />
    <DQAlleles />
    <DPAlleles />
    <ImmatureDendriticCellsMean>100000</ImmatureDendriticCellsMean>
    <ImmatureDendriticCellsSD>0.5</ImmatureDendriticCellsSD>
    <RestingMacrophagesMean>100000</RestingMacrophagesMean>
    <RestingMacrophagesSD>0.5</RestingMacrophagesSD>
  </Biologics>
  <Brain>
    <Tooltips />
    <idCSFProductionRate>0.021</idCSFProductionRate>
    <idCSFProductionRateCV>10</idCSFProductionRateCV>
    <idBrainCSFFlow>25</idBrainCSFFlow>
    <idBrainCSFFlowCV>8</idBrainCSFFlowCV>
    <idCSFSpinalAbsorptionRate>38</idCSFSpinalAbsorptionRate>
    <idCSFSpinalAbsorptionRateCV>30</idCSFSpinalAbsorptionRateCV>
    <idSpinalCranialCSFRate>90</idSpinalCranialCSFRate>
    <idSpinalCranialCSFRateCV>100</idSpinalCranialCSFRateCV>
    <idCSFVolumeMale>10.5</idCSFVolumeMale>
    <idCSFVolumeFemale>9.2</idCSFVolumeFemale>
    <idCSFVolumeCV_Paed>10</idCSFVolumeCV_Paed>
    <idSpinalVolumeMale>20</idSpinalVolumeMale>
    <idSpinalVolumeFemale>20</idSpinalVolumeFemale>
    <idIntracranialBloodVolMale>5</idIntracranialBloodVolMale>
    <idIntracranialBloodVolFemale>5</idIntracranialBloodVolFemale>
    <idETMean_ABCB1>1</idETMean_ABCB1>
    <idETMean_ABCC4>1</idETMean_ABCC4>
    <idETMean_ABCG2>1</idETMean_ABCG2>
    <idETMean_INFLUXBBB>1</idETMean_INFLUXBBB>
    <idETMeanCV_ABCB1>0</idETMeanCV_ABCB1>
    <idETMeanCV_ABCC4>0</idETMeanCV_ABCC4>
    <idETMeanCV_ABCG2>0</idETMeanCV_ABCG2>
    <idETMeanCV_INFLUXBBB>0</idETMeanCV_INFLUXBBB>
    <idETMean_APICALIN>1</idETMean_APICALIN>
    <idETMean_APICALEF>1</idETMean_APICALEF>
    <idETMeanCV_APICALIN>0</idETMeanCV_APICALIN>
    <idETMeanCV_APICALEF>0</idETMeanCV_APICALEF>
    <idCSFVolume>0</idCSFVolume>
    <idIntracranialBloodVol>0</idIntracranialBloodVol>
    <idCapillaryProtein>0</idCapillaryProtein>
    <idMdr1a>0</idMdr1a>
    <idMrp4>0</idMrp4>
    <idBcrp>0</idBcrp>
    <idInfluxBBB>0</idInfluxBBB>
    <idInfluxBCSFB>0</idInfluxBCSFB>
    <idEffluxBCSFB>0</idEffluxBCSFB>
    <et_mean_BBB_APICAL_UPTAKE2>0</et_mean_BBB_APICAL_UPTAKE2>
    <et_mean_ICF_APICAL_UPTAKE>0</et_mean_ICF_APICAL_UPTAKE>
    <et_mean_BBB_APICAL_EFFLUX1>0</et_mean_BBB_APICAL_EFFLUX1>
    <et_mean_BBB_APICAL_EFFLUX2>0</et_mean_BBB_APICAL_EFFLUX2>
    <et_mean_ICF_APICAL_EFFLUX>0</et_mean_ICF_APICAL_EFFLUX>
    <et_cv_BBB_APICAL_UPTAKE2>0</et_cv_BBB_APICAL_UPTAKE2>
    <et_cv_ICF_APICAL_UPTAKE>0</et_cv_ICF_APICAL_UPTAKE>
    <et_cv_BBB_APICAL_EFFLUX1>0</et_cv_BBB_APICAL_EFFLUX1>
    <et_cv_BBB_APICAL_EFFLUX2>0</et_cv_BBB_APICAL_EFFLUX2>
    <et_cv_ICF_APICAL_EFFLUX>0</et_cv_ICF_APICAL_EFFLUX>
    <BrainMassICFFraction>0</BrainMassICFFraction>
    <pt_freq_BBB_APICAL_UPTAKE1>0</pt_freq_BBB_APICAL_UPTAKE1>
    <pt_freq_BBB_APICAL_UPTAKE2>0</pt_freq_BBB_APICAL_UPTAKE2>
    <pt_freq_ICF_APICAL_UPTAKE>0</pt_freq_ICF_APICAL_UPTAKE>
    <pt_freq_CSF_APICAL_UPTAKE>0</pt_freq_CSF_APICAL_UPTAKE>
    <pt_freq_BBB_APICAL_EFFLUX1>0</pt_freq_BBB_APICAL_EFFLUX1>
    <pt_freq_BBB_APICAL_EFFLUX2>0</pt_freq_BBB_APICAL_EFFLUX2>
    <pt_freq_ICF_APICAL_EFFLUX>0</pt_freq_ICF_APICAL_EFFLUX>
    <pt_freq_CSF_APICAL_EFFLUX>0</pt_freq_CSF_APICAL_EFFLUX>
    <BrainVolumeScript>ZgB1AG4AYwB0AGkAbwBuACAARABlAGYAaQBuAGUAQgByAGEAaQBuAFYAbwBsAHUAbQBlACgAQQBnAGUALAAgAEgAVAAsACAAVwBUACwAIABpAHMATQBhAGwAZQApAA0ACgAtAC0AIABUAGgAZQAgAEUAcQB1AGEAdABpAG8AbgBzACAAZABlAGYAaQBuAGUAZAAgAGkAbgAgAHQAaABpAHMAIABzAGMAcgBpAHAAdAAgAHcAaQBsAGwAIABvAG4AbAB5ACAAYgBlACAAdQBzAGUAZAAgAGYAbwByACAAaQBuAGQAaQB2AGkAZAB1AGEAbABzACAAYQBiAG8AdgBlACAAdABoAGUAIABhAGcAZQAgAG8AZgAgADEANwANAAoADQAKAAkAaQBmACAAaQBzAE0AYQBsAGUAIAB0AGgAZQBuAA0ACgAJAAkAQgByAFYAbwBsACAAPQAgADEALgAzADkAMAAgAC0AIAAwAC4AMAAwADIANwAgACoAIABBAGcAZQANAAoACQBlAGwAcwBlAA0ACgAJAAkAQgByAFYAbwBsACAAPQAgADEALgAxADgANgAgAC0AIAAwAC4AMAAwADEANQAgACoAIABBAGcAZQANAAoACQBlAG4AZAANAAoACQANAAoACQByAGUAdAB1AHIAbgAgAEIAcgBWAG8AbAANAAoAZQBuAGQADQAKAA[[</BrainVolumeScript>
    <BrainMassISFFraction>20</BrainMassISFFraction>
    <BrainMassISFFractionCV>5</BrainMassISFFractionCV>
    <Brain_volume_CV_female>11.9</Brain_volume_CV_female>
    <Brain_volume_CV_male>8.7</Brain_volume_CV_male>
    <PercentEndothelial>0.5</PercentEndothelial>
    <PercentEndothelial_CV>0</PercentEndothelial_CV>
    <CSFScript_Paed>ZgB1AG4AYwB0AGkAbwBuACAARABlAGYAaQBuAGUAQwBTAEYAUAByAG8AZAB1AGMAdABpAG8AbgBSAGEAdABlACgAYQBnAGUALAAgAFcAVAAsACAASABUACwAIABCAHIAYQBpAG4AVgBvAGwAdQBtAGUAKQANAAoALQAtACAAYQBnAGUAIABpAG4AIAB5AGUAYQByAA0ACgAtAC0AIABXAFQAIABpAHMAIABiAG8AZAB5ACAAdwBlAGkAZwBoAHQAIABpAG4AIABLAGcADQAKAC0ALQAgAEgAVAAgAGkAcwAgAGIAbwBkAHkAIABoAGUAaQBnAGgAdAAgAGkAbgAgAGMAbQANAAoALQAtACAAQwBTAEYAIABQAHIAbwBkAHUAYwB0AGkAbwBuACAAcgBhAHQAZQAgACgATAAvAGgAKQAgACAAIAAgAA0ACgAJAEMAUwBGAF8AUAByAG8AZAB1AGMAdABpAG8AbgBfAFIAYQB0AGUAIAA9ACAAMAAuADAAMgAxACAAKgAgACgAVwBUACAALwAgADcAMAApAF4AMAAuADcANQANAAoACQByAGUAdAB1AHIAbgAgAEMAUwBGAF8AUAByAG8AZAB1AGMAdABpAG8AbgBfAFIAYQB0AGUADQAKAGUAbgBkAA0ACgBmAHUAbgBjAHQAaQBvAG4AIABEAGUAZgBpAG4AZQBDAFMARgBWAG8AbAB1AG0AZQAoAGEAZwBlACwAIABXAFQALAAgAEgAVAAsACAAQgByAGEAaQBuAFYAbwBsAHUAbQBlACkADQAKAC0ALQAgAGEAZwBlACAAaQBuACAAeQBlAGEAcgANAAoALQAtACAAVwBUACAAaQBzACAAYgBvAGQAeQAgAHcAZQBpAGcAaAB0ACAAaQBuACAASwBnAA0ACgAtAC0AIABIAFQAIABpAHMAIABiAG8AZAB5ACAAaABlAGkAZwBoAHQAIABpAG4AIABjAG0ADQAKAC0ALQAgAFQAbwB0AGEAbAAgAFMAQwBGACAAdgBvAGwAdQBtAGUAIAAoAEwAKQAgACAAIAAgAA0ACgAJAEMAUwBGACAAPQAgADAALgAxADQAIAAqACAAKABIAFQAIAAvACAAMQA3ADQALgAwACkADQAKAAkAcgBlAHQAdQByAG4AIABDAFMARgANAAoAZQBuAGQADQAKAA[[</CSFScript_Paed>
  </Brain>
  <Kidney>
    <_defaultQblad_Male>1</_defaultQblad_Male>
    <_defaultQblad_female>1</_defaultQblad_female>
    <Tooltips />
    <idPredictionType>0</idPredictionType>
    <idMBaseline1>76.5</idMBaseline1>
    <idMBaseline1CV>16.1</idMBaseline1CV>
    <idMAgeCutOff>61</idMAgeCutOff>
    <idMAgeCutOffBaseline>81.2</idMAgeCutOffBaseline>
    <idMAgeCutOffCV1>27.4</idMAgeCutOffCV1>
    <idMAgeCutOffCV2>21.2</idMAgeCutOffCV2>
    <idFBaseline1>57</idFBaseline1>
    <idFBaseline1CV>20.4</idFBaseline1CV>
    <idFAgeCutOff1>48</idFAgeCutOff1>
    <idFAgeCutOffBaseline2>66.2</idFAgeCutOffBaseline2>
    <idFAgeCutOff1CV1>26.5</idFAgeCutOff1CV1>
    <idFAgeCutOff2>78</idFAgeCutOff2>
    <idFAgeCutOffBaseline3>79.5</idFAgeCutOffBaseline3>
    <idFAgeCutOff2CV1>38.3</idFAgeCutOff2CV1>
    <idFAgeCutOff2CV2>31.6</idFAgeCutOff2CV2>
    <idFAgeCutOff1CV2>22.8</idFAgeCutOff1CV2>
    <idMrefValue>120</idMrefValue>
    <idFrefValue>130</idFrefValue>
    <idAgeLimit>140</idAgeLimit>
    <idKidneyAbsAbundance1A1>6.1</idKidneyAbsAbundance1A1>
    <idKidneyAbsAbundance1A3>0</idKidneyAbsAbundance1A3>
    <idKidneyAbsAbundance1A4>8.7</idKidneyAbsAbundance1A4>
    <idKidneyAbsAbundance1A5>0</idKidneyAbsAbundance1A5>
    <idKidneyAbsAbundance1A6>3.6</idKidneyAbsAbundance1A6>
    <idKidneyAbsAbundance1A7>13</idKidneyAbsAbundance1A7>
    <idKidneyAbsAbundance1A8>4.9</idKidneyAbsAbundance1A8>
    <idKidneyAbsAbundance1A9>79</idKidneyAbsAbundance1A9>
    <idKidneyAbsAbundance1A10>17</idKidneyAbsAbundance1A10>
    <idKidneyAbsAbundance2B4>0.3</idKidneyAbsAbundance2B4>
    <idKidneyAbsAbundance2B7>48</idKidneyAbsAbundance2B7>
    <idKidneyAbsAbundance2B10>0</idKidneyAbsAbundance2B10>
    <idKidneyAbsAbundance2B11>0</idKidneyAbsAbundance2B11>
    <idKidneyAbsAbundance2B15>0.2</idKidneyAbsAbundance2B15>
    <idKidneyAbsAbundance2B17>0</idKidneyAbsAbundance2B17>
    <idKidneyAbsAbundance2B28>0</idKidneyAbsAbundance2B28>
    <idKidneyAbsAbundanceUGTUser1>0</idKidneyAbsAbundanceUGTUser1>
    <idV12Kidneyemmean1A9>1</idV12Kidneyemmean1A9>
    <idV12Kidneyemmean2B7>1</idV12Kidneyemmean2B7>
    <idV12KidneyEMMeanUGTUser1>1</idV12KidneyEMMeanUGTUser1>
    <idV12KidneyEMMeanUGTUser2>1</idV12KidneyEMMeanUGTUser2>
    <idV12KidneyEMMeanUGTUser3>1</idV12KidneyEMMeanUGTUser3>
    <idV12KidneyEMMeanUGTUser4>1</idV12KidneyEMMeanUGTUser4>
    <idKidneyemmean1A1>1</idKidneyemmean1A1>
    <idKidneyemmean1A3>1</idKidneyemmean1A3>
    <idKidneyemmean1A4>1</idKidneyemmean1A4>
    <idKidneyemmean1A5>1</idKidneyemmean1A5>
    <idKidneyemmean1A6>1</idKidneyemmean1A6>
    <idKidneyemmean1A7>1</idKidneyemmean1A7>
    <idKidneyemmean1A8>1</idKidneyemmean1A8>
    <idKidneyemmean1A9>1</idKidneyemmean1A9>
    <idKidneyemmean1A10>1</idKidneyemmean1A10>
    <idKidneyemmean2B4>1</idKidneyemmean2B4>
    <idKidneyemmean2B7>1</idKidneyemmean2B7>
    <idKidneyemmean2B10>1</idKidneyemmean2B10>
    <idKidneyemmean2B11>1</idKidneyemmean2B11>
    <idKidneyemmean2B15>1</idKidneyemmean2B15>
    <idKidneyemmean2B17>1</idKidneyemmean2B17>
    <idKidneyemmean2B28>1</idKidneyemmean2B28>
    <idKidneyEMMeanUGTUser1>1</idKidneyEMMeanUGTUser1>
    <idKidneyEMMeanCytUser1>1</idKidneyEMMeanCytUser1>
    <idKidneyEMMeanCytUser2>1</idKidneyEMMeanCytUser2>
    <idKidneyEMMeanCytUser3>1</idKidneyEMMeanCytUser3>
    <idKidneyEMMeanCytUser4>1</idKidneyEMMeanCytUser4>
    <idV12Kidneyemcv1A9>50</idV12Kidneyemcv1A9>
    <idV12Kidneyemcv2B7>50</idV12Kidneyemcv2B7>
    <idV12KidneyEMCVUGTUser1>50</idV12KidneyEMCVUGTUser1>
    <idV12KidneyEMCVUGTUser2>50</idV12KidneyEMCVUGTUser2>
    <idV12KidneyEMCVUGTUser3>50</idV12KidneyEMCVUGTUser3>
    <idV12KidneyEMCVUGTUser4>50</idV12KidneyEMCVUGTUser4>
    <idKidneyemcv1A1>50</idKidneyemcv1A1>
    <idKidneyemcv1A3>50</idKidneyemcv1A3>
    <idKidneyemcv1A4>50</idKidneyemcv1A4>
    <idKidneyemcv1A5>50</idKidneyemcv1A5>
    <idKidneyemcv1A6>50</idKidneyemcv1A6>
    <idKidneyemcv1A7>50</idKidneyemcv1A7>
    <idKidneyemcv1A8>50</idKidneyemcv1A8>
    <idKidneyemcv1A9>50</idKidneyemcv1A9>
    <idKidneyemcv1A10>50</idKidneyemcv1A10>
    <idKidneyemcv2B4>50</idKidneyemcv2B4>
    <idKidneyemcv2B7>50</idKidneyemcv2B7>
    <idKidneyemcv2B10>50</idKidneyemcv2B10>
    <idKidneyemcv2B11>50</idKidneyemcv2B11>
    <idKidneyemcv2B15>50</idKidneyemcv2B15>
    <idKidneyemcv2B17>50</idKidneyemcv2B17>
    <idKidneyemcv2B28>50</idKidneyemcv2B28>
    <idKidneyEMCVUGTUser1>50</idKidneyEMCVUGTUser1>
    <idKidneyEMCVCytUser1>30</idKidneyEMCVCytUser1>
    <idKidneyEMCVCytUser2>30</idKidneyEMCVCytUser2>
    <idKidneyEMCVCytUser3>30</idKidneyEMCVCytUser3>
    <idKidneyEMCVCytUser4>30</idKidneyEMCVCytUser4>
    <idV12Kidneypmmean1A9>0</idV12Kidneypmmean1A9>
    <idV12Kidneypmmean2B7>0</idV12Kidneypmmean2B7>
    <idV12KidneyPMMeanUGTUser1>0</idV12KidneyPMMeanUGTUser1>
    <idV12KidneyPMMeanUGTUser2>0</idV12KidneyPMMeanUGTUser2>
    <idV12KidneyPMMeanUGTUser3>0</idV12KidneyPMMeanUGTUser3>
    <idV12KidneyPMMeanUGTUser4>0</idV12KidneyPMMeanUGTUser4>
    <idKidneypmmean1A1>0.42</idKidneypmmean1A1>
    <idKidneypmmean1A3>0</idKidneypmmean1A3>
    <idKidneypmmean1A4>0</idKidneypmmean1A4>
    <idKidneypmmean1A5>0</idKidneypmmean1A5>
    <idKidneypmmean1A6>0</idKidneypmmean1A6>
    <idKidneypmmean1A7>0</idKidneypmmean1A7>
    <idKidneypmmean1A8>0</idKidneypmmean1A8>
    <idKidneypmmean1A9>0.07</idKidneypmmean1A9>
    <idKidneypmmean1A10>0</idKidneypmmean1A10>
    <idKidneypmmean2B4>0</idKidneypmmean2B4>
    <idKidneypmmean2B7>0</idKidneypmmean2B7>
    <idKidneypmmean2B10>0</idKidneypmmean2B10>
    <idKidneypmmean2B11>0</idKidneypmmean2B11>
    <idKidneypmmean2B15>0.07</idKidneypmmean2B15>
    <idKidneypmmean2B17>0.08</idKidneypmmean2B17>
    <idKidneypmmean2B28>0</idKidneypmmean2B28>
    <idKidneyPMMeanUGTUser1>0</idKidneyPMMeanUGTUser1>
    <idKidneyPMMeanCytUser1>0</idKidneyPMMeanCytUser1>
    <idKidneyPMMeanCytUser2>0</idKidneyPMMeanCytUser2>
    <idKidneyPMMeanCytUser3>0</idKidneyPMMeanCytUser3>
    <idKidneyPMMeanCytUser4>0</idKidneyPMMeanCytUser4>
    <idV12Kidneypmcv1A9>0</idV12Kidneypmcv1A9>
    <idV12Kidneypmcv2B7>0</idV12Kidneypmcv2B7>
    <idV12KidneyPMCVUGTUser1>0</idV12KidneyPMCVUGTUser1>
    <idV12KidneyPMCVUGTUser2>0</idV12KidneyPMCVUGTUser2>
    <idV12KidneyPMCVUGTUser3>0</idV12KidneyPMCVUGTUser3>
    <idV12KidneyPMCVUGTUser4>0</idV12KidneyPMCVUGTUser4>
    <idKidneypmcv1A1>50</idKidneypmcv1A1>
    <idKidneypmcv1A3>0</idKidneypmcv1A3>
    <idKidneypmcv1A4>0</idKidneypmcv1A4>
    <idKidneypmcv1A5>0</idKidneypmcv1A5>
    <idKidneypmcv1A6>0</idKidneypmcv1A6>
    <idKidneypmcv1A7>0</idKidneypmcv1A7>
    <idKidneypmcv1A8>0</idKidneypmcv1A8>
    <idKidneypmcv1A9>50</idKidneypmcv1A9>
    <idKidneypmcv1A10>0</idKidneypmcv1A10>
    <idKidneypmcv2B4>0</idKidneypmcv2B4>
    <idKidneypmcv2B7>0</idKidneypmcv2B7>
    <idKidneypmcv2B10>0</idKidneypmcv2B10>
    <idKidneypmcv2B11>0</idKidneypmcv2B11>
    <idKidneypmcv2B15>50</idKidneypmcv2B15>
    <idKidneypmcv2B17>50</idKidneypmcv2B17>
    <idKidneypmcv2B28>0</idKidneypmcv2B28>
    <idKidneyPMCVUGTUser1>0</idKidneyPMCVUGTUser1>
    <idKidneyPMCVCytUser1>0</idKidneyPMCVCytUser1>
    <idKidneyPMCVCytUser2>0</idKidneyPMCVCytUser2>
    <idKidneyPMCVCytUser3>0</idKidneyPMCVCytUser3>
    <idKidneyPMCVCytUser4>0</idKidneyPMCVCytUser4>
    <idV12Kidneyimmean1A9>0</idV12Kidneyimmean1A9>
    <idV12Kidneyimmean2B7>0</idV12Kidneyimmean2B7>
    <idV12KidneyIMMeanUGTUser1>0</idV12KidneyIMMeanUGTUser1>
    <idV12KidneyIMMeanUGTUser2>0</idV12KidneyIMMeanUGTUser2>
    <idV12KidneyIMMeanUGTUser3>0</idV12KidneyIMMeanUGTUser3>
    <idV12KidneyIMMeanUGTUser4>0</idV12KidneyIMMeanUGTUser4>
    <idKidneyimmean1A1>0.72</idKidneyimmean1A1>
    <idKidneyimmean1A3>0</idKidneyimmean1A3>
    <idKidneyimmean1A4>0</idKidneyimmean1A4>
    <idKidneyimmean1A5>0</idKidneyimmean1A5>
    <idKidneyimmean1A6>0</idKidneyimmean1A6>
    <idKidneyimmean1A7>0</idKidneyimmean1A7>
    <idKidneyimmean1A8>0</idKidneyimmean1A8>
    <idKidneyimmean1A9>0.19</idKidneyimmean1A9>
    <idKidneyimmean1A10>0</idKidneyimmean1A10>
    <idKidneyimmean2B4>0</idKidneyimmean2B4>
    <idKidneyimmean2B7>0</idKidneyimmean2B7>
    <idKidneyimmean2B10>0</idKidneyimmean2B10>
    <idKidneyimmean2B11>0</idKidneyimmean2B11>
    <idKidneyimmean2B15>0.47</idKidneyimmean2B15>
    <idKidneyimmean2B17>0.16</idKidneyimmean2B17>
    <idKidneyimmean2B28>0</idKidneyimmean2B28>
    <idKidneyIMMeanUGTUser1>0</idKidneyIMMeanUGTUser1>
    <idKidneyIMMeanCytUser1>0</idKidneyIMMeanCytUser1>
    <idKidneyIMMeanCytUser2>0</idKidneyIMMeanCytUser2>
    <idKidneyIMMeanCytUser3>0</idKidneyIMMeanCytUser3>
    <idKidneyIMMeanCytUser4>0</idKidneyIMMeanCytUser4>
    <idV12Kidneyimcv1A9>0</idV12Kidneyimcv1A9>
    <idV12Kidneyimcv2B7>0</idV12Kidneyimcv2B7>
    <idV12KidneyIMCVUGTUser1>0</idV12KidneyIMCVUGTUser1>
    <idV12KidneyIMCVUGTUser2>0</idV12KidneyIMCVUGTUser2>
    <idV12KidneyIMCVUGTUser3>0</idV12KidneyIMCVUGTUser3>
    <idV12KidneyIMCVUGTUser4>0</idV12KidneyIMCVUGTUser4>
    <idKidneyimcv1A1>50</idKidneyimcv1A1>
    <idKidneyimcv1A3>0</idKidneyimcv1A3>
    <idKidneyimcv1A4>0</idKidneyimcv1A4>
    <idKidneyimcv1A5>0</idKidneyimcv1A5>
    <idKidneyimcv1A6>0</idKidneyimcv1A6>
    <idKidneyimcv1A7>0</idKidneyimcv1A7>
    <idKidneyimcv1A8>0</idKidneyimcv1A8>
    <idKidneyimcv1A9>50</idKidneyimcv1A9>
    <idKidneyimcv1A10>0</idKidneyimcv1A10>
    <idKidneyimcv2B4>0</idKidneyimcv2B4>
    <idKidneyimcv2B7>0</idKidneyimcv2B7>
    <idKidneyimcv2B10>0</idKidneyimcv2B10>
    <idKidneyimcv2B11>0</idKidneyimcv2B11>
    <idKidneyimcv2B15>50</idKidneyimcv2B15>
    <idKidneyimcv2B17>50</idKidneyimcv2B17>
    <idKidneyimcv2B28>0</idKidneyimcv2B28>
    <idKidneyIMCVUGTUser1>0</idKidneyIMCVUGTUser1>
    <idKidneyIMCVCytUser1>0</idKidneyIMCVCytUser1>
    <idKidneyIMCVCytUser2>0</idKidneyIMCVCytUser2>
    <idKidneyIMCVCytUser3>0</idKidneyIMCVCytUser3>
    <idKidneyIMCVCytUser4>0</idKidneyIMCVCytUser4>
    <idV12Kidneyummean1A9>0</idV12Kidneyummean1A9>
    <idV12Kidneyummean2B7>0</idV12Kidneyummean2B7>
    <idV12KidneyUMMeanUGTUser1>0</idV12KidneyUMMeanUGTUser1>
    <idV12KidneyUMMeanUGTUser2>0</idV12KidneyUMMeanUGTUser2>
    <idV12KidneyUMMeanUGTUser3>0</idV12KidneyUMMeanUGTUser3>
    <idV12KidneyUMMeanUGTUser4>0</idV12KidneyUMMeanUGTUser4>
    <idKidneyummean1A1>1.46</idKidneyummean1A1>
    <idKidneyummean1A3>0</idKidneyummean1A3>
    <idKidneyummean1A4>0</idKidneyummean1A4>
    <idKidneyummean1A5>0</idKidneyummean1A5>
    <idKidneyummean1A6>0</idKidneyummean1A6>
    <idKidneyummean1A7>0</idKidneyummean1A7>
    <idKidneyummean1A8>0</idKidneyummean1A8>
    <idKidneyummean1A9>2.6</idKidneyummean1A9>
    <idKidneyummean1A10>0</idKidneyummean1A10>
    <idKidneyummean2B4>0</idKidneyummean2B4>
    <idKidneyummean2B7>0</idKidneyummean2B7>
    <idKidneyummean2B10>0</idKidneyummean2B10>
    <idKidneyummean2B11>0</idKidneyummean2B11>
    <idKidneyummean2B15>0</idKidneyummean2B15>
    <idKidneyummean2B17>0</idKidneyummean2B17>
    <idKidneyummean2B28>0</idKidneyummean2B28>
    <idKidneyUMMeanUGTUser1>0</idKidneyUMMeanUGTUser1>
    <idKidneyUMMeanCytUser1>0</idKidneyUMMeanCytUser1>
    <idKidneyUMMeanCytUser2>0</idKidneyUMMeanCytUser2>
    <idKidneyUMMeanCytUser3>0</idKidneyUMMeanCytUser3>
    <idKidneyUMMeanCytUser4>0</idKidneyUMMeanCytUser4>
    <idV12Kidneyumcv1A9>0</idV12Kidneyumcv1A9>
    <idV12Kidneyumcv2B7>0</idV12Kidneyumcv2B7>
    <idV12KidneyUMCVUGTUser1>0</idV12KidneyUMCVUGTUser1>
    <idV12KidneyUMCVUGTUser2>0</idV12KidneyUMCVUGTUser2>
    <idV12KidneyUMCVUGTUser3>0</idV12KidneyUMCVUGTUser3>
    <idV12KidneyUMCVUGTUser4>0</idV12KidneyUMCVUGTUser4>
    <idKidneyumcv1A1>50</idKidneyumcv1A1>
    <idKidneyumcv1A3>0</idKidneyumcv1A3>
    <idKidneyumcv1A4>0</idKidneyumcv1A4>
    <idKidneyumcv1A5>0</idKidneyumcv1A5>
    <idKidneyumcv1A6>0</idKidneyumcv1A6>
    <idKidneyumcv1A7>0</idKidneyumcv1A7>
    <idKidneyumcv1A8>0</idKidneyumcv1A8>
    <idKidneyumcv1A9>0</idKidneyumcv1A9>
    <idKidneyumcv1A10>0</idKidneyumcv1A10>
    <idKidneyumcv2B4>0</idKidneyumcv2B4>
    <idKidneyumcv2B7>0</idKidneyumcv2B7>
    <idKidneyumcv2B10>0</idKidneyumcv2B10>
    <idKidneyumcv2B11>0</idKidneyumcv2B11>
    <idKidneyumcv2B15>0</idKidneyumcv2B15>
    <idKidneyumcv2B17>0</idKidneyumcv2B17>
    <idKidneyumcv2B28>0</idKidneyumcv2B28>
    <idKidneyUMCVUGTUser1>0</idKidneyUMCVUGTUser1>
    <idKidneyUMCVCytUser1>0</idKidneyUMCVCytUser1>
    <idKidneyUMCVCytUser2>0</idKidneyUMCVCytUser2>
    <idKidneyUMCVCytUser3>0</idKidneyUMCVCytUser3>
    <idKidneyUMCVCytUser4>0</idKidneyUMCVCytUser4>
    <idKidneyturnovermean1A9>0.01</idKidneyturnovermean1A9>
    <idKidneyturnovermean2B7>0.01</idKidneyturnovermean2B7>
    <idKidneyTurnoverMeanUGTUser1>0.01</idKidneyTurnoverMeanUGTUser1>
    <idKidneyTurnoverMeanUGTUser2>0.01</idKidneyTurnoverMeanUGTUser2>
    <idKidneyTurnoverMeanUGTUser3>0.01</idKidneyTurnoverMeanUGTUser3>
    <idKidneyTurnoverMeanUGTUser4>0.01</idKidneyTurnoverMeanUGTUser4>
    <idKidneyturnovercv1A9>70</idKidneyturnovercv1A9>
    <idKidneyturnovercv2B7>70</idKidneyturnovercv2B7>
    <idKidneyTurnoverCVUGTUser1>70</idKidneyTurnoverCVUGTUser1>
    <idKidneyTurnoverCVUGTUser2>70</idKidneyTurnoverCVUGTUser2>
    <idKidneyTurnoverCVUGTUser3>70</idKidneyTurnoverCVUGTUser3>
    <idKidneyTurnoverCVUGTUser4>70</idKidneyTurnoverCVUGTUser4>
    <idKidneyTurnover1A1>0.0578</idKidneyTurnover1A1>
    <idKidneyTurnover1A3>1E-06</idKidneyTurnover1A3>
    <idKidneyTurnover1A4>1E-06</idKidneyTurnover1A4>
    <idKidneyTurnover1A5>1E-06</idKidneyTurnover1A5>
    <idKidneyTurnover1A6>1E-06</idKidneyTurnover1A6>
    <idKidneyTurnover1A7>1E-06</idKidneyTurnover1A7>
    <idKidneyTurnover1A8>1E-06</idKidneyTurnover1A8>
    <idKidneyTurnover1A9>1E-06</idKidneyTurnover1A9>
    <idKidneyTurnover1A10>1E-06</idKidneyTurnover1A10>
    <idKidneyTurnover2B4>1E-06</idKidneyTurnover2B4>
    <idKidneyTurnover2B7>1E-06</idKidneyTurnover2B7>
    <idKidneyTurnover2B10>1E-06</idKidneyTurnover2B10>
    <idKidneyTurnover2B11>1E-06</idKidneyTurnover2B11>
    <idKidneyTurnover2B15>1E-06</idKidneyTurnover2B15>
    <idKidneyTurnover2B17>1E-06</idKidneyTurnover2B17>
    <idKidneyTurnover2B28>1E-06</idKidneyTurnover2B28>
    <idKidneyTurnoverUGTUser1>1E-06</idKidneyTurnoverUGTUser1>
    <idKidneyTurnoverCV1A1>30</idKidneyTurnoverCV1A1>
    <idKidneyTurnoverCV1A3>30</idKidneyTurnoverCV1A3>
    <idKidneyTurnoverCV1A4>30</idKidneyTurnoverCV1A4>
    <idKidneyTurnoverCV1A5>30</idKidneyTurnoverCV1A5>
    <idKidneyTurnoverCV1A6>30</idKidneyTurnoverCV1A6>
    <idKidneyTurnoverCV1A7>30</idKidneyTurnoverCV1A7>
    <idKidneyTurnoverCV1A8>30</idKidneyTurnoverCV1A8>
    <idKidneyTurnoverCV1A9>30</idKidneyTurnoverCV1A9>
    <idKidneyTurnoverCV1A10>30</idKidneyTurnoverCV1A10>
    <idKidneyTurnoverCV2B4>30</idKidneyTurnoverCV2B4>
    <idKidneyTurnoverCV2B7>30</idKidneyTurnoverCV2B7>
    <idKidneyTurnoverCV2B10>30</idKidneyTurnoverCV2B10>
    <idKidneyTurnoverCV2B11>30</idKidneyTurnoverCV2B11>
    <idKidneyTurnoverCV2B15>30</idKidneyTurnoverCV2B15>
    <idKidneyTurnoverCV2B17>30</idKidneyTurnoverCV2B17>
    <idKidneyTurnoverCV2B28>30</idKidneyTurnoverCV2B28>
    <idKidneyTurnoverCVUGT_User1>30</idKidneyTurnoverCVUGT_User1>
    <idSizeBaseline>15.4</idSizeBaseline>
    <idSizeBW>2.04</idSizeBW>
    <idSizeBH>51.8</idSizeBH>
    <idDensity>1050</idDensity>
    <idMPPGK>12.8</idMPPGK>
    <idMPPGKCV>55</idMPPGKCV>
    <idS9PPGKUser>0</idS9PPGKUser>
    <idS9PPGKUserSwitch>false</idS9PPGKUserSwitch>
    <idS9PPGKCV>30</idS9PPGKCV>
    <idCPPGK>0</idCPPGK>
    <idCPPGKCV>30</idCPPGKCV>
    <idETKidMean_ABCB1>1</idETKidMean_ABCB1>
    <idETKidMean_ABCC4>1</idETKidMean_ABCC4>
    <idETKidMean_ABCG2>1</idETKidMean_ABCG2>
    <idETKidMean_SLC22A2>1</idETKidMean_SLC22A2>
    <idETKidMean_SLC22A6>1</idETKidMean_SLC22A6>
    <idETKidMean_SLC22A8>1</idETKidMean_SLC22A8>
    <idETKidMean_APICALIN>1</idETKidMean_APICALIN>
    <idETKidMean_BASALEF>1</idETKidMean_BASALEF>
    <idETKidMean_SLC47As>1</idETKidMean_SLC47As>
    <idETKidMeanCV_ABCB1>60</idETKidMeanCV_ABCB1>
    <idETKidMeanCV_ABCC4>60</idETKidMeanCV_ABCC4>
    <idETKidMeanCV_ABCG2>42</idETKidMeanCV_ABCG2>
    <idETKidMeanCV_SLC22A2>60</idETKidMeanCV_SLC22A2>
    <idETKidMeanCV_SLC22A6>60</idETKidMeanCV_SLC22A6>
    <idETKidMeanCV_SLC22A8>60</idETKidMeanCV_SLC22A8>
    <idETKidMeanCV_APICALIN>60</idETKidMeanCV_APICALIN>
    <idETKidMeanCV_BASALEF>60</idETKidMeanCV_BASALEF>
    <idETKidMeanCV_SLC47As>60</idETKidMeanCV_SLC47As>
    <idPTKidMean_ABCB1>0</idPTKidMean_ABCB1>
    <idPTKidMean_ABCC4>0</idPTKidMean_ABCC4>
    <idPTKidMean_ABCG2>1</idPTKidMean_ABCG2>
    <idPTKidMean_SLC22A2>0</idPTKidMean_SLC22A2>
    <idPTKidMean_SLC22A6>0</idPTKidMean_SLC22A6>
    <idPTKidMean_SLC22A8>0</idPTKidMean_SLC22A8>
    <idPTKidMean_APICALIN>0</idPTKidMean_APICALIN>
    <idPTKidMean_BASALEF>0</idPTKidMean_BASALEF>
    <idPTKidMean_SLC47As>0</idPTKidMean_SLC47As>
    <idPTKidMeanCV_ABCB1>0</idPTKidMeanCV_ABCB1>
    <idPTKidMeanCV_ABCC4>0</idPTKidMeanCV_ABCC4>
    <idPTKidMeanCV_ABCG2>42</idPTKidMeanCV_ABCG2>
    <idPTKidMeanCV_SLC22A2>0</idPTKidMeanCV_SLC22A2>
    <idPTKidMeanCV_SLC22A6>0</idPTKidMeanCV_SLC22A6>
    <idPTKidMeanCV_SLC22A8>0</idPTKidMeanCV_SLC22A8>
    <idPTKidMeanCV_APICALIN>0</idPTKidMeanCV_APICALIN>
    <idPTKidMeanCV_BASALEF>0</idPTKidMeanCV_BASALEF>
    <idPTKidMeanCV_SLC47As>0</idPTKidMeanCV_SLC47As>
    <idITKidMean_ABCB1>0</idITKidMean_ABCB1>
    <idITKidMean_ABCC4>0</idITKidMean_ABCC4>
    <idITKidMean_ABCG2>1</idITKidMean_ABCG2>
    <idITKidMean_SLC22A2>0</idITKidMean_SLC22A2>
    <idITKidMean_SLC22A6>0</idITKidMean_SLC22A6>
    <idITKidMean_SLC22A8>0</idITKidMean_SLC22A8>
    <idITKidMean_APICALIN>0</idITKidMean_APICALIN>
    <idITKidMean_BASALEF>0</idITKidMean_BASALEF>
    <idITKidMean_SLC47As>0</idITKidMean_SLC47As>
    <idITKidMeanCV_ABCB1>0</idITKidMeanCV_ABCB1>
    <idITKidMeanCV_ABCC4>0</idITKidMeanCV_ABCC4>
    <idITKidMeanCV_ABCG2>42</idITKidMeanCV_ABCG2>
    <idITKidMeanCV_SLC22A2>0</idITKidMeanCV_SLC22A2>
    <idITKidMeanCV_SLC22A6>0</idITKidMeanCV_SLC22A6>
    <idITKidMeanCV_SLC22A8>0</idITKidMeanCV_SLC22A8>
    <idITKidMeanCV_APICALIN>0</idITKidMeanCV_APICALIN>
    <idITKidMeanCV_BASALEF>0</idITKidMeanCV_BASALEF>
    <idITKidMeanCV_SLC47As>0</idITKidMeanCV_SLC47As>
    <idUTKidMean_ABCB1>0</idUTKidMean_ABCB1>
    <idUTKidMean_ABCC4>0</idUTKidMean_ABCC4>
    <idUTKidMean_ABCG2>1</idUTKidMean_ABCG2>
    <idUTKidMean_SLC22A2>0</idUTKidMean_SLC22A2>
    <idUTKidMean_SLC22A6>0</idUTKidMean_SLC22A6>
    <idUTKidMean_SLC22A8>0</idUTKidMean_SLC22A8>
    <idUTKidMean_APICALIN>0</idUTKidMean_APICALIN>
    <idUTKidMean_BASALEF>0</idUTKidMean_BASALEF>
    <idUTKidMean_SLC47As>0</idUTKidMean_SLC47As>
    <idUTKidMeanCV_ABCB1>0</idUTKidMeanCV_ABCB1>
    <idUTKidMeanCV_ABCC4>0</idUTKidMeanCV_ABCC4>
    <idUTKidMeanCV_ABCG2>42</idUTKidMeanCV_ABCG2>
    <idUTKidMeanCV_SLC22A2>0</idUTKidMeanCV_SLC22A2>
    <idUTKidMeanCV_SLC22A6>0</idUTKidMeanCV_SLC22A6>
    <idUTKidMeanCV_SLC22A8>0</idUTKidMeanCV_SLC22A8>
    <idUTKidMeanCV_APICALIN>0</idUTKidMeanCV_APICALIN>
    <idUTKidMeanCV_BASALEF>0</idUTKidMeanCV_BASALEF>
    <idUTKidMeanCV_SLC47As>0</idUTKidMeanCV_SLC47As>
    <idPTFreqABCB1>0</idPTFreqABCB1>
    <idPTFreqABCC4>0</idPTFreqABCC4>
    <idPTFreqSLC22A2>0</idPTFreqSLC22A2>
    <idPTFreqSLC22A6>0</idPTFreqSLC22A6>
    <idPTFreqSLC22A8>0</idPTFreqSLC22A8>
    <idPTFreqBASALEF>0</idPTFreqBASALEF>
    <idPTFreqAPIN>0</idPTFreqAPIN>
    <idPTFreqSLC47As>0</idPTFreqSLC47As>
    <idETFreqABCB1>0</idETFreqABCB1>
    <idETFreqABCC4>0</idETFreqABCC4>
    <idETFreqSLC22A2>0</idETFreqSLC22A2>
    <idETFreqSLC22A6>0</idETFreqSLC22A6>
    <idETFreqBASALEF>0</idETFreqBASALEF>
    <idETFreqAPIN>0</idETFreqAPIN>
    <idITFreqABCB1>0</idITFreqABCB1>
    <idITFreqABCC4>0</idITFreqABCC4>
    <idITFreqSLC22A2>0</idITFreqSLC22A2>
    <idITFreqSLC22A6>0</idITFreqSLC22A6>
    <idITFreqSLC22A8>0</idITFreqSLC22A8>
    <idITFreqBASALEF>0</idITFreqBASALEF>
    <idITFreqAPIN>0</idITFreqAPIN>
    <idITFreqSLC47As>0</idITFreqSLC47As>
    <idUTFreqABCB1>0</idUTFreqABCB1>
    <idUTFreqABCC4>0</idUTFreqABCC4>
    <idUTFreqSLC22A2>0</idUTFreqSLC22A2>
    <idUTFreqSLC22A6>0</idUTFreqSLC22A6>
    <idUTFreqSLC22A8>0</idUTFreqSLC22A8>
    <idUTFreqBASALEF>0</idUTFreqBASALEF>
    <idUTFreqAPIN>0</idUTFreqAPIN>
    <idUTFreqSLC47As>0</idUTFreqSLC47As>
    <idTrans0RenAbund0>1</idTrans0RenAbund0>
    <idTrans0RenAbund1>1</idTrans0RenAbund1>
    <idTrans0RenAbund2>1</idTrans0RenAbund2>
    <idTrans0RenAbund3>1</idTrans0RenAbund3>
    <idTrans0RenAbund4>1</idTrans0RenAbund4>
    <idTrans0RenAbund5>1</idTrans0RenAbund5>
    <idTrans0RenAbund6>1</idTrans0RenAbund6>
    <idTrans0RenAbund7>1</idTrans0RenAbund7>
    <idTrans0RenAbund8>1</idTrans0RenAbund8>
    <idTrans1RenAbund0>1</idTrans1RenAbund0>
    <idTrans1RenAbund1>1</idTrans1RenAbund1>
    <idTrans1RenAbund2>1</idTrans1RenAbund2>
    <idTrans1RenAbund3>1</idTrans1RenAbund3>
    <idTrans1RenAbund4>1</idTrans1RenAbund4>
    <idTrans1RenAbund5>1</idTrans1RenAbund5>
    <idTrans1RenAbund6>1</idTrans1RenAbund6>
    <idTrans1RenAbund7>1</idTrans1RenAbund7>
    <idTrans1RenAbund8>1</idTrans1RenAbund8>
    <idTrans2RenAbund0>1</idTrans2RenAbund0>
    <idTrans2RenAbund1>1</idTrans2RenAbund1>
    <idTrans2RenAbund2>1</idTrans2RenAbund2>
    <idTrans2RenAbund3>1</idTrans2RenAbund3>
    <idTrans2RenAbund4>1</idTrans2RenAbund4>
    <idTrans2RenAbund5>1</idTrans2RenAbund5>
    <idTrans2RenAbund6>1</idTrans2RenAbund6>
    <idTrans2RenAbund7>1</idTrans2RenAbund7>
    <idTrans2RenAbund8>1</idTrans2RenAbund8>
    <idTrans3RenAbund0>1</idTrans3RenAbund0>
    <idTrans3RenAbund1>1</idTrans3RenAbund1>
    <idTrans3RenAbund2>1</idTrans3RenAbund2>
    <idTrans3RenAbund3>1</idTrans3RenAbund3>
    <idTrans3RenAbund4>1</idTrans3RenAbund4>
    <idTrans3RenAbund5>1</idTrans3RenAbund5>
    <idTrans3RenAbund6>1</idTrans3RenAbund6>
    <idTrans3RenAbund7>1</idTrans3RenAbund7>
    <idTrans3RenAbund8>1</idTrans3RenAbund8>
    <idTrans4RenAbund0>1</idTrans4RenAbund0>
    <idTrans4RenAbund1>1</idTrans4RenAbund1>
    <idTrans4RenAbund2>1</idTrans4RenAbund2>
    <idTrans4RenAbund3>1</idTrans4RenAbund3>
    <idTrans4RenAbund4>1</idTrans4RenAbund4>
    <idTrans4RenAbund5>1</idTrans4RenAbund5>
    <idTrans4RenAbund6>1</idTrans4RenAbund6>
    <idTrans4RenAbund7>1</idTrans4RenAbund7>
    <idTrans4RenAbund8>1</idTrans4RenAbund8>
    <idTrans5RenAbund0>1</idTrans5RenAbund0>
    <idTrans5RenAbund1>1</idTrans5RenAbund1>
    <idTrans5RenAbund2>1</idTrans5RenAbund2>
    <idTrans5RenAbund3>1</idTrans5RenAbund3>
    <idTrans5RenAbund4>1</idTrans5RenAbund4>
    <idTrans5RenAbund5>1</idTrans5RenAbund5>
    <idTrans5RenAbund6>1</idTrans5RenAbund6>
    <idTrans5RenAbund7>1</idTrans5RenAbund7>
    <idTrans5RenAbund8>1</idTrans5RenAbund8>
    <idTrans6RenAbund0>1</idTrans6RenAbund0>
    <idTrans6RenAbund1>1</idTrans6RenAbund1>
    <idTrans6RenAbund2>1</idTrans6RenAbund2>
    <idTrans6RenAbund3>1</idTrans6RenAbund3>
    <idTrans6RenAbund4>1</idTrans6RenAbund4>
    <idTrans6RenAbund5>1</idTrans6RenAbund5>
    <idTrans6RenAbund6>1</idTrans6RenAbund6>
    <idTrans6RenAbund7>1</idTrans6RenAbund7>
    <idTrans6RenAbund8>1</idTrans6RenAbund8>
    <idTrans7RenAbund0>1</idTrans7RenAbund0>
    <idTrans7RenAbund1>1</idTrans7RenAbund1>
    <idTrans7RenAbund2>1</idTrans7RenAbund2>
    <idTrans7RenAbund3>1</idTrans7RenAbund3>
    <idTrans7RenAbund4>1</idTrans7RenAbund4>
    <idTrans7RenAbund5>1</idTrans7RenAbund5>
    <idTrans7RenAbund6>1</idTrans7RenAbund6>
    <idTrans7RenAbund7>1</idTrans7RenAbund7>
    <idTrans7RenAbund8>1</idTrans7RenAbund8>
    <idTrans8RenAbund0>1</idTrans8RenAbund0>
    <idTrans8RenAbund1>1</idTrans8RenAbund1>
    <idTrans8RenAbund2>1</idTrans8RenAbund2>
    <idTrans8RenAbund3>1</idTrans8RenAbund3>
    <idTrans8RenAbund4>1</idTrans8RenAbund4>
    <idTrans8RenAbund5>1</idTrans8RenAbund5>
    <idTrans8RenAbund6>1</idTrans8RenAbund6>
    <idTrans8RenAbund7>1</idTrans8RenAbund7>
    <idTrans8RenAbund8>1</idTrans8RenAbund8>
    <idTrans9RenAbund0>1</idTrans9RenAbund0>
    <idTrans9RenAbund1>1</idTrans9RenAbund1>
    <idTrans9RenAbund2>1</idTrans9RenAbund2>
    <idTrans9RenAbund3>1</idTrans9RenAbund3>
    <idTrans9RenAbund4>1</idTrans9RenAbund4>
    <idTrans9RenAbund5>1</idTrans9RenAbund5>
    <idTrans9RenAbund6>1</idTrans9RenAbund6>
    <idTrans9RenAbund7>1</idTrans9RenAbund7>
    <idTrans9RenAbund8>1</idTrans9RenAbund8>
    <idTrans10RenAbund0>1</idTrans10RenAbund0>
    <idTrans10RenAbund1>1</idTrans10RenAbund1>
    <idTrans10RenAbund2>1</idTrans10RenAbund2>
    <idTrans10RenAbund3>1</idTrans10RenAbund3>
    <idTrans10RenAbund4>1</idTrans10RenAbund4>
    <idTrans10RenAbund5>1</idTrans10RenAbund5>
    <idTrans10RenAbund6>1</idTrans10RenAbund6>
    <idTrans10RenAbund7>1</idTrans10RenAbund7>
    <idTrans10RenAbund8>1</idTrans10RenAbund8>
    <idTrans11RenAbund0>1</idTrans11RenAbund0>
    <idTrans11RenAbund1>1</idTrans11RenAbund1>
    <idTrans11RenAbund2>1</idTrans11RenAbund2>
    <idTrans11RenAbund3>1</idTrans11RenAbund3>
    <idTrans11RenAbund4>1</idTrans11RenAbund4>
    <idTrans11RenAbund5>1</idTrans11RenAbund5>
    <idTrans11RenAbund6>1</idTrans11RenAbund6>
    <idTrans11RenAbund7>1</idTrans11RenAbund7>
    <idTrans11RenAbund8>1</idTrans11RenAbund8>
    <idTrans12RenAbund0>1</idTrans12RenAbund0>
    <idTrans12RenAbund1>1</idTrans12RenAbund1>
    <idTrans12RenAbund2>1</idTrans12RenAbund2>
    <idTrans12RenAbund3>1</idTrans12RenAbund3>
    <idTrans12RenAbund4>1</idTrans12RenAbund4>
    <idTrans12RenAbund5>1</idTrans12RenAbund5>
    <idTrans12RenAbund6>1</idTrans12RenAbund6>
    <idTrans12RenAbund7>1</idTrans12RenAbund7>
    <idTrans12RenAbund8>1</idTrans12RenAbund8>
    <idTrans13RenAbund0>1</idTrans13RenAbund0>
    <idTrans13RenAbund1>1</idTrans13RenAbund1>
    <idTrans13RenAbund2>1</idTrans13RenAbund2>
    <idTrans13RenAbund3>1</idTrans13RenAbund3>
    <idTrans13RenAbund4>1</idTrans13RenAbund4>
    <idTrans13RenAbund5>1</idTrans13RenAbund5>
    <idTrans13RenAbund6>1</idTrans13RenAbund6>
    <idTrans13RenAbund7>1</idTrans13RenAbund7>
    <idTrans13RenAbund8>1</idTrans13RenAbund8>
    <idTrans14RenAbund0>1</idTrans14RenAbund0>
    <idTrans14RenAbund1>1</idTrans14RenAbund1>
    <idTrans14RenAbund2>1</idTrans14RenAbund2>
    <idTrans14RenAbund3>1</idTrans14RenAbund3>
    <idTrans14RenAbund4>1</idTrans14RenAbund4>
    <idTrans14RenAbund5>1</idTrans14RenAbund5>
    <idTrans14RenAbund6>1</idTrans14RenAbund6>
    <idTrans14RenAbund7>1</idTrans14RenAbund7>
    <idTrans14RenAbund8>1</idTrans14RenAbund8>
    <idTrans15RenAbund0>1</idTrans15RenAbund0>
    <idTrans15RenAbund1>1</idTrans15RenAbund1>
    <idTrans15RenAbund2>1</idTrans15RenAbund2>
    <idTrans15RenAbund3>1</idTrans15RenAbund3>
    <idTrans15RenAbund4>1</idTrans15RenAbund4>
    <idTrans15RenAbund5>1</idTrans15RenAbund5>
    <idTrans15RenAbund6>1</idTrans15RenAbund6>
    <idTrans15RenAbund7>1</idTrans15RenAbund7>
    <idTrans15RenAbund8>1</idTrans15RenAbund8>
    <idProximalTubuleLength>18</idProximalTubuleLength>
    <idProximalTubuleDiameter>0.06</idProximalTubuleDiameter>
    <idProximalTubule_pH>7.4</idProximalTubule_pH>
    <idHenlesLoopLength>7</idHenlesLoopLength>
    <idHenlesLoopDiameter>0.018</idHenlesLoopDiameter>
    <idHenlesLoop_pH>7.4</idHenlesLoop_pH>
    <idDistalTubuleLength>5.5</idDistalTubuleLength>
    <idDistalTubuleDiameter>0.05</idDistalTubuleDiameter>
    <idDistalTubule_pH>7.4</idDistalTubule_pH>
    <idCollectingDuctLength>22</idCollectingDuctLength>
    <idCollectingDuctDiameter>0.2</idCollectingDuctDiameter>
    <idCollectingDuct_pH>7.4</idCollectingDuct_pH>
    <idCortexMedullaRatio>0.92</idCortexMedullaRatio>
    <idPeritubularCapillary>7</idPeritubularCapillary>
    <idNephronC0>0.22693</idNephronC0>
    <idNephronC1>0.003948</idNephronC1>
    <idNephronCV>0</idNephronCV>
    <idPTCPGK>60</idPTCPGK>
    <idPTCPGK_CV>30</idPTCPGK_CV>
    <idGFRCapMax>400</idGFRCapMax>
    <idGFRCapMin>90</idGFRCapMin>
    <AbsAbundance_FMO1>5</AbsAbundance_FMO1>
    <em_mean_FMO1>1</em_mean_FMO1>
    <em_cv_FMO1>35</em_cv_FMO1>
    <pm_mean_FMO1>0</pm_mean_FMO1>
    <pm_cv_FMO1>0</pm_cv_FMO1>
    <im_mean_FMO1>0</im_mean_FMO1>
    <im_cv_FMO1>0</im_cv_FMO1>
    <um_mean_FMO1>0</um_mean_FMO1>
    <um_cv_FMO1>0</um_cv_FMO1>
    <Turnover_FMO1>0</Turnover_FMO1>
    <TurnoverCV_FMO1>0</TurnoverCV_FMO1>
    <AbsAbundance_FMO3>0.47</AbsAbundance_FMO3>
    <em_mean_FMO3>1</em_mean_FMO3>
    <em_cv_FMO3>79</em_cv_FMO3>
    <pm_mean_FMO3>0</pm_mean_FMO3>
    <pm_cv_FMO3>0</pm_cv_FMO3>
    <im_mean_FMO3>0</im_mean_FMO3>
    <im_cv_FMO3>0</im_cv_FMO3>
    <um_mean_FMO3>0</um_mean_FMO3>
    <um_cv_FMO3>0</um_cv_FMO3>
    <Turnover_FMO3>0</Turnover_FMO3>
    <TurnoverCV_FMO3>0</TurnoverCV_FMO3>
    <AbsAbundance_FMO5>2.6</AbsAbundance_FMO5>
    <em_mean_FMO5>1</em_mean_FMO5>
    <em_cv_FMO5>57</em_cv_FMO5>
    <pm_mean_FMO5>0</pm_mean_FMO5>
    <pm_cv_FMO5>0</pm_cv_FMO5>
    <im_mean_FMO5>0</im_mean_FMO5>
    <im_cv_FMO5>0</im_cv_FMO5>
    <um_mean_FMO5>0</um_mean_FMO5>
    <um_cv_FMO5>0</um_cv_FMO5>
    <Turnover_FMO5>0</Turnover_FMO5>
    <TurnoverCV_FMO5>0</TurnoverCV_FMO5>
    <AbsAbundance_FMOUser>0</AbsAbundance_FMOUser>
    <em_mean_FMOUser>1</em_mean_FMOUser>
    <em_cv_FMOUser>30</em_cv_FMOUser>
    <pm_mean_FMOUser>0</pm_mean_FMOUser>
    <pm_cv_FMOUser>0</pm_cv_FMOUser>
    <im_mean_FMOUser>0</im_mean_FMOUser>
    <im_cv_FMOUser>0</im_cv_FMOUser>
    <um_mean_FMOUser>0</um_mean_FMOUser>
    <um_cv_FMOUser>0</um_cv_FMOUser>
    <Turnover_FMOUser>0</Turnover_FMOUser>
    <TurnoverCV_FMOUser>0</TurnoverCV_FMOUser>
    <idQpt_Male>120</idQpt_Male>
    <idQhl_Male>43</idQhl_Male>
    <idQdt_Male>24</idQdt_Male>
    <idQcd_Male>11</idQcd_Male>
    <idQblad_Male>1</idQblad_Male>
    <idQpt_Female>130</idQpt_Female>
    <idQhl_Female>47</idQhl_Female>
    <idQdt_Female>26</idQdt_Female>
    <idQcd_Female>12</idQcd_Female>
    <idQblad_Female>1</idQblad_Female>
    <idBypassGlom>10</idBypassGlom>
    <idBypassGlomCV>30</idBypassGlomCV>
    <idBypassHenlesLoop>20</idBypassHenlesLoop>
    <idBypassHenlesLoopCV>30</idBypassHenlesLoopCV>
    <idKidneyWeightCV>23.4</idKidneyWeightCV>
    <GlomerularFiltrationRate>0</GlomerularFiltrationRate>
    <idSmallPoreRadius>4.4</idSmallPoreRadius>
    <idSmallPoreRadiusSwitch>false</idSmallPoreRadiusSwitch>
    <idLargePoreRadius>6.11</idLargePoreRadius>
    <idLargePoreRadiusSwitch>false</idLargePoreRadiusSwitch>
    <idTotalHydraulicConductance>0</idTotalHydraulicConductance>
    <idHydrostaticPressureDiff>40</idHydrostaticPressureDiff>
    <idHydrostaticPressureDiffSwitch>false</idHydrostaticPressureDiffSwitch>
    <idColloidOsmoticPressure>24.930403749999996</idColloidOsmoticPressure>
    <idFractionalHydraulicConductance>0.0583</idFractionalHydraulicConductance>
    <idFractionalHydraulicConductanceSwitch>false</idFractionalHydraulicConductanceSwitch>
    <idChlorideConcPlasma>141</idChlorideConcPlasma>
    <idChlorideConcMembrane>129.2</idChlorideConcMembrane>
    <KidneyEMMeanEstCES1>1</KidneyEMMeanEstCES1>
    <KidneyEMMeanEstCES2>1</KidneyEMMeanEstCES2>
    <KidneyEMMeanEstUser>1</KidneyEMMeanEstUser>
    <KidneyPMMeanEstCES1>0.11</KidneyPMMeanEstCES1>
    <KidneyPMMeanEstCES2>0</KidneyPMMeanEstCES2>
    <KidneyPMMeanEstUser>0</KidneyPMMeanEstUser>
    <KidneyUMMeanEstCES1>0</KidneyUMMeanEstCES1>
    <KidneyUMMeanEstCES2>0</KidneyUMMeanEstCES2>
    <KidneyUMMeanEstUser>0</KidneyUMMeanEstUser>
    <KidneyIMMeanEstCES1>0</KidneyIMMeanEstCES1>
    <KidneyIMMeanEstCES2>0</KidneyIMMeanEstCES2>
    <KidneyIMMeanEstUser>0</KidneyIMMeanEstUser>
    <KidneyEMCVEstCES1>30</KidneyEMCVEstCES1>
    <KidneyEMCVEstCES2>30</KidneyEMCVEstCES2>
    <KidneyEMCVEstUser>30</KidneyEMCVEstUser>
    <KidneyPMCVEstCES1>30</KidneyPMCVEstCES1>
    <KidneyPMCVEstCES2>0</KidneyPMCVEstCES2>
    <KidneyPMCVEstUser>0</KidneyPMCVEstUser>
    <KidneyUMCVEstCES1>0</KidneyUMCVEstCES1>
    <KidneyUMCVEstCES2>0</KidneyUMCVEstCES2>
    <KidneyUMCVEstUser>0</KidneyUMCVEstUser>
    <KidneyIMCVEstCES1>0</KidneyIMCVEstCES1>
    <KidneyIMCVEstCES2>0</KidneyIMCVEstCES2>
    <KidneyIMCVEstUser>0</KidneyIMCVEstUser>
    <PaedRenalFunctionGFR>0</PaedRenalFunctionGFR>
    <PaedRenalFunctionGFR_Script>ZgB1AG4AYwB0AGkAbwBuACAAZABlAGYAaQBuAGUARwBGAFIAKABhAGcAZQAsACAAdwB0ACwAIABCAFMAQQApACAADQAKAA0ACgAgACAAIABHAEYAUgAgAD0AIAAxADIAMQAgACoAIAAoAGEAZwBlAF4AMwAuADQAIAAvACAAKABhAGcAZQBeADMALgA0ACAAKwAgADAALgA5ADEANwBeADMALgA0ACkAKQAgACoAIAAoACgAdwB0AC8ANwAwACkAXgAwAC4ANwA1ACkADQAKACAAIAAgAHIAZQB0AHUAcgBuACAARwBGAFIAIAANAAoADQAKAGUAbgBkAA[[</PaedRenalFunctionGFR_Script>
    <PaedRenalFunctionGFR_Script_Path />
    <Paed_GFR_a0>-17.74</Paed_GFR_a0>
    <Paed_GFR_a1>99.054</Paed_GFR_a1>
    <Paed_GFR_a2>-6.1604</Paed_GFR_a2>
    <Paed_GFR_CV>30</Paed_GFR_CV>
    <RenalGFRPredictionFunction>0</RenalGFRPredictionFunction>
    <RenalGFRPredictionFunction_Script>ZgB1AG4AYwB0AGkAbwBuACAAZABlAGYAaQBuAGUARwBGAFIAKABTAGMAcgAsACAAYQBnAGUALAAgAHcAdAAsACAAUwBlAHgALAAgAEIAUwBBACkAIAANAAoACQANAAoACQBpAGYAIABTAGUAeAAgAD0APQAgADEAIAB0AGgAZQBuAA0ACgAJAAkAZwBlAG4AZABlAHIAIAA9ACAAMQA7AA0ACgAJAGUAbABzAGUAIAANAAoACQAJAGcAZQBuAGQAZQByACAAPQAgADAALgA4ADUAOwANAAoACQBlAG4AZAANAAoACQANAAoAIAAgACAARwBGAFIAIAA9ACAAKAAoACgAKAAxADQAMAAtAGEAZwBlACkAIAAqACAAdwB0ACkALwAoADcAMgAgACoAIAAoAFMAYwByACAALwAgADgAOAAuADQAMgApACAAKgAgADEALgA3ADMAKQApACoAQgBTAEEAIAAqACAAZwBlAG4AZABlAHIAKQANAAoAIAAgACAAcgBlAHQAdQByAG4AIABHAEYAUgAgAA0ACgANAAoAZQBuAGQA</RenalGFRPredictionFunction_Script>
    <RenalGFRPredictionFunction_Script_Path />
    <MonkeyGFR>0</MonkeyGFR>
  </Kidney>
  <Liver>
    <LiverModel>0</LiverModel>
    <idWellStirredRadio>0</idWellStirredRadio>
    <idParallelTubeRadio>0</idParallelTubeRadio>
    <idDispersionRadio>0</idDispersionRadio>
    <LiverConc>1</LiverConc>
    <idLiverConcPV>0</idLiverConcPV>
    <idLiverConcLiv>0</idLiverConcLiv>
    <idDispersionValue>1</idDispersionValue>
    <idLiverVolumeCalcMethod>0</idLiverVolumeCalcMethod>
    <idVolumeBSAC1>0.722</idVolumeBSAC1>
    <idVolumeBSAC0>1.176</idVolumeBSAC0>
    <idLiverVolumeCV>12</idLiverVolumeCV>
    <idLiverDensity>1080</idLiverDensity>
    <idClearanceNonP450_CV>30</idClearanceNonP450_CV>
    <idMPPGLC0>1.407</idMPPGLC0>
    <idMPPGLC1>0.01579</idMPPGLC1>
    <idMPPGLC2>-0.0003824</idMPPGLC2>
    <idMPPGLC3>2.37E-06</idMPPGLC3>
    <idMPPGLCV>26.9</idMPPGLCV>
    <idS9PPGLUser>95.0595551</idS9PPGLUser>
    <idS9PPGLUserSwitch>false</idS9PPGLUserSwitch>
    <idS9PPGLMean>95.1</idS9PPGLMean>
    <idS9PPGLCV>30</idS9PPGLCV>
    <idCPPGLMean>68.1</idCPPGLMean>
    <idCPPGLBaseline>28.8945065</idCPPGLBaseline>
    <idCPPGLCorrCoef>1.31031621</idCPPGLCorrCoef>
    <idCPPGLCV>21.4670315</idCPPGLCV>
    <idMPPGLMean>55.5</idMPPGLMean>
    <idHPPGLMean>55.1</idHPPGLMean>
    <idAverageLiver>55.1</idAverageLiver>
    <idHPPGLC0>3.103</idHPPGLC0>
    <idHPPGLC1>-0.655</idHPPGLC1>
    <idHPPGLCYPC0>3.034</idHPPGLCYPC0>
    <idHPPGLCYPC1>-0.506</idHPPGLCYPC1>
    <idHPPGLCV>41.9</idHPPGLCV>
    <Paed_HPGL>125</Paed_HPGL>
    <Paed_HPGL_CV>20</Paed_HPGL_CV>
    <idEnzCorrC0>62.775</idEnzCorrC0>
    <idEnzCorrC1>0.3934</idEnzCorrC1>
    <idEnzCorrCV1>0</idEnzCorrCV1>
    <idEnzCorrCV2>24</idEnzCorrCV2>
    <CYPMultiCorrelSwitch>false</CYPMultiCorrelSwitch>
    <CYPMultiCorrelEnzMask>-321</CYPMultiCorrelEnzMask>
    <idHepBileGallMean>70.3</idHepBileGallMean>
    <idHepBileGallCV>32.1</idHepBileGallCV>
    <idIMMCMean>1.55</idIMMCMean>
    <idIMMCCV>55</idIMMCCV>
    <idFastedGallReleaseMean>0.18</idFastedGallReleaseMean>
    <idFastedGallReleaseCV>30</idFastedGallReleaseCV>
    <idFedGallReleaseMean>0.48</idFedGallReleaseMean>
    <idFedGallReleaseCV>19</idFedGallReleaseCV>
    <idFastedGallResidualMean>79.4</idFastedGallResidualMean>
    <idFastedGallResidualCV>13.1</idFastedGallResidualCV>
    <idFedGallResidualMean>59.9</idFedGallResidualMean>
    <idFedGallResidualCV>39.6</idFedGallResidualCV>
    <GBEmptiedAtPCofIMMC>65</GBEmptiedAtPCofIMMC>
    <idEMMean1A2>52</idEMMean1A2>
    <idEMMean2A6>20</idEMMean2A6>
    <idEMMean2B6>17</idEMMean2B6>
    <idEMMean2C8>24</idEMMean2C8>
    <idEMMean2C9>73</idEMMean2C9>
    <idEMMean2C18>1</idEMMean2C18>
    <idEMMean2C19>14</idEMMean2C19>
    <idEMMean2D6>8</idEMMean2D6>
    <idEMMean2E1>61</idEMMean2E1>
    <idEMMean3A4>137</idEMMean3A4>
    <idEMMean3A5>103</idEMMean3A5>
    <idEMMean3A7>35.4</idEMMean3A7>
    <idEMMean2J2>1.2</idEMMean2J2>
    <idV12EMMean1A1>1</idV12EMMean1A1>
    <idV12EMMean1A4>1</idV12EMMean1A4>
    <idV12EMMean1A9>1</idV12EMMean1A9>
    <idV12EMMean2B7>1</idV12EMMean2B7>
    <idEMMean2C911>83.4</idEMMean2C911>
    <idEMMean2C912>75.8</idEMMean2C912>
    <idEMMean2C913>75.8</idEMMean2C913>
    <idEMMean2C922>75.8</idEMMean2C922>
    <idEMMean2C923>75.8</idEMMean2C923>
    <idEMMean2C933>23</idEMMean2C933>
    <idV12EMMeanUGTUser1>1</idV12EMMeanUGTUser1>
    <idV12EMMeanUGTUser2>1</idV12EMMeanUGTUser2>
    <idV12EMMeanUGTUser3>1</idV12EMMeanUGTUser3>
    <idV12EMMeanUGTUser4>1</idV12EMMeanUGTUser4>
    <idEMMeanCytUser1>1</idEMMeanCytUser1>
    <idEMMeanCytUser2>1</idEMMeanCytUser2>
    <idEMMeanCytUser3>1</idEMMeanCytUser3>
    <idEMMeanCytUser4>1</idEMMeanCytUser4>
    <idEMMeanAllele1Geno1>83.4</idEMMeanAllele1Geno1>
    <idEMMeanAllele1Geno2>75.8</idEMMeanAllele1Geno2>
    <idEMMeanAllele1Geno3>75.8</idEMMeanAllele1Geno3>
    <idEMMeanAllele1Geno4>75.8</idEMMeanAllele1Geno4>
    <idEMMeanAllele1Geno5>75.8</idEMMeanAllele1Geno5>
    <idEMMeanAllele1Geno6>23</idEMMeanAllele1Geno6>
    <idEMMeanAllele2Geno1>0</idEMMeanAllele2Geno1>
    <idEMMeanAllele2Geno2>0</idEMMeanAllele2Geno2>
    <idEMMeanAllele2Geno3>0</idEMMeanAllele2Geno3>
    <idEMMeanAllele2Geno4>0</idEMMeanAllele2Geno4>
    <idEMMeanAllele2Geno5>0</idEMMeanAllele2Geno5>
    <idEMMeanAllele2Geno6>0</idEMMeanAllele2Geno6>
    <idEMMeanCV1A2>67</idEMMeanCV1A2>
    <idEMMeanCV2A6>173</idEMMeanCV2A6>
    <idEMMeanCV2B6>122</idEMMeanCV2B6>
    <idEMMeanCV2C8>81</idEMMeanCV2C8>
    <idEMMeanCV2C9>54</idEMMeanCV2C9>
    <idEMMeanCV2C18>106</idEMMeanCV2C18>
    <idEMMeanCV2C19>106</idEMMeanCV2C19>
    <idEMMeanCV2D6>61</idEMMeanCV2D6>
    <idEMMeanCV2E1>61</idEMMeanCV2E1>
    <idEMMeanCV3A4>41</idEMMeanCV3A4>
    <idEMMeanCV3A5>65</idEMMeanCV3A5>
    <idEMMeanCV3A7>61</idEMMeanCV3A7>
    <idEMMeanCV2J2>175</idEMMeanCV2J2>
    <idV12EMMeanCV1A1>24</idV12EMMeanCV1A1>
    <idV12EMMeanCV1A4>39</idV12EMMeanCV1A4>
    <idV12EMMeanCV1A9>30</idV12EMMeanCV1A9>
    <idV12EMMeanCV2B7>30.4</idV12EMMeanCV2B7>
    <idEMMeanCV2C911>60.5</idEMMeanCV2C911>
    <idEMMeanCV2C912>63.8</idEMMeanCV2C912>
    <idEMMeanCV2C913>63.8</idEMMeanCV2C913>
    <idEMMeanCV2C922>63.8</idEMMeanCV2C922>
    <idEMMeanCV2C923>63.8</idEMMeanCV2C923>
    <idEMMeanCV2C933>60</idEMMeanCV2C933>
    <idV12EMCVUGTUser1>30</idV12EMCVUGTUser1>
    <idV12EMCVUGTUser2>30</idV12EMCVUGTUser2>
    <idV12EMCVUGTUser3>30</idV12EMCVUGTUser3>
    <idV12EMCVUGTUser4>30</idV12EMCVUGTUser4>
    <idEMMeanCV1A1>24</idEMMeanCV1A1>
    <idEMMeanCV1A3>36</idEMMeanCV1A3>
    <idEMMeanCV1A4>26</idEMMeanCV1A4>
    <idEMMeanCV1A5>30</idEMMeanCV1A5>
    <idEMMeanCV1A6>30</idEMMeanCV1A6>
    <idEMMeanCV1A7>30</idEMMeanCV1A7>
    <idEMMeanCV1A8>30</idEMMeanCV1A8>
    <idEMMeanCV1A9>30</idEMMeanCV1A9>
    <idEMMeanCV1A10>30</idEMMeanCV1A10>
    <idEMMeanCV2B4>28</idEMMeanCV2B4>
    <idEMMeanCV2B7>30.4</idEMMeanCV2B7>
    <idEMMeanCV2B10>30</idEMMeanCV2B10>
    <idEMMeanCV2B11>30</idEMMeanCV2B11>
    <idEMMeanCV2B15>34</idEMMeanCV2B15>
    <idEMMeanCV2B17>28</idEMMeanCV2B17>
    <idEMMeanCV2B28>30</idEMMeanCV2B28>
    <idEMMeanCVUGTUser1>30</idEMMeanCVUGTUser1>
    <idEMMeanCVAllele1Geno1>60.5</idEMMeanCVAllele1Geno1>
    <idEMMeanCVAllele1Geno2>63.8</idEMMeanCVAllele1Geno2>
    <idEMMeanCVAllele1Geno3>63.8</idEMMeanCVAllele1Geno3>
    <idEMMeanCVAllele1Geno4>63.8</idEMMeanCVAllele1Geno4>
    <idEMMeanCVAllele1Geno5>63.8</idEMMeanCVAllele1Geno5>
    <idEMMeanCVAllele1Geno6>60</idEMMeanCVAllele1Geno6>
    <idEMMeanCVAllele2Geno1>0</idEMMeanCVAllele2Geno1>
    <idEMMeanCVAllele2Geno2>0</idEMMeanCVAllele2Geno2>
    <idEMMeanCVAllele2Geno3>0</idEMMeanCVAllele2Geno3>
    <idEMMeanCVAllele2Geno4>0</idEMMeanCVAllele2Geno4>
    <idEMMeanCVAllele2Geno5>0</idEMMeanCVAllele2Geno5>
    <idEMMeanCVAllele2Geno6>0</idEMMeanCVAllele2Geno6>
    <idEMCVCytUser1>30</idEMCVCytUser1>
    <idEMCVCytUser2>30</idEMCVCytUser2>
    <idEMCVCytUser3>30</idEMCVCytUser3>
    <idEMCVCytUser4>30</idEMCVCytUser4>
    <idPMFreq1A2>0</idPMFreq1A2>
    <idPMFreq2A6>0</idPMFreq2A6>
    <idPMFreq2B6>0.11</idPMFreq2B6>
    <idPMFreq2C8>0</idPMFreq2C8>
    <idPMFreq2C9>0.06</idPMFreq2C9>
    <idPMFreq2C18>0</idPMFreq2C18>
    <idPMFreq2C19>0.024</idPMFreq2C19>
    <idPMFreq2D6>0.082</idPMFreq2D6>
    <idPMFreq2E1>0</idPMFreq2E1>
    <idPMFreq3A4>0</idPMFreq3A4>
    <idPMFreq3A5>0.83</idPMFreq3A5>
    <idPMFreq3A7>0.88</idPMFreq3A7>
    <idPMFreq2J2>0</idPMFreq2J2>
    <idV12PMFreq1A1>0.11</idV12PMFreq1A1>
    <idV12PMFreq1A4>0.13</idV12PMFreq1A4>
    <idV12PMFreq1A9>0</idV12PMFreq1A9>
    <idV12PMFreq2B7>0</idV12PMFreq2B7>
    <idV12PMFreqUGTUser1>0</idV12PMFreqUGTUser1>
    <idV12PMFreqUGTUser2>0</idV12PMFreqUGTUser2>
    <idV12PMFreqUGTUser3>0</idV12PMFreqUGTUser3>
    <idV12PMFreqUGTUser4>0</idV12PMFreqUGTUser4>
    <idPMFreq1A1>0.11</idPMFreq1A1>
    <idPMFreq1A3>0</idPMFreq1A3>
    <idPMFreq1A4>0</idPMFreq1A4>
    <idPMFreq1A5>0</idPMFreq1A5>
    <idPMFreq1A6>0</idPMFreq1A6>
    <idPMFreq1A7>0</idPMFreq1A7>
    <idPMFreq1A8>0</idPMFreq1A8>
    <idPMFreq1A9>0.04</idPMFreq1A9>
    <idPMFreq1A10>0</idPMFreq1A10>
    <idPMFreq2B4>0</idPMFreq2B4>
    <idPMFreq2B7>0</idPMFreq2B7>
    <idPMFreq2B10>0</idPMFreq2B10>
    <idPMFreq2B11>0</idPMFreq2B11>
    <idPMFreq2B15>0.28</idPMFreq2B15>
    <idPMFreq2B17>0.09</idPMFreq2B17>
    <idPMFreq2B28>0</idPMFreq2B28>
    <idPMFreqUGTUser1>0</idPMFreqUGTUser1>
    <idPMFreqCytUser1>0</idPMFreqCytUser1>
    <idPMFreqCytUser2>0</idPMFreqCytUser2>
    <idPMFreqCytUser3>0</idPMFreqCytUser3>
    <idPMFreqCytUser4>0</idPMFreqCytUser4>
    <idPMMean1A2>0</idPMMean1A2>
    <idPMMean2A6>0</idPMMean2A6>
    <idPMMean2B6>6</idPMMean2B6>
    <idPMMean2C8>0</idPMMean2C8>
    <idPMMean2C9>29</idPMMean2C9>
    <idPMMean2C18>0</idPMMean2C18>
    <idPMMean2C19>0</idPMMean2C19>
    <idPMMean2D6>0</idPMMean2D6>
    <idPMMean2E1>0</idPMMean2E1>
    <idPMMean3A4>0</idPMMean3A4>
    <idPMMean3A5>0</idPMMean3A5>
    <idPMMean3A7>0</idPMMean3A7>
    <idPMMean2J2>0</idPMMean2J2>
    <idV12PMMean1A1>0.4</idV12PMMean1A1>
    <idV12PMMean1A4>0.7</idV12PMMean1A4>
    <idV12PMMean1A9>0</idV12PMMean1A9>
    <idV12PMMean2B7>0</idV12PMMean2B7>
    <idV12PMMeanUGTUser1>0</idV12PMMeanUGTUser1>
    <idV12PMMeanUGTUser2>0</idV12PMMeanUGTUser2>
    <idV12PMMeanUGTUser3>0</idV12PMMeanUGTUser3>
    <idV12PMMeanUGTUser4>0</idV12PMMeanUGTUser4>
    <idPMMean1A1>0.42</idPMMean1A1>
    <idPMMean1A3>0</idPMMean1A3>
    <idPMMean1A4>0</idPMMean1A4>
    <idPMMean1A5>0</idPMMean1A5>
    <idPMMean1A6>0</idPMMean1A6>
    <idPMMean1A7>0</idPMMean1A7>
    <idPMMean1A8>0</idPMMean1A8>
    <idPMMean1A9>0.07</idPMMean1A9>
    <idPMMean1A10>0</idPMMean1A10>
    <idPMMean2B4>0</idPMMean2B4>
    <idPMMean2B7>0</idPMMean2B7>
    <idPMMean2B10>0</idPMMean2B10>
    <idPMMean2B11>0</idPMMean2B11>
    <idPMMean2B15>0.07</idPMMean2B15>
    <idPMMean2B17>0.08</idPMMean2B17>
    <idPMMean2B28>0</idPMMean2B28>
    <idPMMeanUGTUser1>0</idPMMeanUGTUser1>
    <idPMMeanCytUser1>0</idPMMeanCytUser1>
    <idPMMeanCytUser2>0</idPMMeanCytUser2>
    <idPMMeanCytUser3>0</idPMMeanCytUser3>
    <idPMMeanCytUser4>0</idPMMeanCytUser4>
    <idPMMeanCV1A2>0</idPMMeanCV1A2>
    <idPMMeanCV2A6>0</idPMMeanCV2A6>
    <idPMMeanCV2B6>200</idPMMeanCV2B6>
    <idPMMeanCV2C8>0</idPMMeanCV2C8>
    <idPMMeanCV2C9>73</idPMMeanCV2C9>
    <idPMMeanCV2C18>0</idPMMeanCV2C18>
    <idPMMeanCV2C19>0</idPMMeanCV2C19>
    <idPMMeanCV2D6>0</idPMMeanCV2D6>
    <idPMMeanCV2E1>0</idPMMeanCV2E1>
    <idPMMeanCV3A4>0</idPMMeanCV3A4>
    <idPMMeanCV3A5>0</idPMMeanCV3A5>
    <idPMMeanCV3A7>0</idPMMeanCV3A7>
    <idPMMeanCV2J2>0</idPMMeanCV2J2>
    <idV12PMMeanCV1A1>50.8</idV12PMMeanCV1A1>
    <idV12PMMeanCV1A4>39</idV12PMMeanCV1A4>
    <idV12PMMeanCV1A9>0</idV12PMMeanCV1A9>
    <idV12PMMeanCV2B7>0</idV12PMMeanCV2B7>
    <idV12PMCVUGTUser1>0</idV12PMCVUGTUser1>
    <idV12PMCVUGTUser2>0</idV12PMCVUGTUser2>
    <idV12PMCVUGTUser3>0</idV12PMCVUGTUser3>
    <idV12PMCVUGTUser4>0</idV12PMCVUGTUser4>
    <idPMMeanCV1A1>50.8</idPMMeanCV1A1>
    <idPMMeanCV1A3>0</idPMMeanCV1A3>
    <idPMMeanCV1A4>0</idPMMeanCV1A4>
    <idPMMeanCV1A5>0</idPMMeanCV1A5>
    <idPMMeanCV1A6>0</idPMMeanCV1A6>
    <idPMMeanCV1A7>0</idPMMeanCV1A7>
    <idPMMeanCV1A8>0</idPMMeanCV1A8>
    <idPMMeanCV1A9>30</idPMMeanCV1A9>
    <idPMMeanCV1A10>0</idPMMeanCV1A10>
    <idPMMeanCV2B4>0</idPMMeanCV2B4>
    <idPMMeanCV2B7>0</idPMMeanCV2B7>
    <idPMMeanCV2B10>0</idPMMeanCV2B10>
    <idPMMeanCV2B11>0</idPMMeanCV2B11>
    <idPMMeanCV2B15>33</idPMMeanCV2B15>
    <idPMMeanCV2B17>40</idPMMeanCV2B17>
    <idPMMeanCV2B28>0</idPMMeanCV2B28>
    <idPMCVUGTUser1>0</idPMCVUGTUser1>
    <idPMCVCytUser1>0</idPMCVCytUser1>
    <idPMCVCytUser2>0</idPMCVCytUser2>
    <idPMCVCytUser3>0</idPMCVCytUser3>
    <idPMCVCytUser4>0</idPMCVCytUser4>
    <idTurnoverMean1A2>0.0183</idTurnoverMean1A2>
    <idTurnoverMean2A6>0.0267</idTurnoverMean2A6>
    <idTurnoverMean2B6>0.0217</idTurnoverMean2B6>
    <idTurnoverMean2C8>0.0301</idTurnoverMean2C8>
    <idTurnoverMean2C9>0.0067</idTurnoverMean2C9>
    <idTurnoverMean2C18>0.0267</idTurnoverMean2C18>
    <idTurnoverMean2C19>0.0267</idTurnoverMean2C19>
    <idTurnoverMean2D6>0.0099</idTurnoverMean2D6>
    <idTurnoverMean2E1>0.0176</idTurnoverMean2E1>
    <idTurnoverMean3A4>0.0193</idTurnoverMean3A4>
    <idTurnoverMean3A5>0.0193</idTurnoverMean3A5>
    <idTurnoverMean3A7>0.019</idTurnoverMean3A7>
    <idTurnoverMean2J2>0.0194</idTurnoverMean2J2>
    <idV12TurnoverMean1A1>0.01</idV12TurnoverMean1A1>
    <idV12TurnoverMean1A4>0.01</idV12TurnoverMean1A4>
    <idV12TurnoverMean1A9>0.01</idV12TurnoverMean1A9>
    <idV12TurnoverMean2B7>0.01</idV12TurnoverMean2B7>
    <idTurnoverMean2C911>0.0067</idTurnoverMean2C911>
    <idTurnoverMean2C912>0.0067</idTurnoverMean2C912>
    <idTurnoverMean2C913>0.0067</idTurnoverMean2C913>
    <idTurnoverMean2C922>0.0067</idTurnoverMean2C922>
    <idTurnoverMean2C923>0.0067</idTurnoverMean2C923>
    <idTurnoverMean2C933>0.0067</idTurnoverMean2C933>
    <idV12TurnoverMeanUGTUser1>0.01</idV12TurnoverMeanUGTUser1>
    <idV12TurnoverMeanUGTUser2>0.01</idV12TurnoverMeanUGTUser2>
    <idV12TurnoverMeanUGTUser3>0.01</idV12TurnoverMeanUGTUser3>
    <idV12TurnoverMeanUGTUser4>0.01</idV12TurnoverMeanUGTUser4>
    <idTurnoverMean1A1>0.0578</idTurnoverMean1A1>
    <idTurnoverMean1A3>1E-06</idTurnoverMean1A3>
    <idTurnoverMean1A4>1E-06</idTurnoverMean1A4>
    <idTurnoverMean1A5>1E-06</idTurnoverMean1A5>
    <idTurnoverMean1A6>1E-06</idTurnoverMean1A6>
    <idTurnoverMean1A7>1E-06</idTurnoverMean1A7>
    <idTurnoverMean1A8>1E-06</idTurnoverMean1A8>
    <idTurnoverMean1A9>1E-06</idTurnoverMean1A9>
    <idTurnoverMean1A10>1E-06</idTurnoverMean1A10>
    <idTurnoverMean2B4>1E-06</idTurnoverMean2B4>
    <idTurnoverMean2B7>1E-06</idTurnoverMean2B7>
    <idTurnoverMean2B10>1E-06</idTurnoverMean2B10>
    <idTurnoverMean2B11>1E-06</idTurnoverMean2B11>
    <idTurnoverMean2B15>1E-06</idTurnoverMean2B15>
    <idTurnoverMean2B17>1E-06</idTurnoverMean2B17>
    <idTurnoverMean2B28>1E-06</idTurnoverMean2B28>
    <idTurnoverMeanUGTUser1>1E-06</idTurnoverMeanUGTUser1>
    <idTurnoverMeanAllele1Geno1>0.0067</idTurnoverMeanAllele1Geno1>
    <idTurnoverMeanAllele1Geno2>0.0067</idTurnoverMeanAllele1Geno2>
    <idTurnoverMeanAllele1Geno3>0.0067</idTurnoverMeanAllele1Geno3>
    <idTurnoverMeanAllele1Geno4>0.0067</idTurnoverMeanAllele1Geno4>
    <idTurnoverMeanAllele1Geno5>0.0067</idTurnoverMeanAllele1Geno5>
    <idTurnoverMeanAllele1Geno6>0.0067</idTurnoverMeanAllele1Geno6>
    <idTurnoverMeanAllele2Geno1>0</idTurnoverMeanAllele2Geno1>
    <idTurnoverMeanAllele2Geno2>0</idTurnoverMeanAllele2Geno2>
    <idTurnoverMeanAllele2Geno3>0</idTurnoverMeanAllele2Geno3>
    <idTurnoverMeanAllele2Geno4>0</idTurnoverMeanAllele2Geno4>
    <idTurnoverMeanAllele2Geno5>0</idTurnoverMeanAllele2Geno5>
    <idTurnoverMeanAllele2Geno6>0</idTurnoverMeanAllele2Geno6>
    <idTurnoverMeanCV1A2>56</idTurnoverMeanCV1A2>
    <idTurnoverMeanCV2A6>56</idTurnoverMeanCV2A6>
    <idTurnoverMeanCV2B6>56</idTurnoverMeanCV2B6>
    <idTurnoverMeanCV2C8>56</idTurnoverMeanCV2C8>
    <idTurnoverMeanCV2C9>56</idTurnoverMeanCV2C9>
    <idTurnoverMeanCV2C18>56</idTurnoverMeanCV2C18>
    <idTurnoverMeanCV2C19>56</idTurnoverMeanCV2C19>
    <idTurnoverMeanCV2D6>56</idTurnoverMeanCV2D6>
    <idTurnoverMeanCV2E1>63</idTurnoverMeanCV2E1>
    <idTurnoverMeanCV3A4>68</idTurnoverMeanCV3A4>
    <idTurnoverMeanCV3A5>68</idTurnoverMeanCV3A5>
    <idTurnoverMeanCV3A7>68</idTurnoverMeanCV3A7>
    <idTurnoverMeanCV2J2>56</idTurnoverMeanCV2J2>
    <idV12TurnoverMeanCV1A1>70</idV12TurnoverMeanCV1A1>
    <idV12TurnoverMeanCV1A4>70</idV12TurnoverMeanCV1A4>
    <idV12TurnoverMeanCV1A9>70</idV12TurnoverMeanCV1A9>
    <idV12TurnoverMeanCV2B7>70</idV12TurnoverMeanCV2B7>
    <idTurnoverMeanCV2C911>56</idTurnoverMeanCV2C911>
    <idTurnoverMeanCV2C912>56</idTurnoverMeanCV2C912>
    <idTurnoverMeanCV2C913>56</idTurnoverMeanCV2C913>
    <idTurnoverMeanCV2C922>56</idTurnoverMeanCV2C922>
    <idTurnoverMeanCV2C923>56</idTurnoverMeanCV2C923>
    <idTurnoverMeanCV2C933>56</idTurnoverMeanCV2C933>
    <idV12TurnoverCVUGTUser1>70</idV12TurnoverCVUGTUser1>
    <idV12TurnoverCVUGTUser2>70</idV12TurnoverCVUGTUser2>
    <idV12TurnoverCVUGTUser3>70</idV12TurnoverCVUGTUser3>
    <idV12TurnoverCVUGTUser4>70</idV12TurnoverCVUGTUser4>
    <idTurnoverMeanCV1A1>30</idTurnoverMeanCV1A1>
    <idTurnoverMeanCV1A3>30</idTurnoverMeanCV1A3>
    <idTurnoverMeanCV1A4>30</idTurnoverMeanCV1A4>
    <idTurnoverMeanCV1A5>30</idTurnoverMeanCV1A5>
    <idTurnoverMeanCV1A6>30</idTurnoverMeanCV1A6>
    <idTurnoverMeanCV1A7>30</idTurnoverMeanCV1A7>
    <idTurnoverMeanCV1A8>30</idTurnoverMeanCV1A8>
    <idTurnoverMeanCV1A9>30</idTurnoverMeanCV1A9>
    <idTurnoverMeanCV1A10>30</idTurnoverMeanCV1A10>
    <idTurnoverMeanCV2B4>30</idTurnoverMeanCV2B4>
    <idTurnoverMeanCV2B7>30</idTurnoverMeanCV2B7>
    <idTurnoverMeanCV2B10>30</idTurnoverMeanCV2B10>
    <idTurnoverMeanCV2B11>30</idTurnoverMeanCV2B11>
    <idTurnoverMeanCV2B15>30</idTurnoverMeanCV2B15>
    <idTurnoverMeanCV2B17>30</idTurnoverMeanCV2B17>
    <idTurnoverMeanCV2B28>30</idTurnoverMeanCV2B28>
    <idTurnoverCVUGTUser1>30</idTurnoverCVUGTUser1>
    <idTurnoverMeanCVAllele1Geno1>56</idTurnoverMeanCVAllele1Geno1>
    <idTurnoverMeanCVAllele1Geno2>56</idTurnoverMeanCVAllele1Geno2>
    <idTurnoverMeanCVAllele1Geno3>56</idTurnoverMeanCVAllele1Geno3>
    <idTurnoverMeanCVAllele1Geno4>56</idTurnoverMeanCVAllele1Geno4>
    <idTurnoverMeanCVAllele1Geno5>56</idTurnoverMeanCVAllele1Geno5>
    <idTurnoverMeanCVAllele1Geno6>56</idTurnoverMeanCVAllele1Geno6>
    <idTurnoverMeanCVAllele2Geno1>0</idTurnoverMeanCVAllele2Geno1>
    <idTurnoverMeanCVAllele2Geno2>0</idTurnoverMeanCVAllele2Geno2>
    <idTurnoverMeanCVAllele2Geno3>0</idTurnoverMeanCVAllele2Geno3>
    <idTurnoverMeanCVAllele2Geno4>0</idTurnoverMeanCVAllele2Geno4>
    <idTurnoverMeanCVAllele2Geno5>0</idTurnoverMeanCVAllele2Geno5>
    <idTurnoverMeanCVAllele2Geno6>0</idTurnoverMeanCVAllele2Geno6>
    <idUMMean1A2>0</idUMMean1A2>
    <idUMMean2A6>0</idUMMean2A6>
    <idUMMean2B6>0</idUMMean2B6>
    <idUMMean2C8>0</idUMMean2C8>
    <idUMMean2C9>0</idUMMean2C9>
    <idUMMean2C18>0</idUMMean2C18>
    <idUMMean2C19>0</idUMMean2C19>
    <idUMMean2D6>16</idUMMean2D6>
    <idUMMean2E1>0</idUMMean2E1>
    <idUMMean3A4>0</idUMMean3A4>
    <idUMMean3A5>0</idUMMean3A5>
    <idUMMean3A7>0</idUMMean3A7>
    <idUMMean2J2>0</idUMMean2J2>
    <idV12UMMean1A1>0</idV12UMMean1A1>
    <idV12UMMean1A4>0</idV12UMMean1A4>
    <idV12UMMean1A9>0</idV12UMMean1A9>
    <idV12UMMean2B7>0</idV12UMMean2B7>
    <idV12UMMeanUGTUser1>0</idV12UMMeanUGTUser1>
    <idV12UMMeanUGTUser2>0</idV12UMMeanUGTUser2>
    <idV12UMMeanUGTUser3>0</idV12UMMeanUGTUser3>
    <idV12UMMeanUGTUser4>0</idV12UMMeanUGTUser4>
    <idUMMean1A1>1.46</idUMMean1A1>
    <idUMMean1A3>0</idUMMean1A3>
    <idUMMean1A4>0</idUMMean1A4>
    <idUMMean1A5>0</idUMMean1A5>
    <idUMMean1A6>0</idUMMean1A6>
    <idUMMean1A7>0</idUMMean1A7>
    <idUMMean1A8>0</idUMMean1A8>
    <idUMMean1A9>0</idUMMean1A9>
    <idUMMean1A10>0</idUMMean1A10>
    <idUMMean2B4>0</idUMMean2B4>
    <idUMMean2B7>0</idUMMean2B7>
    <idUMMean2B10>0</idUMMean2B10>
    <idUMMean2B11>0</idUMMean2B11>
    <idUMMean2B15>0</idUMMean2B15>
    <idUMMean2B17>0</idUMMean2B17>
    <idUMMean2B28>0</idUMMean2B28>
    <idUMMeanUGTUser1>0</idUMMeanUGTUser1>
    <idUMMeanCytUser1>0</idUMMeanCytUser1>
    <idUMMeanCytUser2>0</idUMMeanCytUser2>
    <idUMMeanCytUser3>0</idUMMeanCytUser3>
    <idUMMeanCytUser4>0</idUMMeanCytUser4>
    <idUMMeanCV1A2>0</idUMMeanCV1A2>
    <idUMMeanCV2A6>0</idUMMeanCV2A6>
    <idUMMeanCV2B6>0</idUMMeanCV2B6>
    <idUMMeanCV2C8>0</idUMMeanCV2C8>
    <idUMMeanCV2C9>0</idUMMeanCV2C9>
    <idUMMeanCV2C18>0</idUMMeanCV2C18>
    <idUMMeanCV2C19>0</idUMMeanCV2C19>
    <idUMMeanCV2D6>61</idUMMeanCV2D6>
    <idUMMeanCV2E1>0</idUMMeanCV2E1>
    <idUMMeanCV3A4>0</idUMMeanCV3A4>
    <idUMMeanCV3A5>0</idUMMeanCV3A5>
    <idUMMeanCV3A7>0</idUMMeanCV3A7>
    <idUMMeanCV2J2>0</idUMMeanCV2J2>
    <idV12UMMeanCV1A1>0</idV12UMMeanCV1A1>
    <idV12UMMeanCV1A4>0</idV12UMMeanCV1A4>
    <idV12UMMeanCV1A9>0</idV12UMMeanCV1A9>
    <idV12UMMeanCV2B7>0</idV12UMMeanCV2B7>
    <idV12UMCVUGTUser1>0</idV12UMCVUGTUser1>
    <idV12UMCVUGTUser2>0</idV12UMCVUGTUser2>
    <idV12UMCVUGTUser3>0</idV12UMCVUGTUser3>
    <idV12UMCVUGTUser4>0</idV12UMCVUGTUser4>
    <idUMMeanCV1A1>30</idUMMeanCV1A1>
    <idUMMeanCV1A3>0</idUMMeanCV1A3>
    <idUMMeanCV1A4>0</idUMMeanCV1A4>
    <idUMMeanCV1A5>0</idUMMeanCV1A5>
    <idUMMeanCV1A6>0</idUMMeanCV1A6>
    <idUMMeanCV1A7>0</idUMMeanCV1A7>
    <idUMMeanCV1A8>0</idUMMeanCV1A8>
    <idUMMeanCV1A9>0</idUMMeanCV1A9>
    <idUMMeanCV1A10>0</idUMMeanCV1A10>
    <idUMMeanCV2B4>0</idUMMeanCV2B4>
    <idUMMeanCV2B7>0</idUMMeanCV2B7>
    <idUMMeanCV2B10>0</idUMMeanCV2B10>
    <idUMMeanCV2B11>0</idUMMeanCV2B11>
    <idUMMeanCV2B15>0</idUMMeanCV2B15>
    <idUMMeanCV2B17>0</idUMMeanCV2B17>
    <idUMMeanCV2B28>0</idUMMeanCV2B28>
    <idUMCVUGTUser1>0</idUMCVUGTUser1>
    <idUMCVCytUser1>0</idUMCVCytUser1>
    <idUMCVCytUser2>0</idUMCVCytUser2>
    <idUMCVCytUser3>0</idUMCVCytUser3>
    <idUMCVCytUser4>0</idUMCVCytUser4>
    <idUMFreq1A2>0</idUMFreq1A2>
    <idUMFreq2A6>0</idUMFreq2A6>
    <idUMFreq2B6>0</idUMFreq2B6>
    <idUMFreq2C8>0</idUMFreq2C8>
    <idUMFreq2C9>0</idUMFreq2C9>
    <idUMFreq2C18>0</idUMFreq2C18>
    <idUMFreq2C19>0</idUMFreq2C19>
    <idUMFreq2D6>0.053</idUMFreq2D6>
    <idUMFreq2E1>0</idUMFreq2E1>
    <idUMFreq3A4>0</idUMFreq3A4>
    <idUMFreq3A5>0</idUMFreq3A5>
    <idUMFreq3A7>0</idUMFreq3A7>
    <idUMFreq2J2>0</idUMFreq2J2>
    <idV12UMFreq1A1>0</idV12UMFreq1A1>
    <idV12UMFreq1A4>0</idV12UMFreq1A4>
    <idV12UMFreq1A9>0</idV12UMFreq1A9>
    <idV12UMFreq2B7>0</idV12UMFreq2B7>
    <idV12UMFreqUGTUser1>0</idV12UMFreqUGTUser1>
    <idV12UMFreqUGTUser2>0</idV12UMFreqUGTUser2>
    <idV12UMFreqUGTUser3>0</idV12UMFreqUGTUser3>
    <idV12UMFreqUGTUser4>0</idV12UMFreqUGTUser4>
    <idUMFreq1A1>0.01</idUMFreq1A1>
    <idUMFreq1A3>0</idUMFreq1A3>
    <idUMFreq1A4>0</idUMFreq1A4>
    <idUMFreq1A5>0</idUMFreq1A5>
    <idUMFreq1A6>0</idUMFreq1A6>
    <idUMFreq1A7>0</idUMFreq1A7>
    <idUMFreq1A8>0</idUMFreq1A8>
    <idUMFreq1A9>0</idUMFreq1A9>
    <idUMFreq1A10>0</idUMFreq1A10>
    <idUMFreq2B4>0</idUMFreq2B4>
    <idUMFreq2B7>0</idUMFreq2B7>
    <idUMFreq2B10>0</idUMFreq2B10>
    <idUMFreq2B11>0</idUMFreq2B11>
    <idUMFreq2B15>0</idUMFreq2B15>
    <idUMFreq2B17>0</idUMFreq2B17>
    <idUMFreq2B28>0</idUMFreq2B28>
    <idUMFreqUGTUser1>0</idUMFreqUGTUser1>
    <idUMFreqCytUser1>0</idUMFreqCytUser1>
    <idUMFreqCytUser2>0</idUMFreqCytUser2>
    <idUMFreqCytUser3>0</idUMFreqCytUser3>
    <idUMFreqCytUser4>0</idUMFreqCytUser4>
    <idIMMean1A2>0</idIMMean1A2>
    <idIMMean2A6>0</idIMMean2A6>
    <idIMMean2B6>0</idIMMean2B6>
    <idIMMean2C8>0</idIMMean2C8>
    <idIMMean2C9>0</idIMMean2C9>
    <idIMMean2C18>0</idIMMean2C18>
    <idIMMean2C19>0</idIMMean2C19>
    <idIMMean2D6>0</idIMMean2D6>
    <idIMMean2E1>0</idIMMean2E1>
    <idIMMean3A4>0</idIMMean3A4>
    <idIMMean3A5>0</idIMMean3A5>
    <idIMMean3A7>0</idIMMean3A7>
    <idIMMean2J2>0</idIMMean2J2>
    <idV12IMMean1A1>0.83</idV12IMMean1A1>
    <idV12IMMean1A4>0</idV12IMMean1A4>
    <idV12IMMean1A9>0</idV12IMMean1A9>
    <idV12IMMean2B7>0</idV12IMMean2B7>
    <idV12IMMeanUGTUser1>0</idV12IMMeanUGTUser1>
    <idV12IMMeanUGTUser2>0</idV12IMMeanUGTUser2>
    <idV12IMMeanUGTUser3>0</idV12IMMeanUGTUser3>
    <idV12IMMeanUGTUser4>0</idV12IMMeanUGTUser4>
    <idIMMean1A1>0.72</idIMMean1A1>
    <idIMMean1A3>0</idIMMean1A3>
    <idIMMean1A4>0</idIMMean1A4>
    <idIMMean1A5>0</idIMMean1A5>
    <idIMMean1A6>0</idIMMean1A6>
    <idIMMean1A7>0</idIMMean1A7>
    <idIMMean1A8>0</idIMMean1A8>
    <idIMMean1A9>0.19</idIMMean1A9>
    <idIMMean1A10>0</idIMMean1A10>
    <idIMMean2B4>0</idIMMean2B4>
    <idIMMean2B7>0</idIMMean2B7>
    <idIMMean2B10>0</idIMMean2B10>
    <idIMMean2B11>0</idIMMean2B11>
    <idIMMean2B15>0.47</idIMMean2B15>
    <idIMMean2B17>0.16</idIMMean2B17>
    <idIMMean2B28>0</idIMMean2B28>
    <idIMMeanUGTUser1>0</idIMMeanUGTUser1>
    <idIMMeanCytUser1>0</idIMMeanCytUser1>
    <idIMMeanCytUser2>0</idIMMeanCytUser2>
    <idIMMeanCytUser3>0</idIMMeanCytUser3>
    <idIMMeanCytUser4>0</idIMMeanCytUser4>
    <idIMMeanCV1A2>0</idIMMeanCV1A2>
    <idIMMeanCV2A6>0</idIMMeanCV2A6>
    <idIMMeanCV2B6>0</idIMMeanCV2B6>
    <idIMMeanCV2C8>0</idIMMeanCV2C8>
    <idIMMeanCV2C9>0</idIMMeanCV2C9>
    <idIMMeanCV2C18>0</idIMMeanCV2C18>
    <idIMMeanCV2C19>0</idIMMeanCV2C19>
    <idIMMeanCV2D6>0</idIMMeanCV2D6>
    <idIMMeanCV2E1>0</idIMMeanCV2E1>
    <idIMMeanCV3A4>0</idIMMeanCV3A4>
    <idIMMeanCV3A5>0</idIMMeanCV3A5>
    <idIMMeanCV3A7>0</idIMMeanCV3A7>
    <idIMMeanCV2J2>0</idIMMeanCV2J2>
    <idV12IMMeanCV1A1>39.9</idV12IMMeanCV1A1>
    <idV12IMMeanCV1A4>0</idV12IMMeanCV1A4>
    <idV12IMMeanCV1A9>0</idV12IMMeanCV1A9>
    <idV12IMMeanCV2B7>0</idV12IMMeanCV2B7>
    <idV12IMCVUGTUser1>0</idV12IMCVUGTUser1>
    <idV12IMCVUGTUser2>0</idV12IMCVUGTUser2>
    <idV12IMCVUGTUser3>0</idV12IMCVUGTUser3>
    <idV12IMCVUGTUser4>0</idV12IMCVUGTUser4>
    <idIMMeanCV1A1>39.9</idIMMeanCV1A1>
    <idIMMeanCV1A3>0</idIMMeanCV1A3>
    <idIMMeanCV1A4>0</idIMMeanCV1A4>
    <idIMMeanCV1A5>0</idIMMeanCV1A5>
    <idIMMeanCV1A6>0</idIMMeanCV1A6>
    <idIMMeanCV1A7>0</idIMMeanCV1A7>
    <idIMMeanCV1A8>0</idIMMeanCV1A8>
    <idIMMeanCV1A9>30</idIMMeanCV1A9>
    <idIMMeanCV1A10>0</idIMMeanCV1A10>
    <idIMMeanCV2B4>0</idIMMeanCV2B4>
    <idIMMeanCV2B7>0</idIMMeanCV2B7>
    <idIMMeanCV2B10>0</idIMMeanCV2B10>
    <idIMMeanCV2B11>0</idIMMeanCV2B11>
    <idIMMeanCV2B15>37</idIMMeanCV2B15>
    <idIMMeanCV2B17>30</idIMMeanCV2B17>
    <idIMMeanCV2B28>0</idIMMeanCV2B28>
    <idIMCVUGTUser1>0</idIMCVUGTUser1>
    <idIMCVCytUser1>0</idIMCVCytUser1>
    <idIMCVCytUser2>0</idIMCVCytUser2>
    <idIMCVCytUser3>0</idIMCVCytUser3>
    <idIMCVCytUser4>0</idIMCVCytUser4>
    <idIMFreq1A2>0</idIMFreq1A2>
    <idIMFreq2A6>0</idIMFreq2A6>
    <idIMFreq2B6>0</idIMFreq2B6>
    <idIMFreq2C8>0</idIMFreq2C8>
    <idIMFreq2C9>0</idIMFreq2C9>
    <idIMFreq2C18>0</idIMFreq2C18>
    <idIMFreq2C19>0</idIMFreq2C19>
    <idIMFreq2D6>0</idIMFreq2D6>
    <idIMFreq2E1>0</idIMFreq2E1>
    <idIMFreq3A4>0</idIMFreq3A4>
    <idIMFreq3A5>0</idIMFreq3A5>
    <idIMFreq3A7>0</idIMFreq3A7>
    <idIMFreq2J2>0</idIMFreq2J2>
    <idV12IMFreq1A1>0.44</idV12IMFreq1A1>
    <idV12IMFreq1A4>0</idV12IMFreq1A4>
    <idV12IMFreq1A9>0</idV12IMFreq1A9>
    <idV12IMFreq2B7>0</idV12IMFreq2B7>
    <idV12IMFreqUGTUser1>0</idV12IMFreqUGTUser1>
    <idV12IMFreqUGTUser2>0</idV12IMFreqUGTUser2>
    <idV12IMFreqUGTUser3>0</idV12IMFreqUGTUser3>
    <idV12IMFreqUGTUser4>0</idV12IMFreqUGTUser4>
    <idIMFreq1A1>0.44</idIMFreq1A1>
    <idIMFreq1A3>0</idIMFreq1A3>
    <idIMFreq1A4>0</idIMFreq1A4>
    <idIMFreq1A5>0</idIMFreq1A5>
    <idIMFreq1A6>0</idIMFreq1A6>
    <idIMFreq1A7>0</idIMFreq1A7>
    <idIMFreq1A8>0</idIMFreq1A8>
    <idIMFreq1A9>0</idIMFreq1A9>
    <idIMFreq1A10>0</idIMFreq1A10>
    <idIMFreq2B4>0</idIMFreq2B4>
    <idIMFreq2B7>0</idIMFreq2B7>
    <idIMFreq2B10>0</idIMFreq2B10>
    <idIMFreq2B11>0</idIMFreq2B11>
    <idIMFreq2B15>0.51</idIMFreq2B15>
    <idIMFreq2B17>0.36</idIMFreq2B17>
    <idIMFreq2B28>0</idIMFreq2B28>
    <idIMFreqUGTUser1>0</idIMFreqUGTUser1>
    <idIMFreqCytUser1>0</idIMFreqCytUser1>
    <idIMFreqCytUser2>0</idIMFreqCytUser2>
    <idIMFreqCytUser3>0</idIMFreqCytUser3>
    <idIMFreqCytUser4>0</idIMFreqCytUser4>
    <idMean1A2>0</idMean1A2>
    <idMean2A6>0</idMean2A6>
    <idMean2B6>0</idMean2B6>
    <idMean2C8>0</idMean2C8>
    <idMean2C9>0</idMean2C9>
    <idMean2C18>0</idMean2C18>
    <idMean2C19>0</idMean2C19>
    <idMean2D6>0</idMean2D6>
    <idMean2E1>0</idMean2E1>
    <idMean3A4>0</idMean3A4>
    <idMean3A5>0</idMean3A5>
    <idMean3A7>0</idMean3A7>
    <idMean2J2>0</idMean2J2>
    <idV12Mean1A1>0</idV12Mean1A1>
    <idV12Mean1A4>0</idV12Mean1A4>
    <idV12Mean1A9>0</idV12Mean1A9>
    <idV12Mean2B7>0</idV12Mean2B7>
    <idV12MeanUGTUser1>0</idV12MeanUGTUser1>
    <idV12MeanUGTUser2>0</idV12MeanUGTUser2>
    <idV12MeanUGTUser3>0</idV12MeanUGTUser3>
    <idV12MeanUGTUser4>0</idV12MeanUGTUser4>
    <idAbsAbundance1A1>48</idAbsAbundance1A1>
    <idAbsAbundance1A3>23</idAbsAbundance1A3>
    <idAbsAbundance1A4>52</idAbsAbundance1A4>
    <idAbsAbundance1A5>0</idAbsAbundance1A5>
    <idAbsAbundance1A6>20</idAbsAbundance1A6>
    <idAbsAbundance1A7>0</idAbsAbundance1A7>
    <idAbsAbundance1A8>0</idAbsAbundance1A8>
    <idAbsAbundance1A9>31</idAbsAbundance1A9>
    <idAbsAbundance1A10>0.02</idAbsAbundance1A10>
    <idAbsAbundance2B4>54</idAbsAbundance2B4>
    <idAbsAbundance2B7>71</idAbsAbundance2B7>
    <idAbsAbundance2B10>6.5</idAbsAbundance2B10>
    <idAbsAbundance2B11>0</idAbsAbundance2B11>
    <idAbsAbundance2B15>39</idAbsAbundance2B15>
    <idAbsAbundance2B17>5.9</idAbsAbundance2B17>
    <idAbsAbundance2B28>0</idAbsAbundance2B28>
    <idAbsAbundanceUGTUser1>0</idAbsAbundanceUGTUser1>
    <idAbund3A4Male>126</idAbund3A4Male>
    <idAbund3A4MaleCV>35</idAbund3A4MaleCV>
    <idAbund3A4Female>183</idAbund3A4Female>
    <idAbund3A4FemaleCV>29</idAbund3A4FemaleCV>
    <idAbund3A5Male>156</idAbund3A5Male>
    <idAbund3A5MaleCV>68</idAbund3A5MaleCV>
    <idAbund3A5Female>156</idAbund3A5Female>
    <idAbund3A5FemaleCV>68</idAbund3A5FemaleCV>
    <idMaleFemale3A4Check>false</idMaleFemale3A4Check>
    <idFreq2C911>0.672</idFreq2C911>
    <idFreq2C912>0.186</idFreq2C912>
    <idFreq2C913>0.111</idFreq2C913>
    <idFreq2C922>0.011</idFreq2C922>
    <idFreq2C923>0.017</idFreq2C923>
    <idFreq2C933>0.003</idFreq2C933>
    <idFreqAllele1Geno1>0.67199999999999993</idFreqAllele1Geno1>
    <idFreqAllele1Geno2>0.186</idFreqAllele1Geno2>
    <idFreqAllele1Geno3>0.111</idFreqAllele1Geno3>
    <idFreqAllele1Geno4>0.011</idFreqAllele1Geno4>
    <idFreqAllele1Geno5>0.017</idFreqAllele1Geno5>
    <idFreqAllele1Geno6>0.003</idFreqAllele1Geno6>
    <idFreqAllele2Geno1>0</idFreqAllele2Geno1>
    <idFreqAllele2Geno2>0</idFreqAllele2Geno2>
    <idFreqAllele2Geno3>0</idFreqAllele2Geno3>
    <idFreqAllele2Geno4>0</idFreqAllele2Geno4>
    <idFreqAllele2Geno5>0</idFreqAllele2Geno5>
    <idFreqAllele2Geno6>0</idFreqAllele2Geno6>
    <idAllelic1GenoSwitch1>true</idAllelic1GenoSwitch1>
    <idAllelic1GenoSwitch2>true</idAllelic1GenoSwitch2>
    <idAllelic1GenoSwitch3>true</idAllelic1GenoSwitch3>
    <idAllelic1GenoSwitch4>true</idAllelic1GenoSwitch4>
    <idAllelic1GenoSwitch5>true</idAllelic1GenoSwitch5>
    <idAllelic1GenoSwitch6>true</idAllelic1GenoSwitch6>
    <idAllelic2GenoSwitch1>false</idAllelic2GenoSwitch1>
    <idAllelic2GenoSwitch2>false</idAllelic2GenoSwitch2>
    <idAllelic2GenoSwitch3>false</idAllelic2GenoSwitch3>
    <idAllelic2GenoSwitch4>false</idAllelic2GenoSwitch4>
    <idAllelic2GenoSwitch5>false</idAllelic2GenoSwitch5>
    <idAllelic2GenoSwitch6>false</idAllelic2GenoSwitch6>
    <idAllelic1GenoName1>*1/*1</idAllelic1GenoName1>
    <idAllelic1GenoName2>*1/*2</idAllelic1GenoName2>
    <idAllelic1GenoName3>*1/*3</idAllelic1GenoName3>
    <idAllelic1GenoName4>*2/*2</idAllelic1GenoName4>
    <idAllelic1GenoName5>*2/*3</idAllelic1GenoName5>
    <idAllelic1GenoName6>*3/*3</idAllelic1GenoName6>
    <idAllelic2GenoName1 />
    <idAllelic2GenoName2 />
    <idAllelic2GenoName3 />
    <idAllelic2GenoName4 />
    <idAllelic2GenoName5 />
    <idAllelic2GenoName6 />
    <idUserAllelic1Enzyme>4</idUserAllelic1Enzyme>
    <idUserAllelic2Enzyme>0</idUserAllelic2Enzyme>
    <idPTFreqABCB1>0</idPTFreqABCB1>
    <idPTFreqABCC2>0</idPTFreqABCC2>
    <idPTFreqABCG2>0</idPTFreqABCG2>
    <idPTFreqSLCO1B1>0.02</idPTFreqSLCO1B1>
    <idPTFreqSLCO1B3>0</idPTFreqSLCO1B3>
    <idPTFreqSLC22A1>0</idPTFreqSLC22A1>
    <idPTFreqAPIN>0</idPTFreqAPIN>
    <idPTFreqAPIN2>0</idPTFreqAPIN2>
    <idPTFreqABCC3>0</idPTFreqABCC3>
    <idPTFreqABCC4>0</idPTFreqABCC4>
    <idPTFreqSLC22A2>0</idPTFreqSLC22A2>
    <idPTFreqSLC22A6>0</idPTFreqSLC22A6>
    <idPTFreqSLC22A8>0</idPTFreqSLC22A8>
    <idPTFreqBASALEF>0</idPTFreqBASALEF>
    <idPTFreqSLC47As>0</idPTFreqSLC47As>
    <idPTFreqAPEF>0</idPTFreqAPEF>
    <idPTMean_ABCC4>0</idPTMean_ABCC4>
    <idPTMeanCV_ABCC4>0</idPTMeanCV_ABCC4>
    <idETMean_ABCC4>1</idETMean_ABCC4>
    <idETMeanCV_ABCC4>60</idETMeanCV_ABCC4>
    <idITMean_ABCC4>0</idITMean_ABCC4>
    <idITMeanCV_ABCC4>0</idITMeanCV_ABCC4>
    <idUTMean_ABCC4>0</idUTMean_ABCC4>
    <idUTMeanCV_ABCC4>0</idUTMeanCV_ABCC4>
    <idPTFreqABCB11>0</idPTFreqABCB11>
    <idPTMean_ABCB11>0</idPTMean_ABCB11>
    <idPTMeanCV_ABCB11>0</idPTMeanCV_ABCB11>
    <idETMean_ABCB11>1</idETMean_ABCB11>
    <idETMeanCV_ABCB11>14</idETMeanCV_ABCB11>
    <idITFreqABCB11>0</idITFreqABCB11>
    <idITMean_ABCB11>0</idITMean_ABCB11>
    <idITMeanCV_ABCB11>0</idITMeanCV_ABCB11>
    <idUTFreqABCB11>0</idUTFreqABCB11>
    <idUTMean_ABCB11>0</idUTMean_ABCB11>
    <idUTMeanCV_ABCB11>0</idUTMeanCV_ABCB11>
    <idPTFreqABCC6>0</idPTFreqABCC6>
    <idPTMean_ABCC6>0</idPTMean_ABCC6>
    <idPTMeanCV_ABCC6>0</idPTMeanCV_ABCC6>
    <idETMean_ABCC6>1</idETMean_ABCC6>
    <idETMeanCV_ABCC6>60</idETMeanCV_ABCC6>
    <idITFreqABCC6>0</idITFreqABCC6>
    <idITMean_ABCC6>0</idITMean_ABCC6>
    <idITMeanCV_ABCC6>0</idITMeanCV_ABCC6>
    <idUTFreqABCC6>0</idUTFreqABCC6>
    <idUTMean_ABCC6>0</idUTMean_ABCC6>
    <idUTMeanCV_ABCC6>0</idUTMeanCV_ABCC6>
    <idPTFreqSLC7A5>0</idPTFreqSLC7A5>
    <idPTMean_SLC7A5>0</idPTMean_SLC7A5>
    <idPTMeanCV_SLC7A5>0</idPTMeanCV_SLC7A5>
    <idETMean_SLC7A5>0</idETMean_SLC7A5>
    <idETMeanCV_SLC7A5>0</idETMeanCV_SLC7A5>
    <idITFreqSLC7A5>0</idITFreqSLC7A5>
    <idITMean_SLC7A5>0</idITMean_SLC7A5>
    <idITMeanCV_SLC7A5>0</idITMeanCV_SLC7A5>
    <idUTFreqSLC7A5>0</idUTFreqSLC7A5>
    <idUTMean_SLC7A5>0</idUTMean_SLC7A5>
    <idUTMeanCV_SLC7A5>0</idUTMeanCV_SLC7A5>
    <idPTFreqSLC9A1>0</idPTFreqSLC9A1>
    <idPTMean_SLC9A1>0</idPTMean_SLC9A1>
    <idPTMeanCV_SLC9A1>0</idPTMeanCV_SLC9A1>
    <idETMean_SLC9A1>1</idETMean_SLC9A1>
    <idETMeanCV_SLC9A1>60</idETMeanCV_SLC9A1>
    <idITFreqSLC9A1>0</idITFreqSLC9A1>
    <idITMean_SLC9A1>0</idITMean_SLC9A1>
    <idITMeanCV_SLC9A1>0</idITMeanCV_SLC9A1>
    <idUTFreqSLC9A1>0</idUTFreqSLC9A1>
    <idUTMean_SLC9A1>0</idUTMean_SLC9A1>
    <idUTMeanCV_SLC9A1>0</idUTMeanCV_SLC9A1>
    <idPTFreqSLC9A2>0</idPTFreqSLC9A2>
    <idPTMean_SLC9A2>0</idPTMean_SLC9A2>
    <idPTMeanCV_SLC9A2>0</idPTMeanCV_SLC9A2>
    <idETMean_SLC9A2>1</idETMean_SLC9A2>
    <idETMeanCV_SLC9A2>60</idETMeanCV_SLC9A2>
    <idITFreqSLC9A2>0</idITFreqSLC9A2>
    <idITMean_SLC9A2>0</idITMean_SLC9A2>
    <idITMeanCV_SLC9A2>0</idITMeanCV_SLC9A2>
    <idUTFreqSLC9A2>0</idUTFreqSLC9A2>
    <idUTMean_SLC9A2>0</idUTMean_SLC9A2>
    <idUTMeanCV_SLC9A2>0</idUTMeanCV_SLC9A2>
    <idPTFreqSLC10A1>0</idPTFreqSLC10A1>
    <idPTMean_SLC10A1>0</idPTMean_SLC10A1>
    <idPTMeanCV_SLC10A1>0</idPTMeanCV_SLC10A1>
    <idETMean_SLC10A1>1</idETMean_SLC10A1>
    <idETMeanCV_SLC10A1>41</idETMeanCV_SLC10A1>
    <idITFreqSLC10A1>0</idITFreqSLC10A1>
    <idITMean_SLC10A1>0</idITMean_SLC10A1>
    <idITMeanCV_SLC10A1>0</idITMeanCV_SLC10A1>
    <idUTFreqSLC10A1>0</idUTFreqSLC10A1>
    <idUTMean_SLC10A1>0</idUTMean_SLC10A1>
    <idUTMeanCV_SLC10A1>0</idUTMeanCV_SLC10A1>
    <idPTFreqSLC16A1>0</idPTFreqSLC16A1>
    <idPTMean_SLC16A1>0</idPTMean_SLC16A1>
    <idPTMeanCV_SLC16A1>0</idPTMeanCV_SLC16A1>
    <idETMean_SLC16A1>1</idETMean_SLC16A1>
    <idETMeanCV_SLC16A1>60</idETMeanCV_SLC16A1>
    <idITFreqSLC16A1>0</idITFreqSLC16A1>
    <idITMean_SLC16A1>0</idITMean_SLC16A1>
    <idITMeanCV_SLC16A1>0</idITMeanCV_SLC16A1>
    <idUTFreqSLC16A1>0</idUTFreqSLC16A1>
    <idUTMean_SLC16A1>0</idUTMean_SLC16A1>
    <idUTMeanCV_SLC16A1>0</idUTMeanCV_SLC16A1>
    <idPTFreqSLCO2B1>0</idPTFreqSLCO2B1>
    <idPTMean_SLCO2B1>0</idPTMean_SLCO2B1>
    <idPTMeanCV_SLCO2B1>0</idPTMeanCV_SLCO2B1>
    <idETMean_SLCO2B1>1</idETMean_SLCO2B1>
    <idETMeanCV_SLCO2B1>41</idETMeanCV_SLCO2B1>
    <idITFreqSLCO2B1>0</idITFreqSLCO2B1>
    <idITMean_SLCO2B1>0</idITMean_SLCO2B1>
    <idITMeanCV_SLCO2B1>0</idITMeanCV_SLCO2B1>
    <idUTFreqSLCO2B1>0</idUTFreqSLCO2B1>
    <idUTMean_SLCO2B1>0</idUTMean_SLCO2B1>
    <idUTMeanCV_SLCO2B1>0</idUTMeanCV_SLCO2B1>
    <idPTFreqSLC22A7>0</idPTFreqSLC22A7>
    <idPTMean_SLC22A7>0</idPTMean_SLC22A7>
    <idPTMeanCV_SLC22A7>0</idPTMeanCV_SLC22A7>
    <idETMean_SLC22A7>1</idETMean_SLC22A7>
    <idETMeanCV_SLC22A7>60</idETMeanCV_SLC22A7>
    <idITFreqSLC22A7>0</idITFreqSLC22A7>
    <idITMean_SLC22A7>0</idITMean_SLC22A7>
    <idITMeanCV_SLC22A7>0</idITMeanCV_SLC22A7>
    <idUTFreqSLC22A7>0</idUTFreqSLC22A7>
    <idUTMean_SLC22A7>0</idUTMean_SLC22A7>
    <idUTMeanCV_SLC22A7>0</idUTMeanCV_SLC22A7>
    <idPTFreqSLC22A9>0</idPTFreqSLC22A9>
    <idPTMean_SLC22A9>0</idPTMean_SLC22A9>
    <idPTMeanCV_SLC22A9>0</idPTMeanCV_SLC22A9>
    <idETMean_SLC22A9>1</idETMean_SLC22A9>
    <idETMeanCV_SLC22A9>60</idETMeanCV_SLC22A9>
    <idITFreqSLC22A9>0</idITFreqSLC22A9>
    <idITMean_SLC22A9>0</idITMean_SLC22A9>
    <idITMeanCV_SLC22A9>0</idITMeanCV_SLC22A9>
    <idUTFreqSLC22A9>0</idUTFreqSLC22A9>
    <idUTMean_SLC22A9>0</idUTMean_SLC22A9>
    <idUTMeanCV_SLC22A9>0</idUTMeanCV_SLC22A9>
    <idPTFreqSLC47A1>0</idPTFreqSLC47A1>
    <idPTMean_SLC47A1>0</idPTMean_SLC47A1>
    <idPTMeanCV_SLC47A1>0</idPTMeanCV_SLC47A1>
    <idETMean_SLC47A1>1</idETMean_SLC47A1>
    <idETMeanCV_SLC47A1>31</idETMeanCV_SLC47A1>
    <idITFreqSLC47A1>0</idITFreqSLC47A1>
    <idITMean_SLC47A1>0</idITMean_SLC47A1>
    <idITMeanCV_SLC47A1>0</idITMeanCV_SLC47A1>
    <idUTFreqSLC47A1>0</idUTFreqSLC47A1>
    <idUTMean_SLC47A1>0</idUTMean_SLC47A1>
    <idUTMeanCV_SLC47A1>0</idUTMeanCV_SLC47A1>
    <idPTFreqSLC51AB>0</idPTFreqSLC51AB>
    <idPTMean_SLC51AB>0</idPTMean_SLC51AB>
    <idPTMeanCV_SLC51AB>0</idPTMeanCV_SLC51AB>
    <idETMean_SLC51AB>1</idETMean_SLC51AB>
    <idETMeanCV_SLC51AB>60</idETMeanCV_SLC51AB>
    <idITFreqSLC51AB>0</idITFreqSLC51AB>
    <idITMean_SLC51AB>0</idITMean_SLC51AB>
    <idITMeanCV_SLC51AB>0</idITMeanCV_SLC51AB>
    <idUTFreqSLC51AB>0</idUTFreqSLC51AB>
    <idUTMean_SLC51AB>0</idUTMean_SLC51AB>
    <idUTMeanCV_SLC51AB>0</idUTMeanCV_SLC51AB>
    <idPTFreqSIN_UPTAKE>0</idPTFreqSIN_UPTAKE>
    <idPTMean_SIN_UPTAKE>0</idPTMean_SIN_UPTAKE>
    <idPTMeanCV_SIN_UPTAKE>0</idPTMeanCV_SIN_UPTAKE>
    <idETMean_SIN_UPTAKE>1</idETMean_SIN_UPTAKE>
    <idETMeanCV_SIN_UPTAKE>0</idETMeanCV_SIN_UPTAKE>
    <idITFreqSIN_UPTAKE>0</idITFreqSIN_UPTAKE>
    <idITMean_SIN_UPTAKE>0</idITMean_SIN_UPTAKE>
    <idITMeanCV_SIN_UPTAKE>0</idITMeanCV_SIN_UPTAKE>
    <idUTFreqSIN_UPTAKE>0</idUTFreqSIN_UPTAKE>
    <idUTMean_SIN_UPTAKE>0</idUTMean_SIN_UPTAKE>
    <idUTMeanCV_SIN_UPTAKE>0</idUTMeanCV_SIN_UPTAKE>
    <idPTFreqSIN_EFFLUX>0</idPTFreqSIN_EFFLUX>
    <idPTMean_SIN_EFFLUX>0</idPTMean_SIN_EFFLUX>
    <idPTMeanCV_SIN_EFFLUX>0</idPTMeanCV_SIN_EFFLUX>
    <idETMean_SIN_EFFLUX>1</idETMean_SIN_EFFLUX>
    <idETMeanCV_SIN_EFFLUX>0</idETMeanCV_SIN_EFFLUX>
    <idITFreqSIN_EFFLUX>0</idITFreqSIN_EFFLUX>
    <idITMean_SIN_EFFLUX>0</idITMean_SIN_EFFLUX>
    <idITMeanCV_SIN_EFFLUX>0</idITMeanCV_SIN_EFFLUX>
    <idUTFreqSIN_EFFLUX>0</idUTFreqSIN_EFFLUX>
    <idUTMean_SIN_EFFLUX>0</idUTMean_SIN_EFFLUX>
    <idUTMeanCV_SIN_EFFLUX>0</idUTMeanCV_SIN_EFFLUX>
    <idPTFreqCAN_EFFLUX>0</idPTFreqCAN_EFFLUX>
    <idPTMean_CAN_EFFLUX>0</idPTMean_CAN_EFFLUX>
    <idPTMeanCV_CAN_EFFLUX>0</idPTMeanCV_CAN_EFFLUX>
    <idETMean_CAN_EFFLUX>1</idETMean_CAN_EFFLUX>
    <idETMeanCV_CAN_EFFLUX>0</idETMeanCV_CAN_EFFLUX>
    <idITFreqCAN_EFFLUX>0</idITFreqCAN_EFFLUX>
    <idITMean_CAN_EFFLUX>0</idITMean_CAN_EFFLUX>
    <idITMeanCV_CAN_EFFLUX>0</idITMeanCV_CAN_EFFLUX>
    <idUTFreqCAN_EFFLUX>0</idUTFreqCAN_EFFLUX>
    <idUTMean_CAN_EFFLUX>0</idUTMean_CAN_EFFLUX>
    <idUTMeanCV_CAN_EFFLUX>0</idUTMeanCV_CAN_EFFLUX>
    <idPTMean_SLC22A8>0</idPTMean_SLC22A8>
    <idPTMeanCV_SLC22A8>0</idPTMeanCV_SLC22A8>
    <idETMean_SLC22A8>0</idETMean_SLC22A8>
    <idETMeanCV_SLC22A8>0</idETMeanCV_SLC22A8>
    <idITMean_SLC22A8>0</idITMean_SLC22A8>
    <idITMeanCV_SLC22A8>0</idITMeanCV_SLC22A8>
    <idUTMean_SLC22A8>0</idUTMean_SLC22A8>
    <idUTMeanCV_SLC22A8>0</idUTMeanCV_SLC22A8>
    <idTransAbsAbundance_ABCB1>0.21</idTransAbsAbundance_ABCB1>
    <idTransAbsAbundance_ABCB11>0.89</idTransAbsAbundance_ABCB11>
    <idTransAbsAbundance_ABCC2>0.37</idTransAbsAbundance_ABCC2>
    <idTransAbsAbundance_ABCC3>0.19</idTransAbsAbundance_ABCC3>
    <idTransAbsAbundance_ABCC4>0</idTransAbsAbundance_ABCC4>
    <idTransAbsAbundance_ABCC6>0</idTransAbsAbundance_ABCC6>
    <idTransAbsAbundance_ABCG2>0.05</idTransAbsAbundance_ABCG2>
    <idTransAbsAbundance_SLC9A1>0</idTransAbsAbundance_SLC9A1>
    <idTransAbsAbundance_SLC9A2>0</idTransAbsAbundance_SLC9A2>
    <idTransAbsAbundance_SLC10A1>0.81</idTransAbsAbundance_SLC10A1>
    <idTransAbsAbundance_SLC16A1>0</idTransAbsAbundance_SLC16A1>
    <idTransAbsAbundance_SLCO1B1>4.28</idTransAbsAbundance_SLCO1B1>
    <idTransAbsAbundance_SLCO1B3>4.3</idTransAbsAbundance_SLCO1B3>
    <idTransAbsAbundance_SLCO2B1>1.38</idTransAbsAbundance_SLCO2B1>
    <idTransAbsAbundance_SLC22A1>1.63</idTransAbsAbundance_SLC22A1>
    <idTransAbsAbundance_SLC22A7>0</idTransAbsAbundance_SLC22A7>
    <idTransAbsAbundance_SLC22A8>0</idTransAbsAbundance_SLC22A8>
    <idTransAbsAbundance_SLC22A9>0</idTransAbsAbundance_SLC22A9>
    <idTransAbsAbundance_SLC47A1>0.18</idTransAbsAbundance_SLC47A1>
    <idTransAbsAbundance_SLC51AB>0</idTransAbsAbundance_SLC51AB>
    <idTransAbsAbundance_SIN_UPTAKE>0</idTransAbsAbundance_SIN_UPTAKE>
    <idTransAbsAbundance_SIN_EFFLUX>0</idTransAbsAbundance_SIN_EFFLUX>
    <idTransAbsAbundance_CAN_EFFLUX>0</idTransAbsAbundance_CAN_EFFLUX>
    <pt_freq_TRANSPORTER_BASAL_INFLUX>0</pt_freq_TRANSPORTER_BASAL_INFLUX>
    <it_freq_TRANSPORTER_BASAL_INFLUX>0</it_freq_TRANSPORTER_BASAL_INFLUX>
    <ut_freq_TRANSPORTER_BASAL_INFLUX>0</ut_freq_TRANSPORTER_BASAL_INFLUX>
    <pt_freq_TRANSPORTER_BASAL_EFFLUX>0</pt_freq_TRANSPORTER_BASAL_EFFLUX>
    <it_freq_TRANSPORTER_BASAL_EFFLUX>0</it_freq_TRANSPORTER_BASAL_EFFLUX>
    <ut_freq_TRANSPORTER_BASAL_EFFLUX>0</ut_freq_TRANSPORTER_BASAL_EFFLUX>
    <pt_freq_TRANSPORTER_EFFLUX>0</pt_freq_TRANSPORTER_EFFLUX>
    <it_freq_TRANSPORTER_EFFLUX>0</it_freq_TRANSPORTER_EFFLUX>
    <ut_freq_TRANSPORTER_EFFLUX>0</ut_freq_TRANSPORTER_EFFLUX>
    <pt_freq_TRANSPORTER_EFFLUX_MATERNAL>0</pt_freq_TRANSPORTER_EFFLUX_MATERNAL>
    <it_freq_TRANSPORTER_EFFLUX_MATERNAL>0</it_freq_TRANSPORTER_EFFLUX_MATERNAL>
    <ut_freq_TRANSPORTER_EFFLUX_MATERNAL>0</ut_freq_TRANSPORTER_EFFLUX_MATERNAL>
    <pt_freq_TRANSPORTER_UPTAKE_MATERNAL>0</pt_freq_TRANSPORTER_UPTAKE_MATERNAL>
    <it_freq_TRANSPORTER_UPTAKE_MATERNAL>0</it_freq_TRANSPORTER_UPTAKE_MATERNAL>
    <ut_freq_TRANSPORTER_UPTAKE_MATERNAL>0</ut_freq_TRANSPORTER_UPTAKE_MATERNAL>
    <pt_freq_TRANSPORTER_EFFLUX1_FETAL>0</pt_freq_TRANSPORTER_EFFLUX1_FETAL>
    <it_freq_TRANSPORTER_EFFLUX1_FETAL>0</it_freq_TRANSPORTER_EFFLUX1_FETAL>
    <ut_freq_TRANSPORTER_EFFLUX1_FETAL>0</ut_freq_TRANSPORTER_EFFLUX1_FETAL>
    <pt_freq_TRANSPORTER_EFFLUX2_FETAL>0</pt_freq_TRANSPORTER_EFFLUX2_FETAL>
    <it_freq_TRANSPORTER_EFFLUX2_FETAL>0</it_freq_TRANSPORTER_EFFLUX2_FETAL>
    <ut_freq_TRANSPORTER_EFFLUX2_FETAL>0</ut_freq_TRANSPORTER_EFFLUX2_FETAL>
    <pt_freq_TRANSPORTER_UPTAKE1_FETAL>0</pt_freq_TRANSPORTER_UPTAKE1_FETAL>
    <it_freq_TRANSPORTER_UPTAKE1_FETAL>0</it_freq_TRANSPORTER_UPTAKE1_FETAL>
    <ut_freq_TRANSPORTER_UPTAKE1_FETAL>0</ut_freq_TRANSPORTER_UPTAKE1_FETAL>
    <pt_freq_TRANSPORTER_UPTAKE2_FETAL>0</pt_freq_TRANSPORTER_UPTAKE2_FETAL>
    <it_freq_TRANSPORTER_UPTAKE2_FETAL>0</it_freq_TRANSPORTER_UPTAKE2_FETAL>
    <ut_freq_TRANSPORTER_UPTAKE2_FETAL>0</ut_freq_TRANSPORTER_UPTAKE2_FETAL>
    <pt_freq_TRANSPORTER_INFLUX>0</pt_freq_TRANSPORTER_INFLUX>
    <it_freq_TRANSPORTER_INFLUX>0</it_freq_TRANSPORTER_INFLUX>
    <ut_freq_TRANSPORTER_INFLUX>0</ut_freq_TRANSPORTER_INFLUX>
    <idITFreqABCB1>0</idITFreqABCB1>
    <idITFreqABCC2>0</idITFreqABCC2>
    <idITFreqABCG2>0</idITFreqABCG2>
    <idITFreqSLCO1B1>0.27</idITFreqSLCO1B1>
    <idITFreqSLCO1B3>0</idITFreqSLCO1B3>
    <idITFreqSLC22A1>0</idITFreqSLC22A1>
    <idITFreqAPIN>0</idITFreqAPIN>
    <idITFreqAPIN2>0</idITFreqAPIN2>
    <idITFreqABCC3>0</idITFreqABCC3>
    <idITFreqABCC4>0</idITFreqABCC4>
    <idITFreqSLC22A2>0</idITFreqSLC22A2>
    <idITFreqSLC22A6>0</idITFreqSLC22A6>
    <idITFreqSLC22A8>0</idITFreqSLC22A8>
    <idITFreqBASALEF>0</idITFreqBASALEF>
    <idITFreqSLC47As>0</idITFreqSLC47As>
    <idUTFreqABCB1>0</idUTFreqABCB1>
    <idUTFreqABCC2>0</idUTFreqABCC2>
    <idUTFreqABCG2>0</idUTFreqABCG2>
    <idUTFreqSLCO1B1>0.07</idUTFreqSLCO1B1>
    <idUTFreqSLCO1B3>0</idUTFreqSLCO1B3>
    <idUTFreqSLC22A1>0</idUTFreqSLC22A1>
    <idUTFreqAPIN>0</idUTFreqAPIN>
    <idUTFreqAPIN2>0</idUTFreqAPIN2>
    <idUTFreqABCC3>0</idUTFreqABCC3>
    <idUTFreqABCC4>0</idUTFreqABCC4>
    <idUTFreqSLC22A2>0</idUTFreqSLC22A2>
    <idUTFreqSLC22A6>0</idUTFreqSLC22A6>
    <idUTFreqSLC22A8>0</idUTFreqSLC22A8>
    <idUTFreqBASALEF>0</idUTFreqBASALEF>
    <idUTFreqSLC47As>0</idUTFreqSLC47As>
    <idETMean_ABCB1>1</idETMean_ABCB1>
    <idETMean_ABCC2>1</idETMean_ABCC2>
    <idETMean_ABCG2>1</idETMean_ABCG2>
    <idETMean_SLCO1B1>1</idETMean_SLCO1B1>
    <idETMean_SLCO1B3>1</idETMean_SLCO1B3>
    <idETMean_SLC22A1>1</idETMean_SLC22A1>
    <idETMean_ABCC3>1</idETMean_ABCC3>
    <idETMeanCV_ABCB1>61</idETMeanCV_ABCB1>
    <idETMeanCV_ABCC2>60</idETMeanCV_ABCC2>
    <idETMeanCV_ABCG2>42</idETMeanCV_ABCG2>
    <idETMeanCV_SLCO1B1>74</idETMeanCV_SLCO1B1>
    <idETMeanCV_SLCO1B3>49</idETMeanCV_SLCO1B3>
    <idETMeanCV_SLC22A1>90</idETMeanCV_SLC22A1>
    <idETMeanCV_ABCC3>104</idETMeanCV_ABCC3>
    <idPTMean_ABCB1>0</idPTMean_ABCB1>
    <idPTMean_ABCC2>0</idPTMean_ABCC2>
    <idPTMean_ABCG2>0</idPTMean_ABCG2>
    <idPTMean_SLCO1B1>0.37</idPTMean_SLCO1B1>
    <idPTMean_SLCO1B3>0</idPTMean_SLCO1B3>
    <idPTMean_SLC22A1>0</idPTMean_SLC22A1>
    <idPTMean_ABCC3>0</idPTMean_ABCC3>
    <idPTMeanCV_ABCB1>0</idPTMeanCV_ABCB1>
    <idPTMeanCV_ABCC2>0</idPTMeanCV_ABCC2>
    <idPTMeanCV_ABCG2>0</idPTMeanCV_ABCG2>
    <idPTMeanCV_SLCO1B1>35</idPTMeanCV_SLCO1B1>
    <idPTMeanCV_SLCO1B3>0</idPTMeanCV_SLCO1B3>
    <idPTMeanCV_SLC22A1>0</idPTMeanCV_SLC22A1>
    <idPTMeanCV_ABCC3>0</idPTMeanCV_ABCC3>
    <idITMean_ABCB1>0</idITMean_ABCB1>
    <idITMean_ABCC2>0</idITMean_ABCC2>
    <idITMean_ABCG2>0</idITMean_ABCG2>
    <idITMean_SLCO1B1>0.68</idITMean_SLCO1B1>
    <idITMean_SLCO1B3>0</idITMean_SLCO1B3>
    <idITMean_SLC22A1>0</idITMean_SLC22A1>
    <idITMean_ABCC3>0</idITMean_ABCC3>
    <idITMeanCV_ABCB1>0</idITMeanCV_ABCB1>
    <idITMeanCV_ABCC2>0</idITMeanCV_ABCC2>
    <idITMeanCV_ABCG2>0</idITMeanCV_ABCG2>
    <idITMeanCV_SLCO1B1>54</idITMeanCV_SLCO1B1>
    <idITMeanCV_SLCO1B3>0</idITMeanCV_SLCO1B3>
    <idITMeanCV_SLC22A1>0</idITMeanCV_SLC22A1>
    <idITMeanCV_ABCC3>0</idITMeanCV_ABCC3>
    <idUTMean_ABCB1>0</idUTMean_ABCB1>
    <idUTMean_ABCC2>0</idUTMean_ABCC2>
    <idUTMean_ABCG2>0</idUTMean_ABCG2>
    <idUTMean_SLCO1B1>1.47</idUTMean_SLCO1B1>
    <idUTMean_SLCO1B3>0</idUTMean_SLCO1B3>
    <idUTMean_SLC22A1>0</idUTMean_SLC22A1>
    <idUTMean_ABCC3>0</idUTMean_ABCC3>
    <idUTMeanCV_ABCB1>0</idUTMeanCV_ABCB1>
    <idUTMeanCV_ABCC2>0</idUTMeanCV_ABCC2>
    <idUTMeanCV_ABCG2>0</idUTMeanCV_ABCG2>
    <idUTMeanCV_SLCO1B1>46</idUTMeanCV_SLCO1B1>
    <idUTMeanCV_SLCO1B3>0</idUTMeanCV_SLCO1B3>
    <idUTMeanCV_SLC22A1>0</idUTMeanCV_SLC22A1>
    <idUTMeanCV_ABCC3>0</idUTMeanCV_ABCC3>
    <idEnzCorr>true</idEnzCorr>
    <PMFreqEstCES1>0.001</PMFreqEstCES1>
    <PMFreqEstCES2>0</PMFreqEstCES2>
    <PMFreqEstUser>0</PMFreqEstUser>
    <PMFreqEstPlasma>0</PMFreqEstPlasma>
    <IMFreqEstCES1>0</IMFreqEstCES1>
    <IMFreqEstCES2>0</IMFreqEstCES2>
    <IMFreqEstUser>0</IMFreqEstUser>
    <IMFreqEstPlasma>0</IMFreqEstPlasma>
    <UMFreqEstCES1>0</UMFreqEstCES1>
    <UMFreqEstCES2>0</UMFreqEstCES2>
    <UMFreqEstUser>0</UMFreqEstUser>
    <UMFreqEstPlasma>0</UMFreqEstPlasma>
    <EMMeanEstCES1>1</EMMeanEstCES1>
    <EMMeanEstCES2>1</EMMeanEstCES2>
    <EMMeanEstUser>1</EMMeanEstUser>
    <PMMeanEstCES1>0.11</PMMeanEstCES1>
    <PMMeanEstCES2>0</PMMeanEstCES2>
    <PMMeanEstUser>0</PMMeanEstUser>
    <UMMeanEstCES1>0</UMMeanEstCES1>
    <UMMeanEstCES2>0</UMMeanEstCES2>
    <UMMeanEstUser>0</UMMeanEstUser>
    <IMMeanEstCES1>0</IMMeanEstCES1>
    <IMMeanEstCES2>0</IMMeanEstCES2>
    <IMMeanEstUser>0</IMMeanEstUser>
    <EMCVEstCES1>46</EMCVEstCES1>
    <EMCVEstCES2>35</EMCVEstCES2>
    <EMCVEstUser>30</EMCVEstUser>
    <PMCVEstCES1>30</PMCVEstCES1>
    <PMCVEstCES2>0</PMCVEstCES2>
    <PMCVEstUser>0</PMCVEstUser>
    <UMCVEstCES1>0</UMCVEstCES1>
    <UMCVEstCES2>0</UMCVEstCES2>
    <UMCVEstUser>0</UMCVEstUser>
    <IMCVEstCES1>0</IMCVEstCES1>
    <IMCVEstCES2>0</IMCVEstCES2>
    <IMCVEstUser>0</IMCVEstUser>
    <PMFreqFMO1>0</PMFreqFMO1>
    <IMFreqFMO1>0</IMFreqFMO1>
    <UMFreqFMO1>0</UMFreqFMO1>
    <PMFreqFMO3>0</PMFreqFMO3>
    <IMFreqFMO3>0</IMFreqFMO3>
    <UMFreqFMO3>0</UMFreqFMO3>
    <PMFreqFMO5>0</PMFreqFMO5>
    <IMFreqFMO5>0</IMFreqFMO5>
    <UMFreqFMO5>0</UMFreqFMO5>
    <PMFreqFMOUser>0</PMFreqFMOUser>
    <IMFreqFMOUser>0</IMFreqFMOUser>
    <UMFreqFMOUser>0</UMFreqFMOUser>
    <AbsAbundance_FMO1>0</AbsAbundance_FMO1>
    <Abundance_FMO1>1</Abundance_FMO1>
    <AbundanceCV_FMO1>30</AbundanceCV_FMO1>
    <Abundancepm_FMO1>0</Abundancepm_FMO1>
    <Abundancepmcv_FMO1>0</Abundancepmcv_FMO1>
    <IMMean_FMO1>0</IMMean_FMO1>
    <IMMeanCV_FMO1>30</IMMeanCV_FMO1>
    <Abundanceum_FMO1>0</Abundanceum_FMO1>
    <Abundanceumcv_FMO1>0</Abundanceumcv_FMO1>
    <AbsAbundance_FMO3>30</AbsAbundance_FMO3>
    <Abundance_FMO3>1</Abundance_FMO3>
    <AbundanceCV_FMO3>50</AbundanceCV_FMO3>
    <Abundancepm_FMO3>0</Abundancepm_FMO3>
    <Abundancepmcv_FMO3>0</Abundancepmcv_FMO3>
    <IMMean_FMO3>0</IMMean_FMO3>
    <IMMeanCV_FMO3>0</IMMeanCV_FMO3>
    <Abundanceum_FMO3>0</Abundanceum_FMO3>
    <Abundanceumcv_FMO3>0</Abundanceumcv_FMO3>
    <AbsAbundance_FMO5>25</AbsAbundance_FMO5>
    <Abundance_FMO5>1</Abundance_FMO5>
    <AbundanceCV_FMO5>55</AbundanceCV_FMO5>
    <Abundancepm_FMO5>0</Abundancepm_FMO5>
    <Abundancepmcv_FMO5>0</Abundancepmcv_FMO5>
    <IMMean_FMO5>0</IMMean_FMO5>
    <IMMeanCV_FMO5>0</IMMeanCV_FMO5>
    <Abundanceum_FMO5>0</Abundanceum_FMO5>
    <Abundanceumcv_FMO5>0</Abundanceumcv_FMO5>
    <AbsAbundance_FMOUser>0</AbsAbundance_FMOUser>
    <Abundance_FMOUser>1</Abundance_FMOUser>
    <AbundanceCV_FMOUser>30</AbundanceCV_FMOUser>
    <Abundancepm_FMOUser>0</Abundancepm_FMOUser>
    <Abundancepmcv_FMOUser>0</Abundancepmcv_FMOUser>
    <IMMean_FMOUser>0</IMMean_FMOUser>
    <IMMeanCV_FMOUser>0</IMMeanCV_FMOUser>
    <Abundanceum_FMOUser>0</Abundanceum_FMOUser>
    <Abundanceumcv_FMOUser>0</Abundanceumcv_FMOUser>
    <PM_GUTLuminal_SUBtoPM1>0</PM_GUTLuminal_SUBtoPM1>
    <IM_GUTLuminal_SUBtoPM1>0</IM_GUTLuminal_SUBtoPM1>
    <UM_GUTLuminal_SUBtoPM1>0</UM_GUTLuminal_SUBtoPM1>
    <PM_GUTLuminal_PM1toSUB>0</PM_GUTLuminal_PM1toSUB>
    <IM_GUTLuminal_PM1toSUB>0</IM_GUTLuminal_PM1toSUB>
    <UM_GUTLuminal_PM1toSUB>0</UM_GUTLuminal_PM1toSUB>
    <CholeskyMatrix_CYP1A2_CYP1A2>1.090922</CholeskyMatrix_CYP1A2_CYP1A2>
    <CholeskyMatrix_CYP1A2_CYP2A6>0.3684417</CholeskyMatrix_CYP1A2_CYP2A6>
    <CholeskyMatrix_CYP1A2_CYP2B6>0.4891347</CholeskyMatrix_CYP1A2_CYP2B6>
    <CholeskyMatrix_CYP1A2_CYP2C8>0.2231979</CholeskyMatrix_CYP1A2_CYP2C8>
    <CholeskyMatrix_CYP1A2_CYP2C9>0.19801072</CholeskyMatrix_CYP1A2_CYP2C9>
    <CholeskyMatrix_CYP1A2_CYP2C18>0.19092664</CholeskyMatrix_CYP1A2_CYP2C18>
    <CholeskyMatrix_CYP1A2_CYP2C19>0</CholeskyMatrix_CYP1A2_CYP2C19>
    <CholeskyMatrix_CYP1A2_CYP2D6>0.31060359</CholeskyMatrix_CYP1A2_CYP2D6>
    <CholeskyMatrix_CYP1A2_CYP2E1>0</CholeskyMatrix_CYP1A2_CYP2E1>
    <CholeskyMatrix_CYP1A2_CYP2J2>0.39191249</CholeskyMatrix_CYP1A2_CYP2J2>
    <CholeskyMatrix_CYP1A2_CYP3A4>0.26238774</CholeskyMatrix_CYP1A2_CYP3A4>
    <CholeskyMatrix_CYP1A2_CYP3A5>0.02400532</CholeskyMatrix_CYP1A2_CYP3A5>
    <CholeskyMatrix_CYP1A2_CYP3A7>-0.26649759</CholeskyMatrix_CYP1A2_CYP3A7>
    <CholeskyMatrix_CYP2A6_CYP2A6>0.599216</CholeskyMatrix_CYP2A6_CYP2A6>
    <CholeskyMatrix_CYP2A6_CYP2B6>0.5198671</CholeskyMatrix_CYP2A6_CYP2B6>
    <CholeskyMatrix_CYP2A6_CYP2C8>0.2871502</CholeskyMatrix_CYP2A6_CYP2C8>
    <CholeskyMatrix_CYP2A6_CYP2C9>0.30014022</CholeskyMatrix_CYP2A6_CYP2C9>
    <CholeskyMatrix_CYP2A6_CYP2C18>0.07187877</CholeskyMatrix_CYP2A6_CYP2C18>
    <CholeskyMatrix_CYP2A6_CYP2C19>0</CholeskyMatrix_CYP2A6_CYP2C19>
    <CholeskyMatrix_CYP2A6_CYP2D6>0.4041764</CholeskyMatrix_CYP2A6_CYP2D6>
    <CholeskyMatrix_CYP2A6_CYP2E1>0</CholeskyMatrix_CYP2A6_CYP2E1>
    <CholeskyMatrix_CYP2A6_CYP2J2>-0.04640663</CholeskyMatrix_CYP2A6_CYP2J2>
    <CholeskyMatrix_CYP2A6_CYP3A4>0.30342744</CholeskyMatrix_CYP2A6_CYP3A4>
    <CholeskyMatrix_CYP2A6_CYP3A5>0.36932498</CholeskyMatrix_CYP2A6_CYP3A5>
    <CholeskyMatrix_CYP2A6_CYP3A7>0.79672427</CholeskyMatrix_CYP2A6_CYP3A7>
    <CholeskyMatrix_CYP2B6_CYP2B6>0.9844608</CholeskyMatrix_CYP2B6_CYP2B6>
    <CholeskyMatrix_CYP2B6_CYP2C8>0.1391421</CholeskyMatrix_CYP2B6_CYP2C8>
    <CholeskyMatrix_CYP2B6_CYP2C9>-0.01773413</CholeskyMatrix_CYP2B6_CYP2C9>
    <CholeskyMatrix_CYP2B6_CYP2C18>-0.04185884</CholeskyMatrix_CYP2B6_CYP2C18>
    <CholeskyMatrix_CYP2B6_CYP2C19>0</CholeskyMatrix_CYP2B6_CYP2C19>
    <CholeskyMatrix_CYP2B6_CYP2D6>-0.24541414</CholeskyMatrix_CYP2B6_CYP2D6>
    <CholeskyMatrix_CYP2B6_CYP2E1>0</CholeskyMatrix_CYP2B6_CYP2E1>
    <CholeskyMatrix_CYP2B6_CYP2J2>-0.09837371</CholeskyMatrix_CYP2B6_CYP2J2>
    <CholeskyMatrix_CYP2B6_CYP3A4>0.26606039</CholeskyMatrix_CYP2B6_CYP3A4>
    <CholeskyMatrix_CYP2B6_CYP3A5>-0.22067575</CholeskyMatrix_CYP2B6_CYP3A5>
    <CholeskyMatrix_CYP2B6_CYP3A7>-0.11849169</CholeskyMatrix_CYP2B6_CYP3A7>
    <CholeskyMatrix_CYP2C8_CYP2C8>0.5330885</CholeskyMatrix_CYP2C8_CYP2C8>
    <CholeskyMatrix_CYP2C8_CYP2C9>0.18848566</CholeskyMatrix_CYP2C8_CYP2C9>
    <CholeskyMatrix_CYP2C8_CYP2C18>0.04415705</CholeskyMatrix_CYP2C8_CYP2C18>
    <CholeskyMatrix_CYP2C8_CYP2C19>0</CholeskyMatrix_CYP2C8_CYP2C19>
    <CholeskyMatrix_CYP2C8_CYP2D6>0.46665281</CholeskyMatrix_CYP2C8_CYP2D6>
    <CholeskyMatrix_CYP2C8_CYP2E1>0</CholeskyMatrix_CYP2C8_CYP2E1>
    <CholeskyMatrix_CYP2C8_CYP2J2>0.04675101</CholeskyMatrix_CYP2C8_CYP2J2>
    <CholeskyMatrix_CYP2C8_CYP3A4>0.30627251</CholeskyMatrix_CYP2C8_CYP3A4>
    <CholeskyMatrix_CYP2C8_CYP3A5>0.10663889</CholeskyMatrix_CYP2C8_CYP3A5>
    <CholeskyMatrix_CYP2C8_CYP3A7>0.59405777</CholeskyMatrix_CYP2C8_CYP3A7>
    <CholeskyMatrix_CYP2C9_CYP2C9>0.31190197</CholeskyMatrix_CYP2C9_CYP2C9>
    <CholeskyMatrix_CYP2C9_CYP2C18>0.14568896</CholeskyMatrix_CYP2C9_CYP2C18>
    <CholeskyMatrix_CYP2C9_CYP2C19>0</CholeskyMatrix_CYP2C9_CYP2C19>
    <CholeskyMatrix_CYP2C9_CYP2D6>-0.08745018</CholeskyMatrix_CYP2C9_CYP2D6>
    <CholeskyMatrix_CYP2C9_CYP2E1>0</CholeskyMatrix_CYP2C9_CYP2E1>
    <CholeskyMatrix_CYP2C9_CYP2J2>0.08929814</CholeskyMatrix_CYP2C9_CYP2J2>
    <CholeskyMatrix_CYP2C9_CYP3A4>-0.12303743</CholeskyMatrix_CYP2C9_CYP3A4>
    <CholeskyMatrix_CYP2C9_CYP3A5>-0.24585387</CholeskyMatrix_CYP2C9_CYP3A5>
    <CholeskyMatrix_CYP2C9_CYP3A7>-0.35657518</CholeskyMatrix_CYP2C9_CYP3A7>
    <CholeskyMatrix_CYP2C18_CYP2C18>0.32629175</CholeskyMatrix_CYP2C18_CYP2C18>
    <CholeskyMatrix_CYP2C18_CYP2C19>0</CholeskyMatrix_CYP2C18_CYP2C19>
    <CholeskyMatrix_CYP2C18_CYP2D6>-0.06650255</CholeskyMatrix_CYP2C18_CYP2D6>
    <CholeskyMatrix_CYP2C18_CYP2E1>0</CholeskyMatrix_CYP2C18_CYP2E1>
    <CholeskyMatrix_CYP2C18_CYP2J2>0.0270793</CholeskyMatrix_CYP2C18_CYP2J2>
    <CholeskyMatrix_CYP2C18_CYP3A4>-0.17882202</CholeskyMatrix_CYP2C18_CYP3A4>
    <CholeskyMatrix_CYP2C18_CYP3A5>-0.47689166</CholeskyMatrix_CYP2C18_CYP3A5>
    <CholeskyMatrix_CYP2C18_CYP3A7>-0.62773379</CholeskyMatrix_CYP2C18_CYP3A7>
    <CholeskyMatrix_CYP2C19_CYP2C19>0</CholeskyMatrix_CYP2C19_CYP2C19>
    <CholeskyMatrix_CYP2C19_CYP2D6>0</CholeskyMatrix_CYP2C19_CYP2D6>
    <CholeskyMatrix_CYP2C19_CYP2E1>0</CholeskyMatrix_CYP2C19_CYP2E1>
    <CholeskyMatrix_CYP2C19_CYP2J2>0</CholeskyMatrix_CYP2C19_CYP2J2>
    <CholeskyMatrix_CYP2C19_CYP3A4>0</CholeskyMatrix_CYP2C19_CYP3A4>
    <CholeskyMatrix_CYP2C19_CYP3A5>0</CholeskyMatrix_CYP2C19_CYP3A5>
    <CholeskyMatrix_CYP2C19_CYP3A7>0</CholeskyMatrix_CYP2C19_CYP3A7>
    <CholeskyMatrix_CYP2D6_CYP2D6>0.97808985</CholeskyMatrix_CYP2D6_CYP2D6>
    <CholeskyMatrix_CYP2D6_CYP2E1>0</CholeskyMatrix_CYP2D6_CYP2E1>
    <CholeskyMatrix_CYP2D6_CYP2J2>0.02454383</CholeskyMatrix_CYP2D6_CYP2J2>
    <CholeskyMatrix_CYP2D6_CYP3A4>0.09785104</CholeskyMatrix_CYP2D6_CYP3A4>
    <CholeskyMatrix_CYP2D6_CYP3A5>0.53949337</CholeskyMatrix_CYP2D6_CYP3A5>
    <CholeskyMatrix_CYP2D6_CYP3A7>0.56925416</CholeskyMatrix_CYP2D6_CYP3A7>
    <CholeskyMatrix_CYP2E1_CYP2E1>0</CholeskyMatrix_CYP2E1_CYP2E1>
    <CholeskyMatrix_CYP2E1_CYP2J2>0</CholeskyMatrix_CYP2E1_CYP2J2>
    <CholeskyMatrix_CYP2E1_CYP3A4>0</CholeskyMatrix_CYP2E1_CYP3A4>
    <CholeskyMatrix_CYP2E1_CYP3A5>0</CholeskyMatrix_CYP2E1_CYP3A5>
    <CholeskyMatrix_CYP2E1_CYP3A7>0</CholeskyMatrix_CYP2E1_CYP3A7>
    <CholeskyMatrix_CYP2J2_CYP2J2>0.50059519</CholeskyMatrix_CYP2J2_CYP2J2>
    <CholeskyMatrix_CYP2J2_CYP3A4>0.15994311</CholeskyMatrix_CYP2J2_CYP3A4>
    <CholeskyMatrix_CYP2J2_CYP3A5>0.07298877</CholeskyMatrix_CYP2J2_CYP3A5>
    <CholeskyMatrix_CYP2J2_CYP3A7>-0.13504637</CholeskyMatrix_CYP2J2_CYP3A7>
    <CholeskyMatrix_CYP3A4_CYP3A4>0.30036707</CholeskyMatrix_CYP3A4_CYP3A4>
    <CholeskyMatrix_CYP3A4_CYP3A5>0.18496251</CholeskyMatrix_CYP3A4_CYP3A5>
    <CholeskyMatrix_CYP3A4_CYP3A7>0.1691019</CholeskyMatrix_CYP3A4_CYP3A7>
    <CholeskyMatrix_CYP3A5_CYP3A5>1.12352227</CholeskyMatrix_CYP3A5_CYP3A5>
    <CholeskyMatrix_CYP3A5_CYP3A7>-0.05144607</CholeskyMatrix_CYP3A5_CYP3A7>
    <CholeskyMatrix_CYP3A7_CYP3A7>0.67656867</CholeskyMatrix_CYP3A7_CYP3A7>
    <CholeskyMatrix_CYP1A2_CutOff>269</CholeskyMatrix_CYP1A2_CutOff>
    <CholeskyMatrix_CYP2A6_CutOff>342</CholeskyMatrix_CYP2A6_CutOff>
    <CholeskyMatrix_CYP2B6_CutOff>189</CholeskyMatrix_CYP2B6_CutOff>
    <CholeskyMatrix_CYP2C8_CutOff>157</CholeskyMatrix_CYP2C8_CutOff>
    <CholeskyMatrix_CYP2C9_CutOff>293</CholeskyMatrix_CYP2C9_CutOff>
    <CholeskyMatrix_CYP2C18_CutOff>10</CholeskyMatrix_CYP2C18_CutOff>
    <CholeskyMatrix_CYP2C19_CutOff>130</CholeskyMatrix_CYP2C19_CutOff>
    <CholeskyMatrix_CYP2D6_CutOff>74</CholeskyMatrix_CYP2D6_CutOff>
    <CholeskyMatrix_CYP2E1_CutOff>282</CholeskyMatrix_CYP2E1_CutOff>
    <CholeskyMatrix_CYP2J2_CutOff>21</CholeskyMatrix_CYP2J2_CutOff>
    <CholeskyMatrix_CYP3A4_CutOff>414</CholeskyMatrix_CYP3A4_CutOff>
    <CholeskyMatrix_CYP3A5_CutOff>420</CholeskyMatrix_CYP3A5_CutOff>
    <CholeskyMatrix_CYP3A7_CutOff>164</CholeskyMatrix_CYP3A7_CutOff>
    <pt_freq_TRANSPORTER_ABCC1>0</pt_freq_TRANSPORTER_ABCC1>
    <it_freq_TRANSPORTER_ABCC1>0</it_freq_TRANSPORTER_ABCC1>
    <ut_freq_TRANSPORTER_ABCC1>0</ut_freq_TRANSPORTER_ABCC1>
    <pt_freq_TRANSPORTER_SLC2A2>0</pt_freq_TRANSPORTER_SLC2A2>
    <it_freq_TRANSPORTER_SLC2A2>0</it_freq_TRANSPORTER_SLC2A2>
    <ut_freq_TRANSPORTER_SLC2A2>0</ut_freq_TRANSPORTER_SLC2A2>
    <pt_freq_TRANSPORTER_SLC10A2>0</pt_freq_TRANSPORTER_SLC10A2>
    <it_freq_TRANSPORTER_SLC10A2>0</it_freq_TRANSPORTER_SLC10A2>
    <ut_freq_TRANSPORTER_SLC10A2>0</ut_freq_TRANSPORTER_SLC10A2>
    <pt_freq_TRANSPORTER_SLC15A1>0</pt_freq_TRANSPORTER_SLC15A1>
    <it_freq_TRANSPORTER_SLC15A1>0</it_freq_TRANSPORTER_SLC15A1>
    <ut_freq_TRANSPORTER_SLC15A1>0</ut_freq_TRANSPORTER_SLC15A1>
    <pt_freq_TRANSPORTER_SLCO4C1>0</pt_freq_TRANSPORTER_SLCO4C1>
    <it_freq_TRANSPORTER_SLCO4C1>0</it_freq_TRANSPORTER_SLCO4C1>
    <ut_freq_TRANSPORTER_SLCO4C1>0</ut_freq_TRANSPORTER_SLCO4C1>
    <pt_freq_TRANSPORTER_SLC22A3>0</pt_freq_TRANSPORTER_SLC22A3>
    <it_freq_TRANSPORTER_SLC22A3>0</it_freq_TRANSPORTER_SLC22A3>
    <ut_freq_TRANSPORTER_SLC22A3>0</ut_freq_TRANSPORTER_SLC22A3>
    <pt_freq_TRANSPORTER_SLC22A4>0</pt_freq_TRANSPORTER_SLC22A4>
    <it_freq_TRANSPORTER_SLC22A4>0</it_freq_TRANSPORTER_SLC22A4>
    <ut_freq_TRANSPORTER_SLC22A4>0</ut_freq_TRANSPORTER_SLC22A4>
    <it_freq_TRANSPORTER_APICAL_EFFLUX>0</it_freq_TRANSPORTER_APICAL_EFFLUX>
    <ut_freq_TRANSPORTER_APICAL_EFFLUX>0</ut_freq_TRANSPORTER_APICAL_EFFLUX>
    <BileModel>0</BileModel>
    <IMMCAntralOriginProbability>60</IMMCAntralOriginProbability>
    <IMMCAntralDuration_Mean>2.6</IMMCAntralDuration_Mean>
    <IMMCAntralDuration_CV>30</IMMCAntralDuration_CV>
    <IMMCDuodenalDuration_Mean>1.3</IMMCDuodenalDuration_Mean>
    <IMMCDuodenalDuration_CV>60</IMMCDuodenalDuration_CV>
    <BileSecretionRateFasted_Mean>0.19</BileSecretionRateFasted_Mean>
    <BileSecretionRateFasted_CV>69</BileSecretionRateFasted_CV>
    <BileSecretionRateFed_Mean>1.33</BileSecretionRateFed_Mean>
    <BileSecretionRateFed_CV>45</BileSecretionRateFed_CV>
    <BileSecretionRateFedLoFat_Mean>1.33</BileSecretionRateFedLoFat_Mean>
    <BileSecretionRateFedLoFat_CV>45</BileSecretionRateFedLoFat_CV>
    <BileSecretionRateFedHiFat_Mean>1.33</BileSecretionRateFedHiFat_Mean>
    <BileSecretionRateFedHiFat_CV>45</BileSecretionRateFedHiFat_CV>
    <BilePcEnteringGB_Mean>70.3</BilePcEnteringGB_Mean>
    <BilePcEnteringGB_CV>32</BilePcEnteringGB_CV>
    <GBMaxVol_Mean>18.8</GBMaxVol_Mean>
    <GBMaxVol_CV>53</GBMaxVol_CV>
    <GBResidualVolFasted_Antral_Mean>74</GBResidualVolFasted_Antral_Mean>
    <GBResidualVolFasted_Antral_CV>10</GBResidualVolFasted_Antral_CV>
    <GBResidualVolFasted_Duodenal_Mean>80.7</GBResidualVolFasted_Duodenal_Mean>
    <GBResidualVolFasted_Duodenal_CV>17</GBResidualVolFasted_Duodenal_CV>
    <GBResidualVolFed_Mean>30.67</GBResidualVolFed_Mean>
    <GBResidualVolFed_CV>48</GBResidualVolFed_CV>
    <GBResidualVolFedLoFat_Mean>46.4</GBResidualVolFedLoFat_Mean>
    <GBResidualVolFedLoFat_CV>27</GBResidualVolFedLoFat_CV>
    <GBResidualVolFedHiFat_Mean>30.67</GBResidualVolFedHiFat_Mean>
    <GBResidualVolFedHiFat_CV>48</GBResidualVolFedHiFat_CV>
    <GBEmptyingDurationFed_Mean>1.17</GBEmptyingDurationFed_Mean>
    <GBEmptyingDurationFed_CV>37</GBEmptyingDurationFed_CV>
    <GBEmptyingDurationFedLoFat_Mean>0.723</GBEmptyingDurationFedLoFat_Mean>
    <GBEmptyingDurationFedLoFat_CV>1</GBEmptyingDurationFedLoFat_CV>
    <GBEmptyingDurationFedHiFat_Mean>1.17</GBEmptyingDurationFedHiFat_Mean>
    <GBEmptyingDurationFedHiFat_CV>37</GBEmptyingDurationFedHiFat_CV>
    <AbsActiveJejunumJmax_Mean>0</AbsActiveJejunumJmax_Mean>
    <AbsActiveJejunumJmax_CV>30</AbsActiveJejunumJmax_CV>
    <AbsActiveJejunumKm_Mean>0</AbsActiveJejunumKm_Mean>
    <AbsActiveJejunumKm_CV>30</AbsActiveJejunumKm_CV>
    <AbsPassiveJejunumRate_Mean>0.42</AbsPassiveJejunumRate_Mean>
    <AbsPassiveJejunumRate_CV>14</AbsPassiveJejunumRate_CV>
    <AbsActiveIleumJmax_Mean>2.48</AbsActiveIleumJmax_Mean>
    <AbsActiveIleumJmax_CV>20</AbsActiveIleumJmax_CV>
    <AbsActiveIleumKm_Mean>0.6</AbsActiveIleumKm_Mean>
    <AbsActiveIleumKm_CV>33</AbsActiveIleumKm_CV>
    <AbsPassiveIleumRate_Mean>0</AbsPassiveIleumRate_Mean>
    <AbsPassiveIleumRate_CV>30</AbsPassiveIleumRate_CV>
    <AbsActiveColonJmax_Mean>0</AbsActiveColonJmax_Mean>
    <AbsActiveColonJmax_CV>30</AbsActiveColonJmax_CV>
    <AbsActiveColonKm_Mean>0</AbsActiveColonKm_Mean>
    <AbsActiveColonKm_CV>30</AbsActiveColonKm_CV>
    <AbsPassiveColonRate_Mean>0.0565</AbsPassiveColonRate_Mean>
    <AbsPassiveColonRate_CV>30</AbsPassiveColonRate_CV>
    <FAvail_Active_Jej1>0</FAvail_Active_Jej1>
    <FAvail_Active_Jej2>0</FAvail_Active_Jej2>
    <FAvail_Active_Ile1>0</FAvail_Active_Ile1>
    <FAvail_Active_Ile2>0</FAvail_Active_Ile2>
    <FAvail_Active_Ile3>0.05</FAvail_Active_Ile3>
    <FAvail_Active_Ile4>0.05</FAvail_Active_Ile4>
    <FAvail_Active_Colon>0</FAvail_Active_Colon>
    <FAvail_Passive_Jej1>0.15</FAvail_Passive_Jej1>
    <FAvail_Passive_Jej2>0.15</FAvail_Passive_Jej2>
    <FAvail_Passive_Ile1>0</FAvail_Passive_Ile1>
    <FAvail_Passive_Ile2>0</FAvail_Passive_Ile2>
    <FAvail_Passive_Ile3>0</FAvail_Passive_Ile3>
    <FAvail_Passive_Ile4>0</FAvail_Passive_Ile4>
    <FAvail_Passive_Colon>1</FAvail_Passive_Colon>
    <BileSaltMWt>400</BileSaltMWt>
    <BileSalts />
    <BaselineCMC_Stomach>1</BaselineCMC_Stomach>
    <BaselineCMC_Duo>1</BaselineCMC_Duo>
    <BaselineCMC_Jej1>1</BaselineCMC_Jej1>
    <BaselineCMC_Jej2>1</BaselineCMC_Jej2>
    <BaselineCMC_Ile1>1</BaselineCMC_Ile1>
    <BaselineCMC_Ile2>1</BaselineCMC_Ile2>
    <BaselineCMC_Ile3>1</BaselineCMC_Ile3>
    <BaselineCMC_Ile4>1</BaselineCMC_Ile4>
    <BaselineCMC_Colon>1</BaselineCMC_Colon>
    <BaselineBile_Stomach>0.34</BaselineBile_Stomach>
    <BaselineBile_Duo>3.31</BaselineBile_Duo>
    <BaselineBile_Jej1>2.3</BaselineBile_Jej1>
    <BaselineBile_Jej2>3.55</BaselineBile_Jej2>
    <BaselineBile_Ile1>1.25</BaselineBile_Ile1>
    <BaselineBile_Ile2>1.25</BaselineBile_Ile2>
    <BaselineBile_Ile3>1.25</BaselineBile_Ile3>
    <BaselineBile_Ile4>1.25</BaselineBile_Ile4>
    <BaselineBile_Colon>0.12</BaselineBile_Colon>
    <BaselineBileCV_Stomach>134</BaselineBileCV_Stomach>
    <BaselineBileCV_Duo>97</BaselineBileCV_Duo>
    <BaselineBileCV_Jej1>100</BaselineBileCV_Jej1>
    <BaselineBileCV_Jej2>42</BaselineBileCV_Jej2>
    <BaselineBileCV_Ile1>30</BaselineBileCV_Ile1>
    <BaselineBileCV_Ile2>30</BaselineBileCV_Ile2>
    <BaselineBileCV_Ile3>30</BaselineBileCV_Ile3>
    <BaselineBileCV_Ile4>30</BaselineBileCV_Ile4>
    <BaselineBileCV_Colon>104</BaselineBileCV_Colon>
    <BileFedStomach>0.34</BileFedStomach>
    <BileFedStomachCV>216.7</BileFedStomachCV>
    <Tooltips />
    <AllelicNames>
      <string>*1/*1</string>
      <string>*1/*2</string>
      <string>*1/*3</string>
      <string>*2/*2</string>
      <string>*2/*3</string>
      <string>*3/*3</string>
      <string />
      <string />
      <string />
      <string />
      <string />
      <string />
    </AllelicNames>
    <AllelicNames1>
      <string>*1/*1</string>
      <string>*1/*2</string>
      <string>*1/*3</string>
      <string>*2/*2</string>
      <string>*2/*3</string>
      <string>*3/*3</string>
    </AllelicNames1>
    <AllelicNames2>
      <string />
      <string />
      <string />
      <string />
      <string />
      <string />
    </AllelicNames2>
    <idEMMean1A1>1</idEMMean1A1>
    <idEMMean1A3>1</idEMMean1A3>
    <idEMMean1A4>1</idEMMean1A4>
    <idEMMean1A5>1</idEMMean1A5>
    <idEMMean1A6>1</idEMMean1A6>
    <idEMMean1A7>1</idEMMean1A7>
    <idEMMean1A8>1</idEMMean1A8>
    <idEMMean1A9>1</idEMMean1A9>
    <idEMMean1A10>1</idEMMean1A10>
    <idEMMean2B4>1</idEMMean2B4>
    <idEMMean2B7>1</idEMMean2B7>
    <idEMMean2B10>1</idEMMean2B10>
    <idEMMean2B11>1</idEMMean2B11>
    <idEMMean2B15>1</idEMMean2B15>
    <idEMMean2B17>1</idEMMean2B17>
    <idEMMean2B28>1</idEMMean2B28>
    <idEMMeanUGTUser1>1</idEMMeanUGTUser1>
    <ZonalCypList>
      <ZonalEntity>
        <Number>-1</Number>
        <Zone2>0.16666666666666666</Zone2>
        <Zone3>0.16666666666666666</Zone3>
        <Zone4>0.16666666666666666</Zone4>
        <Zone5>0.16666666666666666</Zone5>
        <Zone6>0.16666666666666666</Zone6>
      </ZonalEntity>
    </ZonalCypList>
    <ZonalUgtList>
      <ZonalEntity>
        <Number>-1</Number>
        <Zone2>0.16666666666666666</Zone2>
        <Zone3>0.16666666666666666</Zone3>
        <Zone4>0.16666666666666666</Zone4>
        <Zone5>0.16666666666666666</Zone5>
        <Zone6>0.16666666666666666</Zone6>
      </ZonalEntity>
    </ZonalUgtList>
    <ZonalCytosolList>
      <ZonalEntity>
        <Number>-1</Number>
        <Zone2>0.16666666666666666</Zone2>
        <Zone3>0.16666666666666666</Zone3>
        <Zone4>0.16666666666666666</Zone4>
        <Zone5>0.16666666666666666</Zone5>
        <Zone6>0.16666666666666666</Zone6>
      </ZonalEntity>
    </ZonalCytosolList>
    <ZonalTransporterList>
      <ZonalEntity>
        <Number>-1</Number>
        <Zone2>0.16666666666666666</Zone2>
        <Zone3>0.16666666666666666</Zone3>
        <Zone4>0.16666666666666666</Zone4>
        <Zone5>0.16666666666666666</Zone5>
        <Zone6>0.16666666666666666</Zone6>
      </ZonalEntity>
    </ZonalTransporterList>
    <ZonalEsteraseList>
      <ZonalEntity>
        <Number>-1</Number>
        <Zone2>0.16666666666666666</Zone2>
        <Zone3>0.16666666666666666</Zone3>
        <Zone4>0.16666666666666666</Zone4>
        <Zone5>0.16666666666666666</Zone5>
        <Zone6>0.16666666666666666</Zone6>
      </ZonalEntity>
    </ZonalEsteraseList>
    <Zone1_N>0</Zone1_N>
    <Zone2_N>0</Zone2_N>
    <Zone3_N>0</Zone3_N>
    <Zone4_N>0</Zone4_N>
    <Zone5_N>0</Zone5_N>
    <Zone6_N>0</Zone6_N>
    <Liver_ScriptPath />
    <Liver_ScriptEmbedded>ZgB1AG4AYwB0AGkAbwBuACAAZABlAGYAaQBuAGUATABWACgAUwBlAHgALAAgAEgAVAAsACAAVwBUACwAIABCAFMAQQApAA0ACgAgACAAIAAgAEwAVgAgAD0AIAAwAC4ANwAyADIAIAAqACAAQgBTAEEAXgAxAC4AMQA3ADYAOwANAAoAIAAgACAAIAByAGUAdAB1AHIAbgAgAEwAVgANAAoAZQBuAGQA</Liver_ScriptEmbedded>
  </Liver>
  <Lung>
    <Tooltips />
    <idVentPerfusRatioMean>1</idVentPerfusRatioMean>
    <idVentPerfusRatioCV>35</idVentPerfusRatioCV>
    <idVolTotAirwaysMean>0.1</idVolTotAirwaysMean>
    <idVolTotAirwaysCV>30</idVolTotAirwaysCV>
    <idVolTotAlvMean>5.6</idVolTotAlvMean>
    <idVolTotAlvCV>10</idVolTotAlvCV>
    <idVolPulCapilBloodMean>0.065</idVolPulCapilBloodMean>
    <idVolPulCapilBloodCV>20</idVolPulCapilBloodCV>
    <idVolEpiFluidMean>0.025</idVolEpiFluidMean>
    <idVolEpiFluidCV>20</idVolEpiFluidCV>
    <idAreaAirwaysMean>1.5</idAreaAirwaysMean>
    <idAreaAirwaysCV>50</idAreaAirwaysCV>
    <idAreaAlvMean>140</idAreaAlvMean>
    <idAreaAlvCV>30</idAreaAlvCV>
    <idPctVentRateLowRight>25.899999999999988</idPctVentRateLowRight>
    <idPctVentRateMidRight>12.4</idPctVentRateMidRight>
    <idPctVentRateTopRight>14.9</idPctVentRateTopRight>
    <idPctVentRateLowLeft>32</idPctVentRateLowLeft>
    <idPctVentRateTopLeft>14.8</idPctVentRateTopLeft>
    <idPctVentRateLowerAirways>100</idPctVentRateLowerAirways>
    <idPctVentRateUpperAirways>100</idPctVentRateUpperAirways>
    <idPctBloodFlowLowRight>31</idPctBloodFlowLowRight>
    <idPctBloodFlowMidRight>11.8</idPctBloodFlowMidRight>
    <idPctBloodFlowTopRight>8.7</idPctBloodFlowTopRight>
    <idPctBloodFlowLowLeft>34.9</idPctBloodFlowLowLeft>
    <idPctBloodFlowTopLeft>8.6</idPctBloodFlowTopLeft>
    <idPctBloodFlowLowerAirways>5</idPctBloodFlowLowerAirways>
    <idPctBloodFlowUpperAirways>2.5</idPctBloodFlowUpperAirways>
    <idPctAlvVolLowRight>26.400000000000006</idPctAlvVolLowRight>
    <idPctAlvVolMidRight>10.5</idPctAlvVolMidRight>
    <idPctAlvVolTopRight>15.8</idPctAlvVolTopRight>
    <idPctAlvVolLowLeft>26.3</idPctAlvVolLowLeft>
    <idPctAlvVolTopLeft>21</idPctAlvVolTopLeft>
    <idPctAirVolLowerAirways>50</idPctAirVolLowerAirways>
    <idPctAirVolUpperAirways>50</idPctAirVolUpperAirways>
    <idPctAbsAreaLowRight>26.400000000000006</idPctAbsAreaLowRight>
    <idPctAbsAreaMidRight>10.5</idPctAbsAreaMidRight>
    <idPctAbsAreaTopRight>15.8</idPctAbsAreaTopRight>
    <idPctAbsAreaLowLeft>26.3</idPctAbsAreaLowLeft>
    <idPctAbsAreaTopLeft>21</idPctAbsAreaTopLeft>
    <idPctAbsAreaLowerAirways>50</idPctAbsAreaLowerAirways>
    <idPctAbsAreaUpperAirways>50</idPctAbsAreaUpperAirways>
    <idPctPulCapBloodVolLowRight>16.659999999999997</idPctPulCapBloodVolLowRight>
    <idPctPulCapBloodVolMidRight>16.67</idPctPulCapBloodVolMidRight>
    <idPctPulCapBloodVolTopRight>16.67</idPctPulCapBloodVolTopRight>
    <idPctPulCapBloodVolLowLeft>16.67</idPctPulCapBloodVolLowLeft>
    <idPctPulCapBloodVolTopLeft>16.67</idPctPulCapBloodVolTopLeft>
    <idPctPulCapBloodVolLowerAirways>8.33</idPctPulCapBloodVolLowerAirways>
    <idPctPulCapBloodVolUpperAirways>8.33</idPctPulCapBloodVolUpperAirways>
    <idPctPulMassLowRight>16.659999999999997</idPctPulMassLowRight>
    <idPctPulMassMidRight>16.67</idPctPulMassMidRight>
    <idPctPulMassTopRight>16.67</idPctPulMassTopRight>
    <idPctPulMassLowLeft>16.67</idPctPulMassLowLeft>
    <idPctPulMassTopLeft>16.67</idPctPulMassTopLeft>
    <idPctPulMassLowerAirways>8.33</idPctPulMassLowerAirways>
    <idPctPulMassUpperAirways>8.33</idPctPulMassUpperAirways>
    <idPctEpiFluidVolLowRight>16.659999999999997</idPctEpiFluidVolLowRight>
    <idPctEpiFluidVolMidRight>16.67</idPctEpiFluidVolMidRight>
    <idPctEpiFluidVolTopRight>16.67</idPctEpiFluidVolTopRight>
    <idPctEpiFluidVolLowLeft>16.67</idPctEpiFluidVolLowLeft>
    <idPctEpiFluidVolTopLeft>16.67</idPctEpiFluidVolTopLeft>
    <idPctEpiFluidVolLowerAirways>8.33</idPctEpiFluidVolLowerAirways>
    <idPctEpiFluidVolUpperAirways>8.33</idPctEpiFluidVolUpperAirways>
    <idTranspPulAbundBasalInf1Mean>1</idTranspPulAbundBasalInf1Mean>
    <idTranspPulAbundBasalInf1CV>0</idTranspPulAbundBasalInf1CV>
    <idTranspPulAbundBasalInf2Mean>1</idTranspPulAbundBasalInf2Mean>
    <idTranspPulAbundBasalInf2CV>0</idTranspPulAbundBasalInf2CV>
    <idTranspPulAbundBasalEff1Mean>1</idTranspPulAbundBasalEff1Mean>
    <idTranspPulAbundBasalEff1CV>0</idTranspPulAbundBasalEff1CV>
    <idTranspPulAbundBasalEff2Mean>1</idTranspPulAbundBasalEff2Mean>
    <idTranspPulAbundBasalEff2CV>0</idTranspPulAbundBasalEff2CV>
    <idTranspPulAbundApicalInf1Mean>1</idTranspPulAbundApicalInf1Mean>
    <idTranspPulAbundApicalInf1CV>0</idTranspPulAbundApicalInf1CV>
    <idTranspPulAbundApicalInf2Mean>1</idTranspPulAbundApicalInf2Mean>
    <idTranspPulAbundApicalInf2CV>0</idTranspPulAbundApicalInf2CV>
    <idTranspPulAbundApicalEff1Mean>1</idTranspPulAbundApicalEff1Mean>
    <idTranspPulAbundApicalEff1CV>0</idTranspPulAbundApicalEff1CV>
    <idTranspPulAbundApicalEff2Mean>1</idTranspPulAbundApicalEff2Mean>
    <idTranspPulAbundApicalEff2CV>0</idTranspPulAbundApicalEff2CV>
    <TranspAbundMacroUptake1Mean>1</TranspAbundMacroUptake1Mean>
    <TranspAbundMacroUptake1CV>0</TranspAbundMacroUptake1CV>
    <TranspAbundMacroEfflux1Mean>1</TranspAbundMacroEfflux1Mean>
    <TranspAbundMacroEfflux1CV>0</TranspAbundMacroEfflux1CV>
    <InitialBacteriaNumber>20</InitialBacteriaNumber>
    <GranulomaFreqRightLungLowLobe>1</GranulomaFreqRightLungLowLobe>
    <GranulomaFreqRightLungMiddleLobe>0</GranulomaFreqRightLungMiddleLobe>
    <GranulomaFreqRightLungUpperLobe>0</GranulomaFreqRightLungUpperLobe>
    <GranulomaFreqLeftLungLowLobe>0</GranulomaFreqLeftLungLowLobe>
    <GranulomaFreqLeftLungUpperLobe>0</GranulomaFreqLeftLungUpperLobe>
    <MacrophageDiameters>21.2</MacrophageDiameters>
    <f_ISF>10</f_ISF>
    <f_ISF_CV>30</f_ISF_CV>
    <f_outer_caseum>20</f_outer_caseum>
    <f_outer_caseumCV>30</f_outer_caseumCV>
    <f_inner_caseum>20</f_inner_caseum>
    <f_inner_caseumCV>30</f_inner_caseumCV>
    <pH_Macrophage>5</pH_Macrophage>
    <pH_ISF>6.7</pH_ISF>
    <pH_Caseum>7.4</pH_Caseum>
    <GranulomaGrowthPeriod>200</GranulomaGrowthPeriod>
    <GranulomaScriptPath />
    <GranulomaScriptEmbedded>LQAtAEQAaQBzAGUAYQBzAGUAIABwAHIAbwBnAHIAZQBzAHMAaQBvAG4AIABtAG8AZABlAGwAIABwAGEAcgBhAG0AZQB0AGUAcgBpAHMAZQBkACAAZgBvAHIAIABhAGMAdABpAHYAZQAgAHQAdQBiAGUAcgBjAHUAbABvAHMAaQBzAA0ACgANAAoALQAtACAATQBhAGMAcgBvAHAAaABhAGcAZQBzAA0ACgAtAC0AIAAxADoAIABNAFIAIAAtACAAUgBlAHMAdABpAG4AZwAgAG0AYQBjAHIAbwBwAGgAYQBnAGUAcwANAAoALQAtACAAMgA6ACAATQBJACAALQAgAEkAbgBmAGUAYwB0AGUAZAAgAG0AYQBjAHIAbwBwAGgAYQBnAGUAcwANAAoALQAtACAAMwA6ACAATQBBACAALQAgAEEAYwB0AGkAdgBhAHQAZQBkACAAbQBhAGMAcgBvAHAAaABhAGcAZQBzAA0ACgANAAoALQAtACAAVAAgAGMAZQBsAGwAIABwAG8AcAB1AGwAYQB0AGkAbwBuAHMADQAKAC0ALQAgADQAOgAgAFQAMAAgAC0AIABQAHIAZQBjAHUAcgBzAG8AcgAgAEMARAA0ACsAIABjAGUAbABsAHMADQAKAC0ALQAgADUAOgAgAFQAMQAgAC0AIABUACAAaABlAGwAcABlAHIAIAAxACAAYwBlAGwAbABzAA0ACgAtAC0AIAA2ADoAIABUADIAIAAtACAAVAAgAGgAZQBsAHAAZQByACAAMgAgAGMAZQBsAGwAcwANAAoALQAtACAANwA6ACAAVAA4ADAAIAAtACAAQwBEADgAKwAgAHAAcgBlAGMAdQByAHMAbwByACAAYwBlAGwAbABzAA0ACgAtAC0AIAA4ADoAIABUADgAIAAtACAAQwBEADgAKwAgAGMAZQBsAGwAcwAgAHcAaQB0AGgAbwB1AHQAIABjAHkAdABvAHQAbwB4AGkAYwAgAGEAYwB0AGkAdgBpAHQAeQANAAoALQAtACAAOQA6ACAAVABDACAALQAgAEMARAA4ACsAIABjAGUAbABsAHMAIAB3AGkAdABoACAAYwB5AHQAbwB0AG8AeABpAGMAIABhAGMAdABpAHYAaQB0AHkADQAKAA0ACgAtAC0AIABDAHkAdABvAGsAaQBuAGUAIABkAHkAbgBhAG0AaQBjAHMADQAKAC0ALQAgADEAMAA6ACAARgBhACAALQAgAFQATgBGACAAYQBsAHAAaABhAA0ACgAtAC0AIAAxADEAOgAgAEkAWQAgAC0AIABJAEYATgAgAGcAYQBtAG0AYQANAAoALQAtACAAMQAyADoAIABJADEAMgAgAC0AIABJAEwALQAxADIADQAKAC0ALQAgADEAMwA6ACAASQAxADAAIAAtACAASQBMAC0AMQAwAA0ACgAtAC0AIAAxADQAOgAgAEkANAAgAC0AIABJAEwALQA0AA0ACgANAAoALQAtACAAQgBhAGMAdABlAHIAaQBhAGwAIABkAHkAbgBhAG0AaQBjAHMADQAKAC0ALQAgADEANQA6ACAAQgBJACAALQAgAEkAbgB0AHIAYQBjAGUAbABsAHUAbABhAHIAIABiAGEAYwB0AGUAcgBpAGEAIAAoAFIAaQBtAC0ATQBhAHMAcwApAA0ACgAtAC0AIAAxADYAOgAgAEIARQAgAC0AIABSAGUAcABsAGkAYwBhAHQAaQBuAGcAIABlAHgAdAByAGEAYwBlAGwAbAB1AGwAYQByACAAYgBhAGMAdABlAHIAaQBhACAAKABSAGkAbQAtAEkAUwBGACkADQAKAC0ALQAgADEANwA6ACAAQgBOACAALQAgAE4AbwBuAC0AcgBlAHAAbABpAGMAYQB0AGkAbgBnACAAYgBhAGMAdABlAHIAaQBhACAAKABjAGEAcwBlAHUAbQAgADIAKQANAAoADQAKAGYAdQBuAGMAdABpAG8AbgAgAHAAbwBwAFMAaQBtAFMAZQB0AHUAcAAoAC4ALgAuACkADQAKAA0ACgAJAHMAYwA6AHMAZQB0AE4AVQBzAGUAcgBPAGQAZQBzACgAMQA3ACkADQAKAAkADQAKAAkALQAtAHMAYwA6AHMAZQB0AFAAYQByAGEAbQBlAHQAZQByACgAMgAsACAAMQApAA0ACgAJAA0ACgAJAC0ALQAgAE0AYQBjAHIAbwBwAGgAYQBnAGUAcwANAAoACQBzAGMAOgBzAGUAdABVAHMAZQByAFMAdABhAHQAZQBOAGEAbQBlACgAMQAsACAAJwBNAFIAIAAtACAAUgBlAHMAdABpAG4AZwAgAG0AYQBjAHIAbwBwAGgAYQBnAGUAcwAnACkADQAKAAkAcwBjADoAcwBlAHQAVQBzAGUAcgBTAHQAYQB0AGUATgBhAG0AZQAoADIALAAgACcATQBJACAALQAgAEkAbgBmAGUAYwB0AGUAZAAgAG0AYQBjAHIAbwBwAGgAYQBnAGUAcwAnACkADQAKAAkAcwBjADoAcwBlAHQAVQBzAGUAcgBTAHQAYQB0AGUATgBhAG0AZQAoADMALAAgACcATQBBACAALQAgAEEAYwB0AGkAdgBhAHQAZQBkACAAbQBhAGMAcgBvAHAAaABhAGcAZQBzACcAKQANAAoADQAKAAkALQAtACAAVAAgAGMAZQBsAGwAIABwAG8AcAB1AGwAYQB0AGkAbwBuAHMADQAKAAkAcwBjADoAcwBlAHQAVQBzAGUAcgBTAHQAYQB0AGUATgBhAG0AZQAoADQALAAgACcAVAAwACAALQAgAFAAcgBlAGMAdQByAHMAbwByACAAQwBEADQAKwAgAGMAZQBsAGwAcwAnACkADQAKAAkAcwBjADoAcwBlAHQAVQBzAGUAcgBTAHQAYQB0AGUATgBhAG0AZQAoADUALAAgACcAVAAxACAALQAgAFQAIABoAGUAbABwAGUAcgAgADEAIABjAGUAbABsAHMAJwApAA0ACgAJAHMAYwA6AHMAZQB0AFUAcwBlAHIAUwB0AGEAdABlAE4AYQBtAGUAKAA2ACwAIAAnAFQAMgAgAC0AIABUACAAaABlAGwAcABlAHIAIAAyACAAYwBlAGwAbABzACcAKQANAAoACQBzAGMAOgBzAGUAdABVAHMAZQByAFMAdABhAHQAZQBOAGEAbQBlACgANwAsACAAJwBUADgAMAAgAC0AIABDAEQAOAArACAAcAByAGUAYwB1AHIAcwBvAHIAIABjAGUAbABsAHMAJwApAA0ACgAJAHMAYwA6AHMAZQB0AFUAcwBlAHIAUwB0AGEAdABlAE4AYQBtAGUAKAA4ACwAIAAnAFQAOAAgAC0AIABDAEQAOAArACAAYwBlAGwAbABzACAAdwBpAHQAaABvAHUAdAAgAGMAeQB0AG8AdABvAHgAaQBjACAAYQBjAHQAaQB2AGkAdAB5ACcAKQANAAoACQBzAGMAOgBzAGUAdABVAHMAZQByAFMAdABhAHQAZQBOAGEAbQBlACgAOQAsACAAJwBUAEMAIAAtACAAQwBEADgAKwAgAGMAZQBsAGwAcwAgAHcAaQB0AGgAIABjAHkAdABvAHQAbwB4AGkAYwAgAGEAYwB0AGkAdgBpAHQAeQAnACkADQAKAA0ACgAJAC0ALQAgAEMAeQB0AG8AawBpAG4AZQAgAGQAeQBuAGEAbQBpAGMAcwANAAoACQBzAGMAOgBzAGUAdABVAHMAZQByAFMAdABhAHQAZQBOAGEAbQBlACgAMQAwACwAIAAnAEYAYQAgAC0AIABUAE4ARgAgAGEAbABwAGgAYQAnACkADQAKAAkAcwBjADoAcwBlAHQAVQBzAGUAcgBTAHQAYQB0AGUATgBhAG0AZQAoADEAMQAsACAAJwBJAFkAIAAtACAASQBGAE4AIABnAGEAbQBtAGEAJwApAA0ACgAJAHMAYwA6AHMAZQB0AFUAcwBlAHIAUwB0AGEAdABlAE4AYQBtAGUAKAAxADIALAAgACcASQAxADIAIAAtACAASQBMAC0AMQAyACcAKQANAAoACQBzAGMAOgBzAGUAdABVAHMAZQByAFMAdABhAHQAZQBOAGEAbQBlACgAMQAzACwAIAAnAEkAMQAwACAALQAgAEkATAAtADEAMAAnACkADQAKAAkAcwBjADoAcwBlAHQAVQBzAGUAcgBTAHQAYQB0AGUATgBhAG0AZQAoADEANAAsACAAJwBJADQAIAAtACAASQBMAC0ANAAnACkADQAKAA0ACgAJAC0ALQAgAEIAYQBjAHQAZQByAGkAYQBsACAAZAB5AG4AYQBtAGkAYwBzAA0ACgAJAHMAYwA6AHMAZQB0AFUAcwBlAHIAUwB0AGEAdABlAE4AYQBtAGUAKAAxADUALAAgACcAQgBJACAALQAgAEkAbgB0AHIAYQBjAGUAbABsAHUAbABhAHIAIABiAGEAYwB0AGUAcgBpAGEAIAAoAFIAaQBtAC0ATQBhAHMAcwApACcAKQANAAoACQBzAGMAOgBzAGUAdABVAHMAZQByAFMAdABhAHQAZQBOAGEAbQBlACgAMQA2ACwAIAAnAEIARQAgAC0AIABSAGUAcABsAGkAYwBhAHQAaQBuAGcAIABlAHgAdAByAGEAYwBlAGwAbAB1AGwAYQByACAAYgBhAGMAdABlAHIAaQBhACAAKABSAGkAbQAtAEkAUwBGACkAJwApAA0ACgAJAHMAYwA6AHMAZQB0AFUAcwBlAHIAUwB0AGEAdABlAE4AYQBtAGUAKAAxADcALAAgACcAQgBOACAALQAgAE4AbwBuAC0AcgBlAHAAbABpAGMAYQB0AGkAbgBnACAAYgBhAGMAdABlAHIAaQBhACAAKABjAGEAcwBlAHUAbQAgADIAKQAnACkADQAKAAkADQAKAGUAbgBkAA0ACgANAAoAZgB1AG4AYwB0AGkAbwBuACAAaQBuAGQAaQB2AGkAZAB1AGEAbABTAGUAdAB1AHAAKAAuAC4ALgApAA0ACgANAAoACQBzAGMAOgBzAGUAdABQAGEAcgBhAG0AZQB0AGUAcgAoADEALAAgAHMAYwA6AHMAYQBtAHAAbABlAFIAYQBuAGQAbwBtAEQAaQBzAHQAcgBpAGIAdQB0AGkAbwBuACgAcwBjAC4ATABPAEcATgBPAFIATQBBAEwAXwBDAFYALAAgADAALgAwADAANAAgAC8AIAAyADQALAAgADAAKQApAAkACQAtAC0AIABtAHUAaQANAAoACQBzAGMAOgBzAGUAdABQAGEAcgBhAG0AZQB0AGUAcgAoADIALAAgAHMAYwA6AHMAYQBtAHAAbABlAFIAYQBuAGQAbwBtAEQAaQBzAHQAcgBpAGIAdQB0AGkAbwBuACgAcwBjAC4ATABPAEcATgBPAFIATQBBAEwAXwBDAFYALAAgADUAIAAvACAAMgA0ACwAIAAwACkAKQAJAAkACQAtAC0AIABtAHUAaQAxADAADQAKAAkAcwBjADoAcwBlAHQAUABhAHIAYQBtAGUAdABlAHIAKAAzACwAIABzAGMAOgBzAGEAbQBwAGwAZQBSAGEAbgBkAG8AbQBEAGkAcwB0AHIAaQBiAHUAdABpAG8AbgAoAHMAYwAuAEwATwBHAE4ATwBSAE0AQQBMAF8AQwBWACwAIAAxAC4AMQA4ADgAIAAvACAAMgA0ACwAIAAwACkAKQAJAAkALQAtACAAbQB1AGkAMQAyAA0ACgAJAHMAYwA6AHMAZQB0AFAAYQByAGEAbQBlAHQAZQByACgANAAsACAAcwBjADoAcwBhAG0AcABsAGUAUgBhAG4AZABvAG0ARABpAHMAdAByAGkAYgB1AHQAaQBvAG4AKABzAGMALgBMAE8ARwBOAE8AUgBNAEEATABfAEMAVgAsACAAMgAuADcANwAgAC8AIAAyADQALAAgADAAKQApAAkACQAtAC0AIABtAHUAaQA0AA0ACgAJAHMAYwA6AHMAZQB0AFAAYQByAGEAbQBlAHQAZQByACgANQAsACAAcwBjADoAcwBhAG0AcABsAGUAUgBhAG4AZABvAG0ARABpAHMAdAByAGkAYgB1AHQAaQBvAG4AKABzAGMALgBMAE8ARwBOAE8AUgBNAEEATABfAEMAVgAsACAAMgAuADEANgAgAC8AIAAyADQALAAgADAAKQApAAkACQAtAC0AIABtAHUAaQBnAGEAbQBtAGEADQAKAAkAcwBjADoAcwBlAHQAUABhAHIAYQBtAGUAdABlAHIAKAA2ACwAIABzAGMAOgBzAGEAbQBwAGwAZQBSAGEAbgBkAG8AbQBEAGkAcwB0AHIAaQBiAHUAdABpAG8AbgAoAHMAYwAuAEwATwBHAE4ATwBSAE0AQQBMAF8AQwBWACwAIAAwAC4AMAA3ACAALwAgADIANAAsACAAMAApACkACQAJAC0ALQAgAG0AdQBNAEEADQAKAAkAcwBjADoAcwBlAHQAUABhAHIAYQBtAGUAdABlAHIAKAA3ACwAIABzAGMAOgBzAGEAbQBwAGwAZQBSAGEAbgBkAG8AbQBEAGkAcwB0AHIAaQBiAHUAdABpAG8AbgAoAHMAYwAuAEwATwBHAE4ATwBSAE0AQQBMAF8AQwBWACwAIAAwAC4AMAAwADEAMQAgAC8AIAAyADQALAAgADAAKQApAAkACQAtAC0AIABtAHUATQBJAA0ACgAJAHMAYwA6AHMAZQB0AFAAYQByAGEAbQBlAHQAZQByACgAOAAsACAAcwBjADoAcwBhAG0AcABsAGUAUgBhAG4AZABvAG0ARABpAHMAdAByAGkAYgB1AHQAaQBvAG4AKABzAGMALgBMAE8ARwBOAE8AUgBNAEEATABfAEMAVgAsACAAMAAuADAAMAAzADMAIAAvACAAMgA0ACwAIAAwACkAKQAJAAkALQAtACAAbQB1AE0AUgANAAoACQBzAGMAOgBzAGUAdABQAGEAcgBhAG0AZQB0AGUAcgAoADkALAAgAHMAYwA6AHMAYQBtAHAAbABlAFIAYQBuAGQAbwBtAEQAaQBzAHQAcgBpAGIAdQB0AGkAbwBuACgAcwBjAC4ATABPAEcATgBPAFIATQBBAEwAXwBDAFYALAAgADAALgAzADMAIAAvACAAMgA0ACwAIAAwACkAKQAJAAkALQAtACAAbQB1AFQAMAANAAoACQBzAGMAOgBzAGUAdABQAGEAcgBhAG0AZQB0AGUAcgAoADEAMAAsACAAcwBjADoAcwBhAG0AcABsAGUAUgBhAG4AZABvAG0ARABpAHMAdAByAGkAYgB1AHQAaQBvAG4AKABzAGMALgBMAE8ARwBOAE8AUgBNAEEATABfAEMAVgAsACAAMAAuADMAMwAgAC8AIAAyADQALAAgADAAKQApAAkACQAtAC0AIABtAHUAVAAxAA0ACgAJAHMAYwA6AHMAZQB0AFAAYQByAGEAbQBlAHQAZQByACgAMQAxACwAIABzAGMAOgBzAGEAbQBwAGwAZQBSAGEAbgBkAG8AbQBEAGkAcwB0AHIAaQBiAHUAdABpAG8AbgAoAHMAYwAuAEwATwBHAE4ATwBSAE0AQQBMAF8AQwBWACwAIAAwAC4AMwAzACAALwAgADIANAAsACAAMAApACkACQAJAC0ALQAgAG0AdQBUADIADQAKAAkAcwBjADoAcwBlAHQAUABhAHIAYQBtAGUAdABlAHIAKAAxADIALAAgAHMAYwA6AHMAYQBtAHAAbABlAFIAYQBuAGQAbwBtAEQAaQBzAHQAcgBpAGIAdQB0AGkAbwBuACgAcwBjAC4ATABPAEcATgBPAFIATQBBAEwAXwBDAFYALAAgADAALgAzADMAIAAvACAAMgA0ACwAIAAwACkAKQAJAAkALQAtACAAbQB1AFQAOAANAAoACQBzAGMAOgBzAGUAdABQAGEAcgBhAG0AZQB0AGUAcgAoADEAMwAsACAAcwBjADoAcwBhAG0AcABsAGUAUgBhAG4AZABvAG0ARABpAHMAdAByAGkAYgB1AHQAaQBvAG4AKABzAGMALgBMAE8ARwBOAE8AUgBNAEEATABfAEMAVgAsACAAMAAuADMAMwAgAC8AIAAyADQALAAgADAAKQApAAkACQAtAC0AIABtAHUAVAA4ADAADQAKAAkAcwBjADoAcwBlAHQAUABhAHIAYQBtAGUAdABlAHIAKAAxADQALAAgAHMAYwA6AHMAYQBtAHAAbABlAFIAYQBuAGQAbwBtAEQAaQBzAHQAcgBpAGIAdQB0AGkAbwBuACgAcwBjAC4ATABPAEcATgBPAFIATQBBAEwAXwBDAFYALAAgADAALgAzADMAIAAvACAAMgA0ACwAIAAwACkAKQAJAAkALQAtACAAbQB1AFQAQwANAAoACQBzAGMAOgBzAGUAdABQAGEAcgBhAG0AZQB0AGUAcgAoADEANQAsACAAcwBjADoAcwBhAG0AcABsAGUAUgBhAG4AZABvAG0ARABpAHMAdAByAGkAYgB1AHQAaQBvAG4AKABzAGMALgBMAE8ARwBOAE8AUgBNAEEATABfAEMAVgAsACAAMQBlAC0ANAAgAC8AIAAyADQALAAgADAAKQApAAkACQAtAC0AIABtAHUAVABDAD8ADQAKAAkAcwBjADoAcwBlAHQAUABhAHIAYQBtAGUAdABlAHIAKAAxADYALAAgAHMAYwA6AHMAYQBtAHAAbABlAFIAYQBuAGQAbwBtAEQAaQBzAHQAcgBpAGIAdQB0AGkAbwBuACgAcwBjAC4ATABPAEcATgBPAFIATQBBAEwAXwBDAFYALAAgADEALgAxADEAMgAgAC8AIAAyADQALAAgADAAKQApAAkACQAtAC0AIABtAHUAVABOAEYADQAKAAkAcwBjADoAcwBlAHQAUABhAHIAYQBtAGUAdABlAHIAKAAxADcALAAgAHMAYwA6AHMAYQBtAHAAbABlAFIAYQBuAGQAbwBtAEQAaQBzAHQAcgBpAGIAdQB0AGkAbwBuACgAcwBjAC4ATABPAEcATgBPAFIATQBBAEwAXwBDAFYALAAgADEAZQAtADQAIAAvACAAMgA0ACwAIAAwACkAKQAJAAkALQAtACAAbQB1AFQAPwANAAoACQBzAGMAOgBzAGUAdABQAGEAcgBhAG0AZQB0AGUAcgAoADEAOAAsACAAcwBjADoAcwBhAG0AcABsAGUAUgBhAG4AZABvAG0ARABpAHMAdAByAGkAYgB1AHQAaQBvAG4AKABzAGMALgBMAE8ARwBOAE8AUgBNAEEATABfAEMAVgAsACAAMQAxADAAMAAsACAAMAApACkACQAJAAkACQAtAC0AIABDAA0ACgAJAHMAYwA6AHMAZQB0AFAAYQByAGEAbQBlAHQAZQByACgAMQA5ACwAIABzAGMAOgBzAGEAbQBwAGwAZQBSAGEAbgBkAG8AbQBEAGkAcwB0AHIAaQBiAHUAdABpAG8AbgAoAHMAYwAuAEwATwBHAE4ATwBSAE0AQQBMAF8AQwBWACwAIAAxAGUAMwAsACAAMAApACkACQAJAAkACQAtAC0AIABDADEAMAANAAoACQBzAGMAOgBzAGUAdABQAGEAcgBhAG0AZQB0AGUAcgAoADIAMAAsACAAcwBjADoAcwBhAG0AcABsAGUAUgBhAG4AZABvAG0ARABpAHMAdAByAGkAYgB1AHQAaQBvAG4AKABzAGMALgBMAE8ARwBOAE8AUgBNAEEATABfAEMAVgAsACAAMgBlADUALAAgADAAKQApAAkACQAJAAkALQAtACAAQwAxADUADQAKAAkAcwBjADoAcwBlAHQAUABhAHIAYQBtAGUAdABlAHIAKAAyADEALAAgAHMAYwA6AHMAYQBtAHAAbABlAFIAYQBuAGQAbwBtAEQAaQBzAHQAcgBpAGIAdQB0AGkAbwBuACgAcwBjAC4ATABPAEcATgBPAFIATQBBAEwAXwBDAFYALAAgADUAZQAzACwAIAAwACkAKQAJAAkACQAJAC0ALQAgAEMAMgAzAA0ACgAJAHMAYwA6AHMAZQB0AFAAYQByAGEAbQBlAHQAZQByACgAMgAyACwAIABzAGMAOgBzAGEAbQBwAGwAZQBSAGEAbgBkAG8AbQBEAGkAcwB0AHIAaQBiAHUAdABpAG8AbgAoAHMAYwAuAEwATwBHAE4ATwBSAE0AQQBMAF8AQwBWACwAIAAxAGUAMwAsACAAMAApACkACQAJAAkACQAtAC0AIABDADIAMwAwAA0ACgAJAHMAYwA6AHMAZQB0AFAAYQByAGEAbQBlAHQAZQByACgAMgAzACwAIABzAGMAOgBzAGEAbQBwAGwAZQBSAGEAbgBkAG8AbQBEAGkAcwB0AHIAaQBiAHUAdABpAG8AbgAoAHMAYwAuAEwATwBHAE4ATwBSAE0AQQBMAF8AQwBWACwAIAA0ADAALAAgADAAKQApAAkACQAJAAkALQAtACAAQwA0AA0ACgAJAHMAYwA6AHMAZQB0AFAAYQByAGEAbQBlAHQAZQByACgAMgA0ACwAIABzAGMAOgBzAGEAbQBwAGwAZQBSAGEAbgBkAG8AbQBEAGkAcwB0AHIAaQBiAHUAdABpAG8AbgAoAHMAYwAuAEwATwBHAE4ATwBSAE0AQQBMAF8AQwBWACwAIAA1ADAALAAgADAAKQApAAkACQAJAAkALQAtACAAQwA1ADIADQAKAAkAcwBjADoAcwBlAHQAUABhAHIAYQBtAGUAdABlAHIAKAAyADUALAAgAHMAYwA6AHMAYQBtAHAAbABlAFIAYQBuAGQAbwBtAEQAaQBzAHQAcgBpAGIAdQB0AGkAbwBuACgAcwBjAC4ATABPAEcATgBPAFIATQBBAEwAXwBDAFYALAAgADcAZQAzACwAIAAwACkAKQAJAAkACQAJAC0ALQAgAEMANQBhAA0ACgAJAHMAYwA6AHMAZQB0AFAAYQByAGEAbQBlAHQAZQByACgAMgA2ACwAIABzAGMAOgBzAGEAbQBwAGwAZQBSAGEAbgBkAG8AbQBEAGkAcwB0AHIAaQBiAHUAdABpAG8AbgAoAHMAYwAuAEwATwBHAE4ATwBSAE0AQQBMAF8AQwBWACwAIAA3AGUAMwAsACAAMAApACkACQAJAAkACQAtAC0AIABDADUAYgANAAoACQBzAGMAOgBzAGUAdABQAGEAcgBhAG0AZQB0AGUAcgAoADIANwAsACAAcwBjADoAcwBhAG0AcABsAGUAUgBhAG4AZABvAG0ARABpAHMAdAByAGkAYgB1AHQAaQBvAG4AKABzAGMALgBMAE8ARwBOAE8AUgBNAEEATABfAEMAVgAsACAAMQBlADUALAAgADAAKQApAAkACQAJAAkALQAtACAAQwA4AA0ACgAJAHMAYwA6AHMAZQB0AFAAYQByAGEAbQBlAHQAZQByACgAMgA4ACwAIABzAGMAOgBzAGEAbQBwAGwAZQBSAGEAbgBkAG8AbQBEAGkAcwB0AHIAaQBiAHUAdABpAG8AbgAoAHMAYwAuAEwATwBHAE4ATwBSAE0AQQBMAF8AQwBWACwAIAAyAGUANgAsACAAMAApACkACQAJAAkACQAtAC0AIABDADkADQAKAAkAcwBjADoAcwBlAHQAUABhAHIAYQBtAGUAdABlAHIAKAAyADkALAAgAHMAYwA6AHMAYQBtAHAAbABlAFIAYQBuAGQAbwBtAEQAaQBzAHQAcgBpAGIAdQB0AGkAbwBuACgAcwBjAC4ATABPAEcATgBPAFIATQBBAEwAXwBDAFYALAAgADUANQAwACwAIAAwACkAKQAJAAkACQAJAC0ALQAgAEMAQwANAAoACQBzAGMAOgBzAGUAdABQAGEAcgBhAG0AZQB0AGUAcgAoADMAMAAsACAAcwBjADoAcwBhAG0AcABsAGUAUgBhAG4AZABvAG0ARABpAHMAdAByAGkAYgB1AHQAaQBvAG4AKABzAGMALgBMAE8ARwBOAE8AUgBNAEEATABfAEMAVgAsACAAMQBlADQALAAgADAAKQApAAkACQAJAAkALQAtACAAQwBUAA0ACgAJAHMAYwA6AHMAZQB0AFAAYQByAGEAbQBlAHQAZQByACgAMwAxACwAIABzAGMAOgBzAGEAbQBwAGwAZQBSAGEAbgBkAG8AbQBEAGkAcwB0AHIAaQBiAHUAdABpAG8AbgAoAHMAYwAuAEwATwBHAE4ATwBSAE0AQQBMAF8AQwBWACwAIAAxADAALAAgADAAKQApAAkACQAJAAkALQAtACAAQwBUADEADQAKAAkAcwBjADoAcwBlAHQAUABhAHIAYQBtAGUAdABlAHIAKAAzADIALAAgAHMAYwA6AHMAYQBtAHAAbABlAFIAYQBuAGQAbwBtAEQAaQBzAHQAcgBpAGIAdQB0AGkAbwBuACgAcwBjAC4ATABPAEcATgBPAFIATQBBAEwAXwBDAFYALAAgADIAMAAwACwAIAAwACkAKQAJAAkACQAJAC0ALQAgAGYAMQANAAoACQBzAGMAOgBzAGUAdABQAGEAcgBhAG0AZQB0AGUAcgAoADMAMwAsACAAcwBjADoAcwBhAG0AcABsAGUAUgBhAG4AZABvAG0ARABpAHMAdAByAGkAYgB1AHQAaQBvAG4AKABzAGMALgBMAE8ARwBOAE8AUgBNAEEATABfAEMAVgAsACAAMQAsACAAMAApACkACQAJAAkACQAJAC0ALQAgAGYAMgANAAoACQBzAGMAOgBzAGUAdABQAGEAcgBhAG0AZQB0AGUAcgAoADMANAAsACAAcwBjADoAcwBhAG0AcABsAGUAUgBhAG4AZABvAG0ARABpAHMAdAByAGkAYgB1AHQAaQBvAG4AKABzAGMALgBMAE8ARwBOAE8AUgBNAEEATABfAEMAVgAsACAAMgAsACAAMAApACkACQAJAAkACQAJAC0ALQAgAGYANAANAAoACQBzAGMAOgBzAGUAdABQAGEAcgBhAG0AZQB0AGUAcgAoADMANQAsACAAcwBjADoAcwBhAG0AcABsAGUAUgBhAG4AZABvAG0ARABpAHMAdAByAGkAYgB1AHQAaQBvAG4AKABzAGMALgBMAE8ARwBOAE8AUgBNAEEATABfAEMAVgAsACAAMAAuADAAMgA1ACwAIAAwACkAKQAJAAkACQAtAC0AIABmADYADQAKAAkAcwBjADoAcwBlAHQAUABhAHIAYQBtAGUAdABlAHIAKAAzADYALAAgAHMAYwA6AHMAYQBtAHAAbABlAFIAYQBuAGQAbwBtAEQAaQBzAHQAcgBpAGIAdQB0AGkAbwBuACgAcwBjAC4ATABPAEcATgBPAFIATQBBAEwAXwBDAFYALAAgADEALAAgADAAKQApAAkACQAJAAkACQAtAC0AIABmADcADQAKAAkAcwBjADoAcwBlAHQAUABhAHIAYQBtAGUAdABlAHIAKAAzADcALAAgAHMAYwA6AHMAYQBtAHAAbABlAFIAYQBuAGQAbwBtAEQAaQBzAHQAcgBpAGIAdQB0AGkAbwBuACgAcwBjAC4ATABPAEcATgBPAFIATQBBAEwAXwBDAFYALAAgADEALAAgADAAKQApAAkACQAJAAkACQAtAC0AIABmADgADQAKAAkAcwBjADoAcwBlAHQAUABhAHIAYQBtAGUAdABlAHIAKAAzADgALAAgAHMAYwA6AHMAYQBtAHAAbABlAFIAYQBuAGQAbwBtAEQAaQBzAHQAcgBpAGIAdQB0AGkAbwBuACgAcwBjAC4ATABPAEcATgBPAFIATQBBAEwAXwBDAFYALAAgADUAMAAsACAAMAApACkACQAJAAkACQAtAC0AIABmADkADQAKAAkAcwBjADoAcwBlAHQAUABhAHIAYQBtAGUAdABlAHIAKAAzADkALAAgAHMAYwA6AHMAYQBtAHAAbABlAFIAYQBuAGQAbwBtAEQAaQBzAHQAcgBpAGIAdQB0AGkAbwBuACgAcwBjAC4ATABPAEcATgBPAFIATQBBAEwAXwBDAFYALAAgADAALgAxACAALwAgADIANAAsACAAMAApACkACQAJAC0ALQAgAGsAMQA0AGEADQAKAAkAcwBjADoAcwBlAHQAUABhAHIAYQBtAGUAdABlAHIAKAA0ADAALAAgAHMAYwA6AHMAYQBtAHAAbABlAFIAYQBuAGQAbwBtAEQAaQBzAHQAcgBpAGIAdQB0AGkAbwBuACgAcwBjAC4ATABPAEcATgBPAFIATQBBAEwAXwBDAFYALAAgADAALgAxACAALwAgADIANAAsACAAMAApACkACQAJAC0ALQAgAGsAMQA0AGIADQAKAAkAcwBjADoAcwBlAHQAUABhAHIAYQBtAGUAdABlAHIAKAA0ADEALAAgAHMAYwA6AHMAYQBtAHAAbABlAFIAYQBuAGQAbwBtAEQAaQBzAHQAcgBpAGIAdQB0AGkAbwBuACgAcwBjAC4ATABPAEcATgBPAFIATQBBAEwAXwBDAFYALAAgADEALgAyADUAZQAtADcAIAAvACAAMgA0ACwAIAAwACkAKQAJAC0ALQAgAGsAMQA1AA0ACgAJAHMAYwA6AHMAZQB0AFAAYQByAGEAbQBlAHQAZQByACgANAAyACwAIABzAGMAOgBzAGEAbQBwAGwAZQBSAGEAbgBkAG8AbQBEAGkAcwB0AHIAaQBiAHUAdABpAG8AbgAoAHMAYwAuAEwATwBHAE4ATwBSAE0AQQBMAF8AQwBWACwAIAAwAC4AMAAyACAALwAgADIANAAsACAAMAApACkACQAJAC0ALQAgAGsAMQA3AA0ACgAJAHMAYwA6AHMAZQB0AFAAYQByAGEAbQBlAHQAZQByACgANAAzACwAIABzAGMAOgBzAGEAbQBwAGwAZQBSAGEAbgBkAG8AbQBEAGkAcwB0AHIAaQBiAHUAdABpAG8AbgAoAHMAYwAuAEwATwBHAE4ATwBSAE0AQQBMAF8AQwBWACwAIAA1AGUALQA5ACAALwAgADIANAAsACAAMAApACkACQAJAC0ALQAgAGsAMQA4AA0ACgAJAHMAYwA6AHMAZQB0AFAAYQByAGEAbQBlAHQAZQByACgANAA0ACwAIABzAGMAOgBzAGEAbQBwAGwAZQBSAGEAbgBkAG8AbQBEAGkAcwB0AHIAaQBiAHUAdABpAG8AbgAoAHMAYwAuAEwATwBHAE4ATwBSAE0AQQBMAF8AQwBWACwAIAAwAC4ANAAgAC8AIAAyADQALAAgADAAKQApAAkACQAtAC0AIABrADIADQAKAAkAcwBjADoAcwBlAHQAUABhAHIAYQBtAGUAdABlAHIAKAA0ADUALAAgAHMAYwA6AHMAYQBtAHAAbABlAFIAYQBuAGQAbwBtAEQAaQBzAHQAcgBpAGIAdQB0AGkAbwBuACgAcwBjAC4ATABPAEcATgBPAFIATQBBAEwAXwBDAFYALAAgADAALgAxACAALwAgADIANAAsACAAMAApACkACQAJAC0ALQAgAGsAMwANAAoACQBzAGMAOgBzAGUAdABQAGEAcgBhAG0AZQB0AGUAcgAoADQANgAsACAAcwBjADoAcwBhAG0AcABsAGUAUgBhAG4AZABvAG0ARABpAHMAdAByAGkAYgB1AHQAaQBvAG4AKABzAGMALgBMAE8ARwBOAE8AUgBNAEEATABfAEMAVgAsACAAMAAuADQAIAAvACAAMgA0ACwAIAAwACkAKQAJAAkALQAtACAAawA0AA0ACgAJAHMAYwA6AHMAZQB0AFAAYQByAGEAbQBlAHQAZQByACgANAA3ACwAIABzAGMAOgBzAGEAbQBwAGwAZQBSAGEAbgBkAG8AbQBEAGkAcwB0AHIAaQBiAHUAdABpAG8AbgAoAHMAYwAuAEwATwBHAE4ATwBSAE0AQQBMAF8AQwBWACwAIAAwAC4AMAAxACAALwAgADIANAAsACAAMAApACkACQAJAC0ALQAgAGsANQAyAA0ACgAJAHMAYwA6AHMAZQB0AFAAYQByAGEAbQBlAHQAZQByACgANAA4ACwAIABzAGMAOgBzAGEAbQBwAGwAZQBSAGEAbgBkAG8AbQBEAGkAcwB0AHIAaQBiAHUAdABpAG8AbgAoAHMAYwAuAEwATwBHAE4ATwBSAE0AQQBMAF8AQwBWACwAIAA1AGUALQAzACAALwAgADIANAAsACAAMAApACkACQAJAC0ALQAgAGsANgANAAoACQBzAGMAOgBzAGUAdABQAGEAcgBhAG0AZQB0AGUAcgAoADQAOQAsACAAcwBjADoAcwBhAG0AcABsAGUAUgBhAG4AZABvAG0ARABpAHMAdAByAGkAYgB1AHQAaQBvAG4AKABzAGMALgBMAE8ARwBOAE8AUgBNAEEATABfAEMAVgAsACAAMAAuADAAMgAgAC8AIAAyADQALAAgADAAKQApAAkACQAtAC0AIABrADcADQAKAAkAcwBjADoAcwBlAHQAUABhAHIAYQBtAGUAdABlAHIAKAA1ADAALAAgAHMAYwA6AHMAYQBtAHAAbABlAFIAYQBuAGQAbwBtAEQAaQBzAHQAcgBpAGIAdQB0AGkAbwBuACgAcwBjAC4ATABPAEcATgBPAFIATQBBAEwAXwBDAFYALAAgADAALgA2ACwAIAAwACkAKQAJAAkACQAJAC0ALQAgAG0ADQAKAAkAcwBjADoAcwBlAHQAUABhAHIAYQBtAGUAdABlAHIAKAA1ADEALAAgAHMAYwA6AHMAYQBtAHAAbABlAFIAYQBuAGQAbwBtAEQAaQBzAHQAcgBpAGIAdQB0AGkAbwBuACgAcwBjAC4ATABPAEcATgBPAFIATQBBAEwAXwBDAFYALAAgADIAMAAsACAAMAApACkACQAJAAkACQAtAC0AIABOAA0ACgAJAHMAYwA6AHMAZQB0AFAAYQByAGEAbQBlAHQAZQByACgANQAyACwAIABzAGMAOgBzAGEAbQBwAGwAZQBSAGEAbgBkAG8AbQBEAGkAcwB0AHIAaQBiAHUAdABpAG8AbgAoAHMAYwAuAEwATwBHAE4ATwBSAE0AQQBMAF8AQwBWACwAIAAwAC4ANQAsACAAMAApACkACQAJAAkACQAtAC0AIABOAGYAcgBhAGMAYQANAAoACQBzAGMAOgBzAGUAdABQAGEAcgBhAG0AZQB0AGUAcgAoADUAMwAsACAAcwBjADoAcwBhAG0AcABsAGUAUgBhAG4AZABvAG0ARABpAHMAdAByAGkAYgB1AHQAaQBvAG4AKABzAGMALgBMAE8ARwBOAE8AUgBNAEEATABfAEMAVgAsACAAMAAuADEALAAgADAAKQApAAkACQAJAAkALQAtACAATgBmAHIAYQBjAGMADQAKAAkAcwBjADoAcwBlAHQAUABhAHIAYQBtAGUAdABlAHIAKAA1ADQALAAgAHMAYwA6AHMAYQBtAHAAbABlAFIAYQBuAGQAbwBtAEQAaQBzAHQAcgBpAGIAdQB0AGkAbwBuACgAcwBjAC4ATABPAEcATgBPAFIATQBBAEwAXwBDAFYALAAgADEAMAAsACAAMAApACkACQAJAAkACQAtAC0AIABTAA0ACgAJAHMAYwA6AHMAZQB0AFAAYQByAGEAbQBlAHQAZQByACgANQA1ACwAIABzAGMAOgBzAGEAbQBwAGwAZQBSAGEAbgBkAG8AbQBEAGkAcwB0AHIAaQBiAHUAdABpAG8AbgAoAHMAYwAuAEwATwBHAE4ATwBSAE0AQQBMAF8AQwBWACwAIAA3ADAALAAgADAAKQApAAkACQAJAAkALQAtACAAUwAxAA0ACgAJAHMAYwA6AHMAZQB0AFAAYQByAGEAbQBlAHQAZQByACgANQA2ACwAIABzAGMAOgBzAGEAbQBwAGwAZQBSAGEAbgBkAG8AbQBEAGkAcwB0AHIAaQBiAHUAdABpAG8AbgAoAHMAYwAuAEwATwBHAE4ATwBSAE0AQQBMAF8AQwBWACwAIAA4ADAALAAgADAAKQApAAkACQAJAAkALQAtACAAUwAxADAADQAKAAkAcwBjADoAcwBlAHQAUABhAHIAYQBtAGUAdABlAHIAKAA1ADcALAAgAHMAYwA6AHMAYQBtAHAAbABlAFIAYQBuAGQAbwBtAEQAaQBzAHQAcgBpAGIAdQB0AGkAbwBuACgAcwBjAC4ATABPAEcATgBPAFIATQBBAEwAXwBDAFYALAAgADMAMAAwACAALwAgADIANAAsACAAMAApACkACQAJAC0ALQAgAFMAMQAyAA0ACgAJAHMAYwA6AHMAZQB0AFAAYQByAGEAbQBlAHQAZQByACgANQA4ACwAIABzAGMAOgBzAGEAbQBwAGwAZQBSAGEAbgBkAG8AbQBEAGkAcwB0AHIAaQBiAHUAdABpAG8AbgAoAHMAYwAuAEwATwBHAE4ATwBSAE0AQQBMAF8AQwBWACwAIAA1ACwAIAAwACkAKQAJAAkACQAJAAkALQAtACAAUwAyAA0ACgAJAHMAYwA6AHMAZQB0AFAAYQByAGEAbQBlAHQAZQByACgANQA5ACwAIABzAGMAOgBzAGEAbQBwAGwAZQBSAGEAbgBkAG8AbQBEAGkAcwB0AHIAaQBiAHUAdABpAG8AbgAoAHMAYwAuAEwATwBHAE4ATwBSAE0AQQBMAF8AQwBWACwAIAA1ADAALAAgADAAKQApAAkACQAJAAkALQAtACAAUwA0AA0ACgAJAHMAYwA6AHMAZQB0AFAAYQByAGEAbQBlAHQAZQByACgANgAwACwAIABzAGMAOgBzAGEAbQBwAGwAZQBSAGEAbgBkAG8AbQBEAGkAcwB0AHIAaQBiAHUAdABpAG8AbgAoAHMAYwAuAEwATwBHAE4ATwBSAE0AQQBMAF8AQwBWACwAIAAyADAAMAAsACAAMAApACkACQAJAAkACQAtAC0AIABTADQAYgANAAoACQBzAGMAOgBzAGUAdABQAGEAcgBhAG0AZQB0AGUAcgAoADYAMQAsACAAcwBjADoAcwBhAG0AcABsAGUAUgBhAG4AZABvAG0ARABpAHMAdAByAGkAYgB1AHQAaQBvAG4AKABzAGMALgBMAE8ARwBOAE8AUgBNAEEATABfAEMAVgAsACAAMQA2ADUALAAgADAAKQApAAkACQAJAAkALQAtACAAUwA0AGIAMQANAAoACQBzAGMAOgBzAGUAdABQAGEAcgBhAG0AZQB0AGUAcgAoADYAMgAsACAAcwBjADoAcwBhAG0AcABsAGUAUgBhAG4AZABvAG0ARABpAHMAdAByAGkAYgB1AHQAaQBvAG4AKABzAGMALgBMAE8ARwBOAE8AUgBNAEEATABfAEMAVgAsACAANAA1ADAALAAgADAAKQApAAkACQAJAAkALQAtACAAUwA0AGIAMgANAAoACQBzAGMAOgBzAGUAdABQAGEAcgBhAG0AZQB0AGUAcgAoADYAMwAsACAAcwBjADoAcwBhAG0AcABsAGUAUgBhAG4AZABvAG0ARABpAHMAdAByAGkAYgB1AHQAaQBvAG4AKABzAGMALgBMAE8ARwBOAE8AUgBNAEEATABfAEMAVgAsACAANgAwACwAIAAwACkAKQAJAAkACQAJAC0ALQAgAFMANgANAAoACQBzAGMAOgBzAGUAdABQAGEAcgBhAG0AZQB0AGUAcgAoADYANAAsACAAcwBjADoAcwBhAG0AcABsAGUAUgBhAG4AZABvAG0ARABpAHMAdAByAGkAYgB1AHQAaQBvAG4AKABzAGMALgBMAE8ARwBOAE8AUgBNAEEATABfAEMAVgAsACAANAAwACwAIAAwACkAKQAJAAkACQAJAC0ALQAgAFMANwANAAoACQBzAGMAOgBzAGUAdABQAGEAcgBhAG0AZQB0AGUAcgAoADYANQAsACAAcwBjADoAcwBhAG0AcABsAGUAUgBhAG4AZABvAG0ARABpAHMAdAByAGkAYgB1AHQAaQBvAG4AKABzAGMALgBMAE8ARwBOAE8AUgBNAEEATABfAEMAVgAsACAAMQAsACAAMAApACkACQAJAAkACQAJAC0ALQAgAFMAOAANAAoACQBzAGMAOgBzAGUAdABQAGEAcgBhAG0AZQB0AGUAcgAoADYANgAsACAAcwBjADoAcwBhAG0AcABsAGUAUgBhAG4AZABvAG0ARABpAHMAdAByAGkAYgB1AHQAaQBvAG4AKABzAGMALgBMAE8ARwBOAE8AUgBNAEEATABfAEMAVgAsACAAMQAwACAALwAgADIANAAsACAAMAApACkACQAJAAkALQAtACAAUwBnAA0ACgAJAHMAYwA6AHMAZQB0AFAAYQByAGEAbQBlAHQAZQByACgANgA3ACwAIABzAGMAOgBzAGEAbQBwAGwAZQBSAGEAbgBkAG8AbQBEAGkAcwB0AHIAaQBiAHUAdABpAG8AbgAoAHMAYwAuAEwATwBHAE4ATwBSAE0AQQBMAF8AQwBWACwAIAAyAGUANQAgAC8AIAAyADQALAAgADAAKQApAAkACQAtAC0AIABTAHIAMQBiAA0ACgAJAHMAYwA6AHMAZQB0AFAAYQByAGEAbQBlAHQAZQByACgANgA4ACwAIABzAGMAOgBzAGEAbQBwAGwAZQBSAGEAbgBkAG8AbQBEAGkAcwB0AHIAaQBiAHUAdABpAG8AbgAoAHMAYwAuAEwATwBHAE4ATwBSAE0AQQBMAF8AQwBWACwAIAAyAGUANAAgAC8AIAAyADQALAAgADAAKQApAAkACQAtAC0AIABTAHIAMwBiAA0ACgAJAHMAYwA6AHMAZQB0AFAAYQByAGEAbQBlAHQAZQByACgANgA5ACwAIABzAGMAOgBzAGEAbQBwAGwAZQBSAGEAbgBkAG8AbQBEAGkAcwB0AHIAaQBiAHUAdABpAG8AbgAoAHMAYwAuAEwATwBHAE4ATwBSAE0AQQBMAF8AQwBWACwAIAAxAGUAMwAgAC8AIAAyADQALAAgADAAKQApAAkACQAtAC0AIABTAHIAMwBiADIADQAKAAkAcwBjADoAcwBlAHQAUABhAHIAYQBtAGUAdABlAHIAKAA3ADAALAAgAHMAYwA6AHMAYQBtAHAAbABlAFIAYQBuAGQAbwBtAEQAaQBzAHQAcgBpAGIAdQB0AGkAbwBuACgAcwBjAC4ATABPAEcATgBPAFIATQBBAEwAXwBDAFYALAAgADgAZQA0ACAALwAgADIANAAsACAAMAApACkACQAJAC0ALQAgAFMAcgAzAGIAYwANAAoACQBzAGMAOgBzAGUAdABQAGEAcgBhAG0AZQB0AGUAcgAoADcAMQAsACAAcwBjADoAcwBhAG0AcABsAGUAUgBhAG4AZABvAG0ARABpAHMAdAByAGkAYgB1AHQAaQBvAG4AKABzAGMALgBMAE8ARwBOAE8AUgBNAEEATABfAEMAVgAsACAAMgBlADQAIAAvACAAMgA0ACwAIAAwACkAKQAJAAkALQAtACAAUwByADQAYgANAAoACQBzAGMAOgBzAGUAdABQAGEAcgBhAG0AZQB0AGUAcgAoADcAMgAsACAAcwBjADoAcwBhAG0AcABsAGUAUgBhAG4AZABvAG0ARABpAHMAdAByAGkAYgB1AHQAaQBvAG4AKABzAGMALgBMAE8ARwBOAE8AUgBNAEEATABfAEMAVgAsACAAMQAwADAAMAAgAC8AIAAyADQALAAgADEAMAApACkACQAJAC0ALQAgAFMAcgBtAA0ACgAJAHMAYwA6AHMAZQB0AFAAYQByAGEAbQBlAHQAZQByACgANwAzACwAIABzAGMAOgBzAGEAbQBwAGwAZQBSAGEAbgBkAG8AbQBEAGkAcwB0AHIAaQBiAHUAdABpAG8AbgAoAHMAYwAuAEwATwBHAE4ATwBSAE0AQQBMAF8AQwBWACwAIAAwAC4ANQAsACAAMAApACkACQAJAAkACQAtAC0AIABXADEADQAKAAkAcwBjADoAcwBlAHQAUABhAHIAYQBtAGUAdABlAHIAKAA3ADQALAAgAHMAYwA6AHMAYQBtAHAAbABlAFIAYQBuAGQAbwBtAEQAaQBzAHQAcgBpAGIAdQB0AGkAbwBuACgAcwBjAC4ATABPAEcATgBPAFIATQBBAEwAXwBDAFYALAAgADAALgAxADUALAAgADAAKQApAAkACQAJAAkALQAtACAAVwAyAA0ACgAJAHMAYwA6AHMAZQB0AFAAYQByAGEAbQBlAHQAZQByACgANwA1ACwAIABzAGMAOgBzAGEAbQBwAGwAZQBSAGEAbgBkAG8AbQBEAGkAcwB0AHIAaQBiAHUAdABpAG8AbgAoAHMAYwAuAEwATwBHAE4ATwBSAE0AQQBMAF8AQwBWACwAIAAwAC4ANAAsACAAMAApACkACQAJAAkACQAtAC0AIABXADMADQAKAAkAcwBjADoAcwBlAHQAUABhAHIAYQBtAGUAdABlAHIAKAA3ADYALAAgAHMAYwA6AHMAYQBtAHAAbABlAFIAYQBuAGQAbwBtAEQAaQBzAHQAcgBpAGIAdQB0AGkAbwBuACgAcwBjAC4ATABPAEcATgBPAFIATQBBAEwAXwBDAFYALAAgADUAZQAtADQAIAAvACAAMgA0ACwAIAAwACkAKQAJAAkALQAtACAAYQBsAHAAaABhADEAMQANAAoACQBzAGMAOgBzAGUAdABQAGEAcgBhAG0AZQB0AGUAcgAoADcANwAsACAAcwBjADoAcwBhAG0AcABsAGUAUgBhAG4AZABvAG0ARABpAHMAdAByAGkAYgB1AHQAaQBvAG4AKABzAGMALgBMAE8ARwBOAE8AUgBNAEEATABfAEMAVgAsACAAMQBlAC0AMwAgAC8AIAAyADQALAAgADAAKQApAAkACQAtAC0AIABhAGwAcABoAGEAMQAyAA0ACgAJAHMAYwA6AHMAZQB0AFAAYQByAGEAbQBlAHQAZQByACgANwA4ACwAIABzAGMAOgBzAGEAbQBwAGwAZQBSAGEAbgBkAG8AbQBEAGkAcwB0AHIAaQBiAHUAdABpAG8AbgAoAHMAYwAuAEwATwBHAE4ATwBSAE0AQQBMAF8AQwBWACwAIAAyAGUALQAzACAALwAgADIANAAsACAAMAApACkACQAJAC0ALQAgAGEAbABwAGgAYQAxADYADQAKAAkAcwBjADoAcwBlAHQAUABhAHIAYQBtAGUAdABlAHIAKAA3ADkALAAgAHMAYwA6AHMAYQBtAHAAbABlAFIAYQBuAGQAbwBtAEQAaQBzAHQAcgBpAGIAdQB0AGkAbwBuACgAcwBjAC4ATABPAEcATgBPAFIATQBBAEwAXwBDAFYALAAgADYAZQAtADIAIAAvACAAMgA0ACwAIAAwACkAKQAJAAkALQAtACAAYQBsAHAAaABhADEANwANAAoACQBzAGMAOgBzAGUAdABQAGEAcgBhAG0AZQB0AGUAcgAoADgAMAAsACAAcwBjADoAcwBhAG0AcABsAGUAUgBhAG4AZABvAG0ARABpAHMAdAByAGkAYgB1AHQAaQBvAG4AKABzAGMALgBMAE8ARwBOAE8AUgBNAEEATABfAEMAVgAsACAAMAAuADAAMgAgAC8AIAAyADQALAAgADAAKQApAAkACQAtAC0AIABhAGwAcABoAGEAMQA4AA0ACgAJAHMAYwA6AHMAZQB0AFAAYQByAGEAbQBlAHQAZQByACgAOAAxACwAIABzAGMAOgBzAGEAbQBwAGwAZQBSAGEAbgBkAG8AbQBEAGkAcwB0AHIAaQBiAHUAdABpAG8AbgAoAHMAYwAuAEwATwBHAE4ATwBSAE0AQQBMAF8AQwBWACwAIAAwAC4ANAAgAC8AIAAyADQALAAgADEAMAApACkACQAJAC0ALQAgAGEAbABwAGgAYQAxADkADQAKAAkAcwBjADoAcwBlAHQAUABhAHIAYQBtAGUAdABlAHIAKAA4ADIALAAgAHMAYwA6AHMAYQBtAHAAbABlAFIAYQBuAGQAbwBtAEQAaQBzAHQAcgBpAGIAdQB0AGkAbwBuACgAcwBjAC4ATABPAEcATgBPAFIATQBBAEwAXwBDAFYALAAgADUAZQAtADMAIAAvACAAMgA0ACwAIAAwACkAKQAJAAkALQAtACAAYQBsAHAAaABhADEAYQANAAoACQBzAGMAOgBzAGUAdABQAGEAcgBhAG0AZQB0AGUAcgAoADgAMwAsACAAcwBjADoAcwBhAG0AcABsAGUAUgBhAG4AZABvAG0ARABpAHMAdAByAGkAYgB1AHQAaQBvAG4AKABzAGMALgBMAE8ARwBOAE8AUgBNAEEATABfAEMAVgAsACAANQBlAC0AMwAgAC8AIAAyADQALAAgADAAKQApAAkACQAtAC0AIABhAGwAcABoAGEAMgANAAoACQBzAGMAOgBzAGUAdABQAGEAcgBhAG0AZQB0AGUAcgAoADgANAAsACAAcwBjADoAcwBhAG0AcABsAGUAUgBhAG4AZABvAG0ARABpAHMAdAByAGkAYgB1AHQAaQBvAG4AKABzAGMALgBMAE8ARwBOAE8AUgBNAEEATABfAEMAVgAsACAAMAAuADAANQAgAC8AIAAyADQALAAgADEAMAApACkACQAJAC0ALQAgAGEAbABwAGgAYQAyADAADQAKAAkAcwBjADoAcwBlAHQAUABhAHIAYQBtAGUAdABlAHIAKAA4ADUALAAgAHMAYwA6AHMAYQBtAHAAbABlAFIAYQBuAGQAbwBtAEQAaQBzAHQAcgBpAGIAdQB0AGkAbwBuACgAcwBjAC4ATABPAEcATgBPAFIATQBBAEwAXwBDAFYALAAgADIAZQAtADQAIAAvACAAMgA0ACwAIAAwACkAKQAJAAkALQAtACAAYQBsAHAAaABhADIAMwANAAoACQBzAGMAOgBzAGUAdABQAGEAcgBhAG0AZQB0AGUAcgAoADgANgAsACAAcwBjADoAcwBhAG0AcABsAGUAUgBhAG4AZABvAG0ARABpAHMAdAByAGkAYgB1AHQAaQBvAG4AKABzAGMALgBMAE8ARwBOAE8AUgBNAEEATABfAEMAVgAsACAAMwBlAC0AMwAgAC8AIAAyADQALAAgADAAKQApAAkACQAtAC0AIABhAGwAcABoAGEAMwAwAA0ACgAJAHMAYwA6AHMAZQB0AFAAYQByAGEAbQBlAHQAZQByACgAOAA3ACwAIABzAGMAOgBzAGEAbQBwAGwAZQBSAGEAbgBkAG8AbQBEAGkAcwB0AHIAaQBiAHUAdABpAG8AbgAoAHMAYwAuAEwATwBHAE4ATwBSAE0AQQBMAF8AQwBWACwAIAA0AGUALQAzACAALwAgADIANAAsACAAMAApACkACQAJAC0ALQAgAGEAbABwAGgAYQAzADEADQAKAAkAcwBjADoAcwBlAHQAUABhAHIAYQBtAGUAdABlAHIAKAA4ADgALAAgAHMAYwA6AHMAYQBtAHAAbABlAFIAYQBuAGQAbwBtAEQAaQBzAHQAcgBpAGIAdQB0AGkAbwBuACgAcwBjAC4ATABPAEcATgBPAFIATQBBAEwAXwBDAFYALAAgADgALgAxADYAZQAtADQAIAAvACAAMgA0ACwAIAAwACkAKQAJAC0ALQAgAGEAbABwAGgAYQAzADIADQAKAAkAcwBjADoAcwBlAHQAUABhAHIAYQBtAGUAdABlAHIAKAA4ADkALAAgAHMAYwA6AHMAYQBtAHAAbABlAFIAYQBuAGQAbwBtAEQAaQBzAHQAcgBpAGIAdQB0AGkAbwBuACgAcwBjAC4ATABPAEcATgBPAFIATQBBAEwAXwBDAFYALAAgADYAZQAtADUAIAAvACAAMgA0ACwAIAAwACkAKQAJAAkALQAtACAAYQBsAHAAaABhADMAMwANAAoACQBzAGMAOgBzAGUAdABQAGEAcgBhAG0AZQB0AGUAcgAoADkAMAAsACAAcwBjADoAcwBhAG0AcABsAGUAUgBhAG4AZABvAG0ARABpAHMAdAByAGkAYgB1AHQAaQBvAG4AKABzAGMALgBMAE8ARwBOAE8AUgBNAEEATABfAEMAVgAsACAANQBlAC0AMwAgAC8AIAAyADQALAAgADAAKQApAAkACQAtAC0AIABhAGwAcABoAGEAMwBhAA0ACgAJAHMAYwA6AHMAZQB0AFAAYQByAGEAbQBlAHQAZQByACgAOQAxACwAIABzAGMAOgBzAGEAbQBwAGwAZQBSAGEAbgBkAG8AbQBEAGkAcwB0AHIAaQBiAHUAdABpAG8AbgAoAHMAYwAuAEwATwBHAE4ATwBSAE0AQQBMAF8AQwBWACwAIAAwAC4AMAAwADEAIAAvACAAMgA0ACwAIAAwACkAKQAJAAkALQAtACAAYQBsAHAAaABhADMAYQAyAA0ACgAJAHMAYwA6AHMAZQB0AFAAYQByAGEAbQBlAHQAZQByACgAOQAyACwAIABzAGMAOgBzAGEAbQBwAGwAZQBSAGEAbgBkAG8AbQBEAGkAcwB0AHIAaQBiAHUAdABpAG8AbgAoAHMAYwAuAEwATwBHAE4ATwBSAE0AQQBMAF8AQwBWACwAIAAzAGUALQAzACAALwAgADIANAAsACAAMAApACkACQAJAC0ALQAgAGEAbABwAGgAYQAzAGEAYwANAAoACQBzAGMAOgBzAGUAdABQAGEAcgBhAG0AZQB0AGUAcgAoADkAMwAsACAAcwBjADoAcwBhAG0AcABsAGUAUgBhAG4AZABvAG0ARABpAHMAdAByAGkAYgB1AHQAaQBvAG4AKABzAGMALgBMAE8ARwBOAE8AUgBNAEEATABfAEMAVgAsACAANQBlAC0AMwAgAC8AIAAyADQALAAgADAAKQApAAkACQAtAC0AIABhAGwAcABoAGEANABhAA0ACgAJAHMAYwA6AHMAZQB0AFAAYQByAGEAbQBlAHQAZQByACgAOQA0ACwAIABzAGMAOgBzAGEAbQBwAGwAZQBSAGEAbgBkAG8AbQBEAGkAcwB0AHIAaQBiAHUAdABpAG8AbgAoAHMAYwAuAEwATwBHAE4ATwBSAE0AQQBMAF8AQwBWACwAIAAwAC4AMAAyACAALwAgADIANAAsACAAMAApACkACQAJAC0ALQAgAGEAbABwAGgAYQA1AGEADQAKAAkAcwBjADoAcwBlAHQAUABhAHIAYQBtAGUAdABlAHIAKAA5ADUALAAgAHMAYwA6AHMAYQBtAHAAbABlAFIAYQBuAGQAbwBtAEQAaQBzAHQAcgBpAGIAdQB0AGkAbwBuACgAcwBjAC4ATABPAEcATgBPAFIATQBBAEwAXwBDAFYALAAgADAALgAwADIAIAAvACAAMgA0ACwAIAAwACkAKQAJAAkALQAtACAAYQBsAHAAaABhADUAYgANAAoACQBzAGMAOgBzAGUAdABQAGEAcgBhAG0AZQB0AGUAcgAoADkANgAsACAAcwBjADoAcwBhAG0AcABsAGUAUgBhAG4AZABvAG0ARABpAHMAdAByAGkAYgB1AHQAaQBvAG4AKABzAGMALgBMAE8ARwBOAE8AUgBNAEEATABfAEMAVgAsACAAMAAuADAAMwAgAC8AIAAyADQALAAgADAAKQApAAkACQAtAC0AIABhAGwAcABoAGEANQBjAA0ACgAJAHMAYwA6AHMAZQB0AFAAYQByAGEAbQBlAHQAZQByACgAOQA3ACwAIABzAGMAOgBzAGEAbQBwAGwAZQBSAGEAbgBkAG8AbQBEAGkAcwB0AHIAaQBiAHUAdABpAG8AbgAoAHMAYwAuAEwATwBHAE4ATwBSAE0AQQBMAF8AQwBWACwAIAAwAC4AMAAzACAALwAgADIANAAsACAAMAApACkACQAJAC0ALQAgAGEAbABwAGgAYQA3AA0ACgAJAHMAYwA6AHMAZQB0AFAAYQByAGEAbQBlAHQAZQByACgAOQA4ACwAIABzAGMAOgBzAGEAbQBwAGwAZQBSAGEAbgBkAG8AbQBEAGkAcwB0AHIAaQBiAHUAdABpAG8AbgAoAHMAYwAuAEwATwBHAE4ATwBSAE0AQQBMAF8AQwBWACwAIAA4AGUALQA1ACAALwAgADIANAAsACAAMAApACkACQAJAC0ALQAgAGEAbABwAGgAYQA4AA0ACgAJAHMAYwA6AHMAZQB0AFAAYQByAGEAbQBlAHQAZQByACgAOQA5ACwAIABzAGMAOgBzAGEAbQBwAGwAZQBSAGEAbgBkAG8AbQBEAGkAcwB0AHIAaQBiAHUAdABpAG8AbgAoAHMAYwAuAEwATwBHAE4ATwBSAE0AQQBMAF8AQwBWACwAIAAxADAAMAAsACAAMAApACkACQAJAAkACQAtAC0AIABiAGUAdABhAA0ACgAJAHMAYwA6AHMAZQB0AFAAYQByAGEAbQBlAHQAZQByACgAMQAwADAALAAgAHMAYwA6AHMAYQBtAHAAbABlAFIAYQBuAGQAbwBtAEQAaQBzAHQAcgBpAGIAdQB0AGkAbwBuACgAcwBjAC4ATABPAEcATgBPAFIATQBBAEwAXwBDAFYALAAgADEAZQAtADMALAAgADAAKQApAAkACQAJAC0ALQAgAGIAZQB0AGEAMgANAAoACQBzAGMAOgBzAGUAdABQAGEAcgBhAG0AZQB0AGUAcgAoADEAMAAxACwAIABzAGMAOgBzAGEAbQBwAGwAZQBSAGEAbgBkAG8AbQBEAGkAcwB0AHIAaQBiAHUAdABpAG8AbgAoAHMAYwAuAEwATwBHAE4ATwBSAE0AQQBMAF8AQwBWACwAIAAwAC4AMAAxACAALwAgADIANAAsACAAMAApACkACQAJAC0ALQAgAGQAZQBsAHQAYQA3AA0ACgANAAoACQBzAGMAOgBzAGUAdABQAGEAcgBhAG0AZQB0AGUAcgBOAGEAbQBlACgAMQAsACAAJwC1AGkAJwApAA0ACgAJAHMAYwA6AHMAZQB0AFAAYQByAGEAbQBlAHQAZQByAE4AYQBtAGUAKAAyACwAIAAnALUAaQAxADAAJwApAA0ACgAJAHMAYwA6AHMAZQB0AFAAYQByAGEAbQBlAHQAZQByAE4AYQBtAGUAKAAzACwAIAAnALUAaQAxADIAJwApAA0ACgAJAHMAYwA6AHMAZQB0AFAAYQByAGEAbQBlAHQAZQByAE4AYQBtAGUAKAA0ACwAIAAnALUAaQA0ACcAKQANAAoACQBzAGMAOgBzAGUAdABQAGEAcgBhAG0AZQB0AGUAcgBOAGEAbQBlACgANQAsACAAJwC1AGkAZwBhAG0AbQBhACcAKQANAAoACQBzAGMAOgBzAGUAdABQAGEAcgBhAG0AZQB0AGUAcgBOAGEAbQBlACgANgAsACAAJwC1AE0AQQAnACkADQAKAAkAcwBjADoAcwBlAHQAUABhAHIAYQBtAGUAdABlAHIATgBhAG0AZQAoADcALAAgACcAtQBNAEkAJwApAA0ACgAJAHMAYwA6AHMAZQB0AFAAYQByAGEAbQBlAHQAZQByAE4AYQBtAGUAKAA4ACwAIAAnALUATQBSACcAKQANAAoACQBzAGMAOgBzAGUAdABQAGEAcgBhAG0AZQB0AGUAcgBOAGEAbQBlACgAOQAsACAAJwC1AFQAMAAnACkADQAKAAkAcwBjADoAcwBlAHQAUABhAHIAYQBtAGUAdABlAHIATgBhAG0AZQAoADEAMAAsACAAJwC1AFQAMQAnACkADQAKAAkAcwBjADoAcwBlAHQAUABhAHIAYQBtAGUAdABlAHIATgBhAG0AZQAoADEAMQAsACAAJwC1AFQAMgAnACkADQAKAAkAcwBjADoAcwBlAHQAUABhAHIAYQBtAGUAdABlAHIATgBhAG0AZQAoADEAMgAsACAAJwC1AFQAOAAnACkADQAKAAkAcwBjADoAcwBlAHQAUABhAHIAYQBtAGUAdABlAHIATgBhAG0AZQAoADEAMwAsACAAJwC1AFQAOAAwACcAKQANAAoACQBzAGMAOgBzAGUAdABQAGEAcgBhAG0AZQB0AGUAcgBOAGEAbQBlACgAMQA0ACwAIAAnALUAVABDACcAKQANAAoACQBzAGMAOgBzAGUAdABQAGEAcgBhAG0AZQB0AGUAcgBOAGEAbQBlACgAMQA1ACwAIAAnALUAVABDAGcAYQBtAG0AYQAnACkADQAKAAkAcwBjADoAcwBlAHQAUABhAHIAYQBtAGUAdABlAHIATgBhAG0AZQAoADEANgAsACAAJwC1AFQATgBGACcAKQANAAoACQBzAGMAOgBzAGUAdABQAGEAcgBhAG0AZQB0AGUAcgBOAGEAbQBlACgAMQA3ACwAIAAnALUAVABnAGEAbQBtAGEAJwApAA0ACgAJAHMAYwA6AHMAZQB0AFAAYQByAGEAbQBlAHQAZQByAE4AYQBtAGUAKAAxADgALAAgACcAQwAnACkADQAKAAkAcwBjADoAcwBlAHQAUABhAHIAYQBtAGUAdABlAHIATgBhAG0AZQAoADEAOQAsACAAJwBDADEAMAAnACkADQAKAAkAcwBjADoAcwBlAHQAUABhAHIAYQBtAGUAdABlAHIATgBhAG0AZQAoADIAMAAsACAAJwBDADEANQAnACkADQAKAAkAcwBjADoAcwBlAHQAUABhAHIAYQBtAGUAdABlAHIATgBhAG0AZQAoADIAMQAsACAAJwBDADIAMwAnACkADQAKAAkAcwBjADoAcwBlAHQAUABhAHIAYQBtAGUAdABlAHIATgBhAG0AZQAoADIAMgAsACAAJwBDADIAMwAwACcAKQANAAoACQBzAGMAOgBzAGUAdABQAGEAcgBhAG0AZQB0AGUAcgBOAGEAbQBlACgAMgAzACwAIAAnAEMANAAnACkADQAKAAkAcwBjADoAcwBlAHQAUABhAHIAYQBtAGUAdABlAHIATgBhAG0AZQAoADIANAAsACAAJwBDADUAMgAnACkADQAKAAkAcwBjADoAcwBlAHQAUABhAHIAYQBtAGUAdABlAHIATgBhAG0AZQAoADIANQAsACAAJwBDADUAYQAnACkADQAKAAkAcwBjADoAcwBlAHQAUABhAHIAYQBtAGUAdABlAHIATgBhAG0AZQAoADIANgAsACAAJwBDADUAYgAnACkADQAKAAkAcwBjADoAcwBlAHQAUABhAHIAYQBtAGUAdABlAHIATgBhAG0AZQAoADIANwAsACAAJwBDADgAJwApAA0ACgAJAHMAYwA6AHMAZQB0AFAAYQByAGEAbQBlAHQAZQByAE4AYQBtAGUAKAAyADgALAAgACcAQwA5ACcAKQANAAoACQBzAGMAOgBzAGUAdABQAGEAcgBhAG0AZQB0AGUAcgBOAGEAbQBlACgAMgA5ACwAIAAnAEMAQwAnACkADQAKAAkAcwBjADoAcwBlAHQAUABhAHIAYQBtAGUAdABlAHIATgBhAG0AZQAoADMAMAAsACAAJwBDAFQAJwApAA0ACgAJAHMAYwA6AHMAZQB0AFAAYQByAGEAbQBlAHQAZQByAE4AYQBtAGUAKAAzADEALAAgACcAQwBUADEAJwApAA0ACgAJAHMAYwA6AHMAZQB0AFAAYQByAGEAbQBlAHQAZQByAE4AYQBtAGUAKAAzADIALAAgACcAZgAxACcAKQANAAoACQBzAGMAOgBzAGUAdABQAGEAcgBhAG0AZQB0AGUAcgBOAGEAbQBlACgAMwAzACwAIAAnAGYAMgAnACkADQAKAAkAcwBjADoAcwBlAHQAUABhAHIAYQBtAGUAdABlAHIATgBhAG0AZQAoADMANAAsACAAJwBmADQAJwApAA0ACgAJAHMAYwA6AHMAZQB0AFAAYQByAGEAbQBlAHQAZQByAE4AYQBtAGUAKAAzADUALAAgACcAZgA2ACcAKQANAAoACQBzAGMAOgBzAGUAdABQAGEAcgBhAG0AZQB0AGUAcgBOAGEAbQBlACgAMwA2ACwAIAAnAGYANwAnACkADQAKAAkAcwBjADoAcwBlAHQAUABhAHIAYQBtAGUAdABlAHIATgBhAG0AZQAoADMANwAsACAAJwBmADgAJwApAA0ACgAJAHMAYwA6AHMAZQB0AFAAYQByAGEAbQBlAHQAZQByAE4AYQBtAGUAKAAzADgALAAgACcAZgA5ACcAKQANAAoACQBzAGMAOgBzAGUAdABQAGEAcgBhAG0AZQB0AGUAcgBOAGEAbQBlACgAMwA5ACwAIAAnAGsAMQA0AGEAJwApAA0ACgAJAHMAYwA6AHMAZQB0AFAAYQByAGEAbQBlAHQAZQByAE4AYQBtAGUAKAA0ADAALAAgACcAawAxADQAYgAnACkADQAKAAkAcwBjADoAcwBlAHQAUABhAHIAYQBtAGUAdABlAHIATgBhAG0AZQAoADQAMQAsACAAJwBrADEANQAnACkADQAKAAkAcwBjADoAcwBlAHQAUABhAHIAYQBtAGUAdABlAHIATgBhAG0AZQAoADQAMgAsACAAJwBrADEANwAnACkADQAKAAkAcwBjADoAcwBlAHQAUABhAHIAYQBtAGUAdABlAHIATgBhAG0AZQAoADQAMwAsACAAJwBrADEAOAAnACkADQAKAAkAcwBjADoAcwBlAHQAUABhAHIAYQBtAGUAdABlAHIATgBhAG0AZQAoADQANAAsACAAJwBrADIAJwApAA0ACgAJAHMAYwA6AHMAZQB0AFAAYQByAGEAbQBlAHQAZQByAE4AYQBtAGUAKAA0ADUALAAgACcAawAzACcAKQANAAoACQBzAGMAOgBzAGUAdABQAGEAcgBhAG0AZQB0AGUAcgBOAGEAbQBlACgANAA2ACwAIAAnAGsANAAnACkADQAKAAkAcwBjADoAcwBlAHQAUABhAHIAYQBtAGUAdABlAHIATgBhAG0AZQAoADQANwAsACAAJwBrADUAMgAnACkADQAKAAkAcwBjADoAcwBlAHQAUABhAHIAYQBtAGUAdABlAHIATgBhAG0AZQAoADQAOAAsACAAJwBrADYAJwApAA0ACgAJAHMAYwA6AHMAZQB0AFAAYQByAGEAbQBlAHQAZQByAE4AYQBtAGUAKAA0ADkALAAgACcAawA3ACcAKQANAAoACQBzAGMAOgBzAGUAdABQAGEAcgBhAG0AZQB0AGUAcgBOAGEAbQBlACgANQAwACwAIAAnAG0AJwApAA0ACgAJAHMAYwA6AHMAZQB0AFAAYQByAGEAbQBlAHQAZQByAE4AYQBtAGUAKAA1ADEALAAgACcATgAnACkADQAKAAkAcwBjADoAcwBlAHQAUABhAHIAYQBtAGUAdABlAHIATgBhAG0AZQAoADUAMgAsACAAJwBOAGYAcgBhAGMAYQAnACkADQAKAAkAcwBjADoAcwBlAHQAUABhAHIAYQBtAGUAdABlAHIATgBhAG0AZQAoADUAMwAsACAAJwBOAGYAcgBhAGMAYwAnACkADQAKAAkAcwBjADoAcwBlAHQAUABhAHIAYQBtAGUAdABlAHIATgBhAG0AZQAoADUANAAsACAAJwBTACcAKQANAAoACQBzAGMAOgBzAGUAdABQAGEAcgBhAG0AZQB0AGUAcgBOAGEAbQBlACgANQA1ACwAIAAnAFMAMQAnACkADQAKAAkAcwBjADoAcwBlAHQAUABhAHIAYQBtAGUAdABlAHIATgBhAG0AZQAoADUANgAsACAAJwBTADEAMAAnACkADQAKAAkAcwBjADoAcwBlAHQAUABhAHIAYQBtAGUAdABlAHIATgBhAG0AZQAoADUANwAsACAAJwBTADEAMgAnACkADQAKAAkAcwBjADoAcwBlAHQAUABhAHIAYQBtAGUAdABlAHIATgBhAG0AZQAoADUAOAAsACAAJwBTADIAJwApAA0ACgAJAHMAYwA6AHMAZQB0AFAAYQByAGEAbQBlAHQAZQByAE4AYQBtAGUAKAA1ADkALAAgACcAUwA0ACcAKQANAAoACQBzAGMAOgBzAGUAdABQAGEAcgBhAG0AZQB0AGUAcgBOAGEAbQBlACgANgAwACwAIAAnAFMANABiACcAKQANAAoACQBzAGMAOgBzAGUAdABQAGEAcgBhAG0AZQB0AGUAcgBOAGEAbQBlACgANgAxACwAIAAnAFMANABiADEAJwApAA0ACgAJAHMAYwA6AHMAZQB0AFAAYQByAGEAbQBlAHQAZQByAE4AYQBtAGUAKAA2ADIALAAgACcAUwA0AGIAMgAnACkADQAKAAkAcwBjADoAcwBlAHQAUABhAHIAYQBtAGUAdABlAHIATgBhAG0AZQAoADYAMwAsACAAJwBTADYAJwApAA0ACgAJAHMAYwA6AHMAZQB0AFAAYQByAGEAbQBlAHQAZQByAE4AYQBtAGUAKAA2ADQALAAgACcAUwA3ACcAKQANAAoACQBzAGMAOgBzAGUAdABQAGEAcgBhAG0AZQB0AGUAcgBOAGEAbQBlACgANgA1ACwAIAAnAFMAOAAnACkADQAKAAkAcwBjADoAcwBlAHQAUABhAHIAYQBtAGUAdABlAHIATgBhAG0AZQAoADYANgAsACAAJwBTAGcAJwApAA0ACgAJAHMAYwA6AHMAZQB0AFAAYQByAGEAbQBlAHQAZQByAE4AYQBtAGUAKAA2ADcALAAgACcAUwByADEAYgAnACkADQAKAAkAcwBjADoAcwBlAHQAUABhAHIAYQBtAGUAdABlAHIATgBhAG0AZQAoADYAOAAsACAAJwBTAHIAMwBiACcAKQANAAoACQBzAGMAOgBzAGUAdABQAGEAcgBhAG0AZQB0AGUAcgBOAGEAbQBlACgANgA5ACwAIAAnAFMAcgAzAGIAMgAnACkADQAKAAkAcwBjADoAcwBlAHQAUABhAHIAYQBtAGUAdABlAHIATgBhAG0AZQAoADcAMAAsACAAJwBTAHIAMwBiAGMAJwApAA0ACgAJAHMAYwA6AHMAZQB0AFAAYQByAGEAbQBlAHQAZQByAE4AYQBtAGUAKAA3ADEALAAgACcAUwByADQAYgAnACkADQAKAAkAcwBjADoAcwBlAHQAUABhAHIAYQBtAGUAdABlAHIATgBhAG0AZQAoADcAMgAsACAAJwBTAHIAbQAnACkADQAKAAkAcwBjADoAcwBlAHQAUABhAHIAYQBtAGUAdABlAHIATgBhAG0AZQAoADcAMwAsACAAJwBXADEAJwApAA0ACgAJAHMAYwA6AHMAZQB0AFAAYQByAGEAbQBlAHQAZQByAE4AYQBtAGUAKAA3ADQALAAgACcAVwAyACcAKQANAAoACQBzAGMAOgBzAGUAdABQAGEAcgBhAG0AZQB0AGUAcgBOAGEAbQBlACgANwA1ACwAIAAnAFcAMwAnACkADQAKAAkAcwBjADoAcwBlAHQAUABhAHIAYQBtAGUAdABlAHIATgBhAG0AZQAoADcANgAsACAAJwBhADEAMQAnACkADQAKAAkAcwBjADoAcwBlAHQAUABhAHIAYQBtAGUAdABlAHIATgBhAG0AZQAoADcANwAsACAAJwBhADEAMgAnACkADQAKAAkAcwBjADoAcwBlAHQAUABhAHIAYQBtAGUAdABlAHIATgBhAG0AZQAoADcAOAAsACAAJwBhADEANgAnACkADQAKAAkAcwBjADoAcwBlAHQAUABhAHIAYQBtAGUAdABlAHIATgBhAG0AZQAoADcAOQAsACAAJwBhADEANwAnACkADQAKAAkAcwBjADoAcwBlAHQAUABhAHIAYQBtAGUAdABlAHIATgBhAG0AZQAoADgAMAAsACAAJwBhADEAOAAnACkADQAKAAkAcwBjADoAcwBlAHQAUABhAHIAYQBtAGUAdABlAHIATgBhAG0AZQAoADgAMQAsACAAJwBhADEAOQAnACkADQAKAAkAcwBjADoAcwBlAHQAUABhAHIAYQBtAGUAdABlAHIATgBhAG0AZQAoADgAMgAsACAAJwBhADEAYQAnACkADQAKAAkAcwBjADoAcwBlAHQAUABhAHIAYQBtAGUAdABlAHIATgBhAG0AZQAoADgAMwAsACAAJwBhADIAJwApAA0ACgAJAHMAYwA6AHMAZQB0AFAAYQByAGEAbQBlAHQAZQByAE4AYQBtAGUAKAA4ADQALAAgACcAYQAyADAAJwApAA0ACgAJAHMAYwA6AHMAZQB0AFAAYQByAGEAbQBlAHQAZQByAE4AYQBtAGUAKAA4ADUALAAgACcAYQAyADMAJwApAA0ACgAJAHMAYwA6AHMAZQB0AFAAYQByAGEAbQBlAHQAZQByAE4AYQBtAGUAKAA4ADYALAAgACcAYQAzADAAJwApAA0ACgAJAHMAYwA6AHMAZQB0AFAAYQByAGEAbQBlAHQAZQByAE4AYQBtAGUAKAA4ADcALAAgACcAYQAzADEAJwApAA0ACgAJAHMAYwA6AHMAZQB0AFAAYQByAGEAbQBlAHQAZQByAE4AYQBtAGUAKAA4ADgALAAgACcAYQAzADIAJwApAA0ACgAJAHMAYwA6AHMAZQB0AFAAYQByAGEAbQBlAHQAZQByAE4AYQBtAGUAKAA4ADkALAAgACcAYQAzADMAJwApAA0ACgAJAHMAYwA6AHMAZQB0AFAAYQByAGEAbQBlAHQAZQByAE4AYQBtAGUAKAA5ADAALAAgACcAYQAzAGEAJwApAA0ACgAJAHMAYwA6AHMAZQB0AFAAYQByAGEAbQBlAHQAZQByAE4AYQBtAGUAKAA5ADEALAAgACcAYQAzAGEAMgAnACkADQAKAAkAcwBjADoAcwBlAHQAUABhAHIAYQBtAGUAdABlAHIATgBhAG0AZQAoADkAMgAsACAAJwBhADMAYQBjACcAKQANAAoACQBzAGMAOgBzAGUAdABQAGEAcgBhAG0AZQB0AGUAcgBOAGEAbQBlACgAOQAzACwAIAAnAGEANABhACcAKQANAAoACQBzAGMAOgBzAGUAdABQAGEAcgBhAG0AZQB0AGUAcgBOAGEAbQBlACgAOQA0ACwAIAAnAGEANQBhACcAKQANAAoACQBzAGMAOgBzAGUAdABQAGEAcgBhAG0AZQB0AGUAcgBOAGEAbQBlACgAOQA1ACwAIAAnAGEANQBiACcAKQANAAoACQBzAGMAOgBzAGUAdABQAGEAcgBhAG0AZQB0AGUAcgBOAGEAbQBlACgAOQA2ACwAIAAnAGEANQBjACcAKQANAAoACQBzAGMAOgBzAGUAdABQAGEAcgBhAG0AZQB0AGUAcgBOAGEAbQBlACgAOQA3ACwAIAAnAGEANwAnACkADQAKAAkAcwBjADoAcwBlAHQAUABhAHIAYQBtAGUAdABlAHIATgBhAG0AZQAoADkAOAAsACAAJwBhADgAJwApAA0ACgAJAHMAYwA6AHMAZQB0AFAAYQByAGEAbQBlAHQAZQByAE4AYQBtAGUAKAA5ADkALAAgACcA3wAnACkADQAKAAkAcwBjADoAcwBlAHQAUABhAHIAYQBtAGUAdABlAHIATgBhAG0AZQAoADEAMAAwACwAIAAnAN8AMgAnACkADQAKAAkAcwBjADoAcwBlAHQAUABhAHIAYQBtAGUAdABlAHIATgBhAG0AZQAoADEAMAAxACwAIAAnAGQANwAnACkADQAKAAkADQAKAGUAbgBkAA0ACgANAAoAZgB1AG4AYwB0AGkAbwBuACAAYwBvAG0AcABvAHUAbgBkAFMAZQB0AHUAcAAoAC4ALgAuACkADQAKAA0ACgBlAG4AZAANAAoADQAKAGYAdQBuAGMAdABpAG8AbgAgAGkAbgBkAGkAdgBpAGQAdQBhAGwAQwBvAG0AcABvAHUAbgBkAFMAZQB0AHUAcAAoAC4ALgAuACkADQAKAA0ACgBlAG4AZAANAAoADQAKAC0ALQAgAFMAZQB0ACAAdABoAGUAIABpAG4AaQB0AGkAYQBsACAAYwBvAG4AZABpAHQAaQBuAHMADQAKAGYAdQBuAGMAdABpAG8AbgAgAG8AZABlAEkAbgBpAHQAUwB0AGUAcABUAEIAKABzAHUALAAgAFAALAAgAC4ALgAuACkADQAKAA0ACgAJAHMAdQBbADEAXQAgAD0AIABQAFsANwAyAF0AIAAvACAAUABbADgAXQAJAAkACQAJAAkACQAJAAkACQAJAAkALQAtACAAUgBlAHMAdABpAG4AZwAgAG0AYQBjAHIAbwBwAGgAYQBnAGUAcwANAAoACQBzAHUAWwAyAF0AIAA9ACAAMAAJAAkACQAJAAkACQAJAAkACQAJAAkACQAJAAkALQAtACAASQBuAGYAZQBjAHQAZQBkACAAbQBhAGMAcgBvAHAAaABhAGcAZQBzAA0ACgAJAHMAdQBbADMAXQAgAD0AIAAwAAkACQAJAAkACQAJAAkACQAJAAkACQAJAAkACQAtAC0AIABBAGMAdABpAHYAYQB0AGUAZAAgAG0AYQBjAHIAbwBwAGgAYQBnAGUAcwANAAoACQANAAoACQBzAHUAWwA0AF0AIAA9ACAAMAAJAAkACQAJAAkACQAJAAkACQAJAAkACQAJAAkALQAtACAAVABoADAADQAKAAkAcwB1AFsANQBdACAAPQAgADAACQAJAAkACQAJAAkACQAJAAkACQAJAAkACQAJAC0ALQAgAFQAaAAxAA0ACgAJAHMAdQBbADYAXQAgAD0AIAAwAAkACQAJAAkACQAJAAkACQAJAAkACQAJAAkACQAtAC0AIABUAGgAMgANAAoACQBzAHUAWwA3AF0AIAA9ACAAMAAJAAkACQAJAAkACQAJAAkACQAJAAkACQAJAAkALQAtACAAVAA4ADAADQAKAAkAcwB1AFsAOABdACAAPQAgADAACQAJAAkACQAJAAkACQAJAAkACQAJAAkACQAJAC0ALQAgAFQAOAANAAoACQBzAHUAWwA5AF0AIAA9ACAAMAAJAAkACQAJAAkACQAJAAkACQAJAAkACQAJAAkALQAtACAAVABjAA0ACgAJAHMAdQBbADEAMABdACAAPQAgADAACQAJAAkACQAJAAkACQAJAAkACQAJAAkACQAJAC0ALQAgAEYAYQANAAoACQBzAHUAWwAxADEAXQAgAD0AIAAwAAkACQAJAAkACQAJAAkACQAJAAkACQAJAAkACQAtAC0AIABJAGcADQAKAAkAcwB1AFsAMQAyAF0AIAA9ACAAMAAJAAkACQAJAAkACQAJAAkACQAJAAkACQAJAAkALQAtACAASQAxADIADQAKAAkAcwB1AFsAMQAzAF0AIAA9ACAAMAAJAAkACQAJAAkACQAJAAkACQAJAAkACQAJAAkALQAtACAASQAxADAADQAKAAkAcwB1AFsAMQA0AF0AIAA9ACAAMAAJAAkACQAJAAkACQAJAAkACQAJAAkACQAJAAkALQAtACAASQA0AA0ACgAJAHMAdQBbADEANQBdACAAPQAgADAACQAJAAkACQAJAAkACQAJAAkACQAJAAkACQAJAC0ALQAgAEIASQANAAoACQBzAHUAWwAxADYAXQAgAD0AIABzAGMAOgBnAGUAdABQAG8AcABDAG8AdgBhAHIAaQBhAHQAZQAoADMAMQAyACkACQAJAAkACQAJAAkACQAJAC0ALQAgAEIARQAgACgAMAApACAAKABmAHIAbwBtACAAcwBjAHIAZQBlAG4AKQANAAoACQBzAHUAWwAxADcAXQAgAD0AIABzAGMAOgBnAGUAdABQAG8AcABDAG8AdgBhAHIAaQBhAHQAZQAoADMAMQAxACkACQAJAAkACQAJAAkACQAJAC0ALQAgAEIATgAgACgAMAApACAAKABmAHIAbwBtACAAcwBjAHIAZQBlAG4AKQANAAoACQANAAoACQANAAoAZQBuAGQADQAKAA0ACgBmAHUAbgBjAHQAaQBvAG4AIABvAGQAZQBSAGEAdABlAFMAdABlAHAAVABCACgAdAAsACAAcwB1ACwAIABnAHUALAAgAFAALAAgAC4ALgAuACkADQAKAA0ACgAJAGwAbwBjAGEAbAAgAFAAYQByAGEAbQBzACAAPQAgAHsAfQANAAoADQAKAAkAUABhAHIAYQBtAHMALgBzAHIATQAgAD0AIABQAFsANwAyAF0ADQAKAAkAUABhAHIAYQBtAHMALgBhADQAQQAgAD0AIABQAFsAOQAzAF0ACQAJAC0ALQAgAGEANABhAA0ACgAJAFAAYQByAGEAbQBzAC4AdwAxACAAPQAgAFAAWwA3ADMAXQAJAAkALQAtACAAVwAxAA0ACgAJAFAAYQByAGEAbQBzAC4AdwAyACAAPQAgAFAAWwA3ADQAXQANAAoACQBQAGEAcgBhAG0AcwAuAHcAMwAgAD0AIABQAFsANwA1AF0ACQAJAC0ALQAgAFcAMwANAAoACQBQAGEAcgBhAG0AcwAuAHMAcgA0AEIAIAA9ACAAUABbADcAMQBdAA0ACgAJAFAAYQByAGEAbQBzAC4AZgAxACAAPQAgAFAAWwAzADIAXQANAAoACQBQAGEAcgBhAG0AcwAuAGYAOAAgAD0AIABQAFsAMwA3AF0ADQAKAAkAUABhAHIAYQBtAHMALgBzADQAYgAgAD0AIABQAFsANgAwAF0ADQAKAAkAUABhAHIAYQBtAHMALgBrADIAIAA9ACAAUABbADQANABdAA0ACgAJAFAAYQByAGEAbQBzAC4AawAzACAAPQAgAFAAWwA0ADUAXQANAAoACQBQAGEAcgBhAG0AcwAuAGMAOAAgAD0AIABQAFsAMgA3AF0ADQAKAAkAUABhAHIAYQBtAHMALgBjADkAIAA9ACAAUABbADIAOABdAA0ACgAJAFAAYQByAGEAbQBzAC4AcwAxACAAPQAgAFAAWwA1ADUAXQANAAoACQBQAGEAcgBhAG0AcwAuAEIAIAA9ACAAUABbADkAOQBdAAkACQAtAC0AIAA-AA0ACgAJAFAAYQByAGEAbQBzAC4AdQBNAFIAIAA9ACAAUABbADgAXQAJAAkALQAtACAAtQBNAFIADQAKAAkAUABhAHIAYQBtAHMALgBrADEANwAgAD0AIABQAFsANAAyAF0ADQAKAAkAUABhAHIAYQBtAHMALgBrADEANABBACAAPQAgAFAAWwAzADkAXQANAAoACQBQAGEAcgBhAG0AcwAuAGsAMQA0AEIAIAA9ACAAUABbADQAMABdAA0ACgAJAFAAYQByAGEAbQBzAC4AZgA5ACAAPQAgAFAAWwAzADgAXQANAAoACQBQAGEAcgBhAG0AcwAuAGsANQAyACAAPQAgAFAAWwA0ADcAXQANAAoACQBQAGEAcgBhAG0AcwAuAHUATQBJACAAPQAgAFAAWwA3AF0ACQAJAC0ALQAgALUATQBJAA0ACgAJAFAAYQByAGEAbQBzAC4AZgA0ACAAPQAgAFAAWwAzADQAXQANAAoACQBQAGEAcgBhAG0AcwAuAGsANAAgAD0AIABQAFsANAA2AF0ADQAKAAkAUABhAHIAYQBtAHMALgB1AE0AQQAgAD0AIABQAFsANgBdAAkACQAtAC0AIAC1AE0AQQANAAoACQBQAGEAcgBhAG0AcwAuAGEAMQBBACAAPQAgAFAAWwA4ADIAXQAJAAkALQAtACAAYQAxAGEADQAKAAkAUABhAHIAYQBtAHMALgBzAHIAMQBCACAAPQAgAFAAWwA2ADcAXQANAAoACQBQAGEAcgBhAG0AcwAuAHMANABiADIAIAA9ACAAUABbADYAMgBdAA0ACgAJAFAAYQByAGEAbQBzAC4AYQAyACAAPQAgAFAAWwA4ADMAXQAJAAkALQAtACAAYQAyAA0ACgAJAFAAYQByAGEAbQBzAC4AYwAxADUAIAA9ACAAUABbADIAMABdAAkACQAtAC0AIABDADEANQANAAoACQBQAGEAcgBhAG0AcwAuAGYANwAgAD0AIABQAFsAMwA2AF0ACQAJAC0ALQAgAGYANwANAAoACQBQAGEAcgBhAG0AcwAuAGYAMgAgAD0AIABQAFsAMwAzAF0ACQAJAC0ALQAgAGYAMgANAAoACQBQAGEAcgBhAG0AcwAuAHMAMgAgAD0AIABQAFsANQA4AF0ACQAJAC0ALQAgAHMAMgANAAoACQBQAGEAcgBhAG0AcwAuAGEAMwBBACAAPQAgAFAAWwA5ADAAXQAJAAkALQAtACAAYQAzAGEADQAKAAkAUABhAHIAYQBtAHMALgBzAHIAMwBCACAAPQAgAFAAWwA2ADgAXQAJAAkALQAtACAAcwByADMAYgANAAoACQBQAGEAcgBhAG0AcwAuAHMANABiADEAIAA9ACAAUABbADYAMQBdAAkACQAtAC0AIABzADQAYgAxAA0ACgAJAFAAYQByAGEAbQBzAC4AdQBUAHkAIAA9ACAAUABbADEANwBdAAkACQAtAC0AIAC1AFQAPwANAAoACQBQAGEAcgBhAG0AcwAuAGMAIAA9ACAAUABbADEAOABdAAkACQAtAC0AIABDAA0ACgAJAFAAYQByAGEAbQBzAC4AbQAgAD0AIABQAFsANQAwAF0ACQAJAC0ALQAgAG0ADQAKAAkAUABhAHIAYQBtAHMALgBhADMAQQBjACAAPQAgAFAAWwA5ADIAXQAJAAkALQAtACAAYQAzAEEAYwANAAoACQBQAGEAcgBhAG0AcwAuAHMAcgAzAEIAYwAgAD0AIABQAFsANwAwAF0ACQAtAC0AIABzAHIAMwBCAGMADQAKAAkAUABhAHIAYQBtAHMALgB1AFQAYwB5ACAAPQAgAFAAWwAxADUAXQAJAAkALQAtACAAtQBUAEMAPwANAAoACQBQAGEAcgBhAG0AcwAuAHUAVABjACAAPQAgAFAAWwAxADQAXQAJAAkALQAtACAAtQBUAEMADQAKAAkAUABhAHIAYQBtAHMALgBjAGMAIAA9ACAAUABbADIAOQBdAAkACQAtAC0AIABjAGMADQAKAAkAUABhAHIAYQBtAHMALgBjADQAIAA9ACAAUABbADIAMwBdAAkACQAtAC0AIABDADQADQAKAA0ACgAJAFAAYQByAGEAbQBzAC4ATgAgAD0AIABQAFsANQAxAF0ACQAJAC0ALQAgAE4ADQAKAAkADQAKAAkALQAtAEEAdgBvAGkAZAAgAG4AZQBnAGEAdABpAHYAZQAgAGIAYQBjAHQAZQByAGkAYQAgAG4AdQBtAGIAZQByAHMADQAKAAkAaQBmACAAcwB1AFsAMQA1AF0AIAA8ACAAMQAgAGEAbgBkACAAcwB1AFsAMQA2AF0AIAA8ACAAMQAgAHQAaABlAG4ADQAKAAkACQBzAHUAWwAxADUAXQAgAD0AIAAwAA0ACgAJAAkAcwB1AFsAMQA2AF0AIAA9ACAAMAANAAoACQBlAG4AZAANAAoADQAKAAkAaQBmACAAcwB1AFsAMQA1AF0AIAA8ACAAMAAgAHQAaABlAG4ADQAKAAkACQBzAHUAWwAxADUAXQAgAD0AIAAwAA0ACgAJAGUAbgBkAA0ACgANAAoACQBpAGYAIABzAHUAWwAxADYAXQAgADwAIAAwACAAdABoAGUAbgANAAoACQAJAHMAdQBbADEANgBdACAAPQAgADAADQAKAAkAZQBuAGQADQAKACAADQAKAAkAaQBmACAAcwB1AFsAMQA3AF0AIAA8ACAAMAAgAHQAaABlAG4ADQAKAAkACQBzAHUAWwAxADcAXQAgAD0AIAAwAA0ACgAJAGUAbgBkAA0ACgANAAoACQAtAC0AIABDAG8AbgBjAGUAbgB0AHIAYQB0AGkAbwBuAHMAIABhAG4AZAAgAGMAZQBsAGwAIABuAHUAbQBiAGUAcgBzAA0ACgAJAGwAbwBjAGEAbAAgAEQAaQBmAGYAcwAgAD0AIAB7AH0ADQAKAAkARABpAGYAZgBzAC4ATQBSACAAPQAgAHMAdQBbADEAXQANAAoACQBEAGkAZgBmAHMALgBNAEkAIAA9ACAAcwB1AFsAMgBdAA0ACgAJAEQAaQBmAGYAcwAuAE0AQQAgAD0AIABzAHUAWwAzAF0ADQAKAAkARABpAGYAZgBzAC4AVAAwACAAPQAgAHMAdQBbADQAXQANAAoACQBEAGkAZgBmAHMALgBUADEAIAA9ACAAcwB1AFsANQBdAA0ACgAJAEQAaQBmAGYAcwAuAFQAMgAgAD0AIABzAHUAWwA2AF0ADQAKAAkARABpAGYAZgBzAC4AVAA4ADAAIAA9ACAAcwB1AFsANwBdAA0ACgAJAEQAaQBmAGYAcwAuAFQAOAAgAD0AIABzAHUAWwA4AF0ADQAKAAkARABpAGYAZgBzAC4AVABDACAAPQAgAHMAdQBbADkAXQANAAoACQBEAGkAZgBmAHMALgBGAGEAIAA9ACAAcwB1AFsAMQAwAF0ADQAKAAkARABpAGYAZgBzAC4ASQBZACAAPQAgAHMAdQBbADEAMQBdAA0ACgAJAEQAaQBmAGYAcwAuAEkAMQAyACAAPQAgAHMAdQBbADEAMgBdAA0ACgAJAEQAaQBmAGYAcwAuAEkAMQAwACAAPQAgAHMAdQBbADEAMwBdAA0ACgAJAEQAaQBmAGYAcwAuAEkANAAgAD0AIABzAHUAWwAxADQAXQANAAoACQBEAGkAZgBmAHMALgBCAEkAIAA9ACAAcwB1AFsAMQA1AF0ADQAKAAkARABpAGYAZgBzAC4AQgBFACAAPQAgAHMAdQBbADEANgBdAA0ACgAJAEQAaQBmAGYAcwAuAEIATgAgAD0AIABzAHUAWwAxADcAXQANAAoACQANAAoACQBQAGEAcgBhAG0AcwAuAEIAVAAgAD0AIABEAGkAZgBmAHMALgBCAEkAIAArACAARABpAGYAZgBzAC4AQgBFAAkALQAtACAAVABvAHQAYQBsACAAYgBhAGMAdABlAHIAaQBhACAAYwBvAHUAbgB0AA0ACgAJAA0ACgAJAFAAYQByAGEAbQBzAC4AQgBJADIAIAA9ACAAbQBhAHQAaAAuAHAAbwB3ACgARABpAGYAZgBzAC4AQgBJACwAIAAyACkADQAKAAkAUABhAHIAYQBtAHMALgBOAE0ASQAgAD0AIABQAGEAcgBhAG0AcwAuAE4AIAAqACAARABpAGYAZgBzAC4ATQBJAA0ACgAJAFAAYQByAGEAbQBzAC4ATgBNAEkAMgAgAD0AIABtAGEAdABoAC4AcABvAHcAKABQAGEAcgBhAG0AcwAuAE4ATQBJACwAIAAyACkADQAKAAkADQAKAAkAbABvAGMAYQBsACAAQwBvAG0AMQAgAD0AIABQAGEAcgBhAG0AcwAuAEIAVAAgACsAIABQAGEAcgBhAG0AcwAuAEIAIAAqACAARABpAGYAZgBzAC4ARgBhAA0ACgAJAGwAbwBjAGEAbAAgAEMAbwBtADIAIAA9ACAAKABDAG8AbQAxACAALwAgACgAQwBvAG0AMQAgACsAIABQAGEAcgBhAG0AcwAuAGMAOAApACkADQAKAA0ACgAJAA0ACgAJAC0ALQAtAC0ALQAtAC0ALQAtAC0ALQAtAC0ALQAtAC0ALQAtAC0ALQAtAC0ALQAtAC0ALQAtAC0ALQAtAC0ALQAtAC0ALQAtAC0ALQAtAC0ALQAtAC0ALQAtAC0ALQAtAC0ALQAtAC0ALQAtAC0ALQAtAC0ALQAtAC0ALQAtAC0ALQAtAC0ALQAtAC0ALQAtAC0ALQAtAC0ALQAtAC0ALQAtAC0ALQAtAC0ALQAtAC0ALQAtAA0ACgAJAC0ALQAgAEMAYQBsAGMAdQBsAGEAdABlACAAYQBuAGQAIABhAHMAcwBpAGcAbgAgAG0AYQBjAHIAbwBwAGgAYQBnAGUAIABuAHUAbQBiAGUAcgAgAGYAbwByACAAZQBuAGcAaQBuAGUAIAB0AG8AIAB1AHMAZQANAAoACQAtAC0ALQAtAC0ALQAtAC0ALQAtAC0ALQAtAC0ALQAtAC0ALQAtAC0ALQAtAC0ALQAtAC0ALQAtAC0ALQAtAC0ALQAtAC0ALQAtAC0ALQAtAC0ALQAtAC0ALQAtAC0ALQAtAC0ALQAtAC0ALQAtAC0ALQAtAC0ALQAtAC0ALQAtAC0ALQAtAC0ALQAtAC0ALQAtAC0ALQAtAC0ALQAtAC0ALQAtAC0ALQAtAC0ALQAtAC0ALQANAAoACQANAAoACQBsAG8AYwBhAGwAIABNAGEAYwByAG8AcABoAGEAZwBlAE4AdQBtAGIAZQByACAAPQAgACgARABpAGYAZgBzAC4ATQBSACAAKwAgAEQAaQBmAGYAcwAuAE0AQQAgACsAIABEAGkAZgBmAHMALgBNAEkAKQANAAoACQAJAAkACQAJAA0ACgAJAHMAYwA6AHMAZQB0AEkAbgBkAGkAdgBUAEIATQBhAGMAcgBvAHAAaABhAGcAZQBOAHUAbQBiAGUAcgAoAE0AYQBjAHIAbwBwAGgAYQBnAGUATgB1AG0AYgBlAHIAKQANAAoADQAKAAkALQAtAC0ALQAtAC0ALQAtAC0ALQAtAC0ALQAtAC0ALQAtAC0ALQAtAC0ALQAtAC0ALQAtAC0ALQAtAC0ALQAtAC0ALQAtAC0ALQAtAC0ALQAtAC0ALQAtAC0ALQAtAC0ALQAtAC0ALQAtAC0ALQAtAC0ALQAtAC0ALQAtAC0ALQAtAC0ALQAtAC0ALQAtAC0ALQAtAC0ALQAtAC0ALQAtAC0ALQAtAC0ALQAtAC0ALQAtAC0ADQAKAAkALQAtACAATQBhAGMAcgBvAHAAaABhAGcAZQBzAA0ACgAJAC0ALQAtAC0ALQAtAC0ALQAtAC0ALQAtAC0ALQAtAC0ALQAtAC0ALQAtAC0ALQAtAC0ALQAtAC0ALQAtAC0ALQAtAC0ALQAtAC0ALQAtAC0ALQAtAC0ALQAtAC0ALQAtAC0ALQAtAC0ALQAtAC0ALQAtAC0ALQAtAC0ALQAtAC0ALQAtAC0ALQAtAC0ALQAtAC0ALQAtAC0ALQAtAC0ALQAtAC0ALQAtAC0ALQAtAC0ALQAtAA0ACgAJAA0ACgAJAFAAYQByAGEAbQBzAC4AYwBUADEAIAA9ACAAUABbADMAMQBdAAkALQAtACAAQwBUADEADQAKAAkAUABhAHIAYQBtAHMALgBjADUAMgAgAD0AIABQAFsAMgA0AF0ACQAtAC0AIABDADUAMgANAAoACQBQAGEAcgBhAG0AcwAuAHMAOAAgAD0AIABQAFsANgA1AF0ACQAtAC0AIABTADgADQAKAAkADQAKAAkALQAtACAAUgBlAHMAdABpAG4AZwAgAG0AYQBjAHIAbwBwAGgAYQBnAGUAcwANAAoACQBnAHUAWwAxAF0AIAA9ACAACQBQAGEAcgBhAG0AcwAuAHMAcgBNACAADQAKAAkACQAJAAkAKwAgAFAAYQByAGEAbQBzAC4AYQA0AEEAIAAqACAAKABEAGkAZgBmAHMALgBNAEEAIAArACAAUABhAHIAYQBtAHMALgB3ADIAIAAqACAARABpAGYAZgBzAC4ATQBJACkADQAKAAkACQAJAAkAKwAgAFAAYQByAGEAbQBzAC4AcwByADQAQgAgACoAIAAoAEQAaQBmAGYAcwAuAEYAYQAgAC8AIAAoAEQAaQBmAGYAcwAuAEYAYQAgACsAIABQAGEAcgBhAG0AcwAuAGYAOAAgACoAIABEAGkAZgBmAHMALgBJADEAMAAgACsAIABQAGEAcgBhAG0AcwAuAHMANABiACkAKQANAAoACQAJAAkACQAtACAAUABhAHIAYQBtAHMALgBrADIAIAAqACAARABpAGYAZgBzAC4ATQBSACAAKgAgACgARABpAGYAZgBzAC4AQgBFACAALwAgACgARABpAGYAZgBzAC4AQgBFACAAKwAgAFAAYQByAGEAbQBzAC4AYwA5ACkAKQANAAoACQAJAAkACQAtACAAUABhAHIAYQBtAHMALgBrADMAIAAqACAARABpAGYAZgBzAC4ATQBSACAAKgAgACgARABpAGYAZgBzAC4ASQBZACAALwAgACgARABpAGYAZgBzAC4ASQBZACAAKwAgAFAAYQByAGEAbQBzAC4AZgAxACAAKgAgAEQAaQBmAGYAcwAuAEkANAAgACsAIABQAGEAcgBhAG0AcwAuAHMAMQApACkAIAAqACAAQwBvAG0AMgANAAoACQAJAAkACQAtACAAUABhAHIAYQBtAHMALgB1AE0AUgAgACoAIABEAGkAZgBmAHMALgBNAFIADQAKAA0ACgAJAC0ALQAgAEkAbgBmAGUAYwB0AGUAZAAgAG0AYQBjAHIAbwBwAGgAYQBnAGUAcwANAAoACQBsAG8AYwBhAGwAIABUAGUAcgBtADIAIAA9ACAAUABhAHIAYQBtAHMALgBCAEkAMgAgAC8AIAAoAFAAYQByAGEAbQBzAC4AQgBJADIAIAArACAAUABhAHIAYQBtAHMALgBOAE0ASQAyACkADQAKAAkADQAKAAkADQAKAAkAbABvAGMAYQBsACAAQQAxACAAPQAgACgARABpAGYAZgBzAC4AVABDACAAKwAgAFAAYQByAGEAbQBzAC4AdwAzACAAKgAgAEQAaQBmAGYAcwAuAFQAMQApACAALwAgAEQAaQBmAGYAcwAuAE0ASQANAAoACQBsAG8AYwBhAGwAIABBADMAIAA9ACAAQQAxACAALwAgACgAQQAxACAAKwAgAFAAYQByAGEAbQBzAC4AYwA0ACkADQAKAAkADQAKAAkAbABvAGMAYQBsACAAQQA1ACAAPQAgAEQAaQBmAGYAcwAuAFQAMQAgAC8AIAAoAEQAaQBmAGYAcwAuAFQAMQAgACsAIABQAGEAcgBhAG0AcwAuAGMAVAAxACkADQAKAAkAbABvAGMAYQBsACAAQQA2ACAAPQAgACgARABpAGYAZgBzAC4AVABDACAAKgAgAEEANQAgACsAIABQAGEAcgBhAG0AcwAuAHcAMQAgACoAIABEAGkAZgBmAHMALgBUADEAKQAgAC8AIABEAGkAZgBmAHMALgBNAEkADQAKAAkAbABvAGMAYQBsACAAQQA3ACAAPQAgAEEANgAgAC8AIAAoAEEANgAgACsAIABQAGEAcgBhAG0AcwAuAGMANQAyACkADQAKAAkADQAKAAkAaQBmACAARABpAGYAZgBzAC4ATQBJACAAPQA9ACAAMAAgAGEAbgBkACAARABpAGYAZgBzAC4AQgBJACAAPQA9ACAAMAAgAHQAaABlAG4ADQAKAAkACQBUAGUAcgBtADIAIAA9ACAAMAANAAoACQBlAG4AZAANAAoACQANAAoACQBpAGYAIABEAGkAZgBmAHMALgBNAEkAIAA9AD0AIAAwACAAdABoAGUAbgANAAoACQAJAEEAMwAgAD0AIAAwAA0ACgAJAAkAQQA3ACAAPQAgADAADQAKAAkAZQBuAGQADQAKAAkADQAKAAkAaQBmACAARABpAGYAZgBzAC4AVAAxACAAPQA9ACAAMAAgAGEAbgBkACAARABpAGYAZgBzAC4AVABDACAAPQA9ACAAMAAgAHQAaABlAG4ADQAKAAkACQBBADMAIAA9ACAAMAANAAoACQAJAEEANwAgAD0AIAAwAA0ACgAJAGUAbgBkAA0ACgAJAA0ACgAJAA0ACgAJAGkAZgAgAEQAaQBmAGYAcwAuAE0ASQAgAD0APQAgADAAIABhAG4AZAAgAEQAaQBmAGYAcwAuAEIASQAgAD0APQAgADAAIAB0AGgAZQBuAA0ACgAJAAkAVABlAHIAbQAyACAAPQAgADAADQAKAAkAZQBuAGQADQAKAAkADQAKAAkADQAKAAkAZwB1AFsAMgBdACAAPQAJAAkAUABhAHIAYQBtAHMALgBrADIAIAAqACAARABpAGYAZgBzAC4ATQBSACAAKgAgACgARABpAGYAZgBzAC4AQgBFACAALwAgACgARABpAGYAZgBzAC4AQgBFACAAKwAgAFAAYQByAGEAbQBzAC4AYwA5ACkAKQANAAoACQAJAAkACQAtACAAUABhAHIAYQBtAHMALgBrADEANwAgACoAIABEAGkAZgBmAHMALgBNAEkAIAAqACAAVABlAHIAbQAyAA0ACgAJAAkACQAJAC0AIABQAGEAcgBhAG0AcwAuAGsAMQA0AEEAIAAqACAARABpAGYAZgBzAC4ATQBJACAAKgAgAEEAMwANAAoACQAJAAkACQAtACAAUABhAHIAYQBtAHMALgBrADEANABCACAAKgAgAEQAaQBmAGYAcwAuAE0ASQAgACoAIAAoAEQAaQBmAGYAcwAuAEYAYQAgAC8AIAAoAEQAaQBmAGYAcwAuAEYAYQAgACsAIABQAGEAcgBhAG0AcwAuAGYAOQAgACoAIABEAGkAZgBmAHMALgBJADEAMAAgACsAIABQAGEAcgBhAG0AcwAuAHMANABiACkAKQANAAoACQAJAAkACQAtACAAUABhAHIAYQBtAHMALgBrADUAMgAgACoAIABEAGkAZgBmAHMALgBNAEkAIAAqACAAQQA3AA0ACgAJAAkACQAJAC0AIABQAGEAcgBhAG0AcwAuAHUATQBJACAAKgAgAEQAaQBmAGYAcwAuAE0ASQANAAoACQAJAAkACQANAAoACQAtAC0AIABBAGMAdABpAHYAYQB0AGUAZAAgAG0AYQBjAHIAbwBwAGgAYQBnAGUAcwANAAoACQANAAoACQBnAHUAWwAzAF0AIAA9ACAAUABhAHIAYQBtAHMALgBrADMAIAAqACAARABpAGYAZgBzAC4ATQBSACAAKgAgACgARABpAGYAZgBzAC4ASQBZACAALwAgACgARABpAGYAZgBzAC4ASQBZACAAKwAgAFAAYQByAGEAbQBzAC4AZgAxACAAKgAgAEQAaQBmAGYAcwAuAEkANAAgACsAIABQAGEAcgBhAG0AcwAuAHMAMQApACkAIAAqACAAQwBvAG0AMgANAAoACQAJAAkALQAgAFAAYQByAGEAbQBzAC4AawA0ACAAKgAgAEQAaQBmAGYAcwAuAE0AQQAgACoAIAAoAEQAaQBmAGYAcwAuAEkAMQAwACAALwAgACgARABpAGYAZgBzAC4ASQAxADAAIAArACAAUABhAHIAYQBtAHMALgBzADgAKQApAA0ACgAJAAkACQAtACAAUABhAHIAYQBtAHMALgB1AE0AQQAgACoAIABEAGkAZgBmAHMALgBNAEEADQAKAAkACQAJAA0ACgAJAC0ALQAtAC0ALQAtAC0ALQAtAC0ALQAtAC0ALQAtAC0ALQAtAC0ALQAtAC0ALQAtAC0ALQAtAC0ALQAtAC0ALQAtAC0ALQAtAC0ALQAtAC0ALQAtAC0ALQAtAC0ALQAtAC0ALQAtAC0ALQAtAC0ALQAtAC0ALQAtAC0ALQAtAC0ALQAtAC0ALQAtAC0ALQAtAC0ALQAtAC0ALQAtAC0ALQAtAC0ALQAtAC0ALQAtAC0ALQAtAA0ACgAJAC0ALQAgAFQAIABjAGUAbABsACAAcABvAHAAdQBsAGEAdABpAG8AbgBzAA0ACgAJAC0ALQAtAC0ALQAtAC0ALQAtAC0ALQAtAC0ALQAtAC0ALQAtAC0ALQAtAC0ALQAtAC0ALQAtAC0ALQAtAC0ALQAtAC0ALQAtAC0ALQAtAC0ALQAtAC0ALQAtAC0ALQAtAC0ALQAtAC0ALQAtAC0ALQAtAC0ALQAtAC0ALQAtAC0ALQAtAC0ALQAtAC0ALQAtAC0ALQAtAC0ALQAtAC0ALQAtAC0ALQAtAC0ALQAtAC0ALQAtAA0ACgAJAAkACQANAAoACQBQAGEAcgBhAG0AcwAuAGsANgAgAD0AIABQAFsANAA4AF0ACQAJAC0ALQAgAGsANgANAAoACQBQAGEAcgBhAG0AcwAuAGsANwAgAD0AIABQAFsANAA5AF0ACQAJAC0ALQAgAGsANwANAAoACQBQAGEAcgBhAG0AcwAuAGEAMwBBADIAIAA9ACAAUABbADkAMQBdAAkACQAtAC0AIABhADMAYQAyAA0ACgAJAFAAYQByAGEAbQBzAC4AcwByADMAQgAyACAAPQAgAFAAWwA2ADkAXQAJAC0ALQAgAFMAcgAzAGIAMgANAAoACQBQAGEAcgBhAG0AcwAuAHUAVAAwACAAPQAgAFAAWwA5AF0ACQAJAC0ALQAgALUAVAAwAA0ACgAJAFAAYQByAGEAbQBzAC4AdQBUADEAIAA9ACAAUABbADEAMABdAAkACQAtAC0AIAC1AFQAMQANAAoACQBQAGEAcgBhAG0AcwAuAHUAVAAyACAAPQAgAFAAWwAxADEAXQAJAAkALQAtACAAtQBUADIADQAKAAkAUABhAHIAYQBtAHMALgB1AFQAOAAgAD0AIABQAFsAMQAyAF0ACQAJAC0ALQAgALUAVAA4AA0ACgAJAFAAYQByAGEAbQBzAC4AdQBUADgAMAAgAD0AIABQAFsAMQAzAF0ACQAJAC0ALQAgALUAVAA4ADAADQAKAAkACQAJAA0ACgAJAC0ALQAgAFAAcgBlAGMAdQByAHMAbwByACAAQwBEADQAKwAgAGMAZQBsAGwAcwANAAoACQANAAoACQBsAG8AYwBhAGwAIABDAG8AbQAzACAAPQAgAFAAYQByAGEAbQBzAC4AawA2ACAAKgAgAEQAaQBmAGYAcwAuAEkAMQAyACAAKgAgAEQAaQBmAGYAcwAuAFQAMAAgACoAIAAoAEQAaQBmAGYAcwAuAEkAWQAgAC8AIAAoAEQAaQBmAGYAcwAuAEkAWQAgACsAIAAoAFAAYQByAGEAbQBzAC4AZgAxACAAKgAgAEQAaQBmAGYAcwAuAEkANAAgACsAIABQAGEAcgBhAG0AcwAuAGYANwAgACoAIABEAGkAZgBmAHMALgBJADEAMAApACAAKwAgAFAAYQByAGEAbQBzAC4AcwAxACkAKQANAAoACQBsAG8AYwBhAGwAIABDAG8AbQA0ACAAPQAgACgARABpAGYAZgBzAC4ARgBhACAALwAgACgARABpAGYAZgBzAC4ARgBhACAAKwAgAFAAYQByAGEAbQBzAC4AZgA4ACAAKgAgAEQAaQBmAGYAcwAuAEkAMQAwACAAKwAgAFAAYQByAGEAbQBzAC4AcwA0AGIAMQApACkADQAKAAkAbABvAGMAYQBsACAAQwBvAG0ANQAgAD0AIAAoAEQAaQBmAGYAcwAuAEYAYQAgAC8AIAAoAEQAaQBmAGYAcwAuAEYAYQAgACsAIABQAGEAcgBhAG0AcwAuAGYAOAAgACoAIABEAGkAZgBmAHMALgBJADEAMAAgACsAIABQAGEAcgBhAG0AcwAuAHMANABiADIAKQApAA0ACgAJAGwAbwBjAGEAbAAgAEMAbwBtADYAIAA9ACAAUABhAHIAYQBtAHMALgBrADcAIAAqACAARABpAGYAZgBzAC4AVAAwACAAKgAgACgARABpAGYAZgBzAC4ASQA0ACAALwAgACgARABpAGYAZgBzAC4ASQA0ACAAKwAgAFAAYQByAGEAbQBzAC4AZgAyACAAKgAgAEQAaQBmAGYAcwAuAEkAWQAgACsAIABQAGEAcgBhAG0AcwAuAHMAMgApACkADQAKAAkADQAKAAkAZwB1AFsANABdACAAPQAgAFAAYQByAGEAbQBzAC4AYQAxAEEAIAAqACAAKABEAGkAZgBmAHMALgBNAEEAIAArACAAUABhAHIAYQBtAHMALgB3ADIAIAAqACAARABpAGYAZgBzAC4ATQBJACkADQAKAAkACQAJACsAIABQAGEAcgBhAG0AcwAuAHMAcgAxAEIAIAAqACAAQwBvAG0ANQANAAoACQAJAAkAKwAgAFAAYQByAGEAbQBzAC4AYQAyACAAKgAgAEQAaQBmAGYAcwAuAFQAMAAgACoAIAAoAEQAaQBmAGYAcwAuAE0AQQAgAC8AIAAoAEQAaQBmAGYAcwAuAE0AQQAgACsAIABQAGEAcgBhAG0AcwAuAGMAMQA1ACkAKQANAAoACQAJAAkALQAgAEMAbwBtADMADQAKAAkACQAJAC0AIABDAG8AbQA2AA0ACgAJAAkACQAtACAAUABhAHIAYQBtAHMALgB1AFQAMAAgACoAIABEAGkAZgBmAHMALgBUADAADQAKAAkACQAJAA0ACgAJAC0ALQAgAFQAIABoAGUAbABwAGUAcgAgADEAIABjAGUAbABsAHMADQAKAA0ACgAJAGcAdQBbADUAXQAgAD0AIABQAGEAcgBhAG0AcwAuAGEAMwBBACAAKgAgACgARABpAGYAZgBzAC4ATQBBACAAKwAgAFAAYQByAGEAbQBzAC4AdwAyACAAKgAgAEQAaQBmAGYAcwAuAE0ASQApAA0ACgAJAAkACQArACAAUABhAHIAYQBtAHMALgBzAHIAMwBCACAAKgAgAEMAbwBtADQADQAKAAkACQAJACsAIABDAG8AbQAzAA0ACgAJAAkACQAtACAAUABhAHIAYQBtAHMALgB1AFQAeQAgACoAIAAoAEQAaQBmAGYAcwAuAEkAWQAgAC8AIAAoAEQAaQBmAGYAcwAuAEkAWQAgACsAIABQAGEAcgBhAG0AcwAuAGMAKQApACAAKgAgAEQAaQBmAGYAcwAuAFQAMQAgACoAIABEAGkAZgBmAHMALgBNAEEADQAKAAkACQAJAC0AIABQAGEAcgBhAG0AcwAuAHUAVAAxACAAKgAgAEQAaQBmAGYAcwAuAFQAMQANAAoACQAJAAkADQAKAAkALQAtACAAVAAgAGgAZQBsAHAAZQByACAAMgAgAGMAZQBsAGwAcwANAAoADQAKAAkAZwB1AFsANgBdACAAPQAgAFAAYQByAGEAbQBzAC4AYQAzAEEAMgAgACoAIAAoAEQAaQBmAGYAcwAuAE0AQQAgACsAIABQAGEAcgBhAG0AcwAuAHcAMgAgACoAIABEAGkAZgBmAHMALgBNAEkAKQANAAoACQAJAAkAKwAgAFAAYQByAGEAbQBzAC4AcwByADMAQgAyACAAKgAgAEMAbwBtADQADQAKAAkACQAJACsAIABDAG8AbQA2AA0ACgAJAAkACQAtACAAUABhAHIAYQBtAHMALgB1AFQAMgAgACoAIABEAGkAZgBmAHMALgBUADIADQAKAAkACQAJAA0ACgAJAC0ALQAgAEMARAA4ACsAIABwAHIAZQBjAHUAcgBzAG8AcgAgAGMAZQBsAGwAcwANAAoADQAKAAkAZwB1AFsANwBdACAAPQAgAFAAYQByAGEAbQBzAC4AYQAxAEEAIAAqACAAKABEAGkAZgBmAHMALgBNAEEAIAArACAAUABhAHIAYQBtAHMALgB3ADIAIAAqACAARABpAGYAZgBzAC4ATQBJACkADQAKAAkACQAJACsAIABQAGEAcgBhAG0AcwAuAHMAcgAxAEIAIAAqACAAQwBvAG0ANQANAAoACQAJAAkAKwAgAFAAYQByAGEAbQBzAC4AYQAyACAAKgAgAEQAaQBmAGYAcwAuAFQAOAAwACAAKgAgACgARABpAGYAZgBzAC4ATQBBACAALwAgACgARABpAGYAZgBzAC4ATQBBACAAKwAgAFAAYQByAGEAbQBzAC4AYwAxADUAKQApAA0ACgAJAAkACQAtACAAUABhAHIAYQBtAHMALgBrADYAIAAqACAARABpAGYAZgBzAC4ASQAxADIAIAAqACAARABpAGYAZgBzAC4AVAA4ADAAIAAqACAAKABEAGkAZgBmAHMALgBJAFkAIAAvACAAKABEAGkAZgBmAHMALgBJAFkAIAArACAAKABQAGEAcgBhAG0AcwAuAGYAMQAgACoAIABEAGkAZgBmAHMALgBJADQAIAArACAAUABhAHIAYQBtAHMALgBmADcAIAAqACAARABpAGYAZgBzAC4ASQAxADAAKQAgACsAIABQAGEAcgBhAG0AcwAuAHMAMQApACkADQAKAAkACQAJAC0AIABQAGEAcgBhAG0AcwAuAHUAVAA4ADAAIAAqACAARABpAGYAZgBzAC4AVAA4ADAADQAKAAkACQAJAA0ACgAJAC0ALQBDAEQAOAArACAAVAAgAGMAZQBsAGwAcwAgAHcAaQB0AGgAbwB1AHQAIABjAHkAdABvAHQAbwB4AGkAYwAgAGEAYwB0AGkAdgBpAHQAeQANAAoACQANAAoACQBQAGEAcgBhAG0AcwAuAG0AIAA9ACAAUABbADUAMABdAAkACQAJAC0ALQAgAG0ADQAKAAkADQAKAAkAZwB1AFsAOABdACAAPQAgAFAAYQByAGEAbQBzAC4AbQAgACoAIABQAGEAcgBhAG0AcwAuAGEAMwBBAGMAIAAqACAAKABEAGkAZgBmAHMALgBNAEEAIAArACAAUABhAHIAYQBtAHMALgB3ADIAIAAqACAARABpAGYAZgBzAC4ATQBJACkADQAKAAkACQAJACsAIABQAGEAcgBhAG0AcwAuAG0AIAAqACAAUABhAHIAYQBtAHMALgBzAHIAMwBCAGMAIAAqACAAQwBvAG0ANAANAAoACQAJAAkAKwAgAFAAYQByAGEAbQBzAC4AbQAgACoAIABQAGEAcgBhAG0AcwAuAGsANgAgACoAIABEAGkAZgBmAHMALgBJADEAMgAgACoAIABEAGkAZgBmAHMALgBUADgAMAAgACoAIAAoAEQAaQBmAGYAcwAuAEkAWQAgAC8AIAAoAEQAaQBmAGYAcwAuAEkAWQAgACsAIAAoAFAAYQByAGEAbQBzAC4AZgAxACAAKgAgAEQAaQBmAGYAcwAuAEkANAAgACsAIABQAGEAcgBhAG0AcwAuAGYANwAgACoAIABEAGkAZgBmAHMALgBJADEAMAApACAAKwAgAFAAYQByAGEAbQBzAC4AcwAxACkAKQANAAoACQAJAAkALQAgAFAAYQByAGEAbQBzAC4AdQBUAGMAeQAgACoAIAAoAEQAaQBmAGYAcwAuAEkAWQAgAC8AIAAoAEQAaQBmAGYAcwAuAEkAWQAgACsAIABQAGEAcgBhAG0AcwAuAGMAYwApACkAIAAqACAARABpAGYAZgBzAC4AVAA4ACAAKgAgAEQAaQBmAGYAcwAuAE0AQQANAAoACQAJAAkALQAgAFAAYQByAGEAbQBzAC4AdQBUADgAIAAqACAARABpAGYAZgBzAC4AVAA4AA0ACgAJAAkACQANAAoACQAtAC0AQwBEADgAKwAgAFQAIABjAGUAbABsAHMAIAB3AGkAdABoACAAYwB5AHQAbwB0AG8AeABpAGMAIABhAGMAdABpAHYAaQB0AHkADQAKAAkADQAKAAkAZwB1AFsAOQBdACAAPQAgAFAAYQByAGEAbQBzAC4AbQAgACoAIABQAGEAcgBhAG0AcwAuAGEAMwBBAGMAIAAqACAAKABEAGkAZgBmAHMALgBNAEEAIAArACAAUABhAHIAYQBtAHMALgB3ADIAIAAqACAARABpAGYAZgBzAC4ATQBJACkADQAKAAkACQAJACsAIABQAGEAcgBhAG0AcwAuAG0AIAAqACAAUABhAHIAYQBtAHMALgBzAHIAMwBCAGMAIAAqACAAQwBvAG0ANAANAAoACQAJAAkAKwAgAFAAYQByAGEAbQBzAC4AbQAgACoAIABQAGEAcgBhAG0AcwAuAGsANgAgACoAIABEAGkAZgBmAHMALgBJADEAMgAgACoAIABEAGkAZgBmAHMALgBUADgAMAAgACoAIAAoAEQAaQBmAGYAcwAuAEkAWQAgAC8AIAAoAEQAaQBmAGYAcwAuAEkAWQAgACsAIAAoAFAAYQByAGEAbQBzAC4AZgAxACAAKgAgAEQAaQBmAGYAcwAuAEkANAAgACsAIABQAGEAcgBhAG0AcwAuAGYANwAgACoAIABEAGkAZgBmAHMALgBJADEAMAApACAAKwAgAFAAYQByAGEAbQBzAC4AcwAxACkAKQANAAoACQAJAAkALQAgAFAAYQByAGEAbQBzAC4AdQBUAGMAeQAgACoAIAAoAEQAaQBmAGYAcwAuAEkAWQAgAC8AIAAoAEQAaQBmAGYAcwAuAEkAWQAgACsAIABQAGEAcgBhAG0AcwAuAGMAYwApACkAIAAqACAARABpAGYAZgBzAC4AVABDACAAKgAgAEQAaQBmAGYAcwAuAE0AQQANAAoACQAJAAkALQAgAFAAYQByAGEAbQBzAC4AdQBUAGMAIAAqACAARABpAGYAZgBzAC4AVABDAA0ACgAJAAkACQANAAoACQAtAC0ALQAtAC0ALQAtAC0ALQAtAC0ALQAtAC0ALQAtAC0ALQAtAC0ALQAtAC0ALQAtAC0ALQAtAC0ALQAtAC0ALQAtAC0ALQAtAC0ALQAtAC0ALQAtAC0ALQAtAC0ALQAtAC0ALQAtAC0ALQAtAC0ALQAtAC0ALQAtAC0ALQAtAC0ALQAtAC0ALQAtAC0ALQAtAC0ALQAtAC0ALQAtAC0ALQAtAC0ALQAtAC0ALQAtAC0ALQANAAoACQAtAC0AIABDAHkAdABvAGsAaQBuAGUAIABkAHkAbgBhAG0AaQBjAHMADQAKAAkALQAtAC0ALQAtAC0ALQAtAC0ALQAtAC0ALQAtAC0ALQAtAC0ALQAtAC0ALQAtAC0ALQAtAC0ALQAtAC0ALQAtAC0ALQAtAC0ALQAtAC0ALQAtAC0ALQAtAC0ALQAtAC0ALQAtAC0ALQAtAC0ALQAtAC0ALQAtAC0ALQAtAC0ALQAtAC0ALQAtAC0ALQAtAC0ALQAtAC0ALQAtAC0ALQAtAC0ALQAtAC0ALQAtAC0ALQAtAC0ADQAKAAkACQAJAA0ACgAJAFAAYQByAGEAbQBzAC4AQgAyACAAPQAgAFAAWwAxADAAMABdAAkACQAtAC0AIAA-ADIADQAKAAkAUABhAHIAYQBtAHMALgBTAGcAIAA9ACAAUABbADYANgBdAAkACQAtAC0AIABTAGcADQAKAAkAUABhAHIAYQBtAHMALgBzACAAPQAgAFAAWwA1ADQAXQAJAAkALQAtACAAUwANAAoACQBQAGEAcgBhAG0AcwAuAHMANAAgAD0AIABQAFsANQA5AF0ACQAJAC0ALQAgAFMANAANAAoACQBQAGEAcgBhAG0AcwAuAHMANgAgAD0AIABQAFsANgAzAF0ACQAJAC0ALQAgAFMANgANAAoACQBQAGEAcgBhAG0AcwAuAHMANwAgAD0AIABQAFsANgA0AF0ACQAJAC0ALQAgAFMANwANAAoACQBQAGEAcgBhAG0AcwAuAHMAMQAwACAAPQAgAFAAWwA1ADYAXQAJAAkALQAtACAAUwAxADAADQAKAAkAUABhAHIAYQBtAHMALgBzADEAMgAgAD0AIABQAFsANQA3AF0ACQAJAC0ALQAgAFMAMQAyAA0ACgAJAFAAYQByAGEAbQBzAC4AYwAxADAAIAA9ACAAUABbADEAOQBdAAkACQAtAC0AIABDADEAMAANAAoACQBQAGEAcgBhAG0AcwAuAGMAMgAzACAAPQAgAFAAWwAyADEAXQAJAAkALQAtACAAQwAyADMADQAKAAkAUABhAHIAYQBtAHMALgBjADIAMwAwACAAPQAgAFAAWwAyADIAXQAJAAkALQAtACAAQwAyADMAMAANAAoACQBQAGEAcgBhAG0AcwAuAGEANwAgAD0AIABQAFsAOQA3AF0ACQAJAC0ALQAgAGEANwANAAoACQBQAGEAcgBhAG0AcwAuAGEAOAAgAD0AIABQAFsAOQA4AF0ACQAJAC0ALQAgAGEAOAANAAoACQBQAGEAcgBhAG0AcwAuAGEAMQAxACAAPQAgAFAAWwA3ADYAXQAJAAkALQAtACAAYQAxADEADQAKAAkAUABhAHIAYQBtAHMALgBhADEAMgAgAD0AIABQAFsANwA3AF0ACQAJAC0ALQAgAGEAMQAyAA0ACgAJAFAAYQByAGEAbQBzAC4AYQAxADYAIAA9ACAAUABbADcAOABdAAkACQAtAC0AIABhADEANgANAAoACQBQAGEAcgBhAG0AcwAuAGEAMQA3ACAAPQAgAFAAWwA3ADkAXQAJAAkALQAtACAAYQAxADcADQAKAAkAUABhAHIAYQBtAHMALgBhADEAOAAgAD0AIABQAFsAOAAwAF0ACQAJAC0ALQAgAGEAMQA4AA0ACgAJAFAAYQByAGEAbQBzAC4AYQAyADMAIAA9ACAAUABbADgANQBdAAkACQAtAC0AIABhADIAMwANAAoACQBQAGEAcgBhAG0AcwAuAGEAMwAwACAAPQAgAFAAWwA4ADYAXQAJAAkALQAtACAAYQAzADAADQAKAAkAUABhAHIAYQBtAHMALgBhADMAMQAgAD0AIABQAFsAOAA3AF0ACQAJAC0ALQAgAGEAMwAxAA0ACgAJAFAAYQByAGEAbQBzAC4AYQAzADIAIAA9ACAAUABbADgAOABdAAkACQAtAC0AIABhADMAMgANAAoACQBQAGEAcgBhAG0AcwAuAGEAMwAzACAAPQAgAFAAWwA4ADkAXQAJAAkALQAtACAAYQAzADMADQAKAAkAUABhAHIAYQBtAHMALgBhADUAQQAgAD0AIABQAFsAOQA0AF0ACQAJAC0ALQAgAGEANQBhAA0ACgAJAFAAYQByAGEAbQBzAC4AYQA1AEIAIAA9ACAAUABbADkANQBdAAkACQAtAC0AIABhADUAYgANAAoACQBQAGEAcgBhAG0AcwAuAGEANQBDACAAPQAgAFAAWwA5ADYAXQAJAAkALQAtACAAYQA1AGMADQAKAAkAUABhAHIAYQBtAHMALgBjADUAQQAgAD0AIABQAFsAMgA1AF0ACQAJAC0ALQAgAEMANQBhAA0ACgAJAFAAYQByAGEAbQBzAC4AYwA1AEIAIAA9ACAAUABbADIANgBdAAkACQAtAC0AIABDADUAYgANAAoACQBQAGEAcgBhAG0AcwAuAGQANwAgAD0AIABQAFsAMQAwADEAXQAJAAkALQAtACAAZAA3AA0ACgAJAFAAYQByAGEAbQBzAC4AZgA2ACAAPQAgAFAAWwAzADUAXQAJAAkALQAtACAAZgA2AA0ACgAJAA0ACgAJAC0ALQAgAFQATgBGACAAYQBsAHAAaABhAA0ACgAJAA0ACgAJAFAAYQByAGEAbQBzAC4AdQBGAGEAIAA9ACAAUABbADEANgBdAAkACQAtAC0AIAC1AFQATgBGAA0ACgAJAA0ACgAJAGcAdQBbADEAMABdACAAPQAgAFAAYQByAGEAbQBzAC4AYQAzADAAIAAqACAARABpAGYAZgBzAC4ATQBJAA0ACgAJAAkACQArACAAUABhAHIAYQBtAHMALgBhADMAMQAgACoAIABEAGkAZgBmAHMALgBNAEEAIAAqACAAKAAoAEQAaQBmAGYAcwAuAEkAWQAgACsAIABQAGEAcgBhAG0AcwAuAEIAMgAgACoAIABQAGEAcgBhAG0AcwAuAEIAVAApACAALwAgACgARABpAGYAZgBzAC4ASQBZACAAKwAgAFAAYQByAGEAbQBzAC4AQgAyACAAKgAgAFAAYQByAGEAbQBzAC4AQgBUACAAKwAgAFAAYQByAGEAbQBzAC4AZgAxACAAKgAgAEQAaQBmAGYAcwAuAEkANAAgACsAIABQAGEAcgBhAG0AcwAuAGYANwAgACoAIABEAGkAZgBmAHMALgBJADEAMAAgACsAIABQAGEAcgBhAG0AcwAuAHMAMQAwACkAKQANAAoACQAJAAkAKwAgAFAAYQByAGEAbQBzAC4AYQAzADIAIAAqACAARABpAGYAZgBzAC4AVAAxAA0ACgAJAAkACQArACAAUABhAHIAYQBtAHMALgBhADMAMwAgACoAIAAoAEQAaQBmAGYAcwAuAFQAQwAgACsAIABEAGkAZgBmAHMALgBUADgAKQANAAoACQAJAAkALQAgAFAAYQByAGEAbQBzAC4AdQBGAGEAIAAqACAARABpAGYAZgBzAC4ARgBhAA0ACgAJAAkACQANAAoACQAtAC0AIABUAE4ARgAgAGcAYQBtAG0AYQANAAoACQANAAoACQBQAGEAcgBhAG0AcwAuAHUASQB5ACAAPQAgAFAAWwA1AF0ACQAtAC0AIAC1AGkAPwANAAoACQANAAoACQBnAHUAWwAxADEAXQAgAD0AIAAJAFAAYQByAGEAbQBzAC4AUwBnACAAKgAgACgAUABhAHIAYQBtAHMALgBCAFQAIAAvACAAKABQAGEAcgBhAG0AcwAuAEIAVAAgACsAIABQAGEAcgBhAG0AcwAuAGMAMQAwACkAKQAgACoAIAAoAEQAaQBmAGYAcwAuAEkAMQAyACAALwAgACgARABpAGYAZgBzAC4ASQAxADIAIAArACAAUABhAHIAYQBtAHMALgBzADcAKQApAA0ACgAJAAkACQAJACsAIABQAGEAcgBhAG0AcwAuAGEANQBBACAAKgAgAEQAaQBmAGYAcwAuAFQAMQAgACoAIAAoAEQAaQBmAGYAcwAuAE0AQQAgAC8AIAAoAEQAaQBmAGYAcwAuAE0AQQAgACsAIABQAGEAcgBhAG0AcwAuAGMANQBCACkAKQANAAoACQAJAAkACQArACAAUABhAHIAYQBtAHMALgBhADUAQgAgACoAIABEAGkAZgBmAHMALgBUADgAIAAqACAAKABEAGkAZgBmAHMALgBNAEEAIAAvACAAKABEAGkAZgBmAHMALgBNAEEAIAArACAAUABhAHIAYQBtAHMALgBjADUAQQApACkADQAKAAkACQAJAAkAKwAgAFAAYQByAGEAbQBzAC4AYQA1AEMAIAAqACAARABpAGYAZgBzAC4ATQBJAA0ACgAJAAkACQAJACsAIABQAGEAcgBhAG0AcwAuAGEANwAgACoAIABEAGkAZgBmAHMALgBUADAAIAAqACAAKABEAGkAZgBmAHMALgBJADEAMgAgAC8AIAAoAEQAaQBmAGYAcwAuAEkAMQAyACAAKwAgAFAAYQByAGEAbQBzAC4AZgA0ACAAKgAgAEQAaQBmAGYAcwAuAEkAMQAwACAAKwAgAFAAYQByAGEAbQBzAC4AcwA0ACkAKQANAAoACQAJAAkACQArACAAUABhAHIAYQBtAHMALgBhADcAIAAqACAARABpAGYAZgBzAC4AVAA4ADAAIAAqACAAKABEAGkAZgBmAHMALgBJADEAMgAgAC8AIAAoAEQAaQBmAGYAcwAuAEkAMQAyACAAKwAgAFAAYQByAGEAbQBzAC4AZgA0ACAAKgAgAEQAaQBmAGYAcwAuAEkAMQAwACAAKwAgAFAAYQByAGEAbQBzAC4AcwA0ACkAKQANAAoACQAJAAkACQAtACAAUABhAHIAYQBtAHMALgB1AEkAeQAgACoAIABEAGkAZgBmAHMALgBJAFkADQAKAAkACQAJAAkADQAKAAkALQAtACAASQBMAC0AMQAyAA0ACgAJAA0ACgAJAFAAYQByAGEAbQBzAC4AdQBJADEAMgAgAD0AIABQAFsAMwBdAAkALQAtACAAtQBpADEAMgANAAoACQANAAoACQBnAHUAWwAxADIAXQAgAD0AIAAJAFAAYQByAGEAbQBzAC4AcwAxADIAIAAqACAAKABQAGEAcgBhAG0AcwAuAEIAVAAgAC8AIAAoAFAAYQByAGEAbQBzAC4AQgBUACAAKwAgAFAAYQByAGEAbQBzAC4AYwAyADMAMAApACkADQAKAAkACQAJAAkAKwAgAFAAYQByAGEAbQBzAC4AYQAyADMAIAAqACAARABpAGYAZgBzAC4ATQBSACAAKgAgACgAUABhAHIAYQBtAHMALgBCAFQAIAAvACAAKABQAGEAcgBhAG0AcwAuAEIAVAAgACsAIABQAGEAcgBhAG0AcwAuAGMAMgAzACkAKQANAAoACQAJAAkACQArACAAUABhAHIAYQBtAHMALgBhADgAIAAqACAARABpAGYAZgBzAC4ATQBBACAAKgAgACgAUABhAHIAYQBtAHMALgBzACAALwAgACgAUABhAHIAYQBtAHMALgBzACAAKwAgAEQAaQBmAGYAcwAuAEkAMQAwACkAKQANAAoACQAJAAkACQAtACAAUABhAHIAYQBtAHMALgB1AEkAMQAyACAAKgAgAEQAaQBmAGYAcwAuAEkAMQAyAA0ACgAJAAkACQAJAA0ACgAJAC0ALQAgAEkATAAtADEAMAANAAoACQANAAoACQBQAGEAcgBhAG0AcwAuAHUASQAxADAAIAA9ACAAUABbADIAXQAJAC0ALQAgALUAaQAxADAADQAKAAkADQAKAAkAZwB1AFsAMQAzAF0AIAA9ACAACQBQAGEAcgBhAG0AcwAuAGQANwAgACoAIABEAGkAZgBmAHMALgBNAEEAIAAqACAAKABQAGEAcgBhAG0AcwAuAHMANgAgAC8AIAAoAEQAaQBmAGYAcwAuAEkAMQAwACAAKwAgAFAAYQByAGEAbQBzAC4AZgA2ACAAKgAgAEQAaQBmAGYAcwAuAEkAWQAgACsAIABQAGEAcgBhAG0AcwAuAHMANgApACkADQAKAAkACQAJAAkAKwAgAFAAYQByAGEAbQBzAC4AYQAxADYAIAAqACAARABpAGYAZgBzAC4AVAAxAA0ACgAJAAkACQAJACsAIABQAGEAcgBhAG0AcwAuAGEAMQA3ACAAKgAgAEQAaQBmAGYAcwAuAFQAMgANAAoACQAJAAkACQArACAAUABhAHIAYQBtAHMALgBhADEAOAAgACoAIAAoAEQAaQBmAGYAcwAuAFQAOAAgACsAIABEAGkAZgBmAHMALgBUAEMAKQANAAoACQAJAAkACQAtACAAUABhAHIAYQBtAHMALgB1AEkAMQAwACAAKgAgAEQAaQBmAGYAcwAuAEkAMQAwAA0ACgAJAAkACQAJAA0ACgAJAC0ALQAgAEkATAAtADQADQAKAAkADQAKAAkAUABhAHIAYQBtAHMALgB1AEkANAAgAD0AIABQAFsANABdAAkALQAtACAAtQBpADQADQAKAAkADQAKAAkAZwB1AFsAMQA0AF0AIAA9ACAACQBQAGEAcgBhAG0AcwAuAGEAMQAxACAAKgAgAEQAaQBmAGYAcwAuAFQAMAANAAoACQAJAAkACQArACAAUABhAHIAYQBtAHMALgBhADEAMgAgACoAIABEAGkAZgBmAHMALgBUADIADQAKAAkACQAJAAkALQAgAFAAYQByAGEAbQBzAC4AdQBJADQAIAAqACAARABpAGYAZgBzAC4ASQA0AA0ACgAJAAkACQAJAA0ACgAJAC0ALQAtAC0ALQAtAC0ALQAtAC0ALQAtAC0ALQAtAC0ALQAtAC0ALQAtAC0ALQAtAC0ALQAtAC0ALQAtAC0ALQAtAC0ALQAtAC0ALQAtAC0ALQAtAC0ALQAtAC0ALQAtAC0ALQAtAC0ALQAtAC0ALQAtAC0ALQAtAC0ALQAtAC0ALQAtAC0ALQAtAC0ALQAtAC0ALQAtAC0ALQAtAC0ALQAtAC0ALQAtAC0ALQAtAC0ALQAtAA0ACgAJAC0ALQAgAEIAYQBjAHQAZQByAGkAYQANAAoACQAtAC0ALQAtAC0ALQAtAC0ALQAtAC0ALQAtAC0ALQAtAC0ALQAtAC0ALQAtAC0ALQAtAC0ALQAtAC0ALQAtAC0ALQAtAC0ALQAtAC0ALQAtAC0ALQAtAC0ALQAtAC0ALQAtAC0ALQAtAC0ALQAtAC0ALQAtAC0ALQAtAC0ALQAtAC0ALQAtAC0ALQAtAC0ALQAtAC0ALQAtAC0ALQAtAC0ALQAtAC0ALQAtAC0ALQAtAC0ALQANAAoACQAJAA0ACgAJAFAAYQByAGEAbQBzAC4AYQAxADkAIAA9ACAAUABbADgAMQBdAAkACQAtAC0AIABhADEAOQANAAoACQBQAGEAcgBhAG0AcwAuAGEAMgAwACAAPQAgAFAAWwA4ADQAXQAJAAkALQAtACAAYQAyADAADQAKAAkAUABhAHIAYQBtAHMALgBrADEANQAgAD0AIABQAFsANAAxAF0ACQAJAC0ALQAgAGsAMQA1AA0ACgAJAFAAYQByAGEAbQBzAC4AawAxADgAIAA9ACAAUABbADQAMwBdAAkACQAtAC0AIABrADEAOAANAAoACQAJAA0ACgAJAC0ALQAgAEkAbgB0AHIAYQBjAGUAbABsAHUAbABhAHIAIABtAHkAYwBvAGIAYQBjAHQAZQByAGkAdQBtACAAdAB1AGIAZQByAGMAdQBsAG8AcwBpAHMADQAKAAkADQAKAAkAUABhAHIAYQBtAHMALgB1AEkAIAA9ACAAUABbADEAXQAJAC0ALQAgALUAaQANAAoACQANAAoACQAtAC0AIABUAGEAYgBsAGUAIABvAGYAIABjAG8AbQBwAG8AdQBuAGQAcwANAAoACQBDAG0AcAAgAD0AIAB7AH0ADQAKAAkAQwBtAHAAWwAxAF0AIAA9ACAAcwBjAC4AUwBVAEIAUwBUAFIAQQBUAEUADQAKAAkAQwBtAHAAWwAyAF0AIAA9ACAAcwBjAC4ASQBOAEgAMQANAAoACQBDAG0AcABbADMAXQAgAD0AIABzAGMALgBJAE4ASAAyAA0ACgAJAEMAbQBwAFsANABdACAAPQAgAHMAYwAuAEkATgBIADMADQAKAAkADQAKAAkAbABvAGMAYQBsACAAUABEACAAPQAgADAAIAAtAC0AUwB1AGIAIAArACAASQBuAGgAMQAgACsAIABJAG4AaAAyACAAKwAgAEkAbgBoADMADQAKAAkAZgBvAHIAIABpACAAPQAgADEALAAgADQAIABkAG8ADQAKAAkAUABEACAAPQAgAFAARAAgACsAIABHAGUAdABQAEQAKABDAG0AcABbAGkAXQAsACAAcwBjAC4AQgBJACwAIABzAGMALgBSAEkATQBfAE0AQQBTAFMAKQANAAoACQBlAG4AZAANAAoACQANAAoACQBnAHUAWwAxADUAXQAgAD0AIAAJAFAAYQByAGEAbQBzAC4AYQAxADkAIAAqACAARABpAGYAZgBzAC4AQgBJACAAKgAgACgAMQAgAC0AIABUAGUAcgBtADIAKQANAAoACQAJAAkACQArACAAUABhAHIAYQBtAHMALgBrADIAIAAqACAAUABhAHIAYQBtAHMALgBOACAALwAgADIAIAAqACAARABpAGYAZgBzAC4ATQBSACAAKgAgACgARABpAGYAZgBzAC4AQgBFACAALwAgACgARABpAGYAZgBzAC4AQgBFACAAKwAgAFAAYQByAGEAbQBzAC4AYwA5ACkAKQANAAoACQAJAAkACQAtACAAUABhAHIAYQBtAHMALgBrADEANwAgACoAIABQAGEAcgBhAG0AcwAuAE4ATQBJACAAKgAgAFQAZQByAG0AMgANAAoACQAJAAkACQAtACAAUABhAHIAYQBtAHMALgBrADEANABBACAAKgAgAFAAYQByAGEAbQBzAC4ATgBNAEkAIAAqACAAQQAzAA0ACgAJAAkACQAJAC0AIABQAGEAcgBhAG0AcwAuAGsAMQA0AEIAIAAqACAAUABhAHIAYQBtAHMALgBOAE0ASQAgACoAIAAoAEQAaQBmAGYAcwAuAEYAYQAgAC8AIAAoAEQAaQBmAGYAcwAuAEYAYQAgACsAIABQAGEAcgBhAG0AcwAuAGYAOAAgACoAIABEAGkAZgBmAHMALgBJADEAMAAgACsAIABQAGEAcgBhAG0AcwAuAHMANABiACkAKQANAAoACQAJAAkACQAtACAAUABhAHIAYQBtAHMALgBrADUAMgAgACoAIABQAGEAcgBhAG0AcwAuAE4ATQBJACAAKgAgAEEANwANAAoACQAJAAkACQAtACAAUABhAHIAYQBtAHMALgB1AEkAIAAqACAARABpAGYAZgBzAC4AQgBJAA0ACgAJAAkACQAJAC0AIABQAEQAIAAqACAARABpAGYAZgBzAC4AQgBJAA0ACgAJAAkACQAJAA0ACgAJAC0ALQAgAFIAZQBwAGwAaQBjAGEAdABpAG4AZwAgAGUAeAB0AHIAYQBjAGUAbABsAHUAbABhAHIAIABiAGEAYwB0AGUAcgBpAGEAIABpAG4AIAB0AGgAZQAgAHIAaQBtAC0ASQBTAEYADQAKAAkADQAKAAkAbABvAGMAYQBsACAAUABEAF8ASQBTAEYAIAA9ACAAMAAgAC0ALQBTAHUAYgAgACsAIABJAG4AaAAxACAAKwAgAEkAbgBoADIAIAArACAASQBuAGgAMwANAAoACQANAAoACQBmAG8AcgAgAGkAIAA9ACAAMQAsACAANAAgAGQAbwANAAoACQBQAEQAXwBJAFMARgAgAD0AIABQAEQAXwBJAFMARgAgACsAIABHAGUAdABQAEQAKABDAG0AcABbAGkAXQAsACAAcwBjAC4AQgBFACwAIABzAGMALgBSAEkATQBfAEkAUwBGACkADQAKAAkAZQBuAGQADQAKAA0ACgAJAFAAYQByAGEAbQBzAC4ATgBmAHIAYQBjAGMAIAA9ACAAUABbADUAMwBdAAkACQAJAC0ALQAgAE4AZgByAGEAYwBjAA0ACgAJAFAAYQByAGEAbQBzAC4ATgBmAHIAYQBjAGEAIAA9ACAAUABbADUAMgBdAAkACQAJAC0ALQAgAE4AZgByAGEAYwBhAA0ACgAJAA0ACgAJAGwAbwBjAGEAbAAgAEMAbwBtADcAIAA9ACAAUABhAHIAYQBtAHMALgB1AEkAIAAqACAARABpAGYAZgBzAC4AQgBJACAADQAKAAkACQAJAAkAKwAgAFAAYQByAGEAbQBzAC4AawAxADcAIAAqACAAUABhAHIAYQBtAHMALgBOAE0ASQAgACoAIABUAGUAcgBtADIADQAKAAkACQAJAAkAKwAgAFAAYQByAGEAbQBzAC4AawAxADQAQQAgACoAIABQAGEAcgBhAG0AcwAuAE4AIAAqACAAUABhAHIAYQBtAHMALgBOAGYAcgBhAGMAYwAgACoAIABEAGkAZgBmAHMALgBNAEkAIAAqACAAQQAzAA0ACgAJAAkACQAJACsAIABQAGEAcgBhAG0AcwAuAGsAMQA0AEIAIAAqACAAUABhAHIAYQBtAHMALgBOACAAKgAgAFAAYQByAGEAbQBzAC4ATgBmAHIAYQBjAGEAIAAqACAARABpAGYAZgBzAC4ATQBJACAAKgAgACgARABpAGYAZgBzAC4ARgBhACAALwAgACgARABpAGYAZgBzAC4ARgBhACAAKwAgAFAAYQByAGEAbQBzAC4AZgA5ACAAKgAgAEQAaQBmAGYAcwAuAEkAMQAwACAAKwAgAFAAYQByAGEAbQBzAC4AcwA0AGIAKQApAA0ACgAJAAkACQAJAA0ACgAJAGcAdQBbADEANgBdACAAPQAJAFAAYQByAGEAbQBzAC4AYQAyADAAIAAqACAARABpAGYAZgBzAC4AQgBFAA0ACgAJAAkACQAJAC0AIABQAGEAcgBhAG0AcwAuAGsAMQA1ACAAKgAgAEQAaQBmAGYAcwAuAE0AQQAgACoAIABEAGkAZgBmAHMALgBCAEUADQAKAAkACQAJAAkALQAgAFAAYQByAGEAbQBzAC4AawAxADgAIAAqACAARABpAGYAZgBzAC4ATQBSACAAKgAgAEQAaQBmAGYAcwAuAEIARQANAAoACQAJAAkACQAtACAAUABhAHIAYQBtAHMALgBrADIAIAAqACAAUABhAHIAYQBtAHMALgBOACAALwAgADIAIAAqACAARABpAGYAZgBzAC4ATQBSACAAKgAgACgARABpAGYAZgBzAC4AQgBFACAALwAgACgARABpAGYAZgBzAC4AQgBFACAAKwAgAFAAYQByAGEAbQBzAC4AYwA5ACkAKQANAAoACQAJAAkACQArACAAQwBvAG0ANwANAAoACQAJAAkACQAtACAAUABEAF8ASQBTAEYAIAAqACAARABpAGYAZgBzAC4AQgBFAA0ACgAJAAkACQAJAA0ACgAJAC0ALQAgAE4AbwBuAC0AcgBlAHAAbABpAGMAYQB0AGkAbgBnACAAYgBhAGMAdABlAHIAaQBhACAAaQBuACAAaQBuAG4AZQByACAAYwBhAHMAZQB1AG0AIABjAG8AbQBwAGEAcgB0AG0AZQBuAHQAIAAoAEMAQQAyACkADQAKAA0ACgAJAGwAbwBjAGEAbAAgAFAARABfAEMAQQAyACAAPQAgADAAIAAtAC0AUwB1AGIAIAArACAASQBuAGgAMQAgACsAIABJAG4AaAAyACAAKwAgAEkAbgBoADMADQAKAAkADQAKAAkAZgBvAHIAIABpACAAPQAgADEALAAgADQAIABkAG8ADQAKAAkAUABEAF8AQwBBADIAIAA9ACAAUABEAF8AQwBBADIAIAArACAARwBlAHQAUABEACgAQwBtAHAAWwBpAF0ALAAgAHMAYwAuAEIATgAsACAAcwBjAC4AQwBBAFMARQBVAE0AMgApAA0ACgAJAGUAbgBkAA0ACgAJAA0ACgAJAGcAdQBbADEANwBdACAAPQAgAC0AUABEAF8AQwBBADIAIAAqACAARABpAGYAZgBzAC4AQgBOAA0ACgANAAoACQANAAoAZQBuAGQADQAKAA0ACgANAAoAZgB1AG4AYwB0AGkAbwBuACAARwBlAHQAUABEACgAQwBvAG0AcABvAHUAbgBkAEkARAAsACAAQgBhAGMAdABlAHIAaQBhAEkARAAsACAAQwBvAG0AcABhAHIAdABtAGUAbgB0AEkARAApAA0ACgANAAoACQBsAG8AYwBhAGwAIABQAEQAIAA9ACAAMAANAAoACQANAAoACQAtAC0AIABDAGgAZQBjAGsAIAB0AG8AIABzAGUAZQAgAGkAZgAgAGMAbwBtAHAAbwB1AG4AZAAgAGkAcwAgAGUAbgBhAGIAbABlAGQADQAKAAkAaQBmACAAcwBjADoAaQBzAEMAbwBtAHAAbwB1AG4AZABFAG4AYQBiAGwAZQBkACgAQwBvAG0AcABvAHUAbgBkAEkARAApACAAdABoAGUAbgANAAoADQAKAAkACQBsAG8AYwBhAGwAIABLAG0AYQB4ACAAPQAgAHMAYwA6AGcAZQB0AEMAbwBtAHAAbwB1AG4AZABUAEIASwBtAGEAeAAoAEMAbwBtAHAAbwB1AG4AZABJAEQALAAgAEIAYQBjAHQAZQByAGkAYQBJAEQAKQANAAoACQAJAGwAbwBjAGEAbAAgAEUAQwA1ADAAIAA9ACAAcwBjADoAZwBlAHQAQwBvAG0AcABvAHUAbgBkAFQAQgBFAEMANQAwACgAQwBvAG0AcABvAHUAbgBkAEkARAAsACAAQgBhAGMAdABlAHIAaQBhAEkARAApAA0ACgAJAAkAbABvAGMAYQBsACAAQwBvAG4AYwAgAD0AIABzAGMAOgBnAGUAdABDAG8AbQBwAG8AdQBuAGQAVABCAEMAbwBuAGMAKABDAG8AbQBwAG8AdQBuAGQASQBEACwAIABDAG8AbQBwAGEAcgB0AG0AZQBuAHQASQBEACkADQAKAAkACQAJAGkAZgAgAEMAbwBuAGMAIAA8ACAAMAAgAHQAaABlAG4AIAAtAC0AIABhAHYAbwBpAGQAIABlAHIAcgBvAHIAIABkAHUAZQAgAHQAbwAgAHQAcgBhAG4AcwBpAGUAbgB0ACAAbgBlAGcAYQB0AGkAdgBlACAAYwBvAG4AYwBlAG4AdAByAGEAdABpAG8AbgANAAoACQAJAAkACQBDAG8AbgBjACAAPQAgADAADQAKAAkACQAJAGUAbgBkAA0ACgAJAAkAbABvAGMAYQBsACAAYQBsAHAAaABhACAAPQAgAHMAYwA6AGcAZQB0AEMAbwBtAHAAbwB1AG4AZABUAEIAYQBsAHAAaABhACgAQwBvAG0AcABvAHUAbgBkAEkARAAsACAAQgBhAGMAdABlAHIAaQBhAEkARAApAA0ACgAJAAkADQAKAAkACQBQAEQAIAA9ACAASwBtAGEAeAAgACoAIAAoACgAbQBhAHQAaAAuAHAAbwB3ACgAQwBvAG4AYwAgACwAYQBsAHAAaABhACkAKQAgAC8AIAAoACgAbQBhAHQAaAAuAHAAbwB3ACgARQBDADUAMAAsAGEAbABwAGgAYQApACkAIAArACAAKABtAGEAdABoAC4AcABvAHcAKABDAG8AbgBjACwAYQBsAHAAaABhACkAKQApACkADQAKAAkACQANAAoACQBlAG4AZAANAAoACQANAAoACQByAGUAdAB1AHIAbgAgAFAARAANAAoADQAKAGUAbgBkAA0ACgANAAoA</GranulomaScriptEmbedded>
    <BacteriaNMean>80</BacteriaNMean>
    <BacteriaNCV>30</BacteriaNCV>
    <idUseLungSegLocalpH>false</idUseLungSegLocalpH>
    <idpH_RLM>6.7</idpH_RLM>
    <idpH_RMM>6.7</idpH_RMM>
    <idpH_RTM>6.7</idpH_RTM>
    <idpH_LLM>6.7</idpH_LLM>
    <idpH_LTM>6.7</idpH_LTM>
    <idpH_LAM>6.7</idpH_LAM>
    <idpH_UAM>6.7</idpH_UAM>
    <idpH_RLF>6.6</idpH_RLF>
    <idpH_RMF>6.6</idpH_RMF>
    <idpH_RTF>6.6</idpH_RTF>
    <idpH_LLF>6.6</idpH_LLF>
    <idpH_LTF>6.6</idpH_LTF>
    <idpH_LAF>6.6</idpH_LAF>
    <idpH_UAF>6.6</idpH_UAF>
    <ClearanceRateUAF_Mean>0.417</ClearanceRateUAF_Mean>
    <ClearanceRateLAF_Mean>0.083</ClearanceRateLAF_Mean>
    <ClearanceRateRTF_Mean>0.000275</ClearanceRateRTF_Mean>
    <ClearanceRateRMF_Mean>0.000275</ClearanceRateRMF_Mean>
    <ClearanceRateRLF_Mean>0.000275</ClearanceRateRLF_Mean>
    <ClearanceRateLTF_Mean>0.000275</ClearanceRateLTF_Mean>
    <ClearanceRateLLF_Mean>0.000275</ClearanceRateLLF_Mean>
    <ClearanceRateUAF_CV>30</ClearanceRateUAF_CV>
    <ClearanceRateLAF_CV>30</ClearanceRateLAF_CV>
    <ClearanceRateRTF_CV>30</ClearanceRateRTF_CV>
    <ClearanceRateRMF_CV>30</ClearanceRateRMF_CV>
    <ClearanceRateRLF_CV>30</ClearanceRateRLF_CV>
    <ClearanceRateLTF_CV>30</ClearanceRateLTF_CV>
    <ClearanceRateLLF_CV>30</ClearanceRateLLF_CV>
    <MaleSittingTideVolume>750</MaleSittingTideVolume>
    <MaleSittingFlowRate>300</MaleSittingFlowRate>
    <FemaleSittingTideVolume>464</FemaleSittingTideVolume>
    <FemaleSittingFlowRate>217</FemaleSittingFlowRate>
    <MaleSleepingTideVolume>625</MaleSleepingTideVolume>
    <MaleSleepingFlowRate>250</MaleSleepingFlowRate>
    <FemaleSleepingTideVolume>444</FemaleSleepingTideVolume>
    <FemaleSleepingFlowRate>178</FemaleSleepingFlowRate>
    <MaleLightExerciseTideVolume>1250</MaleLightExerciseTideVolume>
    <MaleLightExerciseFlowRate>833</MaleLightExerciseFlowRate>
    <FemaleLightExerciseTideVolume>992</FemaleLightExerciseTideVolume>
    <FemaleLightExerciseFlowRate>694</FemaleLightExerciseFlowRate>
    <MaleHeavyExerciseTideVolume>1920</MaleHeavyExerciseTideVolume>
    <MaleHeavyExerciseFlowRate>1670</MaleHeavyExerciseFlowRate>
    <FemaleHeavyExerciseTideVolume>1364</FemaleHeavyExerciseTideVolume>
    <FemaleHeavyExerciseFlowRate>1500</FemaleHeavyExerciseFlowRate>
    <Male_FRC>3301</Male_FRC>
    <Female_FRC>2681</Female_FRC>
    <MaleVD_ET>50</MaleVD_ET>
    <FemaleVD_ET>40</FemaleVD_ET>
    <MaleVD_Bronchial>49</MaleVD_Bronchial>
    <FemaleVD_Bronchial>40</FemaleVD_Bronchial>
    <MaleVD_Bronchiolar>47</MaleVD_Bronchiolar>
    <FemaleVD_Bronchiolar>44</FemaleVD_Bronchiolar>
  </Lung>
  <FemaleReproductiveSystem>
    <VaginaSurfaceArea>87.5</VaginaSurfaceArea>
    <VaginaSurfaceAreaCv>9</VaginaSurfaceAreaCv>
    <CervixSurfaceArea>16.9</CervixSurfaceArea>
    <CervixSurfaceAreaCv>21</CervixSurfaceAreaCv>
    <VaginaToCervixSurfaceAreaCorrelation>0</VaginaToCervixSurfaceAreaCorrelation>
    <EpitheliumThickness>1</EpitheliumThickness>
    <EpitheliumThicknessCv>40</EpitheliumThicknessCv>
    <StromaThickness>1.2</StromaThickness>
    <StromaThicknessCv>44</StromaThicknessCv>
    <LuminalFluidVolume>0.5</LuminalFluidVolume>
    <LuminalFluidVolumeCv>30</LuminalFluidVolumeCv>
    <LuminalFluidPh>4.8</LuminalFluidPh>
    <LuminalFluidPhCv>18</LuminalFluidPhCv>
    <CervixThickness>30.2</CervixThickness>
    <CervixThicknessCv>21</CervixThicknessCv>
    <BloodFlowScalarToVagina>1</BloodFlowScalarToVagina>
    <BloodFlowScalarToVaginaCv>0</BloodFlowScalarToVaginaCv>
    <BloodFlowScalarToCervix>1</BloodFlowScalarToCervix>
    <BloodFlowScalarToCervixCv>0</BloodFlowScalarToCervixCv>
    <Tooltips />
  </FemaleReproductiveSystem>
  <PaedOntogeny>
    <Tooltips />
    <idnUserEnzSelCYP>0</idnUserEnzSelCYP>
    <idnUserEnzSelUGT>0</idnUserEnzSelUGT>
    <idnUserEnzSelCYT>0</idnUserEnzSelCYT>
    <idnUserEnzSelEST>0</idnUserEnzSelEST>
    <idnUserTransSelGut>0</idnUserTransSelGut>
    <idnUserTransSelLiver>0</idnUserTransSelLiver>
    <idnUserTransSelBrain>0</idnUserTransSelBrain>
    <UserTransporterSelectionKidney>0</UserTransporterSelectionKidney>
    <UserEnzymeSelectionFMO>0</UserEnzymeSelectionFMO>
    <CYP1A2_idfAddEq2Eq3_LiverKidney>false</CYP1A2_idfAddEq2Eq3_LiverKidney>
    <CYP2A6_idfAddEq2Eq3_LiverKidney>false</CYP2A6_idfAddEq2Eq3_LiverKidney>
    <CYP2B6_idfAddEq2Eq3_LiverKidney>false</CYP2B6_idfAddEq2Eq3_LiverKidney>
    <CYP2C8_idfAddEq2Eq3_LiverKidney>false</CYP2C8_idfAddEq2Eq3_LiverKidney>
    <CYP2C9_idfAddEq2Eq3_LiverKidney>false</CYP2C9_idfAddEq2Eq3_LiverKidney>
    <CYP2C18_idfAddEq2Eq3_LiverKidney>false</CYP2C18_idfAddEq2Eq3_LiverKidney>
    <CYP2C19_idfAddEq2Eq3_LiverKidney>false</CYP2C19_idfAddEq2Eq3_LiverKidney>
    <CYP2D6_idfAddEq2Eq3_LiverKidney>false</CYP2D6_idfAddEq2Eq3_LiverKidney>
    <CYP2E1_idfAddEq2Eq3_LiverKidney>false</CYP2E1_idfAddEq2Eq3_LiverKidney>
    <CYP2J2_idfAddEq2Eq3_LiverKidney>false</CYP2J2_idfAddEq2Eq3_LiverKidney>
    <CYP3A4_idfAddEq2Eq3_LiverKidney>false</CYP3A4_idfAddEq2Eq3_LiverKidney>
    <CYP3A5_idfAddEq2Eq3_LiverKidney>false</CYP3A5_idfAddEq2Eq3_LiverKidney>
    <CYP3A7_idfAddEq2Eq3_LiverKidney>false</CYP3A7_idfAddEq2Eq3_LiverKidney>
    <CYP2C9_idfAddEq2Eq3_Gut>false</CYP2C9_idfAddEq2Eq3_Gut>
    <CYP2C19_idfAddEq2Eq3_Gut>false</CYP2C19_idfAddEq2Eq3_Gut>
    <CYP2D6_idfAddEq2Eq3_Gut>false</CYP2D6_idfAddEq2Eq3_Gut>
    <CYP2J2_idfAddEq2Eq3_Gut>false</CYP2J2_idfAddEq2Eq3_Gut>
    <CYP3A4_idfAddEq2Eq3_Gut>false</CYP3A4_idfAddEq2Eq3_Gut>
    <CYP3A5_idfAddEq2Eq3_Gut>false</CYP3A5_idfAddEq2Eq3_Gut>
    <UGT1A1_idfAddEq2Eq3_LiverKidney>false</UGT1A1_idfAddEq2Eq3_LiverKidney>
    <UGT1A3_idfAddEq2Eq3_LiverKidney>false</UGT1A3_idfAddEq2Eq3_LiverKidney>
    <UGT1A4_idfAddEq2Eq3_LiverKidney>false</UGT1A4_idfAddEq2Eq3_LiverKidney>
    <UGT1A5_idfAddEq2Eq3_LiverKidney>false</UGT1A5_idfAddEq2Eq3_LiverKidney>
    <UGT1A6_idfAddEq2Eq3_LiverKidney>false</UGT1A6_idfAddEq2Eq3_LiverKidney>
    <UGT1A7_idfAddEq2Eq3_LiverKidney>false</UGT1A7_idfAddEq2Eq3_LiverKidney>
    <UGT1A8_idfAddEq2Eq3_LiverKidney>false</UGT1A8_idfAddEq2Eq3_LiverKidney>
    <UGT1A9_idfAddEq2Eq3_LiverKidney>false</UGT1A9_idfAddEq2Eq3_LiverKidney>
    <UGT1A10_idfAddEq2Eq3_LiverKidney>false</UGT1A10_idfAddEq2Eq3_LiverKidney>
    <UGT2B4_idfAddEq2Eq3_LiverKidney>false</UGT2B4_idfAddEq2Eq3_LiverKidney>
    <UGT2B7_idfAddEq2Eq3_LiverKidney>false</UGT2B7_idfAddEq2Eq3_LiverKidney>
    <UGT2B10_idfAddEq2Eq3_LiverKidney>false</UGT2B10_idfAddEq2Eq3_LiverKidney>
    <UGT2B11_idfAddEq2Eq3_LiverKidney>false</UGT2B11_idfAddEq2Eq3_LiverKidney>
    <UGT2B15_idfAddEq2Eq3_LiverKidney>false</UGT2B15_idfAddEq2Eq3_LiverKidney>
    <UGT2B17_idfAddEq2Eq3_LiverKidney>false</UGT2B17_idfAddEq2Eq3_LiverKidney>
    <UGT2B28_idfAddEq2Eq3_LiverKidney>false</UGT2B28_idfAddEq2Eq3_LiverKidney>
    <UserUGT1_idfAddEq2Eq3_LiverKidney>false</UserUGT1_idfAddEq2Eq3_LiverKidney>
    <idfAddEq2Eq3_GutUGT>false</idfAddEq2Eq3_GutUGT>
    <ABCB1_idfAddEq2Eq3_Gut>false</ABCB1_idfAddEq2Eq3_Gut>
    <ABCC2_idfAddEq2Eq3_Gut>false</ABCC2_idfAddEq2Eq3_Gut>
    <ABCG2_idfAddEq2Eq3_Gut>false</ABCG2_idfAddEq2Eq3_Gut>
    <ApicalInflux_idfAddEq2Eq3_Gut>false</ApicalInflux_idfAddEq2Eq3_Gut>
    <ABCB1_idfAddEq2Eq3_Liver>false</ABCB1_idfAddEq2Eq3_Liver>
    <ABCC2_idfAddEq2Eq3_Liver>false</ABCC2_idfAddEq2Eq3_Liver>
    <ABCG2_idfAddEq2Eq3_Liver>false</ABCG2_idfAddEq2Eq3_Liver>
    <SLCO1B1_idfAddEq2Eq3_Liver>false</SLCO1B1_idfAddEq2Eq3_Liver>
    <SLCO1B3_idfAddEq2Eq3_Liver>false</SLCO1B3_idfAddEq2Eq3_Liver>
    <SLCO2B1_idfAddEq2Eq3_Liver>false</SLCO2B1_idfAddEq2Eq3_Liver>
    <SinusoidalUptake_idfAddEq2Eq3_Liver>false</SinusoidalUptake_idfAddEq2Eq3_Liver>
    <SinusoidalEfflux_idfAddEq2Eq3_Liver>false</SinusoidalEfflux_idfAddEq2Eq3_Liver>
    <CanalicularEfflux_idfAddEq2Eq3_Liver>false</CanalicularEfflux_idfAddEq2Eq3_Liver>
    <CES1_idfAddEq2Eq3_LiverKidney>false</CES1_idfAddEq2Eq3_LiverKidney>
    <CES2_idfAddEq2Eq3_LiverKidney>false</CES2_idfAddEq2Eq3_LiverKidney>
    <UserES_idfAddEq2Eq3_LiverKidney>false</UserES_idfAddEq2Eq3_LiverKidney>
    <UserCyt1_idfAddEq2Eq3_LiverKidney>false</UserCyt1_idfAddEq2Eq3_LiverKidney>
    <UserCyt2_idfAddEq2Eq3_LiverKidney>false</UserCyt2_idfAddEq2Eq3_LiverKidney>
    <UserCyt3_idfAddEq2Eq3_LiverKidney>false</UserCyt3_idfAddEq2Eq3_LiverKidney>
    <UserCyt4_idfAddEq2Eq3_LiverKidney>false</UserCyt4_idfAddEq2Eq3_LiverKidney>
    <CES1_idfAddEq2Eq3_Gut>false</CES1_idfAddEq2Eq3_Gut>
    <CES2_idfAddEq2Eq3_Gut>false</CES2_idfAddEq2Eq3_Gut>
    <UserES_idfAddEq2Eq3_Gut>false</UserES_idfAddEq2Eq3_Gut>
    <idfAddEq2Eq3_GutCyt>false</idfAddEq2Eq3_GutCyt>
    <CYP1A2_idnEqSwitch_LiverKidney>0</CYP1A2_idnEqSwitch_LiverKidney>
    <CYP2A6_idnEqSwitch_LiverKidney>0</CYP2A6_idnEqSwitch_LiverKidney>
    <CYP2B6_idnEqSwitch_LiverKidney>0</CYP2B6_idnEqSwitch_LiverKidney>
    <CYP2C8_idnEqSwitch_LiverKidney>0</CYP2C8_idnEqSwitch_LiverKidney>
    <CYP2C9_idnEqSwitch_LiverKidney>0</CYP2C9_idnEqSwitch_LiverKidney>
    <CYP2C18_idnEqSwitch_LiverKidney>0</CYP2C18_idnEqSwitch_LiverKidney>
    <CYP2C19_idnEqSwitch_LiverKidney>0</CYP2C19_idnEqSwitch_LiverKidney>
    <CYP2D6_idnEqSwitch_LiverKidney>0</CYP2D6_idnEqSwitch_LiverKidney>
    <CYP2E1_idnEqSwitch_LiverKidney>0</CYP2E1_idnEqSwitch_LiverKidney>
    <CYP2J2_idnEqSwitch_LiverKidney>0</CYP2J2_idnEqSwitch_LiverKidney>
    <CYP3A4_idnEqSwitch_LiverKidney>0</CYP3A4_idnEqSwitch_LiverKidney>
    <CYP3A5_idnEqSwitch_LiverKidney>0</CYP3A5_idnEqSwitch_LiverKidney>
    <CYP3A7_idnEqSwitch_LiverKidney>0</CYP3A7_idnEqSwitch_LiverKidney>
    <CYP2C9_idnEqSwitch_Gut>0</CYP2C9_idnEqSwitch_Gut>
    <CYP2C19_idnEqSwitch_Gut>0</CYP2C19_idnEqSwitch_Gut>
    <CYP2D6_idnEqSwitch_Gut>0</CYP2D6_idnEqSwitch_Gut>
    <CYP2J2_idnEqSwitch_Gut>0</CYP2J2_idnEqSwitch_Gut>
    <CYP3A4_idnEqSwitch_Gut>0</CYP3A4_idnEqSwitch_Gut>
    <CYP3A5_idnEqSwitch_Gut>0</CYP3A5_idnEqSwitch_Gut>
    <UGT1A1_idnEqSwitch_LiverKidney>0</UGT1A1_idnEqSwitch_LiverKidney>
    <UGT1A3_idnEqSwitch_LiverKidney>0</UGT1A3_idnEqSwitch_LiverKidney>
    <UGT1A4_idnEqSwitch_LiverKidney>1</UGT1A4_idnEqSwitch_LiverKidney>
    <UGT1A5_idnEqSwitch_LiverKidney>0</UGT1A5_idnEqSwitch_LiverKidney>
    <UGT1A6_idnEqSwitch_LiverKidney>0</UGT1A6_idnEqSwitch_LiverKidney>
    <UGT1A7_idnEqSwitch_LiverKidney>0</UGT1A7_idnEqSwitch_LiverKidney>
    <UGT1A8_idnEqSwitch_LiverKidney>0</UGT1A8_idnEqSwitch_LiverKidney>
    <UGT1A9_idnEqSwitch_LiverKidney>0</UGT1A9_idnEqSwitch_LiverKidney>
    <UGT1A10_idnEqSwitch_LiverKidney>0</UGT1A10_idnEqSwitch_LiverKidney>
    <UGT2B4_idnEqSwitch_LiverKidney>0</UGT2B4_idnEqSwitch_LiverKidney>
    <UGT2B7_idnEqSwitch_LiverKidney>1</UGT2B7_idnEqSwitch_LiverKidney>
    <UGT2B10_idnEqSwitch_LiverKidney>0</UGT2B10_idnEqSwitch_LiverKidney>
    <UGT2B11_idnEqSwitch_LiverKidney>0</UGT2B11_idnEqSwitch_LiverKidney>
    <UGT2B15_idnEqSwitch_LiverKidney>0</UGT2B15_idnEqSwitch_LiverKidney>
    <UGT2B17_idnEqSwitch_LiverKidney>0</UGT2B17_idnEqSwitch_LiverKidney>
    <UGT2B28_idnEqSwitch_LiverKidney>0</UGT2B28_idnEqSwitch_LiverKidney>
    <UserUGT1_idnEqSwitch_LiverKidney>0</UserUGT1_idnEqSwitch_LiverKidney>
    <idnEqSwitch_GutUGT>0</idnEqSwitch_GutUGT>
    <ABCB1_idnEqSwitch_Gut>0</ABCB1_idnEqSwitch_Gut>
    <ABCC2_idnEqSwitch_Gut>0</ABCC2_idnEqSwitch_Gut>
    <ABCG2_idnEqSwitch_Gut>0</ABCG2_idnEqSwitch_Gut>
    <ApicalInflux_idnEqSwitch_Gut>0</ApicalInflux_idnEqSwitch_Gut>
    <ABCB1_idnEqSwitch_Liver>0</ABCB1_idnEqSwitch_Liver>
    <ABCC2_idnEqSwitch_Liver>0</ABCC2_idnEqSwitch_Liver>
    <ABCG2_idnEqSwitch_Liver>0</ABCG2_idnEqSwitch_Liver>
    <SLCO1B1_idnEqSwitch_Liver>0</SLCO1B1_idnEqSwitch_Liver>
    <SLCO1B3_idnEqSwitch_Liver>0</SLCO1B3_idnEqSwitch_Liver>
    <SLCO2B1_idnEqSwitch_Liver>0</SLCO2B1_idnEqSwitch_Liver>
    <SinusoidalUptake_idnEqSwitch_Liver>0</SinusoidalUptake_idnEqSwitch_Liver>
    <SinusoidalEfflux_idnEqSwitch_Liver>0</SinusoidalEfflux_idnEqSwitch_Liver>
    <CanalicularEfflux_idnEqSwitch_Liver>0</CanalicularEfflux_idnEqSwitch_Liver>
    <CES1_idnEqSwitch_LiverKidney>0</CES1_idnEqSwitch_LiverKidney>
    <CES2_idnEqSwitch_LiverKidney>0</CES2_idnEqSwitch_LiverKidney>
    <UserES_idnEqSwitch_LiverKidney>0</UserES_idnEqSwitch_LiverKidney>
    <CES1_idnEqSwitch_Gut>0</CES1_idnEqSwitch_Gut>
    <CES2_idnEqSwitch_Gut>0</CES2_idnEqSwitch_Gut>
    <UserES_idnEqSwitch_Gut>0</UserES_idnEqSwitch_Gut>
    <UserCyt1_idnEqSwitch_LiverKidney>0</UserCyt1_idnEqSwitch_LiverKidney>
    <UserCyt2_idnEqSwitch_LiverKidney>0</UserCyt2_idnEqSwitch_LiverKidney>
    <UserCyt3_idnEqSwitch_LiverKidney>0</UserCyt3_idnEqSwitch_LiverKidney>
    <UserCyt4_idnEqSwitch_LiverKidney>0</UserCyt4_idnEqSwitch_LiverKidney>
    <idnEqSwitch_GutCyt>0</idnEqSwitch_GutCyt>
    <ABCB1_idnEqSwitch_Brain>0</ABCB1_idnEqSwitch_Brain>
    <ABCC4_idnEqSwitch_Brain>0</ABCC4_idnEqSwitch_Brain>
    <ABCG2_idnEqSwitch_Brain>0</ABCG2_idnEqSwitch_Brain>
    <ApicalInflux_idnEqSwitch_Brain>0</ApicalInflux_idnEqSwitch_Brain>
    <ApicalEfflux_idnEqSwitch_CSF>0</ApicalEfflux_idnEqSwitch_CSF>
    <ApicalInflux_idnEqSwitch_CSF>0</ApicalInflux_idnEqSwitch_CSF>
    <CYP1A2_idEq1_AdultMax_LiverKidney>1.71</CYP1A2_idEq1_AdultMax_LiverKidney>
    <CYP2A6_idEq1_AdultMax_LiverKidney>1</CYP2A6_idEq1_AdultMax_LiverKidney>
    <CYP2B6_idEq1_AdultMax_LiverKidney>1.1</CYP2B6_idEq1_AdultMax_LiverKidney>
    <CYP2C8_idEq1_AdultMax_LiverKidney>1</CYP2C8_idEq1_AdultMax_LiverKidney>
    <CYP2C9_idEq1_AdultMax_LiverKidney>0.98</CYP2C9_idEq1_AdultMax_LiverKidney>
    <CYP2C18_idEq1_AdultMax_LiverKidney>0.98</CYP2C18_idEq1_AdultMax_LiverKidney>
    <CYP2C19_idEq1_AdultMax_LiverKidney>0.98</CYP2C19_idEq1_AdultMax_LiverKidney>
    <CYP2D6_idEq1_AdultMax_LiverKidney>1</CYP2D6_idEq1_AdultMax_LiverKidney>
    <CYP2E1_idEq1_AdultMax_LiverKidney>0.99</CYP2E1_idEq1_AdultMax_LiverKidney>
    <CYP2J2_idEq1_AdultMax_LiverKidney>1</CYP2J2_idEq1_AdultMax_LiverKidney>
    <CYP3A4_idEq1_AdultMax_LiverKidney>1.06</CYP3A4_idEq1_AdultMax_LiverKidney>
    <CYP3A5_idEq1_AdultMax_LiverKidney>1.06</CYP3A5_idEq1_AdultMax_LiverKidney>
    <CYP3A7_idEq1_AdultMax_LiverKidney>0</CYP3A7_idEq1_AdultMax_LiverKidney>
    <CYP2C9_idEq1_AdultMax_Gut>1.059</CYP2C9_idEq1_AdultMax_Gut>
    <CYP2C19_idEq1_AdultMax_Gut>1.059</CYP2C19_idEq1_AdultMax_Gut>
    <CYP2D6_idEq1_AdultMax_Gut>1.059</CYP2D6_idEq1_AdultMax_Gut>
    <CYP2J2_idEq1_AdultMax_Gut>1.059</CYP2J2_idEq1_AdultMax_Gut>
    <CYP3A4_idEq1_AdultMax_Gut>1.059</CYP3A4_idEq1_AdultMax_Gut>
    <CYP3A5_idEq1_AdultMax_Gut>1.059</CYP3A5_idEq1_AdultMax_Gut>
    <UGT1A1_idEq1_AdultMax_LiverKidney>1.064</UGT1A1_idEq1_AdultMax_LiverKidney>
    <UGT1A3_idEq1_AdultMax_LiverKidney>1</UGT1A3_idEq1_AdultMax_LiverKidney>
    <UGT1A4_idEq1_AdultMax_LiverKidney>0</UGT1A4_idEq1_AdultMax_LiverKidney>
    <UGT1A5_idEq1_AdultMax_LiverKidney>1</UGT1A5_idEq1_AdultMax_LiverKidney>
    <UGT1A6_idEq1_AdultMax_LiverKidney>1.025</UGT1A6_idEq1_AdultMax_LiverKidney>
    <UGT1A7_idEq1_AdultMax_LiverKidney>1</UGT1A7_idEq1_AdultMax_LiverKidney>
    <UGT1A8_idEq1_AdultMax_LiverKidney>1</UGT1A8_idEq1_AdultMax_LiverKidney>
    <UGT1A9_idEq1_AdultMax_LiverKidney>1.041</UGT1A9_idEq1_AdultMax_LiverKidney>
    <UGT1A10_idEq1_AdultMax_LiverKidney>1</UGT1A10_idEq1_AdultMax_LiverKidney>
    <UGT2B4_idEq1_AdultMax_LiverKidney>1</UGT2B4_idEq1_AdultMax_LiverKidney>
    <UGT2B7_idEq1_AdultMax_LiverKidney>0</UGT2B7_idEq1_AdultMax_LiverKidney>
    <UGT2B10_idEq1_AdultMax_LiverKidney>1</UGT2B10_idEq1_AdultMax_LiverKidney>
    <UGT2B11_idEq1_AdultMax_LiverKidney>1</UGT2B11_idEq1_AdultMax_LiverKidney>
    <UGT2B15_idEq1_AdultMax_LiverKidney>1</UGT2B15_idEq1_AdultMax_LiverKidney>
    <UGT2B17_idEq1_AdultMax_LiverKidney>1</UGT2B17_idEq1_AdultMax_LiverKidney>
    <UGT2B28_idEq1_AdultMax_LiverKidney>1</UGT2B28_idEq1_AdultMax_LiverKidney>
    <UserUGT1_idEq1_AdultMax_LiverKidney>1</UserUGT1_idEq1_AdultMax_LiverKidney>
    <idEq1_AdultMax_GutUGT>1.059</idEq1_AdultMax_GutUGT>
    <ABCB1_idEq1_AdultMax_Gut>1</ABCB1_idEq1_AdultMax_Gut>
    <ABCC2_idEq1_AdultMax_Gut>1</ABCC2_idEq1_AdultMax_Gut>
    <ABCG2_idEq1_AdultMax_Gut>1</ABCG2_idEq1_AdultMax_Gut>
    <ApicalInflux_idEq1_AdultMax_Gut>1</ApicalInflux_idEq1_AdultMax_Gut>
    <ABCB1_idEq1_AdultMax_Liver>1</ABCB1_idEq1_AdultMax_Liver>
    <ABCC2_idEq1_AdultMax_Liver>1</ABCC2_idEq1_AdultMax_Liver>
    <ABCG2_idEq1_AdultMax_Liver>1</ABCG2_idEq1_AdultMax_Liver>
    <SLCO1B1_idEq1_AdultMax_Liver>1</SLCO1B1_idEq1_AdultMax_Liver>
    <SLCO1B3_idEq1_AdultMax_Liver>1</SLCO1B3_idEq1_AdultMax_Liver>
    <SLCO2B1_idEq1_AdultMax_Liver>1</SLCO2B1_idEq1_AdultMax_Liver>
    <SinusoidalUptake_idEq1_AdultMax_Liver>1</SinusoidalUptake_idEq1_AdultMax_Liver>
    <SinusoidalEfflux_idEq1_AdultMax_Liver>1</SinusoidalEfflux_idEq1_AdultMax_Liver>
    <CanalicularEfflux_idEq1_AdultMax_Liver>1</CanalicularEfflux_idEq1_AdultMax_Liver>
    <ABCB1_idEq1_AdultMax_Kidney>1</ABCB1_idEq1_AdultMax_Kidney>
    <ABCB1_idEq1_FBirth_Kidney>1E-06</ABCB1_idEq1_FBirth_Kidney>
    <ABCB1_idEq1_X50_Kidney>0.077</ABCB1_idEq1_X50_Kidney>
    <ABCB1_idEq1_n_Kidney>0.73</ABCB1_idEq1_n_Kidney>
    <ABCB1_idEq1_AgeCap_Kidney>25</ABCB1_idEq1_AgeCap_Kidney>
    <ABCB1_idfAddEq2Eq3_Kidney>false</ABCB1_idfAddEq2Eq3_Kidney>
    <ABCB1_idnEqSwitch_Kidney>0</ABCB1_idnEqSwitch_Kidney>
    <ABCB1_idEq2_C0_Kidney>0</ABCB1_idEq2_C0_Kidney>
    <ABCB1_idEq2_C1_Kidney>0</ABCB1_idEq2_C1_Kidney>
    <ABCB1_idEq2_AgeCap_Kidney>0</ABCB1_idEq2_AgeCap_Kidney>
    <ABCB1_idEq2_C2_Kidney>0</ABCB1_idEq2_C2_Kidney>
    <ABCB1_idEq2_C3_Kidney>0</ABCB1_idEq2_C3_Kidney>
    <ABCB1_idEq3_C0_Kidney>0</ABCB1_idEq3_C0_Kidney>
    <ABCB1_idEq3_C1_Kidney>0</ABCB1_idEq3_C1_Kidney>
    <ABCB1_idEq3_AgeCap_Kidney>0</ABCB1_idEq3_AgeCap_Kidney>
    <ABCC4_idEq1_AdultMax_Kidney>1</ABCC4_idEq1_AdultMax_Kidney>
    <ABCC4_idEq1_FBirth_Kidney>1</ABCC4_idEq1_FBirth_Kidney>
    <ABCC4_idEq1_X50_Kidney>10</ABCC4_idEq1_X50_Kidney>
    <ABCC4_idEq1_n_Kidney>1</ABCC4_idEq1_n_Kidney>
    <ABCC4_idEq1_AgeCap_Kidney>0</ABCC4_idEq1_AgeCap_Kidney>
    <ABCC4_idfAddEq2Eq3_Kidney>false</ABCC4_idfAddEq2Eq3_Kidney>
    <ABCC4_idnEqSwitch_Kidney>0</ABCC4_idnEqSwitch_Kidney>
    <ABCC4_idEq2_C0_Kidney>0</ABCC4_idEq2_C0_Kidney>
    <ABCC4_idEq2_C1_Kidney>0</ABCC4_idEq2_C1_Kidney>
    <ABCC4_idEq2_AgeCap_Kidney>0</ABCC4_idEq2_AgeCap_Kidney>
    <ABCC4_idEq2_C2_Kidney>0</ABCC4_idEq2_C2_Kidney>
    <ABCC4_idEq2_C3_Kidney>0</ABCC4_idEq2_C3_Kidney>
    <ABCC4_idEq3_C0_Kidney>0</ABCC4_idEq3_C0_Kidney>
    <ABCC4_idEq3_C1_Kidney>0</ABCC4_idEq3_C1_Kidney>
    <ABCC4_idEq3_AgeCap_Kidney>0</ABCC4_idEq3_AgeCap_Kidney>
    <SLC22A2_idEq1_AdultMax_Kidney>1</SLC22A2_idEq1_AdultMax_Kidney>
    <SLC22A2_idEq1_FBirth_Kidney>1E-06</SLC22A2_idEq1_FBirth_Kidney>
    <SLC22A2_idEq1_X50_Kidney>0.084</SLC22A2_idEq1_X50_Kidney>
    <SLC22A2_idEq1_n_Kidney>1</SLC22A2_idEq1_n_Kidney>
    <SLC22A2_idEq1_AgeCap_Kidney>25</SLC22A2_idEq1_AgeCap_Kidney>
    <SLC22A2_idfAddEq2Eq3_Kidney>false</SLC22A2_idfAddEq2Eq3_Kidney>
    <SLC22A2_idnEqSwitch_Kidney>0</SLC22A2_idnEqSwitch_Kidney>
    <SLC22A2_idEq2_C0_Kidney>0</SLC22A2_idEq2_C0_Kidney>
    <SLC22A2_idEq2_C1_Kidney>0</SLC22A2_idEq2_C1_Kidney>
    <SLC22A2_idEq2_AgeCap_Kidney>0</SLC22A2_idEq2_AgeCap_Kidney>
    <SLC22A2_idEq2_C2_Kidney>0</SLC22A2_idEq2_C2_Kidney>
    <SLC22A2_idEq2_C3_Kidney>0</SLC22A2_idEq2_C3_Kidney>
    <SLC22A2_idEq3_C0_Kidney>0</SLC22A2_idEq3_C0_Kidney>
    <SLC22A2_idEq3_C1_Kidney>0</SLC22A2_idEq3_C1_Kidney>
    <SLC22A2_idEq3_AgeCap_Kidney>0</SLC22A2_idEq3_AgeCap_Kidney>
    <SLC22A6_idEq1_AdultMax_Kidney>1</SLC22A6_idEq1_AdultMax_Kidney>
    <SLC22A6_idEq1_FBirth_Kidney>1E-06</SLC22A6_idEq1_FBirth_Kidney>
    <SLC22A6_idEq1_X50_Kidney>0.379</SLC22A6_idEq1_X50_Kidney>
    <SLC22A6_idEq1_n_Kidney>0.43</SLC22A6_idEq1_n_Kidney>
    <SLC22A6_idEq1_AgeCap_Kidney>25</SLC22A6_idEq1_AgeCap_Kidney>
    <SLC22A6_idfAddEq2Eq3_Kidney>false</SLC22A6_idfAddEq2Eq3_Kidney>
    <SLC22A6_idnEqSwitch_Kidney>0</SLC22A6_idnEqSwitch_Kidney>
    <SLC22A6_idEq2_C0_Kidney>0</SLC22A6_idEq2_C0_Kidney>
    <SLC22A6_idEq2_C1_Kidney>0</SLC22A6_idEq2_C1_Kidney>
    <SLC22A6_idEq2_AgeCap_Kidney>0</SLC22A6_idEq2_AgeCap_Kidney>
    <SLC22A6_idEq2_C2_Kidney>0</SLC22A6_idEq2_C2_Kidney>
    <SLC22A6_idEq2_C3_Kidney>0</SLC22A6_idEq2_C3_Kidney>
    <SLC22A6_idEq3_C0_Kidney>0</SLC22A6_idEq3_C0_Kidney>
    <SLC22A6_idEq3_C1_Kidney>0</SLC22A6_idEq3_C1_Kidney>
    <SLC22A6_idEq3_AgeCap_Kidney>0</SLC22A6_idEq3_AgeCap_Kidney>
    <SLC22A8_idEq1_AdultMax_Kidney>1</SLC22A8_idEq1_AdultMax_Kidney>
    <SLC22A8_idEq1_FBirth_Kidney>1E-06</SLC22A8_idEq1_FBirth_Kidney>
    <SLC22A8_idEq1_X50_Kidney>0.59</SLC22A8_idEq1_X50_Kidney>
    <SLC22A8_idEq1_n_Kidney>0.51</SLC22A8_idEq1_n_Kidney>
    <SLC22A8_idEq1_AgeCap_Kidney>25</SLC22A8_idEq1_AgeCap_Kidney>
    <SLC22A8_idfAddEq2Eq3_Kidney>false</SLC22A8_idfAddEq2Eq3_Kidney>
    <SLC22A8_idnEqSwitch_Kidney>0</SLC22A8_idnEqSwitch_Kidney>
    <SLC22A8_idEq2_C0_Kidney>0</SLC22A8_idEq2_C0_Kidney>
    <SLC22A8_idEq2_C1_Kidney>0</SLC22A8_idEq2_C1_Kidney>
    <SLC22A8_idEq2_AgeCap_Kidney>0</SLC22A8_idEq2_AgeCap_Kidney>
    <SLC22A8_idEq2_C2_Kidney>0</SLC22A8_idEq2_C2_Kidney>
    <SLC22A8_idEq2_C3_Kidney>0</SLC22A8_idEq2_C3_Kidney>
    <SLC22A8_idEq3_C0_Kidney>0</SLC22A8_idEq3_C0_Kidney>
    <SLC22A8_idEq3_C1_Kidney>0</SLC22A8_idEq3_C1_Kidney>
    <SLC22A8_idEq3_AgeCap_Kidney>0</SLC22A8_idEq3_AgeCap_Kidney>
    <SLC47As_idEq1_AdultMax_Kidney>1</SLC47As_idEq1_AdultMax_Kidney>
    <SLC47As_idEq1_FBirth_Kidney>1</SLC47As_idEq1_FBirth_Kidney>
    <SLC47As_idEq1_X50_Kidney>10</SLC47As_idEq1_X50_Kidney>
    <SLC47As_idEq1_n_Kidney>1</SLC47As_idEq1_n_Kidney>
    <SLC47As_idEq1_AgeCap_Kidney>0</SLC47As_idEq1_AgeCap_Kidney>
    <SLC47As_idfAddEq2Eq3_Kidney>false</SLC47As_idfAddEq2Eq3_Kidney>
    <SLC47As_idnEqSwitch_Kidney>0</SLC47As_idnEqSwitch_Kidney>
    <SLC47As_idEq2_C0_Kidney>0</SLC47As_idEq2_C0_Kidney>
    <SLC47As_idEq2_C1_Kidney>0</SLC47As_idEq2_C1_Kidney>
    <SLC47As_idEq2_AgeCap_Kidney>0</SLC47As_idEq2_AgeCap_Kidney>
    <SLC47As_idEq2_C2_Kidney>0</SLC47As_idEq2_C2_Kidney>
    <SLC47As_idEq2_C3_Kidney>0</SLC47As_idEq2_C3_Kidney>
    <SLC47As_idEq3_C0_Kidney>0</SLC47As_idEq3_C0_Kidney>
    <SLC47As_idEq3_C1_Kidney>0</SLC47As_idEq3_C1_Kidney>
    <SLC47As_idEq3_AgeCap_Kidney>0</SLC47As_idEq3_AgeCap_Kidney>
    <ApicalInflux_idEq1_AdultMax_Kidney>1</ApicalInflux_idEq1_AdultMax_Kidney>
    <ApicalInflux_idEq1_FBirth_Kidney>1</ApicalInflux_idEq1_FBirth_Kidney>
    <ApicalInflux_idEq1_X50_Kidney>10</ApicalInflux_idEq1_X50_Kidney>
    <ApicalInflux_idEq1_n_Kidney>1</ApicalInflux_idEq1_n_Kidney>
    <ApicalInflux_idEq1_AgeCap_Kidney>0</ApicalInflux_idEq1_AgeCap_Kidney>
    <ApicalInflux_idfAddEq2Eq3_Kidney>false</ApicalInflux_idfAddEq2Eq3_Kidney>
    <ApicalInflux_idnEqSwitch_Kidney>0</ApicalInflux_idnEqSwitch_Kidney>
    <ApicalInflux_idEq2_C0_Kidney>0</ApicalInflux_idEq2_C0_Kidney>
    <ApicalInflux_idEq2_C1_Kidney>0</ApicalInflux_idEq2_C1_Kidney>
    <ApicalInflux_idEq2_AgeCap_Kidney>0</ApicalInflux_idEq2_AgeCap_Kidney>
    <ApicalInflux_idEq2_C2_Kidney>0</ApicalInflux_idEq2_C2_Kidney>
    <ApicalInflux_idEq2_C3_Kidney>0</ApicalInflux_idEq2_C3_Kidney>
    <ApicalInflux_idEq3_C0_Kidney>0</ApicalInflux_idEq3_C0_Kidney>
    <ApicalInflux_idEq3_C1_Kidney>0</ApicalInflux_idEq3_C1_Kidney>
    <ApicalInflux_idEq3_AgeCap_Kidney>0</ApicalInflux_idEq3_AgeCap_Kidney>
    <BasalEfflux_idEq1_AdultMax_Kidney>1</BasalEfflux_idEq1_AdultMax_Kidney>
    <BasalEfflux_idEq1_FBirth_Kidney>1</BasalEfflux_idEq1_FBirth_Kidney>
    <BasalEfflux_idEq1_X50_Kidney>10</BasalEfflux_idEq1_X50_Kidney>
    <BasalEfflux_idEq1_n_Kidney>1</BasalEfflux_idEq1_n_Kidney>
    <BasalEfflux_idEq1_AgeCap_Kidney>0</BasalEfflux_idEq1_AgeCap_Kidney>
    <BasalEfflux_idfAddEq2Eq3_Kidney>false</BasalEfflux_idfAddEq2Eq3_Kidney>
    <BasalEfflux_idnEqSwitch_Kidney>0</BasalEfflux_idnEqSwitch_Kidney>
    <BasalEfflux_idEq2_C0_Kidney>0</BasalEfflux_idEq2_C0_Kidney>
    <BasalEfflux_idEq2_C1_Kidney>0</BasalEfflux_idEq2_C1_Kidney>
    <BasalEfflux_idEq2_AgeCap_Kidney>0</BasalEfflux_idEq2_AgeCap_Kidney>
    <BasalEfflux_idEq2_C2_Kidney>0</BasalEfflux_idEq2_C2_Kidney>
    <BasalEfflux_idEq2_C3_Kidney>0</BasalEfflux_idEq2_C3_Kidney>
    <BasalEfflux_idEq3_C0_Kidney>0</BasalEfflux_idEq3_C0_Kidney>
    <BasalEfflux_idEq3_C1_Kidney>0</BasalEfflux_idEq3_C1_Kidney>
    <BasalEfflux_idEq3_AgeCap_Kidney>0</BasalEfflux_idEq3_AgeCap_Kidney>
    <CES1_idEq1_AdultMax_LiverKidney>1.019</CES1_idEq1_AdultMax_LiverKidney>
    <CES2_idEq1_AdultMax_LiverKidney>1</CES2_idEq1_AdultMax_LiverKidney>
    <CES1_idEq1_AdultMax_Gut>1</CES1_idEq1_AdultMax_Gut>
    <CES2_idEq1_AdultMax_Gut>1.039</CES2_idEq1_AdultMax_Gut>
    <UserES_idEq1_AdultMax_LiverKidney>1</UserES_idEq1_AdultMax_LiverKidney>
    <UserES_idEq1_AdultMax_Gut>1</UserES_idEq1_AdultMax_Gut>
    <UserCyt1_idEq1_AdultMax_LiverKidney>1</UserCyt1_idEq1_AdultMax_LiverKidney>
    <UserCyt2_idEq1_AdultMax_LiverKidney>1</UserCyt2_idEq1_AdultMax_LiverKidney>
    <UserCyt3_idEq1_AdultMax_LiverKidney>1</UserCyt3_idEq1_AdultMax_LiverKidney>
    <UserCyt4_idEq1_AdultMax_LiverKidney>1</UserCyt4_idEq1_AdultMax_LiverKidney>
    <idEq1_AdultMax_GutCyt>1</idEq1_AdultMax_GutCyt>
    <CYP1A2_idEq1_FBirth_LiverKidney>0.24</CYP1A2_idEq1_FBirth_LiverKidney>
    <CYP2A6_idEq1_FBirth_LiverKidney>0</CYP2A6_idEq1_FBirth_LiverKidney>
    <CYP2B6_idEq1_FBirth_LiverKidney>0.15</CYP2B6_idEq1_FBirth_LiverKidney>
    <CYP2C8_idEq1_FBirth_LiverKidney>0.3</CYP2C8_idEq1_FBirth_LiverKidney>
    <CYP2C9_idEq1_FBirth_LiverKidney>0.17</CYP2C9_idEq1_FBirth_LiverKidney>
    <CYP2C18_idEq1_FBirth_LiverKidney>0.3</CYP2C18_idEq1_FBirth_LiverKidney>
    <CYP2C19_idEq1_FBirth_LiverKidney>0.3</CYP2C19_idEq1_FBirth_LiverKidney>
    <CYP2D6_idEq1_FBirth_LiverKidney>0.036</CYP2D6_idEq1_FBirth_LiverKidney>
    <CYP2E1_idEq1_FBirth_LiverKidney>0</CYP2E1_idEq1_FBirth_LiverKidney>
    <CYP2J2_idEq1_FBirth_LiverKidney>0</CYP2J2_idEq1_FBirth_LiverKidney>
    <CYP3A4_idEq1_FBirth_LiverKidney>0.11</CYP3A4_idEq1_FBirth_LiverKidney>
    <CYP3A5_idEq1_FBirth_LiverKidney>0.11</CYP3A5_idEq1_FBirth_LiverKidney>
    <CYP3A7_idEq1_FBirth_LiverKidney>33</CYP3A7_idEq1_FBirth_LiverKidney>
    <CYP2C9_idEq1_FBirth_Gut>0.42</CYP2C9_idEq1_FBirth_Gut>
    <CYP2C19_idEq1_FBirth_Gut>0.42</CYP2C19_idEq1_FBirth_Gut>
    <CYP2D6_idEq1_FBirth_Gut>0.42</CYP2D6_idEq1_FBirth_Gut>
    <CYP2J2_idEq1_FBirth_Gut>0.42</CYP2J2_idEq1_FBirth_Gut>
    <CYP3A4_idEq1_FBirth_Gut>0.42</CYP3A4_idEq1_FBirth_Gut>
    <CYP3A5_idEq1_FBirth_Gut>0.42</CYP3A5_idEq1_FBirth_Gut>
    <UGT1A1_idEq1_FBirth_LiverKidney>0.0015</UGT1A1_idEq1_FBirth_LiverKidney>
    <UGT1A3_idEq1_FBirth_LiverKidney>0</UGT1A3_idEq1_FBirth_LiverKidney>
    <UGT1A4_idEq1_FBirth_LiverKidney>0</UGT1A4_idEq1_FBirth_LiverKidney>
    <UGT1A5_idEq1_FBirth_LiverKidney>0</UGT1A5_idEq1_FBirth_LiverKidney>
    <UGT1A6_idEq1_FBirth_LiverKidney>0.142</UGT1A6_idEq1_FBirth_LiverKidney>
    <UGT1A7_idEq1_FBirth_LiverKidney>0</UGT1A7_idEq1_FBirth_LiverKidney>
    <UGT1A8_idEq1_FBirth_LiverKidney>0</UGT1A8_idEq1_FBirth_LiverKidney>
    <UGT1A9_idEq1_FBirth_LiverKidney>0.086</UGT1A9_idEq1_FBirth_LiverKidney>
    <UGT1A10_idEq1_FBirth_LiverKidney>0</UGT1A10_idEq1_FBirth_LiverKidney>
    <UGT2B4_idEq1_FBirth_LiverKidney>0</UGT2B4_idEq1_FBirth_LiverKidney>
    <UGT2B7_idEq1_FBirth_LiverKidney>0</UGT2B7_idEq1_FBirth_LiverKidney>
    <UGT2B10_idEq1_FBirth_LiverKidney>0</UGT2B10_idEq1_FBirth_LiverKidney>
    <UGT2B11_idEq1_FBirth_LiverKidney>0</UGT2B11_idEq1_FBirth_LiverKidney>
    <UGT2B15_idEq1_FBirth_LiverKidney>0</UGT2B15_idEq1_FBirth_LiverKidney>
    <UGT2B17_idEq1_FBirth_LiverKidney>0</UGT2B17_idEq1_FBirth_LiverKidney>
    <UGT2B28_idEq1_FBirth_LiverKidney>0</UGT2B28_idEq1_FBirth_LiverKidney>
    <UserUGT1_idEq1_FBirth_LiverKidney>0</UserUGT1_idEq1_FBirth_LiverKidney>
    <idEq1_FBirth_GutUGT>0.42</idEq1_FBirth_GutUGT>
    <ABCB1_idEq1_FBirth_Gut>1</ABCB1_idEq1_FBirth_Gut>
    <ABCC2_idEq1_FBirth_Gut>1</ABCC2_idEq1_FBirth_Gut>
    <ABCG2_idEq1_FBirth_Gut>1</ABCG2_idEq1_FBirth_Gut>
    <ApicalInflux_idEq1_FBirth_Gut>1</ApicalInflux_idEq1_FBirth_Gut>
    <ABCB1_idEq1_FBirth_Liver>1</ABCB1_idEq1_FBirth_Liver>
    <ABCC2_idEq1_FBirth_Liver>1</ABCC2_idEq1_FBirth_Liver>
    <ABCG2_idEq1_FBirth_Liver>1</ABCG2_idEq1_FBirth_Liver>
    <SLCO1B1_idEq1_FBirth_Liver>1</SLCO1B1_idEq1_FBirth_Liver>
    <SLCO1B3_idEq1_FBirth_Liver>1</SLCO1B3_idEq1_FBirth_Liver>
    <SLCO2B1_idEq1_FBirth_Liver>1</SLCO2B1_idEq1_FBirth_Liver>
    <SinusoidalUptake_idEq1_FBirth_Liver>1</SinusoidalUptake_idEq1_FBirth_Liver>
    <SinusoidalEfflux_idEq1_FBirth_Liver>1</SinusoidalEfflux_idEq1_FBirth_Liver>
    <CanalicularEfflux_idEq1_FBirth_Liver>1</CanalicularEfflux_idEq1_FBirth_Liver>
    <CES1_idEq1_FBirth_LiverKidney>0.1</CES1_idEq1_FBirth_LiverKidney>
    <CES2_idEq1_FBirth_LiverKidney>0.151</CES2_idEq1_FBirth_LiverKidney>
    <CES1_idEq1_FBirth_Gut>1</CES1_idEq1_FBirth_Gut>
    <CES2_idEq1_FBirth_Gut>0.187</CES2_idEq1_FBirth_Gut>
    <UserES_idEq1_FBirth_LiverKidney>1</UserES_idEq1_FBirth_LiverKidney>
    <UserES_idEq1_FBirth_Gut>1</UserES_idEq1_FBirth_Gut>
    <UserCyt1_idEq1_FBirth_LiverKidney>1</UserCyt1_idEq1_FBirth_LiverKidney>
    <UserCyt2_idEq1_FBirth_LiverKidney>1</UserCyt2_idEq1_FBirth_LiverKidney>
    <UserCyt3_idEq1_FBirth_LiverKidney>1</UserCyt3_idEq1_FBirth_LiverKidney>
    <UserCyt4_idEq1_FBirth_LiverKidney>1</UserCyt4_idEq1_FBirth_LiverKidney>
    <idEq1_FBirth_GutCyt>1</idEq1_FBirth_GutCyt>
    <CYP1A2_idEq1_X50_LiverKidney>0.36</CYP1A2_idEq1_X50_LiverKidney>
    <CYP2A6_idEq1_X50_LiverKidney>0.21</CYP2A6_idEq1_X50_LiverKidney>
    <CYP2B6_idEq1_X50_LiverKidney>2</CYP2B6_idEq1_X50_LiverKidney>
    <CYP2C8_idEq1_X50_LiverKidney>0.02</CYP2C8_idEq1_X50_LiverKidney>
    <CYP2C9_idEq1_X50_LiverKidney>0.0157</CYP2C9_idEq1_X50_LiverKidney>
    <CYP2C18_idEq1_X50_LiverKidney>0.29</CYP2C18_idEq1_X50_LiverKidney>
    <CYP2C19_idEq1_X50_LiverKidney>0.29</CYP2C19_idEq1_X50_LiverKidney>
    <CYP2D6_idEq1_X50_LiverKidney>0.1</CYP2D6_idEq1_X50_LiverKidney>
    <CYP2E1_idEq1_X50_LiverKidney>0.23</CYP2E1_idEq1_X50_LiverKidney>
    <CYP2J2_idEq1_X50_LiverKidney>0</CYP2J2_idEq1_X50_LiverKidney>
    <CYP3A4_idEq1_X50_LiverKidney>0.64</CYP3A4_idEq1_X50_LiverKidney>
    <CYP3A5_idEq1_X50_LiverKidney>0.64</CYP3A5_idEq1_X50_LiverKidney>
    <CYP3A7_idEq1_X50_LiverKidney>0.141</CYP3A7_idEq1_X50_LiverKidney>
    <CYP2C9_idEq1_X50_Gut>2.357</CYP2C9_idEq1_X50_Gut>
    <CYP2C19_idEq1_X50_Gut>2.357</CYP2C19_idEq1_X50_Gut>
    <CYP2D6_idEq1_X50_Gut>2.357</CYP2D6_idEq1_X50_Gut>
    <CYP2J2_idEq1_X50_Gut>2.357</CYP2J2_idEq1_X50_Gut>
    <CYP3A4_idEq1_X50_Gut>2.357</CYP3A4_idEq1_X50_Gut>
    <CYP3A5_idEq1_X50_Gut>2.357</CYP3A5_idEq1_X50_Gut>
    <UGT1A1_idEq1_X50_LiverKidney>0.154</UGT1A1_idEq1_X50_LiverKidney>
    <UGT1A3_idEq1_X50_LiverKidney>0.7</UGT1A3_idEq1_X50_LiverKidney>
    <UGT1A4_idEq1_X50_LiverKidney>0</UGT1A4_idEq1_X50_LiverKidney>
    <UGT1A5_idEq1_X50_LiverKidney>0.7</UGT1A5_idEq1_X50_LiverKidney>
    <UGT1A6_idEq1_X50_LiverKidney>0.411</UGT1A6_idEq1_X50_LiverKidney>
    <UGT1A7_idEq1_X50_LiverKidney>0.7</UGT1A7_idEq1_X50_LiverKidney>
    <UGT1A8_idEq1_X50_LiverKidney>0.7</UGT1A8_idEq1_X50_LiverKidney>
    <UGT1A9_idEq1_X50_LiverKidney>1.16</UGT1A9_idEq1_X50_LiverKidney>
    <UGT1A10_idEq1_X50_LiverKidney>0.7</UGT1A10_idEq1_X50_LiverKidney>
    <UGT2B4_idEq1_X50_LiverKidney>0.7</UGT2B4_idEq1_X50_LiverKidney>
    <UGT2B7_idEq1_X50_LiverKidney>0</UGT2B7_idEq1_X50_LiverKidney>
    <UGT2B10_idEq1_X50_LiverKidney>0.7</UGT2B10_idEq1_X50_LiverKidney>
    <UGT2B11_idEq1_X50_LiverKidney>0.7</UGT2B11_idEq1_X50_LiverKidney>
    <UGT2B15_idEq1_X50_LiverKidney>0.7</UGT2B15_idEq1_X50_LiverKidney>
    <UGT2B17_idEq1_X50_LiverKidney>0.7</UGT2B17_idEq1_X50_LiverKidney>
    <UGT2B28_idEq1_X50_LiverKidney>0.7</UGT2B28_idEq1_X50_LiverKidney>
    <UserUGT1_idEq1_X50_LiverKidney>0.7</UserUGT1_idEq1_X50_LiverKidney>
    <idEq1_X50_GutUGT>2.357</idEq1_X50_GutUGT>
    <ABCB1_idEq1_X50_Gut>10</ABCB1_idEq1_X50_Gut>
    <ABCC2_idEq1_X50_Gut>10</ABCC2_idEq1_X50_Gut>
    <ABCG2_idEq1_X50_Gut>10</ABCG2_idEq1_X50_Gut>
    <ApicalInflux_idEq1_X50_Gut>10</ApicalInflux_idEq1_X50_Gut>
    <ABCB1_idEq1_X50_Liver>10</ABCB1_idEq1_X50_Liver>
    <ABCC2_idEq1_X50_Liver>10</ABCC2_idEq1_X50_Liver>
    <ABCG2_idEq1_X50_Liver>10</ABCG2_idEq1_X50_Liver>
    <SLCO1B1_idEq1_X50_Liver>10</SLCO1B1_idEq1_X50_Liver>
    <SLCO1B3_idEq1_X50_Liver>10</SLCO1B3_idEq1_X50_Liver>
    <SLCO2B1_idEq1_X50_Liver>10</SLCO2B1_idEq1_X50_Liver>
    <SinusoidalUptake_idEq1_X50_Liver>10</SinusoidalUptake_idEq1_X50_Liver>
    <SinusoidalEfflux_idEq1_X50_Liver>10</SinusoidalEfflux_idEq1_X50_Liver>
    <CanalicularEfflux_idEq1_X50_Liver>10</CanalicularEfflux_idEq1_X50_Liver>
    <CES1_idEq1_X50_LiverKidney>0.434</CES1_idEq1_X50_LiverKidney>
    <CES2_idEq1_X50_LiverKidney>0.1</CES2_idEq1_X50_LiverKidney>
    <CES1_idEq1_X50_Gut>10</CES1_idEq1_X50_Gut>
    <CES2_idEq1_X50_Gut>0.252</CES2_idEq1_X50_Gut>
    <UserES_idEq1_X50_LiverKidney>10</UserES_idEq1_X50_LiverKidney>
    <UserES_idEq1_X50_Gut>10</UserES_idEq1_X50_Gut>
    <UserCyt1_idEq1_X50_LiverKidney>10</UserCyt1_idEq1_X50_LiverKidney>
    <UserCyt2_idEq1_X50_LiverKidney>10</UserCyt2_idEq1_X50_LiverKidney>
    <UserCyt3_idEq1_X50_LiverKidney>10</UserCyt3_idEq1_X50_LiverKidney>
    <UserCyt4_idEq1_X50_LiverKidney>10</UserCyt4_idEq1_X50_LiverKidney>
    <idEq1_X50_GutCyt>10</idEq1_X50_GutCyt>
    <CYP1A2_idEq1_n_LiverKidney>1.73</CYP1A2_idEq1_n_LiverKidney>
    <CYP2A6_idEq1_n_LiverKidney>5.68</CYP2A6_idEq1_n_LiverKidney>
    <CYP2B6_idEq1_n_LiverKidney>1</CYP2B6_idEq1_n_LiverKidney>
    <CYP2C8_idEq1_n_LiverKidney>1</CYP2C8_idEq1_n_LiverKidney>
    <CYP2C9_idEq1_n_LiverKidney>0.53</CYP2C9_idEq1_n_LiverKidney>
    <CYP2C18_idEq1_n_LiverKidney>2.44</CYP2C18_idEq1_n_LiverKidney>
    <CYP2C19_idEq1_n_LiverKidney>2.44</CYP2C19_idEq1_n_LiverKidney>
    <CYP2D6_idEq1_n_LiverKidney>1</CYP2D6_idEq1_n_LiverKidney>
    <CYP2E1_idEq1_n_LiverKidney>0.5</CYP2E1_idEq1_n_LiverKidney>
    <CYP2J2_idEq1_n_LiverKidney>1</CYP2J2_idEq1_n_LiverKidney>
    <CYP3A4_idEq1_n_LiverKidney>1.91</CYP3A4_idEq1_n_LiverKidney>
    <CYP3A5_idEq1_n_LiverKidney>1.91</CYP3A5_idEq1_n_LiverKidney>
    <CYP3A7_idEq1_n_LiverKidney>2.76</CYP3A7_idEq1_n_LiverKidney>
    <CYP2C9_idEq1_n_Gut>1</CYP2C9_idEq1_n_Gut>
    <CYP2C19_idEq1_n_Gut>1</CYP2C19_idEq1_n_Gut>
    <CYP2D6_idEq1_n_Gut>1</CYP2D6_idEq1_n_Gut>
    <CYP2J2_idEq1_n_Gut>1</CYP2J2_idEq1_n_Gut>
    <CYP3A4_idEq1_n_Gut>1</CYP3A4_idEq1_n_Gut>
    <CYP3A5_idEq1_n_Gut>1</CYP3A5_idEq1_n_Gut>
    <UGT1A1_idEq1_n_LiverKidney>2.07</UGT1A1_idEq1_n_LiverKidney>
    <UGT1A3_idEq1_n_LiverKidney>1.5</UGT1A3_idEq1_n_LiverKidney>
    <UGT1A4_idEq1_n_LiverKidney>1</UGT1A4_idEq1_n_LiverKidney>
    <UGT1A5_idEq1_n_LiverKidney>1.5</UGT1A5_idEq1_n_LiverKidney>
    <UGT1A6_idEq1_n_LiverKidney>0.97</UGT1A6_idEq1_n_LiverKidney>
    <UGT1A7_idEq1_n_LiverKidney>1.5</UGT1A7_idEq1_n_LiverKidney>
    <UGT1A8_idEq1_n_LiverKidney>1.5</UGT1A8_idEq1_n_LiverKidney>
    <UGT1A9_idEq1_n_LiverKidney>1.2</UGT1A9_idEq1_n_LiverKidney>
    <UGT1A10_idEq1_n_LiverKidney>1.5</UGT1A10_idEq1_n_LiverKidney>
    <UGT2B4_idEq1_n_LiverKidney>1.5</UGT2B4_idEq1_n_LiverKidney>
    <UGT2B7_idEq1_n_LiverKidney>1</UGT2B7_idEq1_n_LiverKidney>
    <UGT2B10_idEq1_n_LiverKidney>1.5</UGT2B10_idEq1_n_LiverKidney>
    <UGT2B11_idEq1_n_LiverKidney>1.5</UGT2B11_idEq1_n_LiverKidney>
    <UGT2B15_idEq1_n_LiverKidney>1.5</UGT2B15_idEq1_n_LiverKidney>
    <UGT2B17_idEq1_n_LiverKidney>1.5</UGT2B17_idEq1_n_LiverKidney>
    <UGT2B28_idEq1_n_LiverKidney>1.5</UGT2B28_idEq1_n_LiverKidney>
    <UserUGT1_idEq1_n_LiverKidney>1.5</UserUGT1_idEq1_n_LiverKidney>
    <idEq1_n_GutUGT>1</idEq1_n_GutUGT>
    <ABCB1_idEq1_n_Gut>1</ABCB1_idEq1_n_Gut>
    <ABCC2_idEq1_n_Gut>1</ABCC2_idEq1_n_Gut>
    <ABCG2_idEq1_n_Gut>1</ABCG2_idEq1_n_Gut>
    <ApicalInflux_idEq1_n_Gut>1</ApicalInflux_idEq1_n_Gut>
    <ABCB1_idEq1_n_Liver>1</ABCB1_idEq1_n_Liver>
    <ABCC2_idEq1_n_Liver>1</ABCC2_idEq1_n_Liver>
    <ABCG2_idEq1_n_Liver>1</ABCG2_idEq1_n_Liver>
    <SLCO1B1_idEq1_n_Liver>1</SLCO1B1_idEq1_n_Liver>
    <SLCO1B3_idEq1_n_Liver>1</SLCO1B3_idEq1_n_Liver>
    <SLCO2B1_idEq1_n_Liver>1</SLCO2B1_idEq1_n_Liver>
    <SinusoidalUptake_idEq1_n_Liver>1</SinusoidalUptake_idEq1_n_Liver>
    <SinusoidalEfflux_idEq1_n_Liver>1</SinusoidalEfflux_idEq1_n_Liver>
    <CanalicularEfflux_idEq1_n_Liver>1</CanalicularEfflux_idEq1_n_Liver>
    <CES1_idEq1_n_LiverKidney>0.895</CES1_idEq1_n_LiverKidney>
    <CES2_idEq1_n_LiverKidney>1.193</CES2_idEq1_n_LiverKidney>
    <CES1_idEq1_n_Gut>0.001</CES1_idEq1_n_Gut>
    <CES2_idEq1_n_Gut>1.459</CES2_idEq1_n_Gut>
    <UserES_idEq1_n_LiverKidney>0.001</UserES_idEq1_n_LiverKidney>
    <UserES_idEq1_n_Gut>0.001</UserES_idEq1_n_Gut>
    <UserCyt1_idEq1_n_LiverKidney>1</UserCyt1_idEq1_n_LiverKidney>
    <UserCyt2_idEq1_n_LiverKidney>1</UserCyt2_idEq1_n_LiverKidney>
    <UserCyt3_idEq1_n_LiverKidney>1</UserCyt3_idEq1_n_LiverKidney>
    <UserCyt4_idEq1_n_LiverKidney>1</UserCyt4_idEq1_n_LiverKidney>
    <idEq1_n_GutCyt>1</idEq1_n_GutCyt>
    <CYP1A2_idEq1_AgeCap_LiverKidney>3</CYP1A2_idEq1_AgeCap_LiverKidney>
    <CYP2A6_idEq1_AgeCap_LiverKidney>1</CYP2A6_idEq1_AgeCap_LiverKidney>
    <CYP2B6_idEq1_AgeCap_LiverKidney>16</CYP2B6_idEq1_AgeCap_LiverKidney>
    <CYP2C8_idEq1_AgeCap_LiverKidney>2</CYP2C8_idEq1_AgeCap_LiverKidney>
    <CYP2C9_idEq1_AgeCap_LiverKidney>5</CYP2C9_idEq1_AgeCap_LiverKidney>
    <CYP2C18_idEq1_AgeCap_LiverKidney>5</CYP2C18_idEq1_AgeCap_LiverKidney>
    <CYP2C19_idEq1_AgeCap_LiverKidney>5</CYP2C19_idEq1_AgeCap_LiverKidney>
    <CYP2D6_idEq1_AgeCap_LiverKidney>10</CYP2D6_idEq1_AgeCap_LiverKidney>
    <CYP2E1_idEq1_AgeCap_LiverKidney>18</CYP2E1_idEq1_AgeCap_LiverKidney>
    <CYP2J2_idEq1_AgeCap_LiverKidney>99</CYP2J2_idEq1_AgeCap_LiverKidney>
    <CYP3A4_idEq1_AgeCap_LiverKidney>25</CYP3A4_idEq1_AgeCap_LiverKidney>
    <CYP3A5_idEq1_AgeCap_LiverKidney>25</CYP3A5_idEq1_AgeCap_LiverKidney>
    <CYP3A7_idEq1_AgeCap_LiverKidney>25</CYP3A7_idEq1_AgeCap_LiverKidney>
    <CYP2C9_idEq1_AgeCap_Gut>18</CYP2C9_idEq1_AgeCap_Gut>
    <CYP2C19_idEq1_AgeCap_Gut>18</CYP2C19_idEq1_AgeCap_Gut>
    <CYP2D6_idEq1_AgeCap_Gut>18</CYP2D6_idEq1_AgeCap_Gut>
    <CYP2J2_idEq1_AgeCap_Gut>18</CYP2J2_idEq1_AgeCap_Gut>
    <CYP3A4_idEq1_AgeCap_Gut>18</CYP3A4_idEq1_AgeCap_Gut>
    <CYP3A5_idEq1_AgeCap_Gut>18</CYP3A5_idEq1_AgeCap_Gut>
    <UGT1A1_idEq1_AgeCap_LiverKidney>1</UGT1A1_idEq1_AgeCap_LiverKidney>
    <UGT1A3_idEq1_AgeCap_LiverKidney>6</UGT1A3_idEq1_AgeCap_LiverKidney>
    <UGT1A4_idEq1_AgeCap_LiverKidney>0</UGT1A4_idEq1_AgeCap_LiverKidney>
    <UGT1A5_idEq1_AgeCap_LiverKidney>6</UGT1A5_idEq1_AgeCap_LiverKidney>
    <UGT1A6_idEq1_AgeCap_LiverKidney>15</UGT1A6_idEq1_AgeCap_LiverKidney>
    <UGT1A7_idEq1_AgeCap_LiverKidney>6</UGT1A7_idEq1_AgeCap_LiverKidney>
    <UGT1A8_idEq1_AgeCap_LiverKidney>6</UGT1A8_idEq1_AgeCap_LiverKidney>
    <UGT1A9_idEq1_AgeCap_LiverKidney>15</UGT1A9_idEq1_AgeCap_LiverKidney>
    <UGT1A10_idEq1_AgeCap_LiverKidney>6</UGT1A10_idEq1_AgeCap_LiverKidney>
    <UGT2B4_idEq1_AgeCap_LiverKidney>6</UGT2B4_idEq1_AgeCap_LiverKidney>
    <UGT2B7_idEq1_AgeCap_LiverKidney>0</UGT2B7_idEq1_AgeCap_LiverKidney>
    <UGT2B10_idEq1_AgeCap_LiverKidney>6</UGT2B10_idEq1_AgeCap_LiverKidney>
    <UGT2B11_idEq1_AgeCap_LiverKidney>6</UGT2B11_idEq1_AgeCap_LiverKidney>
    <UGT2B15_idEq1_AgeCap_LiverKidney>6</UGT2B15_idEq1_AgeCap_LiverKidney>
    <UGT2B17_idEq1_AgeCap_LiverKidney>6</UGT2B17_idEq1_AgeCap_LiverKidney>
    <UGT2B28_idEq1_AgeCap_LiverKidney>6</UGT2B28_idEq1_AgeCap_LiverKidney>
    <UserUGT1_idEq1_AgeCap_LiverKidney>6</UserUGT1_idEq1_AgeCap_LiverKidney>
    <idEq1_AgeCap_GutUGT>18</idEq1_AgeCap_GutUGT>
    <ABCB1_idEq1_AgeCap_Gut>0</ABCB1_idEq1_AgeCap_Gut>
    <ABCC2_idEq1_AgeCap_Gut>0</ABCC2_idEq1_AgeCap_Gut>
    <ABCG2_idEq1_AgeCap_Gut>0</ABCG2_idEq1_AgeCap_Gut>
    <ApicalInflux_idEq1_AgeCap_Gut>0</ApicalInflux_idEq1_AgeCap_Gut>
    <ABCB1_idEq1_AgeCap_Liver>0</ABCB1_idEq1_AgeCap_Liver>
    <ABCC2_idEq1_AgeCap_Liver>0</ABCC2_idEq1_AgeCap_Liver>
    <ABCG2_idEq1_AgeCap_Liver>0</ABCG2_idEq1_AgeCap_Liver>
    <SLCO1B1_idEq1_AgeCap_Liver>0</SLCO1B1_idEq1_AgeCap_Liver>
    <SLCO1B3_idEq1_AgeCap_Liver>0</SLCO1B3_idEq1_AgeCap_Liver>
    <SLCO2B1_idEq1_AgeCap_Liver>0</SLCO2B1_idEq1_AgeCap_Liver>
    <SinusoidalUptake_idEq1_AgeCap_Liver>0</SinusoidalUptake_idEq1_AgeCap_Liver>
    <SinusoidalEfflux_idEq1_AgeCap_Liver>0</SinusoidalEfflux_idEq1_AgeCap_Liver>
    <CanalicularEfflux_idEq1_AgeCap_Liver>0</CanalicularEfflux_idEq1_AgeCap_Liver>
    <CES1_idEq1_AgeCap_LiverKidney>28.5</CES1_idEq1_AgeCap_LiverKidney>
    <CES2_idEq1_AgeCap_LiverKidney>20</CES2_idEq1_AgeCap_LiverKidney>
    <CES1_idEq1_AgeCap_Gut>0</CES1_idEq1_AgeCap_Gut>
    <CES2_idEq1_AgeCap_Gut>20</CES2_idEq1_AgeCap_Gut>
    <UserES_idEq1_AgeCap_LiverKidney>0</UserES_idEq1_AgeCap_LiverKidney>
    <UserES_idEq1_AgeCap_Gut>0</UserES_idEq1_AgeCap_Gut>
    <UserCyt1_idEq1_AgeCap_LiverKidney>0</UserCyt1_idEq1_AgeCap_LiverKidney>
    <UserCyt2_idEq1_AgeCap_LiverKidney>0</UserCyt2_idEq1_AgeCap_LiverKidney>
    <UserCyt3_idEq1_AgeCap_LiverKidney>0</UserCyt3_idEq1_AgeCap_LiverKidney>
    <UserCyt4_idEq1_AgeCap_LiverKidney>0</UserCyt4_idEq1_AgeCap_LiverKidney>
    <idEq1_AgeCap_GutCyt>0</idEq1_AgeCap_GutCyt>
    <CYP1A2_idEq2_C0_LiverKidney>0.83</CYP1A2_idEq2_C0_LiverKidney>
    <CYP2A6_idEq2_C0_LiverKidney>0</CYP2A6_idEq2_C0_LiverKidney>
    <CYP2B6_idEq2_C0_LiverKidney>0</CYP2B6_idEq2_C0_LiverKidney>
    <CYP2C8_idEq2_C0_LiverKidney>0</CYP2C8_idEq2_C0_LiverKidney>
    <CYP2C9_idEq2_C0_LiverKidney>0</CYP2C9_idEq2_C0_LiverKidney>
    <CYP2C18_idEq2_C0_LiverKidney>0</CYP2C18_idEq2_C0_LiverKidney>
    <CYP2C19_idEq2_C0_LiverKidney>0</CYP2C19_idEq2_C0_LiverKidney>
    <CYP2D6_idEq2_C0_LiverKidney>0</CYP2D6_idEq2_C0_LiverKidney>
    <CYP2E1_idEq2_C0_LiverKidney>0</CYP2E1_idEq2_C0_LiverKidney>
    <CYP2J2_idEq2_C0_LiverKidney>0</CYP2J2_idEq2_C0_LiverKidney>
    <CYP3A4_idEq2_C0_LiverKidney>1.1</CYP3A4_idEq2_C0_LiverKidney>
    <CYP3A5_idEq2_C0_LiverKidney>1.1</CYP3A5_idEq2_C0_LiverKidney>
    <CYP3A7_idEq2_C0_LiverKidney>35.4</CYP3A7_idEq2_C0_LiverKidney>
    <CYP2C9_idEq2_C0_Gut>1.1</CYP2C9_idEq2_C0_Gut>
    <CYP2C19_idEq2_C0_Gut>1.1</CYP2C19_idEq2_C0_Gut>
    <CYP2D6_idEq2_C0_Gut>1.1</CYP2D6_idEq2_C0_Gut>
    <CYP2J2_idEq2_C0_Gut>1.1</CYP2J2_idEq2_C0_Gut>
    <CYP3A4_idEq2_C0_Gut>1.1</CYP3A4_idEq2_C0_Gut>
    <CYP3A5_idEq2_C0_Gut>1.1</CYP3A5_idEq2_C0_Gut>
    <UGT1A1_idEq2_C0_LiverKidney>0</UGT1A1_idEq2_C0_LiverKidney>
    <UGT1A3_idEq2_C0_LiverKidney>0</UGT1A3_idEq2_C0_LiverKidney>
    <UGT1A4_idEq2_C0_LiverKidney>0</UGT1A4_idEq2_C0_LiverKidney>
    <UGT1A5_idEq2_C0_LiverKidney>0</UGT1A5_idEq2_C0_LiverKidney>
    <UGT1A6_idEq2_C0_LiverKidney>0</UGT1A6_idEq2_C0_LiverKidney>
    <UGT1A7_idEq2_C0_LiverKidney>0</UGT1A7_idEq2_C0_LiverKidney>
    <UGT1A8_idEq2_C0_LiverKidney>0</UGT1A8_idEq2_C0_LiverKidney>
    <UGT1A9_idEq2_C0_LiverKidney>0</UGT1A9_idEq2_C0_LiverKidney>
    <UGT1A10_idEq2_C0_LiverKidney>0</UGT1A10_idEq2_C0_LiverKidney>
    <UGT2B4_idEq2_C0_LiverKidney>0</UGT2B4_idEq2_C0_LiverKidney>
    <UGT2B7_idEq2_C0_LiverKidney>0</UGT2B7_idEq2_C0_LiverKidney>
    <UGT2B10_idEq2_C0_LiverKidney>0</UGT2B10_idEq2_C0_LiverKidney>
    <UGT2B11_idEq2_C0_LiverKidney>0</UGT2B11_idEq2_C0_LiverKidney>
    <UGT2B15_idEq2_C0_LiverKidney>0</UGT2B15_idEq2_C0_LiverKidney>
    <UGT2B17_idEq2_C0_LiverKidney>0</UGT2B17_idEq2_C0_LiverKidney>
    <UGT2B28_idEq2_C0_LiverKidney>0</UGT2B28_idEq2_C0_LiverKidney>
    <UserUGT1_idEq2_C0_LiverKidney>0</UserUGT1_idEq2_C0_LiverKidney>
    <idEq2_C0_GutUGT>0</idEq2_C0_GutUGT>
    <ABCB1_idEq2_C0_Gut>0</ABCB1_idEq2_C0_Gut>
    <ABCC2_idEq2_C0_Gut>0</ABCC2_idEq2_C0_Gut>
    <ABCG2_idEq2_C0_Gut>0</ABCG2_idEq2_C0_Gut>
    <ApicalInflux_idEq2_C0_Gut>0</ApicalInflux_idEq2_C0_Gut>
    <ABCB1_idEq2_C0_Liver>0</ABCB1_idEq2_C0_Liver>
    <ABCC2_idEq2_C0_Liver>0</ABCC2_idEq2_C0_Liver>
    <ABCG2_idEq2_C0_Liver>0</ABCG2_idEq2_C0_Liver>
    <SLCO1B1_idEq2_C0_Liver>0</SLCO1B1_idEq2_C0_Liver>
    <SLCO1B3_idEq2_C0_Liver>0</SLCO1B3_idEq2_C0_Liver>
    <SLCO2B1_idEq2_C0_Liver>0</SLCO2B1_idEq2_C0_Liver>
    <SinusoidalUptake_idEq2_C0_Liver>0</SinusoidalUptake_idEq2_C0_Liver>
    <SinusoidalEfflux_idEq2_C0_Liver>0</SinusoidalEfflux_idEq2_C0_Liver>
    <CanalicularEfflux_idEq2_C0_Liver>0</CanalicularEfflux_idEq2_C0_Liver>
    <CES1_idEq2_C0_LiverKidney>0</CES1_idEq2_C0_LiverKidney>
    <CES2_idEq2_C0_LiverKidney>0</CES2_idEq2_C0_LiverKidney>
    <CES1_idEq2_C0_Gut>0</CES1_idEq2_C0_Gut>
    <CES2_idEq2_C0_Gut>0</CES2_idEq2_C0_Gut>
    <UserES_idEq2_C0_LiverKidney>0</UserES_idEq2_C0_LiverKidney>
    <UserES_idEq2_C0_Gut>0</UserES_idEq2_C0_Gut>
    <UserCyt1_idEq2_C0_LiverKidney>0</UserCyt1_idEq2_C0_LiverKidney>
    <UserCyt2_idEq2_C0_LiverKidney>0</UserCyt2_idEq2_C0_LiverKidney>
    <UserCyt3_idEq2_C0_LiverKidney>0</UserCyt3_idEq2_C0_LiverKidney>
    <UserCyt4_idEq2_C0_LiverKidney>0</UserCyt4_idEq2_C0_LiverKidney>
    <idEq2_C0_GutCyt>0</idEq2_C0_GutCyt>
    <CYP1A2_idEq2_C1_LiverKidney>0.79</CYP1A2_idEq2_C1_LiverKidney>
    <CYP2A6_idEq2_C1_LiverKidney>0</CYP2A6_idEq2_C1_LiverKidney>
    <CYP2B6_idEq2_C1_LiverKidney>0</CYP2B6_idEq2_C1_LiverKidney>
    <CYP2C8_idEq2_C1_LiverKidney>0</CYP2C8_idEq2_C1_LiverKidney>
    <CYP2C9_idEq2_C1_LiverKidney>0</CYP2C9_idEq2_C1_LiverKidney>
    <CYP2C18_idEq2_C1_LiverKidney>0</CYP2C18_idEq2_C1_LiverKidney>
    <CYP2C19_idEq2_C1_LiverKidney>0</CYP2C19_idEq2_C1_LiverKidney>
    <CYP2D6_idEq2_C1_LiverKidney>0</CYP2D6_idEq2_C1_LiverKidney>
    <CYP2E1_idEq2_C1_LiverKidney>0</CYP2E1_idEq2_C1_LiverKidney>
    <CYP2J2_idEq2_C1_LiverKidney>0</CYP2J2_idEq2_C1_LiverKidney>
    <CYP3A4_idEq2_C1_LiverKidney>-0.123</CYP3A4_idEq2_C1_LiverKidney>
    <CYP3A5_idEq2_C1_LiverKidney>-0.123</CYP3A5_idEq2_C1_LiverKidney>
    <CYP3A7_idEq2_C1_LiverKidney>0</CYP3A7_idEq2_C1_LiverKidney>
    <CYP2C9_idEq2_C1_Gut>-0.123</CYP2C9_idEq2_C1_Gut>
    <CYP2C19_idEq2_C1_Gut>-0.123</CYP2C19_idEq2_C1_Gut>
    <CYP2D6_idEq2_C1_Gut>-0.123</CYP2D6_idEq2_C1_Gut>
    <CYP2J2_idEq2_C1_Gut>-0.123</CYP2J2_idEq2_C1_Gut>
    <CYP3A4_idEq2_C1_Gut>-0.123</CYP3A4_idEq2_C1_Gut>
    <CYP3A5_idEq2_C1_Gut>-0.123</CYP3A5_idEq2_C1_Gut>
    <UGT1A1_idEq2_C1_LiverKidney>0</UGT1A1_idEq2_C1_LiverKidney>
    <UGT1A3_idEq2_C1_LiverKidney>0</UGT1A3_idEq2_C1_LiverKidney>
    <UGT1A4_idEq2_C1_LiverKidney>0</UGT1A4_idEq2_C1_LiverKidney>
    <UGT1A5_idEq2_C1_LiverKidney>0</UGT1A5_idEq2_C1_LiverKidney>
    <UGT1A6_idEq2_C1_LiverKidney>0</UGT1A6_idEq2_C1_LiverKidney>
    <UGT1A7_idEq2_C1_LiverKidney>0</UGT1A7_idEq2_C1_LiverKidney>
    <UGT1A8_idEq2_C1_LiverKidney>0</UGT1A8_idEq2_C1_LiverKidney>
    <UGT1A9_idEq2_C1_LiverKidney>0</UGT1A9_idEq2_C1_LiverKidney>
    <UGT1A10_idEq2_C1_LiverKidney>0</UGT1A10_idEq2_C1_LiverKidney>
    <UGT2B4_idEq2_C1_LiverKidney>0</UGT2B4_idEq2_C1_LiverKidney>
    <UGT2B7_idEq2_C1_LiverKidney>0</UGT2B7_idEq2_C1_LiverKidney>
    <UGT2B10_idEq2_C1_LiverKidney>0</UGT2B10_idEq2_C1_LiverKidney>
    <UGT2B11_idEq2_C1_LiverKidney>0</UGT2B11_idEq2_C1_LiverKidney>
    <UGT2B15_idEq2_C1_LiverKidney>0</UGT2B15_idEq2_C1_LiverKidney>
    <UGT2B17_idEq2_C1_LiverKidney>0</UGT2B17_idEq2_C1_LiverKidney>
    <UGT2B28_idEq2_C1_LiverKidney>0</UGT2B28_idEq2_C1_LiverKidney>
    <UserUGT1_idEq2_C1_LiverKidney>0</UserUGT1_idEq2_C1_LiverKidney>
    <idEq2_C1_GutUGT>0</idEq2_C1_GutUGT>
    <ABCB1_idEq2_C1_Gut>0</ABCB1_idEq2_C1_Gut>
    <ABCC2_idEq2_C1_Gut>0</ABCC2_idEq2_C1_Gut>
    <ABCG2_idEq2_C1_Gut>0</ABCG2_idEq2_C1_Gut>
    <ApicalInflux_idEq2_C1_Gut>0</ApicalInflux_idEq2_C1_Gut>
    <ABCB1_idEq2_C1_Liver>0</ABCB1_idEq2_C1_Liver>
    <ABCC2_idEq2_C1_Liver>0</ABCC2_idEq2_C1_Liver>
    <ABCG2_idEq2_C1_Liver>0</ABCG2_idEq2_C1_Liver>
    <SLCO1B1_idEq2_C1_Liver>0</SLCO1B1_idEq2_C1_Liver>
    <SLCO1B3_idEq2_C1_Liver>0</SLCO1B3_idEq2_C1_Liver>
    <SLCO2B1_idEq2_C1_Liver>0</SLCO2B1_idEq2_C1_Liver>
    <SinusoidalUptake_idEq2_C1_Liver>0</SinusoidalUptake_idEq2_C1_Liver>
    <SinusoidalEfflux_idEq2_C1_Liver>0</SinusoidalEfflux_idEq2_C1_Liver>
    <CanalicularEfflux_idEq2_C1_Liver>0</CanalicularEfflux_idEq2_C1_Liver>
    <CES1_idEq2_C1_LiverKidney>0</CES1_idEq2_C1_LiverKidney>
    <CES2_idEq2_C1_LiverKidney>0</CES2_idEq2_C1_LiverKidney>
    <CES1_idEq2_C1_Gut>0</CES1_idEq2_C1_Gut>
    <CES2_idEq2_C1_Gut>0</CES2_idEq2_C1_Gut>
    <UserES_idEq2_C1_LiverKidney>0</UserES_idEq2_C1_LiverKidney>
    <UserES_idEq2_C1_Gut>0</UserES_idEq2_C1_Gut>
    <UserCyt1_idEq2_C1_LiverKidney>0</UserCyt1_idEq2_C1_LiverKidney>
    <UserCyt2_idEq2_C1_LiverKidney>0</UserCyt2_idEq2_C1_LiverKidney>
    <UserCyt3_idEq2_C1_LiverKidney>0</UserCyt3_idEq2_C1_LiverKidney>
    <UserCyt4_idEq2_C1_LiverKidney>0</UserCyt4_idEq2_C1_LiverKidney>
    <idEq2_C1_GutCyt>0</idEq2_C1_GutCyt>
    <CYP1A2_idEq2_C2_LiverKidney>-0.06</CYP1A2_idEq2_C2_LiverKidney>
    <CYP2A6_idEq2_C2_LiverKidney>0</CYP2A6_idEq2_C2_LiverKidney>
    <CYP2B6_idEq2_C2_LiverKidney>0</CYP2B6_idEq2_C2_LiverKidney>
    <CYP2C8_idEq2_C2_LiverKidney>0</CYP2C8_idEq2_C2_LiverKidney>
    <CYP2C9_idEq2_C2_LiverKidney>0</CYP2C9_idEq2_C2_LiverKidney>
    <CYP2C18_idEq2_C2_LiverKidney>0</CYP2C18_idEq2_C2_LiverKidney>
    <CYP2C19_idEq2_C2_LiverKidney>0</CYP2C19_idEq2_C2_LiverKidney>
    <CYP2D6_idEq2_C2_LiverKidney>0</CYP2D6_idEq2_C2_LiverKidney>
    <CYP2E1_idEq2_C2_LiverKidney>0</CYP2E1_idEq2_C2_LiverKidney>
    <CYP2J2_idEq2_C2_LiverKidney>0</CYP2J2_idEq2_C2_LiverKidney>
    <CYP3A4_idEq2_C2_LiverKidney>-0.05</CYP3A4_idEq2_C2_LiverKidney>
    <CYP3A5_idEq2_C2_LiverKidney>-0.05</CYP3A5_idEq2_C2_LiverKidney>
    <CYP3A7_idEq2_C2_LiverKidney>0</CYP3A7_idEq2_C2_LiverKidney>
    <CYP2C9_idEq2_C2_Gut>-0.05</CYP2C9_idEq2_C2_Gut>
    <CYP2C19_idEq2_C2_Gut>-0.05</CYP2C19_idEq2_C2_Gut>
    <CYP2D6_idEq2_C2_Gut>-0.05</CYP2D6_idEq2_C2_Gut>
    <CYP2J2_idEq2_C2_Gut>-0.05</CYP2J2_idEq2_C2_Gut>
    <CYP3A4_idEq2_C2_Gut>-0.05</CYP3A4_idEq2_C2_Gut>
    <CYP3A5_idEq2_C2_Gut>-0.05</CYP3A5_idEq2_C2_Gut>
    <UGT1A1_idEq2_C2_LiverKidney>0</UGT1A1_idEq2_C2_LiverKidney>
    <UGT1A3_idEq2_C2_LiverKidney>0</UGT1A3_idEq2_C2_LiverKidney>
    <UGT1A4_idEq2_C2_LiverKidney>0</UGT1A4_idEq2_C2_LiverKidney>
    <UGT1A5_idEq2_C2_LiverKidney>0</UGT1A5_idEq2_C2_LiverKidney>
    <UGT1A6_idEq2_C2_LiverKidney>0</UGT1A6_idEq2_C2_LiverKidney>
    <UGT1A7_idEq2_C2_LiverKidney>0</UGT1A7_idEq2_C2_LiverKidney>
    <UGT1A8_idEq2_C2_LiverKidney>0</UGT1A8_idEq2_C2_LiverKidney>
    <UGT1A9_idEq2_C2_LiverKidney>0</UGT1A9_idEq2_C2_LiverKidney>
    <UGT1A10_idEq2_C2_LiverKidney>0</UGT1A10_idEq2_C2_LiverKidney>
    <UGT2B4_idEq2_C2_LiverKidney>0</UGT2B4_idEq2_C2_LiverKidney>
    <UGT2B7_idEq2_C2_LiverKidney>0</UGT2B7_idEq2_C2_LiverKidney>
    <UGT2B10_idEq2_C2_LiverKidney>0</UGT2B10_idEq2_C2_LiverKidney>
    <UGT2B11_idEq2_C2_LiverKidney>0</UGT2B11_idEq2_C2_LiverKidney>
    <UGT2B15_idEq2_C2_LiverKidney>0</UGT2B15_idEq2_C2_LiverKidney>
    <UGT2B17_idEq2_C2_LiverKidney>0</UGT2B17_idEq2_C2_LiverKidney>
    <UGT2B28_idEq2_C2_LiverKidney>0</UGT2B28_idEq2_C2_LiverKidney>
    <UserUGT1_idEq2_C2_LiverKidney>0</UserUGT1_idEq2_C2_LiverKidney>
    <idEq2_C2_GutUGT>0</idEq2_C2_GutUGT>
    <ABCB1_idEq2_C2_Gut>0</ABCB1_idEq2_C2_Gut>
    <ABCC2_idEq2_C2_Gut>0</ABCC2_idEq2_C2_Gut>
    <ABCG2_idEq2_C2_Gut>0</ABCG2_idEq2_C2_Gut>
    <ApicalInflux_idEq2_C2_Gut>0</ApicalInflux_idEq2_C2_Gut>
    <ABCB1_idEq2_C2_Liver>0</ABCB1_idEq2_C2_Liver>
    <ABCC2_idEq2_C2_Liver>0</ABCC2_idEq2_C2_Liver>
    <ABCG2_idEq2_C2_Liver>0</ABCG2_idEq2_C2_Liver>
    <SLCO1B1_idEq2_C2_Liver>0</SLCO1B1_idEq2_C2_Liver>
    <SLCO1B3_idEq2_C2_Liver>0</SLCO1B3_idEq2_C2_Liver>
    <SLCO2B1_idEq2_C2_Liver>0</SLCO2B1_idEq2_C2_Liver>
    <SinusoidalUptake_idEq2_C2_Liver>0</SinusoidalUptake_idEq2_C2_Liver>
    <SinusoidalEfflux_idEq2_C2_Liver>0</SinusoidalEfflux_idEq2_C2_Liver>
    <CanalicularEfflux_idEq2_C2_Liver>0</CanalicularEfflux_idEq2_C2_Liver>
    <CES1_idEq2_C2_LiverKidney>0</CES1_idEq2_C2_LiverKidney>
    <CES2_idEq2_C2_LiverKidney>0</CES2_idEq2_C2_LiverKidney>
    <CES1_idEq2_C2_Gut>0</CES1_idEq2_C2_Gut>
    <CES2_idEq2_C2_Gut>0</CES2_idEq2_C2_Gut>
    <UserES_idEq2_C2_LiverKidney>0</UserES_idEq2_C2_LiverKidney>
    <UserES_idEq2_C2_Gut>0</UserES_idEq2_C2_Gut>
    <UserCyt1_idEq2_C2_LiverKidney>0</UserCyt1_idEq2_C2_LiverKidney>
    <UserCyt2_idEq2_C2_LiverKidney>0</UserCyt2_idEq2_C2_LiverKidney>
    <UserCyt3_idEq2_C2_LiverKidney>0</UserCyt3_idEq2_C2_LiverKidney>
    <UserCyt4_idEq2_C2_LiverKidney>0</UserCyt4_idEq2_C2_LiverKidney>
    <idEq2_C2_GutCyt>0</idEq2_C2_GutCyt>
    <CYP1A2_idEq2_AgeCap_LiverKidney>25</CYP1A2_idEq2_AgeCap_LiverKidney>
    <CYP2A6_idEq2_AgeCap_LiverKidney>0</CYP2A6_idEq2_AgeCap_LiverKidney>
    <CYP2B6_idEq2_AgeCap_LiverKidney>0</CYP2B6_idEq2_AgeCap_LiverKidney>
    <CYP2C8_idEq2_AgeCap_LiverKidney>0</CYP2C8_idEq2_AgeCap_LiverKidney>
    <CYP2C9_idEq2_AgeCap_LiverKidney>0</CYP2C9_idEq2_AgeCap_LiverKidney>
    <CYP2C18_idEq2_AgeCap_LiverKidney>0</CYP2C18_idEq2_AgeCap_LiverKidney>
    <CYP2C19_idEq2_AgeCap_LiverKidney>0</CYP2C19_idEq2_AgeCap_LiverKidney>
    <CYP2D6_idEq2_AgeCap_LiverKidney>0</CYP2D6_idEq2_AgeCap_LiverKidney>
    <CYP2E1_idEq2_AgeCap_LiverKidney>0</CYP2E1_idEq2_AgeCap_LiverKidney>
    <CYP2J2_idEq2_AgeCap_LiverKidney>0</CYP2J2_idEq2_AgeCap_LiverKidney>
    <CYP3A4_idEq2_AgeCap_LiverKidney>99</CYP3A4_idEq2_AgeCap_LiverKidney>
    <CYP3A5_idEq2_AgeCap_LiverKidney>99</CYP3A5_idEq2_AgeCap_LiverKidney>
    <CYP3A7_idEq2_AgeCap_LiverKidney>0</CYP3A7_idEq2_AgeCap_LiverKidney>
    <CYP2C9_idEq2_AgeCap_Gut>0</CYP2C9_idEq2_AgeCap_Gut>
    <CYP2C19_idEq2_AgeCap_Gut>0</CYP2C19_idEq2_AgeCap_Gut>
    <CYP2D6_idEq2_AgeCap_Gut>0</CYP2D6_idEq2_AgeCap_Gut>
    <CYP2J2_idEq2_AgeCap_Gut>0</CYP2J2_idEq2_AgeCap_Gut>
    <CYP3A4_idEq2_AgeCap_Gut>0</CYP3A4_idEq2_AgeCap_Gut>
    <CYP3A5_idEq2_AgeCap_Gut>0</CYP3A5_idEq2_AgeCap_Gut>
    <UGT1A1_idEq2_AgeCap_LiverKidney>0</UGT1A1_idEq2_AgeCap_LiverKidney>
    <UGT1A3_idEq2_AgeCap_LiverKidney>0</UGT1A3_idEq2_AgeCap_LiverKidney>
    <UGT1A4_idEq2_AgeCap_LiverKidney>0</UGT1A4_idEq2_AgeCap_LiverKidney>
    <UGT1A5_idEq2_AgeCap_LiverKidney>0</UGT1A5_idEq2_AgeCap_LiverKidney>
    <UGT1A6_idEq2_AgeCap_LiverKidney>0</UGT1A6_idEq2_AgeCap_LiverKidney>
    <UGT1A7_idEq2_AgeCap_LiverKidney>0</UGT1A7_idEq2_AgeCap_LiverKidney>
    <UGT1A8_idEq2_AgeCap_LiverKidney>0</UGT1A8_idEq2_AgeCap_LiverKidney>
    <UGT1A9_idEq2_AgeCap_LiverKidney>0</UGT1A9_idEq2_AgeCap_LiverKidney>
    <UGT1A10_idEq2_AgeCap_LiverKidney>0</UGT1A10_idEq2_AgeCap_LiverKidney>
    <UGT2B4_idEq2_AgeCap_LiverKidney>0</UGT2B4_idEq2_AgeCap_LiverKidney>
    <UGT2B7_idEq2_AgeCap_LiverKidney>0</UGT2B7_idEq2_AgeCap_LiverKidney>
    <UGT2B10_idEq2_AgeCap_LiverKidney>0</UGT2B10_idEq2_AgeCap_LiverKidney>
    <UGT2B11_idEq2_AgeCap_LiverKidney>0</UGT2B11_idEq2_AgeCap_LiverKidney>
    <UGT2B15_idEq2_AgeCap_LiverKidney>0</UGT2B15_idEq2_AgeCap_LiverKidney>
    <UGT2B17_idEq2_AgeCap_LiverKidney>0</UGT2B17_idEq2_AgeCap_LiverKidney>
    <UGT2B28_idEq2_AgeCap_LiverKidney>0</UGT2B28_idEq2_AgeCap_LiverKidney>
    <UserUGT1_idEq2_AgeCap_LiverKidney>0</UserUGT1_idEq2_AgeCap_LiverKidney>
    <idEq2_AgeCap_GutUGT>0</idEq2_AgeCap_GutUGT>
    <ABCB1_idEq2_AgeCap_Gut>0</ABCB1_idEq2_AgeCap_Gut>
    <ABCC2_idEq2_AgeCap_Gut>0</ABCC2_idEq2_AgeCap_Gut>
    <ABCG2_idEq2_AgeCap_Gut>0</ABCG2_idEq2_AgeCap_Gut>
    <ApicalInflux_idEq2_AgeCap_Gut>0</ApicalInflux_idEq2_AgeCap_Gut>
    <ABCB1_idEq2_AgeCap_Liver>0</ABCB1_idEq2_AgeCap_Liver>
    <ABCC2_idEq2_AgeCap_Liver>0</ABCC2_idEq2_AgeCap_Liver>
    <ABCG2_idEq2_AgeCap_Liver>0</ABCG2_idEq2_AgeCap_Liver>
    <SLCO1B1_idEq2_AgeCap_Liver>0</SLCO1B1_idEq2_AgeCap_Liver>
    <SLCO1B3_idEq2_AgeCap_Liver>0</SLCO1B3_idEq2_AgeCap_Liver>
    <SLCO2B1_idEq2_AgeCap_Liver>0</SLCO2B1_idEq2_AgeCap_Liver>
    <SinusoidalUptake_idEq2_AgeCap_Liver>0</SinusoidalUptake_idEq2_AgeCap_Liver>
    <SinusoidalEfflux_idEq2_AgeCap_Liver>0</SinusoidalEfflux_idEq2_AgeCap_Liver>
    <CanalicularEfflux_idEq2_AgeCap_Liver>0</CanalicularEfflux_idEq2_AgeCap_Liver>
    <CES1_idEq2_AgeCap_LiverKidney>0</CES1_idEq2_AgeCap_LiverKidney>
    <CES2_idEq2_AgeCap_LiverKidney>0</CES2_idEq2_AgeCap_LiverKidney>
    <CES1_idEq2_AgeCap_Gut>0</CES1_idEq2_AgeCap_Gut>
    <CES2_idEq2_AgeCap_Gut>0</CES2_idEq2_AgeCap_Gut>
    <UserES_idEq2_AgeCap_LiverKidney>0</UserES_idEq2_AgeCap_LiverKidney>
    <UserES_idEq2_AgeCap_Gut>0</UserES_idEq2_AgeCap_Gut>
    <UserCyt1_idEq2_AgeCap_LiverKidney>0</UserCyt1_idEq2_AgeCap_LiverKidney>
    <UserCyt2_idEq2_AgeCap_LiverKidney>0</UserCyt2_idEq2_AgeCap_LiverKidney>
    <UserCyt3_idEq2_AgeCap_LiverKidney>0</UserCyt3_idEq2_AgeCap_LiverKidney>
    <UserCyt4_idEq2_AgeCap_LiverKidney>0</UserCyt4_idEq2_AgeCap_LiverKidney>
    <idEq2_AgeCap_GutCyt>0</idEq2_AgeCap_GutCyt>
    <CYP1A2_idEq3_C0_LiverKidney>0</CYP1A2_idEq3_C0_LiverKidney>
    <CYP2A6_idEq3_C0_LiverKidney>0</CYP2A6_idEq3_C0_LiverKidney>
    <CYP2B6_idEq3_C0_LiverKidney>0</CYP2B6_idEq3_C0_LiverKidney>
    <CYP2C8_idEq3_C0_LiverKidney>0</CYP2C8_idEq3_C0_LiverKidney>
    <CYP2C9_idEq3_C0_LiverKidney>0</CYP2C9_idEq3_C0_LiverKidney>
    <CYP2C18_idEq3_C0_LiverKidney>0</CYP2C18_idEq3_C0_LiverKidney>
    <CYP2C19_idEq3_C0_LiverKidney>0</CYP2C19_idEq3_C0_LiverKidney>
    <CYP2D6_idEq3_C0_LiverKidney>0</CYP2D6_idEq3_C0_LiverKidney>
    <CYP2E1_idEq3_C0_LiverKidney>0</CYP2E1_idEq3_C0_LiverKidney>
    <CYP2J2_idEq3_C0_LiverKidney>0</CYP2J2_idEq3_C0_LiverKidney>
    <CYP3A4_idEq3_C0_LiverKidney>0</CYP3A4_idEq3_C0_LiverKidney>
    <CYP3A5_idEq3_C0_LiverKidney>0</CYP3A5_idEq3_C0_LiverKidney>
    <CYP3A7_idEq3_C0_LiverKidney>35.4</CYP3A7_idEq3_C0_LiverKidney>
    <CYP2C9_idEq3_C0_Gut>0</CYP2C9_idEq3_C0_Gut>
    <CYP2C19_idEq3_C0_Gut>0</CYP2C19_idEq3_C0_Gut>
    <CYP2D6_idEq3_C0_Gut>0</CYP2D6_idEq3_C0_Gut>
    <CYP2J2_idEq3_C0_Gut>0</CYP2J2_idEq3_C0_Gut>
    <CYP3A4_idEq3_C0_Gut>0</CYP3A4_idEq3_C0_Gut>
    <CYP3A5_idEq3_C0_Gut>0</CYP3A5_idEq3_C0_Gut>
    <UGT1A1_idEq3_C0_LiverKidney>0</UGT1A1_idEq3_C0_LiverKidney>
    <UGT1A3_idEq3_C0_LiverKidney>0</UGT1A3_idEq3_C0_LiverKidney>
    <UGT1A4_idEq3_C0_LiverKidney>0.7354</UGT1A4_idEq3_C0_LiverKidney>
    <UGT1A5_idEq3_C0_LiverKidney>0</UGT1A5_idEq3_C0_LiverKidney>
    <UGT1A6_idEq3_C0_LiverKidney>0</UGT1A6_idEq3_C0_LiverKidney>
    <UGT1A7_idEq3_C0_LiverKidney>0</UGT1A7_idEq3_C0_LiverKidney>
    <UGT1A8_idEq3_C0_LiverKidney>0</UGT1A8_idEq3_C0_LiverKidney>
    <UGT1A9_idEq3_C0_LiverKidney>0</UGT1A9_idEq3_C0_LiverKidney>
    <UGT1A10_idEq3_C0_LiverKidney>0</UGT1A10_idEq3_C0_LiverKidney>
    <UGT2B4_idEq3_C0_LiverKidney>0</UGT2B4_idEq3_C0_LiverKidney>
    <UGT2B7_idEq3_C0_LiverKidney>0.0846</UGT2B7_idEq3_C0_LiverKidney>
    <UGT2B10_idEq3_C0_LiverKidney>0</UGT2B10_idEq3_C0_LiverKidney>
    <UGT2B11_idEq3_C0_LiverKidney>0</UGT2B11_idEq3_C0_LiverKidney>
    <UGT2B15_idEq3_C0_LiverKidney>0</UGT2B15_idEq3_C0_LiverKidney>
    <UGT2B17_idEq3_C0_LiverKidney>0</UGT2B17_idEq3_C0_LiverKidney>
    <UGT2B28_idEq3_C0_LiverKidney>0</UGT2B28_idEq3_C0_LiverKidney>
    <UserUGT1_idEq3_C0_LiverKidney>0</UserUGT1_idEq3_C0_LiverKidney>
    <idEq3_C0_GutUGT>0</idEq3_C0_GutUGT>
    <ABCB1_idEq3_C0_Gut>0</ABCB1_idEq3_C0_Gut>
    <ABCC2_idEq3_C0_Gut>0</ABCC2_idEq3_C0_Gut>
    <ABCG2_idEq3_C0_Gut>0</ABCG2_idEq3_C0_Gut>
    <ApicalInflux_idEq3_C0_Gut>0</ApicalInflux_idEq3_C0_Gut>
    <ABCB1_idEq3_C0_Liver>0</ABCB1_idEq3_C0_Liver>
    <ABCC2_idEq3_C0_Liver>0</ABCC2_idEq3_C0_Liver>
    <ABCG2_idEq3_C0_Liver>0</ABCG2_idEq3_C0_Liver>
    <SLCO1B1_idEq3_C0_Liver>0</SLCO1B1_idEq3_C0_Liver>
    <SLCO1B3_idEq3_C0_Liver>0</SLCO1B3_idEq3_C0_Liver>
    <SLCO2B1_idEq3_C0_Liver>0</SLCO2B1_idEq3_C0_Liver>
    <SinusoidalUptake_idEq3_C0_Liver>0</SinusoidalUptake_idEq3_C0_Liver>
    <SinusoidalEfflux_idEq3_C0_Liver>0</SinusoidalEfflux_idEq3_C0_Liver>
    <CanalicularEfflux_idEq3_C0_Liver>0</CanalicularEfflux_idEq3_C0_Liver>
    <CES1_idEq3_C0_LiverKidney>0</CES1_idEq3_C0_LiverKidney>
    <CES2_idEq3_C0_LiverKidney>0</CES2_idEq3_C0_LiverKidney>
    <CES1_idEq3_C0_Gut>0</CES1_idEq3_C0_Gut>
    <CES2_idEq3_C0_Gut>0</CES2_idEq3_C0_Gut>
    <UserES_idEq3_C0_LiverKidney>0</UserES_idEq3_C0_LiverKidney>
    <UserES_idEq3_C0_Gut>0</UserES_idEq3_C0_Gut>
    <UserCyt1_idEq3_C0_LiverKidney>0</UserCyt1_idEq3_C0_LiverKidney>
    <UserCyt2_idEq3_C0_LiverKidney>0</UserCyt2_idEq3_C0_LiverKidney>
    <UserCyt3_idEq3_C0_LiverKidney>0</UserCyt3_idEq3_C0_LiverKidney>
    <UserCyt4_idEq3_C0_LiverKidney>0</UserCyt4_idEq3_C0_LiverKidney>
    <idEq3_C0_GutCyt>0</idEq3_C0_GutCyt>
    <CYP1A2_idEq3_C1_LiverKidney>0</CYP1A2_idEq3_C1_LiverKidney>
    <CYP2A6_idEq3_C1_LiverKidney>0</CYP2A6_idEq3_C1_LiverKidney>
    <CYP2B6_idEq3_C1_LiverKidney>0</CYP2B6_idEq3_C1_LiverKidney>
    <CYP2C8_idEq3_C1_LiverKidney>0</CYP2C8_idEq3_C1_LiverKidney>
    <CYP2C9_idEq3_C1_LiverKidney>0</CYP2C9_idEq3_C1_LiverKidney>
    <CYP2C18_idEq3_C1_LiverKidney>0</CYP2C18_idEq3_C1_LiverKidney>
    <CYP2C19_idEq3_C1_LiverKidney>0</CYP2C19_idEq3_C1_LiverKidney>
    <CYP2D6_idEq3_C1_LiverKidney>0</CYP2D6_idEq3_C1_LiverKidney>
    <CYP2E1_idEq3_C1_LiverKidney>0</CYP2E1_idEq3_C1_LiverKidney>
    <CYP2J2_idEq3_C1_LiverKidney>0</CYP2J2_idEq3_C1_LiverKidney>
    <CYP3A4_idEq3_C1_LiverKidney>0</CYP3A4_idEq3_C1_LiverKidney>
    <CYP3A5_idEq3_C1_LiverKidney>0</CYP3A5_idEq3_C1_LiverKidney>
    <CYP3A7_idEq3_C1_LiverKidney>0</CYP3A7_idEq3_C1_LiverKidney>
    <CYP2C9_idEq3_C1_Gut>0</CYP2C9_idEq3_C1_Gut>
    <CYP2C19_idEq3_C1_Gut>0</CYP2C19_idEq3_C1_Gut>
    <CYP2D6_idEq3_C1_Gut>0</CYP2D6_idEq3_C1_Gut>
    <CYP2J2_idEq3_C1_Gut>0</CYP2J2_idEq3_C1_Gut>
    <CYP3A4_idEq3_C1_Gut>0</CYP3A4_idEq3_C1_Gut>
    <CYP3A5_idEq3_C1_Gut>0</CYP3A5_idEq3_C1_Gut>
    <UGT1A1_idEq3_C1_LiverKidney>0</UGT1A1_idEq3_C1_LiverKidney>
    <UGT1A3_idEq3_C1_LiverKidney>0</UGT1A3_idEq3_C1_LiverKidney>
    <UGT1A4_idEq3_C1_LiverKidney>0.0157</UGT1A4_idEq3_C1_LiverKidney>
    <UGT1A5_idEq3_C1_LiverKidney>0</UGT1A5_idEq3_C1_LiverKidney>
    <UGT1A6_idEq3_C1_LiverKidney>0</UGT1A6_idEq3_C1_LiverKidney>
    <UGT1A7_idEq3_C1_LiverKidney>0</UGT1A7_idEq3_C1_LiverKidney>
    <UGT1A8_idEq3_C1_LiverKidney>0</UGT1A8_idEq3_C1_LiverKidney>
    <UGT1A9_idEq3_C1_LiverKidney>0</UGT1A9_idEq3_C1_LiverKidney>
    <UGT1A10_idEq3_C1_LiverKidney>0</UGT1A10_idEq3_C1_LiverKidney>
    <UGT2B4_idEq3_C1_LiverKidney>0</UGT2B4_idEq3_C1_LiverKidney>
    <UGT2B7_idEq3_C1_LiverKidney>0.0472</UGT2B7_idEq3_C1_LiverKidney>
    <UGT2B10_idEq3_C1_LiverKidney>0</UGT2B10_idEq3_C1_LiverKidney>
    <UGT2B11_idEq3_C1_LiverKidney>0</UGT2B11_idEq3_C1_LiverKidney>
    <UGT2B15_idEq3_C1_LiverKidney>0</UGT2B15_idEq3_C1_LiverKidney>
    <UGT2B17_idEq3_C1_LiverKidney>0</UGT2B17_idEq3_C1_LiverKidney>
    <UGT2B28_idEq3_C1_LiverKidney>0</UGT2B28_idEq3_C1_LiverKidney>
    <UserUGT1_idEq3_C1_LiverKidney>0</UserUGT1_idEq3_C1_LiverKidney>
    <idEq3_C1_GutUGT>0</idEq3_C1_GutUGT>
    <ABCB1_idEq3_C1_Gut>0</ABCB1_idEq3_C1_Gut>
    <ABCC2_idEq3_C1_Gut>0</ABCC2_idEq3_C1_Gut>
    <ABCG2_idEq3_C1_Gut>0</ABCG2_idEq3_C1_Gut>
    <ApicalInflux_idEq3_C1_Gut>0</ApicalInflux_idEq3_C1_Gut>
    <ABCB1_idEq3_C1_Liver>0</ABCB1_idEq3_C1_Liver>
    <ABCC2_idEq3_C1_Liver>0</ABCC2_idEq3_C1_Liver>
    <ABCG2_idEq3_C1_Liver>0</ABCG2_idEq3_C1_Liver>
    <SLCO1B1_idEq3_C1_Liver>0</SLCO1B1_idEq3_C1_Liver>
    <SLCO1B3_idEq3_C1_Liver>0</SLCO1B3_idEq3_C1_Liver>
    <SLCO2B1_idEq3_C1_Liver>0</SLCO2B1_idEq3_C1_Liver>
    <SinusoidalUptake_idEq3_C1_Liver>0</SinusoidalUptake_idEq3_C1_Liver>
    <SinusoidalEfflux_idEq3_C1_Liver>0</SinusoidalEfflux_idEq3_C1_Liver>
    <CanalicularEfflux_idEq3_C1_Liver>0</CanalicularEfflux_idEq3_C1_Liver>
    <CES1_idEq3_C1_LiverKidney>0</CES1_idEq3_C1_LiverKidney>
    <CES2_idEq3_C1_LiverKidney>0</CES2_idEq3_C1_LiverKidney>
    <CES1_idEq3_C1_Gut>0</CES1_idEq3_C1_Gut>
    <CES2_idEq3_C1_Gut>0</CES2_idEq3_C1_Gut>
    <UserES_idEq3_C1_LiverKidney>0</UserES_idEq3_C1_LiverKidney>
    <UserES_idEq3_C1_Gut>0</UserES_idEq3_C1_Gut>
    <UserCyt1_idEq3_C1_LiverKidney>0</UserCyt1_idEq3_C1_LiverKidney>
    <UserCyt2_idEq3_C1_LiverKidney>0</UserCyt2_idEq3_C1_LiverKidney>
    <UserCyt3_idEq3_C1_LiverKidney>0</UserCyt3_idEq3_C1_LiverKidney>
    <UserCyt4_idEq3_C1_LiverKidney>0</UserCyt4_idEq3_C1_LiverKidney>
    <idEq3_C1_GutCyt>0</idEq3_C1_GutCyt>
    <CYP1A2_idEq3_AgeCap_LiverKidney>0</CYP1A2_idEq3_AgeCap_LiverKidney>
    <CYP2A6_idEq3_AgeCap_LiverKidney>0</CYP2A6_idEq3_AgeCap_LiverKidney>
    <CYP2B6_idEq3_AgeCap_LiverKidney>0</CYP2B6_idEq3_AgeCap_LiverKidney>
    <CYP2C8_idEq3_AgeCap_LiverKidney>0</CYP2C8_idEq3_AgeCap_LiverKidney>
    <CYP2C9_idEq3_AgeCap_LiverKidney>0</CYP2C9_idEq3_AgeCap_LiverKidney>
    <CYP2C18_idEq3_AgeCap_LiverKidney>0</CYP2C18_idEq3_AgeCap_LiverKidney>
    <CYP2C19_idEq3_AgeCap_LiverKidney>0</CYP2C19_idEq3_AgeCap_LiverKidney>
    <CYP2D6_idEq3_AgeCap_LiverKidney>0</CYP2D6_idEq3_AgeCap_LiverKidney>
    <CYP2E1_idEq3_AgeCap_LiverKidney>0</CYP2E1_idEq3_AgeCap_LiverKidney>
    <CYP2J2_idEq3_AgeCap_LiverKidney>0</CYP2J2_idEq3_AgeCap_LiverKidney>
    <CYP3A4_idEq3_AgeCap_LiverKidney>0</CYP3A4_idEq3_AgeCap_LiverKidney>
    <CYP3A5_idEq3_AgeCap_LiverKidney>0</CYP3A5_idEq3_AgeCap_LiverKidney>
    <CYP3A7_idEq3_AgeCap_LiverKidney>0</CYP3A7_idEq3_AgeCap_LiverKidney>
    <CYP2C9_idEq3_AgeCap_Gut>0</CYP2C9_idEq3_AgeCap_Gut>
    <CYP2C19_idEq3_AgeCap_Gut>0</CYP2C19_idEq3_AgeCap_Gut>
    <CYP2D6_idEq3_AgeCap_Gut>0</CYP2D6_idEq3_AgeCap_Gut>
    <CYP2J2_idEq3_AgeCap_Gut>0</CYP2J2_idEq3_AgeCap_Gut>
    <CYP3A4_idEq3_AgeCap_Gut>0</CYP3A4_idEq3_AgeCap_Gut>
    <CYP3A5_idEq3_AgeCap_Gut>0</CYP3A5_idEq3_AgeCap_Gut>
    <UGT1A1_idEq3_AgeCap_LiverKidney>0</UGT1A1_idEq3_AgeCap_LiverKidney>
    <UGT1A3_idEq3_AgeCap_LiverKidney>0</UGT1A3_idEq3_AgeCap_LiverKidney>
    <UGT1A4_idEq3_AgeCap_LiverKidney>16.8</UGT1A4_idEq3_AgeCap_LiverKidney>
    <UGT1A5_idEq3_AgeCap_LiverKidney>0</UGT1A5_idEq3_AgeCap_LiverKidney>
    <UGT1A6_idEq3_AgeCap_LiverKidney>0</UGT1A6_idEq3_AgeCap_LiverKidney>
    <UGT1A7_idEq3_AgeCap_LiverKidney>0</UGT1A7_idEq3_AgeCap_LiverKidney>
    <UGT1A8_idEq3_AgeCap_LiverKidney>0</UGT1A8_idEq3_AgeCap_LiverKidney>
    <UGT1A9_idEq3_AgeCap_LiverKidney>0</UGT1A9_idEq3_AgeCap_LiverKidney>
    <UGT1A10_idEq3_AgeCap_LiverKidney>0</UGT1A10_idEq3_AgeCap_LiverKidney>
    <UGT2B4_idEq3_AgeCap_LiverKidney>0</UGT2B4_idEq3_AgeCap_LiverKidney>
    <UGT2B7_idEq3_AgeCap_LiverKidney>19.5</UGT2B7_idEq3_AgeCap_LiverKidney>
    <UGT2B10_idEq3_AgeCap_LiverKidney>0</UGT2B10_idEq3_AgeCap_LiverKidney>
    <UGT2B11_idEq3_AgeCap_LiverKidney>0</UGT2B11_idEq3_AgeCap_LiverKidney>
    <UGT2B15_idEq3_AgeCap_LiverKidney>0</UGT2B15_idEq3_AgeCap_LiverKidney>
    <UGT2B17_idEq3_AgeCap_LiverKidney>0</UGT2B17_idEq3_AgeCap_LiverKidney>
    <UGT2B28_idEq3_AgeCap_LiverKidney>0</UGT2B28_idEq3_AgeCap_LiverKidney>
    <UserUGT1_idEq3_AgeCap_LiverKidney>0</UserUGT1_idEq3_AgeCap_LiverKidney>
    <idEq3_AgeCap_GutUGT>0</idEq3_AgeCap_GutUGT>
    <ABCB1_idEq3_AgeCap_Gut>0</ABCB1_idEq3_AgeCap_Gut>
    <ABCC2_idEq3_AgeCap_Gut>0</ABCC2_idEq3_AgeCap_Gut>
    <ABCG2_idEq3_AgeCap_Gut>0</ABCG2_idEq3_AgeCap_Gut>
    <ApicalInflux_idEq3_AgeCap_Gut>0</ApicalInflux_idEq3_AgeCap_Gut>
    <ABCB1_idEq3_AgeCap_Liver>0</ABCB1_idEq3_AgeCap_Liver>
    <ABCC2_idEq3_AgeCap_Liver>0</ABCC2_idEq3_AgeCap_Liver>
    <ABCG2_idEq3_AgeCap_Liver>0</ABCG2_idEq3_AgeCap_Liver>
    <SLCO1B1_idEq3_AgeCap_Liver>0</SLCO1B1_idEq3_AgeCap_Liver>
    <SLCO1B3_idEq3_AgeCap_Liver>0</SLCO1B3_idEq3_AgeCap_Liver>
    <SLCO2B1_idEq3_AgeCap_Liver>0</SLCO2B1_idEq3_AgeCap_Liver>
    <SinusoidalUptake_idEq3_AgeCap_Liver>0</SinusoidalUptake_idEq3_AgeCap_Liver>
    <SinusoidalEfflux_idEq3_AgeCap_Liver>0</SinusoidalEfflux_idEq3_AgeCap_Liver>
    <CanalicularEfflux_idEq3_AgeCap_Liver>0</CanalicularEfflux_idEq3_AgeCap_Liver>
    <CES1_idEq3_AgeCap_LiverKidney>0</CES1_idEq3_AgeCap_LiverKidney>
    <CES2_idEq3_AgeCap_LiverKidney>0</CES2_idEq3_AgeCap_LiverKidney>
    <CES1_idEq3_AgeCap_Gut>0</CES1_idEq3_AgeCap_Gut>
    <CES2_idEq3_AgeCap_Gut>0</CES2_idEq3_AgeCap_Gut>
    <UserES_idEq3_AgeCap_LiverKidney>0</UserES_idEq3_AgeCap_LiverKidney>
    <UserES_idEq3_AgeCap_Gut>0</UserES_idEq3_AgeCap_Gut>
    <UserCyt1_idEq3_AgeCap_LiverKidney>0</UserCyt1_idEq3_AgeCap_LiverKidney>
    <UserCyt2_idEq3_AgeCap_LiverKidney>0</UserCyt2_idEq3_AgeCap_LiverKidney>
    <UserCyt3_idEq3_AgeCap_LiverKidney>0</UserCyt3_idEq3_AgeCap_LiverKidney>
    <UserCyt4_idEq3_AgeCap_LiverKidney>0</UserCyt4_idEq3_AgeCap_LiverKidney>
    <idEq3_AgeCap_GutCyt>0</idEq3_AgeCap_GutCyt>
    <CYP1A2_idEq2_C3_LiverKidney>1.8</CYP1A2_idEq2_C3_LiverKidney>
    <CYP2A6_idEq2_C3_LiverKidney>0</CYP2A6_idEq2_C3_LiverKidney>
    <CYP2B6_idEq2_C3_LiverKidney>0</CYP2B6_idEq2_C3_LiverKidney>
    <CYP2C8_idEq2_C3_LiverKidney>0</CYP2C8_idEq2_C3_LiverKidney>
    <CYP2C9_idEq2_C3_LiverKidney>0</CYP2C9_idEq2_C3_LiverKidney>
    <CYP2C18_idEq2_C3_LiverKidney>0</CYP2C18_idEq2_C3_LiverKidney>
    <CYP2C19_idEq2_C3_LiverKidney>0</CYP2C19_idEq2_C3_LiverKidney>
    <CYP2D6_idEq2_C3_LiverKidney>0</CYP2D6_idEq2_C3_LiverKidney>
    <CYP2E1_idEq2_C3_LiverKidney>0</CYP2E1_idEq2_C3_LiverKidney>
    <CYP2J2_idEq2_C3_LiverKidney>0</CYP2J2_idEq2_C3_LiverKidney>
    <CYP3A4_idEq2_C3_LiverKidney>2.2</CYP3A4_idEq2_C3_LiverKidney>
    <CYP3A5_idEq2_C3_LiverKidney>2.2</CYP3A5_idEq2_C3_LiverKidney>
    <CYP3A7_idEq2_C3_LiverKidney>0</CYP3A7_idEq2_C3_LiverKidney>
    <CYP2C9_idEq2_C3_Gut>0</CYP2C9_idEq2_C3_Gut>
    <CYP2C19_idEq2_C3_Gut>0</CYP2C19_idEq2_C3_Gut>
    <CYP2D6_idEq2_C3_Gut>0</CYP2D6_idEq2_C3_Gut>
    <CYP2J2_idEq2_C3_Gut>0</CYP2J2_idEq2_C3_Gut>
    <CYP3A4_idEq2_C3_Gut>0</CYP3A4_idEq2_C3_Gut>
    <CYP3A5_idEq2_C3_Gut>0</CYP3A5_idEq2_C3_Gut>
    <UGT1A1_idEq2_C3_LiverKidney>0</UGT1A1_idEq2_C3_LiverKidney>
    <UGT1A3_idEq2_C3_LiverKidney>0</UGT1A3_idEq2_C3_LiverKidney>
    <UGT1A4_idEq2_C3_LiverKidney>0</UGT1A4_idEq2_C3_LiverKidney>
    <UGT1A5_idEq2_C3_LiverKidney>0</UGT1A5_idEq2_C3_LiverKidney>
    <UGT1A6_idEq2_C3_LiverKidney>0</UGT1A6_idEq2_C3_LiverKidney>
    <UGT1A7_idEq2_C3_LiverKidney>0</UGT1A7_idEq2_C3_LiverKidney>
    <UGT1A8_idEq2_C3_LiverKidney>0</UGT1A8_idEq2_C3_LiverKidney>
    <UGT1A9_idEq2_C3_LiverKidney>0</UGT1A9_idEq2_C3_LiverKidney>
    <UGT1A10_idEq2_C3_LiverKidney>0</UGT1A10_idEq2_C3_LiverKidney>
    <UGT2B4_idEq2_C3_LiverKidney>0</UGT2B4_idEq2_C3_LiverKidney>
    <UGT2B7_idEq2_C3_LiverKidney>0</UGT2B7_idEq2_C3_LiverKidney>
    <UGT2B10_idEq2_C3_LiverKidney>0</UGT2B10_idEq2_C3_LiverKidney>
    <UGT2B11_idEq2_C3_LiverKidney>0</UGT2B11_idEq2_C3_LiverKidney>
    <UGT2B15_idEq2_C3_LiverKidney>0</UGT2B15_idEq2_C3_LiverKidney>
    <UGT2B17_idEq2_C3_LiverKidney>0</UGT2B17_idEq2_C3_LiverKidney>
    <UGT2B28_idEq2_C3_LiverKidney>0</UGT2B28_idEq2_C3_LiverKidney>
    <UserUGT1_idEq2_C3_LiverKidney>0</UserUGT1_idEq2_C3_LiverKidney>
    <idEq2_C3_GutUGT>0</idEq2_C3_GutUGT>
    <ABCB1_idEq2_C3_Gut>0</ABCB1_idEq2_C3_Gut>
    <ABCC2_idEq2_C3_Gut>0</ABCC2_idEq2_C3_Gut>
    <ABCG2_idEq2_C3_Gut>0</ABCG2_idEq2_C3_Gut>
    <ApicalInflux_idEq2_C3_Gut>0</ApicalInflux_idEq2_C3_Gut>
    <ABCB1_idEq2_C3_Liver>0</ABCB1_idEq2_C3_Liver>
    <ABCC2_idEq2_C3_Liver>0</ABCC2_idEq2_C3_Liver>
    <ABCG2_idEq2_C3_Liver>0</ABCG2_idEq2_C3_Liver>
    <SLCO1B1_idEq2_C3_Liver>0</SLCO1B1_idEq2_C3_Liver>
    <SLCO1B3_idEq2_C3_Liver>0</SLCO1B3_idEq2_C3_Liver>
    <SLCO2B1_idEq2_C3_Liver>0</SLCO2B1_idEq2_C3_Liver>
    <SinusoidalUptake_idEq2_C3_Liver>0</SinusoidalUptake_idEq2_C3_Liver>
    <SinusoidalEfflux_idEq2_C3_Liver>0</SinusoidalEfflux_idEq2_C3_Liver>
    <CanalicularEfflux_idEq2_C3_Liver>0</CanalicularEfflux_idEq2_C3_Liver>
    <ABCB1_idEq1_AdultMax_Brain>1</ABCB1_idEq1_AdultMax_Brain>
    <ABCB1_idEq1_X50_Brain>10</ABCB1_idEq1_X50_Brain>
    <ABCB1_idEq1_AgeCap_Brain>0</ABCB1_idEq1_AgeCap_Brain>
    <ABCB1_idEq1_FBirth_Brain>1</ABCB1_idEq1_FBirth_Brain>
    <ABCB1_idEq1_n_Brain>1</ABCB1_idEq1_n_Brain>
    <ABCC4_idEq1_AdultMax_Brain>1</ABCC4_idEq1_AdultMax_Brain>
    <ABCC4_idEq1_X50_Brain>10</ABCC4_idEq1_X50_Brain>
    <ABCC4_idEq1_AgeCap_Brain>0</ABCC4_idEq1_AgeCap_Brain>
    <ABCC4_idEq1_FBirth_Brain>1</ABCC4_idEq1_FBirth_Brain>
    <ABCC4_idEq1_n_Brain>1</ABCC4_idEq1_n_Brain>
    <ABCG2_idEq1_AdultMax_Brain>1</ABCG2_idEq1_AdultMax_Brain>
    <ABCG2_idEq1_X50_Brain>10</ABCG2_idEq1_X50_Brain>
    <ABCG2_idEq1_AgeCap_Brain>0</ABCG2_idEq1_AgeCap_Brain>
    <ABCG2_idEq1_FBirth_Brain>1</ABCG2_idEq1_FBirth_Brain>
    <ABCG2_idEq1_n_Brain>1</ABCG2_idEq1_n_Brain>
    <ApicalInflux_idEq1_AdultMax_Brain>1</ApicalInflux_idEq1_AdultMax_Brain>
    <ApicalInflux_idEq1_X50_Brain>10</ApicalInflux_idEq1_X50_Brain>
    <ApicalInflux_idEq1_AgeCap_Brain>0</ApicalInflux_idEq1_AgeCap_Brain>
    <ApicalInflux_idEq1_FBirth_Brain>1</ApicalInflux_idEq1_FBirth_Brain>
    <ApicalInflux_idEq1_n_Brain>1</ApicalInflux_idEq1_n_Brain>
    <ApicalEfflux_idEq1_AdultMax_CSF>1</ApicalEfflux_idEq1_AdultMax_CSF>
    <ApicalEfflux_idEq1_X50_CSF>10</ApicalEfflux_idEq1_X50_CSF>
    <ApicalEfflux_idEq1_AgeCap_CSF>0</ApicalEfflux_idEq1_AgeCap_CSF>
    <ApicalEfflux_idEq1_FBirth_CSF>1</ApicalEfflux_idEq1_FBirth_CSF>
    <ApicalEfflux_idEq1_n_CSF>1</ApicalEfflux_idEq1_n_CSF>
    <ApicalInflux_idEq1_AdultMax_CSF>1</ApicalInflux_idEq1_AdultMax_CSF>
    <ApicalInflux_idEq1_X50_CSF>10</ApicalInflux_idEq1_X50_CSF>
    <ApicalInflux_idEq1_AgeCap_CSF>0</ApicalInflux_idEq1_AgeCap_CSF>
    <ApicalInflux_idEq1_FBirth_CSF>1</ApicalInflux_idEq1_FBirth_CSF>
    <ApicalInflux_idEq1_n_CSF>1</ApicalInflux_idEq1_n_CSF>
    <ABCB1_idEq2_C0_Brain>0</ABCB1_idEq2_C0_Brain>
    <ABCB1_idEq2_C1_Brain>0</ABCB1_idEq2_C1_Brain>
    <ABCB1_idEq2_C2_Brain>0</ABCB1_idEq2_C2_Brain>
    <ABCB1_idEq2_C3_Brain>0</ABCB1_idEq2_C3_Brain>
    <ABCB1_idEq2_AgeCap_Brain>0</ABCB1_idEq2_AgeCap_Brain>
    <ABCC4_idEq2_C0_Brain>0</ABCC4_idEq2_C0_Brain>
    <ABCC4_idEq2_C1_Brain>0</ABCC4_idEq2_C1_Brain>
    <ABCC4_idEq2_C2_Brain>0</ABCC4_idEq2_C2_Brain>
    <ABCC4_idEq2_C3_Brain>0</ABCC4_idEq2_C3_Brain>
    <ABCC4_idEq2_AgeCap_Brain>0</ABCC4_idEq2_AgeCap_Brain>
    <ABCG2_idEq2_C0_Brain>0</ABCG2_idEq2_C0_Brain>
    <ABCG2_idEq2_C1_Brain>0</ABCG2_idEq2_C1_Brain>
    <ABCG2_idEq2_C2_Brain>0</ABCG2_idEq2_C2_Brain>
    <ABCG2_idEq2_C3_Brain>0</ABCG2_idEq2_C3_Brain>
    <ABCG2_idEq2_AgeCap_Brain>0</ABCG2_idEq2_AgeCap_Brain>
    <ApicalInflux_idEq2_C0_Brain>0</ApicalInflux_idEq2_C0_Brain>
    <ApicalInflux_idEq2_C1_Brain>0</ApicalInflux_idEq2_C1_Brain>
    <ApicalInflux_idEq2_C2_Brain>0</ApicalInflux_idEq2_C2_Brain>
    <ApicalInflux_idEq2_C3_Brain>0</ApicalInflux_idEq2_C3_Brain>
    <ApicalInflux_idEq2_AgeCap_Brain>0</ApicalInflux_idEq2_AgeCap_Brain>
    <ApicalEfflux_idEq2_C0_CSF>0</ApicalEfflux_idEq2_C0_CSF>
    <ApicalEfflux_idEq2_C1_CSF>0</ApicalEfflux_idEq2_C1_CSF>
    <ApicalEfflux_idEq2_C2_CSF>0</ApicalEfflux_idEq2_C2_CSF>
    <ApicalEfflux_idEq2_C3_CSF>0</ApicalEfflux_idEq2_C3_CSF>
    <ApicalEfflux_idEq2_AgeCap_CSF>0</ApicalEfflux_idEq2_AgeCap_CSF>
    <ApicalInflux_idEq2_C0_CSF>0</ApicalInflux_idEq2_C0_CSF>
    <ApicalInflux_idEq2_C1_CSF>0</ApicalInflux_idEq2_C1_CSF>
    <ApicalInflux_idEq2_C2_CSF>0</ApicalInflux_idEq2_C2_CSF>
    <ApicalInflux_idEq2_C3_CSF>0</ApicalInflux_idEq2_C3_CSF>
    <ApicalInflux_idEq2_AgeCap_CSF>0</ApicalInflux_idEq2_AgeCap_CSF>
    <ABCB1_idEq3_C0_Brain>0</ABCB1_idEq3_C0_Brain>
    <ABCB1_idEq3_C1_Brain>0</ABCB1_idEq3_C1_Brain>
    <ABCB1_idEq3_AgeCap_Brain>0</ABCB1_idEq3_AgeCap_Brain>
    <ABCC4_idEq3_C0_Brain>0</ABCC4_idEq3_C0_Brain>
    <ABCC4_idEq3_C1_Brain>0</ABCC4_idEq3_C1_Brain>
    <ABCC4_idEq3_AgeCap_Brain>0</ABCC4_idEq3_AgeCap_Brain>
    <ABCG2_idEq3_C0_Brain>0</ABCG2_idEq3_C0_Brain>
    <ABCG2_idEq3_C1_Brain>0</ABCG2_idEq3_C1_Brain>
    <ABCG2_idEq3_AgeCap_Brain>0</ABCG2_idEq3_AgeCap_Brain>
    <ApicalInflux_idEq3_C0_Brain>0</ApicalInflux_idEq3_C0_Brain>
    <ApicalInflux_idEq3_C1_Brain>0</ApicalInflux_idEq3_C1_Brain>
    <ApicalInflux_idEq3_AgeCap_Brain>0</ApicalInflux_idEq3_AgeCap_Brain>
    <ApicalEfflux_idEq3_C0_CSF>0</ApicalEfflux_idEq3_C0_CSF>
    <ApicalEfflux_idEq3_C1_CSF>0</ApicalEfflux_idEq3_C1_CSF>
    <ApicalEfflux_idEq3_AgeCap_CSF>0</ApicalEfflux_idEq3_AgeCap_CSF>
    <ApicalInflux_idEq3_C0_CSF>0</ApicalInflux_idEq3_C0_CSF>
    <ApicalInflux_idEq3_C1_CSF>0</ApicalInflux_idEq3_C1_CSF>
    <ApicalInflux_idEq3_AgeCap_CSF>0</ApicalInflux_idEq3_AgeCap_CSF>
    <ABCB1_idfAddEq2Eq3_Brain>false</ABCB1_idfAddEq2Eq3_Brain>
    <ABCC4_idfAddEq2Eq3_Brain>false</ABCC4_idfAddEq2Eq3_Brain>
    <ABCG2_idfAddEq2Eq3_Brain>false</ABCG2_idfAddEq2Eq3_Brain>
    <ApicalInflux_idfAddEq2Eq3_Brain>false</ApicalInflux_idfAddEq2Eq3_Brain>
    <ApicalEfflux_idfAddEq2Eq3_CSF>false</ApicalEfflux_idfAddEq2Eq3_CSF>
    <ApicalInflux_idfAddEq2Eq3_CSF>false</ApicalInflux_idfAddEq2Eq3_CSF>
    <CES1_idEq2_C3_LiverKidney>0</CES1_idEq2_C3_LiverKidney>
    <CES2_idEq2_C3_LiverKidney>0</CES2_idEq2_C3_LiverKidney>
    <CES1_idEq2_C3_Gut>0</CES1_idEq2_C3_Gut>
    <CES2_idEq2_C3_Gut>0</CES2_idEq2_C3_Gut>
    <UserES_idEq2_C3_LiverKidney>0</UserES_idEq2_C3_LiverKidney>
    <UserES_idEq2_C3_Gut>0</UserES_idEq2_C3_Gut>
    <UserCyt1_idEq2_C3_LiverKidney>0</UserCyt1_idEq2_C3_LiverKidney>
    <UserCyt2_idEq2_C3_LiverKidney>0</UserCyt2_idEq2_C3_LiverKidney>
    <UserCyt3_idEq2_C3_LiverKidney>0</UserCyt3_idEq2_C3_LiverKidney>
    <UserCyt4_idEq2_C3_LiverKidney>0</UserCyt4_idEq2_C3_LiverKidney>
    <idEq2_C3_GutCyt>0</idEq2_C3_GutCyt>
    <Ontogenies>
      <OntogenyData>
        <AdultFractions>
          <double>1</double>
          <double>1</double>
          <double>1</double>
          <double>1</double>
          <double>1</double>
          <double>1</double>
          <double>1</double>
          <double>1</double>
          <double>1</double>
          <double>1</double>
        </AdultFractions>
        <ProfileCount>2</ProfileCount>
        <Type>0</Type>
        <Ages>
          <double>0</double>
          <double>2.7799999713897705</double>
          <double>5.559999942779541</double>
          <double>8.3299999237060547</double>
          <double>11.100000381469727</double>
          <double>13.899999618530273</double>
          <double>16.700000762939453</double>
          <double>19.399999618530273</double>
          <double>22.200000762939453</double>
          <double>25</double>
        </Ages>
      </OntogenyData>
      <OntogenyData>
        <AdultFractions>
          <double>1</double>
          <double>1</double>
          <double>1</double>
          <double>1</double>
          <double>1</double>
          <double>1</double>
          <double>1</double>
          <double>1</double>
          <double>1</double>
          <double>1</double>
        </AdultFractions>
        <ProfileCount>2</ProfileCount>
        <Type>0</Type>
        <Ages>
          <double>0</double>
          <double>2.7799999713897705</double>
          <double>5.559999942779541</double>
          <double>8.3299999237060547</double>
          <double>11.100000381469727</double>
          <double>13.899999618530273</double>
          <double>16.700000762939453</double>
          <double>19.399999618530273</double>
          <double>22.200000762939453</double>
          <double>25</double>
        </Ages>
      </OntogenyData>
    </Ontogenies>
    <FMO1_idfAddEq2Eq3_LiverKidney>false</FMO1_idfAddEq2Eq3_LiverKidney>
    <FMO1_idnEqSwitch_LiverKidney>0</FMO1_idnEqSwitch_LiverKidney>
    <FMO1_idEq1_AdultMax_LiverKidney>1</FMO1_idEq1_AdultMax_LiverKidney>
    <FMO1_idEq1_FBirth_LiverKidney>1</FMO1_idEq1_FBirth_LiverKidney>
    <FMO1_idEq1_X50_LiverKidney>10</FMO1_idEq1_X50_LiverKidney>
    <FMO1_idEq1_n_LiverKidney>1</FMO1_idEq1_n_LiverKidney>
    <FMO1_idEq1_AgeCap_LiverKidney>0</FMO1_idEq1_AgeCap_LiverKidney>
    <FMO1_idEq2_C0_LiverKidney>0</FMO1_idEq2_C0_LiverKidney>
    <FMO1_idEq2_C1_LiverKidney>0</FMO1_idEq2_C1_LiverKidney>
    <FMO1_idEq2_C2_LiverKidney>0</FMO1_idEq2_C2_LiverKidney>
    <FMO1_idEq2_C3_LiverKidney>0</FMO1_idEq2_C3_LiverKidney>
    <FMO1_idEq2_AgeCap_LiverKidney>0</FMO1_idEq2_AgeCap_LiverKidney>
    <FMO1_idEq3_C0_LiverKidney>0</FMO1_idEq3_C0_LiverKidney>
    <FMO1_idEq3_C1_LiverKidney>0</FMO1_idEq3_C1_LiverKidney>
    <FMO1_idEq3_AgeCap_LiverKidney>0</FMO1_idEq3_AgeCap_LiverKidney>
    <FMO1_idfAddEq2Eq3_Gut>false</FMO1_idfAddEq2Eq3_Gut>
    <FMO1_idnEqSwitch_Gut>0</FMO1_idnEqSwitch_Gut>
    <FMO1_idEq1_AdultMax_Gut>1</FMO1_idEq1_AdultMax_Gut>
    <FMO1_idEq1_FBirth_Gut>1</FMO1_idEq1_FBirth_Gut>
    <FMO1_idEq1_X50_Gut>10</FMO1_idEq1_X50_Gut>
    <FMO1_idEq1_n_Gut>1</FMO1_idEq1_n_Gut>
    <FMO1_idEq1_AgeCap_Gut>0</FMO1_idEq1_AgeCap_Gut>
    <FMO1_idEq2_C0_Gut>0</FMO1_idEq2_C0_Gut>
    <FMO1_idEq2_C1_Gut>0</FMO1_idEq2_C1_Gut>
    <FMO1_idEq2_C2_Gut>0</FMO1_idEq2_C2_Gut>
    <FMO1_idEq2_C3_Gut>0</FMO1_idEq2_C3_Gut>
    <FMO1_idEq2_AgeCap_Gut>0</FMO1_idEq2_AgeCap_Gut>
    <FMO1_idEq3_C0_Gut>0</FMO1_idEq3_C0_Gut>
    <FMO1_idEq3_C1_Gut>0</FMO1_idEq3_C1_Gut>
    <FMO1_idEq3_AgeCap_Gut>0</FMO1_idEq3_AgeCap_Gut>
    <FMO3_idfAddEq2Eq3_LiverKidney>false</FMO3_idfAddEq2Eq3_LiverKidney>
    <FMO3_idnEqSwitch_LiverKidney>0</FMO3_idnEqSwitch_LiverKidney>
    <FMO3_idEq1_AdultMax_LiverKidney>1</FMO3_idEq1_AdultMax_LiverKidney>
    <FMO3_idEq1_FBirth_LiverKidney>1</FMO3_idEq1_FBirth_LiverKidney>
    <FMO3_idEq1_X50_LiverKidney>10</FMO3_idEq1_X50_LiverKidney>
    <FMO3_idEq1_n_LiverKidney>1</FMO3_idEq1_n_LiverKidney>
    <FMO3_idEq1_AgeCap_LiverKidney>0</FMO3_idEq1_AgeCap_LiverKidney>
    <FMO3_idEq2_C0_LiverKidney>0</FMO3_idEq2_C0_LiverKidney>
    <FMO3_idEq2_C1_LiverKidney>0</FMO3_idEq2_C1_LiverKidney>
    <FMO3_idEq2_C2_LiverKidney>0</FMO3_idEq2_C2_LiverKidney>
    <FMO3_idEq2_C3_LiverKidney>0</FMO3_idEq2_C3_LiverKidney>
    <FMO3_idEq2_AgeCap_LiverKidney>0</FMO3_idEq2_AgeCap_LiverKidney>
    <FMO3_idEq3_C0_LiverKidney>0</FMO3_idEq3_C0_LiverKidney>
    <FMO3_idEq3_C1_LiverKidney>0</FMO3_idEq3_C1_LiverKidney>
    <FMO3_idEq3_AgeCap_LiverKidney>0</FMO3_idEq3_AgeCap_LiverKidney>
    <FMO3_idfAddEq2Eq3_Gut>false</FMO3_idfAddEq2Eq3_Gut>
    <FMO3_idnEqSwitch_Gut>0</FMO3_idnEqSwitch_Gut>
    <FMO3_idEq1_AdultMax_Gut>1</FMO3_idEq1_AdultMax_Gut>
    <FMO3_idEq1_FBirth_Gut>1</FMO3_idEq1_FBirth_Gut>
    <FMO3_idEq1_X50_Gut>10</FMO3_idEq1_X50_Gut>
    <FMO3_idEq1_n_Gut>1</FMO3_idEq1_n_Gut>
    <FMO3_idEq1_AgeCap_Gut>0</FMO3_idEq1_AgeCap_Gut>
    <FMO3_idEq2_C0_Gut>0</FMO3_idEq2_C0_Gut>
    <FMO3_idEq2_C1_Gut>0</FMO3_idEq2_C1_Gut>
    <FMO3_idEq2_C2_Gut>0</FMO3_idEq2_C2_Gut>
    <FMO3_idEq2_C3_Gut>0</FMO3_idEq2_C3_Gut>
    <FMO3_idEq2_AgeCap_Gut>0</FMO3_idEq2_AgeCap_Gut>
    <FMO3_idEq3_C0_Gut>0</FMO3_idEq3_C0_Gut>
    <FMO3_idEq3_C1_Gut>0</FMO3_idEq3_C1_Gut>
    <FMO3_idEq3_AgeCap_Gut>0</FMO3_idEq3_AgeCap_Gut>
    <FMO5_idfAddEq2Eq3_LiverKidney>false</FMO5_idfAddEq2Eq3_LiverKidney>
    <FMO5_idnEqSwitch_LiverKidney>0</FMO5_idnEqSwitch_LiverKidney>
    <FMO5_idEq1_AdultMax_LiverKidney>1</FMO5_idEq1_AdultMax_LiverKidney>
    <FMO5_idEq1_FBirth_LiverKidney>1</FMO5_idEq1_FBirth_LiverKidney>
    <FMO5_idEq1_X50_LiverKidney>10</FMO5_idEq1_X50_LiverKidney>
    <FMO5_idEq1_n_LiverKidney>1</FMO5_idEq1_n_LiverKidney>
    <FMO5_idEq1_AgeCap_LiverKidney>0</FMO5_idEq1_AgeCap_LiverKidney>
    <FMO5_idEq2_C0_LiverKidney>0</FMO5_idEq2_C0_LiverKidney>
    <FMO5_idEq2_C1_LiverKidney>0</FMO5_idEq2_C1_LiverKidney>
    <FMO5_idEq2_C2_LiverKidney>0</FMO5_idEq2_C2_LiverKidney>
    <FMO5_idEq2_C3_LiverKidney>0</FMO5_idEq2_C3_LiverKidney>
    <FMO5_idEq2_AgeCap_LiverKidney>0</FMO5_idEq2_AgeCap_LiverKidney>
    <FMO5_idEq3_C0_LiverKidney>0</FMO5_idEq3_C0_LiverKidney>
    <FMO5_idEq3_C1_LiverKidney>0</FMO5_idEq3_C1_LiverKidney>
    <FMO5_idEq3_AgeCap_LiverKidney>0</FMO5_idEq3_AgeCap_LiverKidney>
    <FMO5_idfAddEq2Eq3_Gut>false</FMO5_idfAddEq2Eq3_Gut>
    <FMO5_idnEqSwitch_Gut>0</FMO5_idnEqSwitch_Gut>
    <FMO5_idEq1_AdultMax_Gut>1</FMO5_idEq1_AdultMax_Gut>
    <FMO5_idEq1_FBirth_Gut>1</FMO5_idEq1_FBirth_Gut>
    <FMO5_idEq1_X50_Gut>10</FMO5_idEq1_X50_Gut>
    <FMO5_idEq1_n_Gut>1</FMO5_idEq1_n_Gut>
    <FMO5_idEq1_AgeCap_Gut>0</FMO5_idEq1_AgeCap_Gut>
    <FMO5_idEq2_C0_Gut>0</FMO5_idEq2_C0_Gut>
    <FMO5_idEq2_C1_Gut>0</FMO5_idEq2_C1_Gut>
    <FMO5_idEq2_C2_Gut>0</FMO5_idEq2_C2_Gut>
    <FMO5_idEq2_C3_Gut>0</FMO5_idEq2_C3_Gut>
    <FMO5_idEq2_AgeCap_Gut>0</FMO5_idEq2_AgeCap_Gut>
    <FMO5_idEq3_C0_Gut>0</FMO5_idEq3_C0_Gut>
    <FMO5_idEq3_C1_Gut>0</FMO5_idEq3_C1_Gut>
    <FMO5_idEq3_AgeCap_Gut>0</FMO5_idEq3_AgeCap_Gut>
    <FMOUser_idfAddEq2Eq3_LiverKidney>false</FMOUser_idfAddEq2Eq3_LiverKidney>
    <FMOUser_idnEqSwitch_LiverKidney>0</FMOUser_idnEqSwitch_LiverKidney>
    <FMOUser_idEq1_AdultMax_LiverKidney>1</FMOUser_idEq1_AdultMax_LiverKidney>
    <FMOUser_idEq1_FBirth_LiverKidney>1</FMOUser_idEq1_FBirth_LiverKidney>
    <FMOUser_idEq1_X50_LiverKidney>10</FMOUser_idEq1_X50_LiverKidney>
    <FMOUser_idEq1_n_LiverKidney>1</FMOUser_idEq1_n_LiverKidney>
    <FMOUser_idEq1_AgeCap_LiverKidney>0</FMOUser_idEq1_AgeCap_LiverKidney>
    <FMOUser_idEq2_C0_LiverKidney>0</FMOUser_idEq2_C0_LiverKidney>
    <FMOUser_idEq2_C1_LiverKidney>0</FMOUser_idEq2_C1_LiverKidney>
    <FMOUser_idEq2_C2_LiverKidney>0</FMOUser_idEq2_C2_LiverKidney>
    <FMOUser_idEq2_C3_LiverKidney>0</FMOUser_idEq2_C3_LiverKidney>
    <FMOUser_idEq2_AgeCap_LiverKidney>0</FMOUser_idEq2_AgeCap_LiverKidney>
    <FMOUser_idEq3_C0_LiverKidney>0</FMOUser_idEq3_C0_LiverKidney>
    <FMOUser_idEq3_C1_LiverKidney>0</FMOUser_idEq3_C1_LiverKidney>
    <FMOUser_idEq3_AgeCap_LiverKidney>0</FMOUser_idEq3_AgeCap_LiverKidney>
    <FMOUser_idfAddEq2Eq3_Gut>false</FMOUser_idfAddEq2Eq3_Gut>
    <FMOUser_idnEqSwitch_Gut>0</FMOUser_idnEqSwitch_Gut>
    <FMOUser_idEq1_AdultMax_Gut>1</FMOUser_idEq1_AdultMax_Gut>
    <FMOUser_idEq1_FBirth_Gut>1</FMOUser_idEq1_FBirth_Gut>
    <FMOUser_idEq1_X50_Gut>10</FMOUser_idEq1_X50_Gut>
    <FMOUser_idEq1_n_Gut>1</FMOUser_idEq1_n_Gut>
    <FMOUser_idEq1_AgeCap_Gut>0</FMOUser_idEq1_AgeCap_Gut>
    <FMOUser_idEq2_C0_Gut>0</FMOUser_idEq2_C0_Gut>
    <FMOUser_idEq2_C1_Gut>0</FMOUser_idEq2_C1_Gut>
    <FMOUser_idEq2_C2_Gut>0</FMOUser_idEq2_C2_Gut>
    <FMOUser_idEq2_C3_Gut>0</FMOUser_idEq2_C3_Gut>
    <FMOUser_idEq2_AgeCap_Gut>0</FMOUser_idEq2_AgeCap_Gut>
    <FMOUser_idEq3_C0_Gut>0</FMOUser_idEq3_C0_Gut>
    <FMOUser_idEq3_C1_Gut>0</FMOUser_idEq3_C1_Gut>
    <FMOUser_idEq3_AgeCap_Gut>0</FMOUser_idEq3_AgeCap_Gut>
    <OrganIndex_TissueVolume>0</OrganIndex_TissueVolume>
    <OrganIndex_BloodFlow>0</OrganIndex_BloodFlow>
    <OrganIndex_Composition>0</OrganIndex_Composition>
  </PaedOntogeny>
  <PretermOntogeny>
    <Enzymes>
      <PretermOntogenyItem ID="ENZ_1A2_LiverKidney">
        <Function>0</Function>
        <HasPowerFunction>false</HasPowerFunction>
        <UserScript>ZgB1AG4AYwB0AGkAbwBuACAAZABlAGYAaQBuAGUATwBuAHQAbwBnAGUAbgB5AF8ARQBOAFoAXwAxAEEAMgBfAEwAaQB2AGUAcgBLAGkAZABuAGUAeQAoAFAATQBBACwAIABQAE4AQQAsACAARwBXACkADQAKAAkALQAtACAAUABNAEEAIABpAHMAIAB0AGgAZQAgAHAAbwBzAHQAbQBlAG4AcwB0AHIAdQBhAGwAIABhAGcAZQAgAGkAbgAgAHkAZQBhAHIAcwAgAA0ACgAJAC0ALQAgAFAATgBBACAAaQBzACAAdABoAGUAIABwAG8AcwB0AG4AYQB0AGEAbAAgAGEAZwBlACAAaQBuACAAdwBlAGUAawBzAA0ACgAJAC0ALQAgAEcAVwAgAGkAcwAgAHQAaABlACAAZwBlAHMAdABhAHQAaQBvAG4AYQBsACAAYQBnAGUAIABpAG4AIAB3AGUAZQBrAHMAIAANAAoAIAAgACAAIABPAG4AdABvAGcAZQBuAHkAIAA9ACAAMQAuADEAIAArACAAMAAuADAAMQAgACoAIABHAFcAIAAqACAAbQBhAHQAaAAuAGUAeABwACgAMAAuADAAMQAgACoAIABQAE4AQQApAA0ACgAJAHIAZQB0AHUAcgBuACAATwBuAHQAbwBnAGUAbgB5AA0ACgBlAG4AZAA[</UserScript>
        <AdultMax>0</AdultMax>
        <FBirth>0</FBirth>
        <PMA_50>0</PMA_50>
        <Hill>1</Hill>
        <PMA_Cap>1</PMA_Cap>
        <Power_C0>0</Power_C0>
        <Power_C1>0</Power_C1>
        <Power_Exp>0</Power_Exp>
        <Power_PMA_Cap>10</Power_PMA_Cap>
      </PretermOntogenyItem>
      <PretermOntogenyItem ID="ENZ_2A6_LiverKidney">
        <Function>0</Function>
        <HasPowerFunction>false</HasPowerFunction>
        <UserScript>ZgB1AG4AYwB0AGkAbwBuACAAZABlAGYAaQBuAGUATwBuAHQAbwBnAGUAbgB5AF8ARQBOAFoAXwAyAEEANgBfAEwAaQB2AGUAcgBLAGkAZABuAGUAeQAoAFAATQBBACwAIABQAE4AQQAsACAARwBXACkADQAKAAkALQAtACAAUABNAEEAIABpAHMAIAB0AGgAZQAgAHAAbwBzAHQAbQBlAG4AcwB0AHIAdQBhAGwAIABhAGcAZQAgAGkAbgAgAHkAZQBhAHIAcwAgAA0ACgAJAC0ALQAgAFAATgBBACAAaQBzACAAdABoAGUAIABwAG8AcwB0AG4AYQB0AGEAbAAgAGEAZwBlACAAaQBuACAAdwBlAGUAawBzAA0ACgAJAC0ALQAgAEcAVwAgAGkAcwAgAHQAaABlACAAZwBlAHMAdABhAHQAaQBvAG4AYQBsACAAYQBnAGUAIABpAG4AIAB3AGUAZQBrAHMAIAANAAoAIAAgACAAIABPAG4AdABvAGcAZQBuAHkAIAA9ACAAMQAuADEAIAArACAAMAAuADAAMQAgACoAIABHAFcAIAAqACAAbQBhAHQAaAAuAGUAeABwACgAMAAuADAAMQAgACoAIABQAE4AQQApAA0ACgAJAHIAZQB0AHUAcgBuACAATwBuAHQAbwBnAGUAbgB5AA0ACgBlAG4AZAA[</UserScript>
        <AdultMax>0</AdultMax>
        <FBirth>0</FBirth>
        <PMA_50>0</PMA_50>
        <Hill>1</Hill>
        <PMA_Cap>1</PMA_Cap>
        <Power_C0>0</Power_C0>
        <Power_C1>0</Power_C1>
        <Power_Exp>0</Power_Exp>
        <Power_PMA_Cap>10</Power_PMA_Cap>
      </PretermOntogenyItem>
      <PretermOntogenyItem ID="ENZ_2B6_LiverKidney">
        <Function>0</Function>
        <HasPowerFunction>false</HasPowerFunction>
        <UserScript>ZgB1AG4AYwB0AGkAbwBuACAAZABlAGYAaQBuAGUATwBuAHQAbwBnAGUAbgB5AF8ARQBOAFoAXwAyAEIANgBfAEwAaQB2AGUAcgBLAGkAZABuAGUAeQAoAFAATQBBACwAIABQAE4AQQAsACAARwBXACkADQAKAAkALQAtACAAUABNAEEAIABpAHMAIAB0AGgAZQAgAHAAbwBzAHQAbQBlAG4AcwB0AHIAdQBhAGwAIABhAGcAZQAgAGkAbgAgAHkAZQBhAHIAcwAgAA0ACgAJAC0ALQAgAFAATgBBACAAaQBzACAAdABoAGUAIABwAG8AcwB0AG4AYQB0AGEAbAAgAGEAZwBlACAAaQBuACAAdwBlAGUAawBzAA0ACgAJAC0ALQAgAEcAVwAgAGkAcwAgAHQAaABlACAAZwBlAHMAdABhAHQAaQBvAG4AYQBsACAAYQBnAGUAIABpAG4AIAB3AGUAZQBrAHMAIAANAAoAIAAgACAAIABPAG4AdABvAGcAZQBuAHkAIAA9ACAAMQAuADEAIAArACAAMAAuADAAMQAgACoAIABHAFcAIAAqACAAbQBhAHQAaAAuAGUAeABwACgAMAAuADAAMQAgACoAIABQAE4AQQApAA0ACgAJAHIAZQB0AHUAcgBuACAATwBuAHQAbwBnAGUAbgB5AA0ACgBlAG4AZAA[</UserScript>
        <AdultMax>0</AdultMax>
        <FBirth>0</FBirth>
        <PMA_50>0</PMA_50>
        <Hill>1</Hill>
        <PMA_Cap>1</PMA_Cap>
        <Power_C0>0</Power_C0>
        <Power_C1>0</Power_C1>
        <Power_Exp>0</Power_Exp>
        <Power_PMA_Cap>10</Power_PMA_Cap>
      </PretermOntogenyItem>
      <PretermOntogenyItem ID="ENZ_2C8_LiverKidney">
        <Function>0</Function>
        <HasPowerFunction>false</HasPowerFunction>
        <UserScript>ZgB1AG4AYwB0AGkAbwBuACAAZABlAGYAaQBuAGUATwBuAHQAbwBnAGUAbgB5AF8ARQBOAFoAXwAyAEMAOABfAEwAaQB2AGUAcgBLAGkAZABuAGUAeQAoAFAATQBBACwAIABQAE4AQQAsACAARwBXACkADQAKAAkALQAtACAAUABNAEEAIABpAHMAIAB0AGgAZQAgAHAAbwBzAHQAbQBlAG4AcwB0AHIAdQBhAGwAIABhAGcAZQAgAGkAbgAgAHkAZQBhAHIAcwAgAA0ACgAJAC0ALQAgAFAATgBBACAAaQBzACAAdABoAGUAIABwAG8AcwB0AG4AYQB0AGEAbAAgAGEAZwBlACAAaQBuACAAdwBlAGUAawBzAA0ACgAJAC0ALQAgAEcAVwAgAGkAcwAgAHQAaABlACAAZwBlAHMAdABhAHQAaQBvAG4AYQBsACAAYQBnAGUAIABpAG4AIAB3AGUAZQBrAHMAIAANAAoAIAAgACAAIABPAG4AdABvAGcAZQBuAHkAIAA9ACAAMQAuADEAIAArACAAMAAuADAAMQAgACoAIABHAFcAIAAqACAAbQBhAHQAaAAuAGUAeABwACgAMAAuADAAMQAgACoAIABQAE4AQQApAA0ACgAJAHIAZQB0AHUAcgBuACAATwBuAHQAbwBnAGUAbgB5AA0ACgBlAG4AZAA[</UserScript>
        <AdultMax>0</AdultMax>
        <FBirth>0</FBirth>
        <PMA_50>0</PMA_50>
        <Hill>1</Hill>
        <PMA_Cap>1</PMA_Cap>
        <Power_C0>0</Power_C0>
        <Power_C1>0</Power_C1>
        <Power_Exp>0</Power_Exp>
        <Power_PMA_Cap>10</Power_PMA_Cap>
      </PretermOntogenyItem>
      <PretermOntogenyItem ID="ENZ_2C9_LiverKidney">
        <Function>0</Function>
        <HasPowerFunction>false</HasPowerFunction>
        <UserScript>ZgB1AG4AYwB0AGkAbwBuACAAZABlAGYAaQBuAGUATwBuAHQAbwBnAGUAbgB5AF8ARQBOAFoAXwAyAEMAOQBfAEwAaQB2AGUAcgBLAGkAZABuAGUAeQAoAFAATQBBACwAIABQAE4AQQAsACAARwBXACkADQAKAAkALQAtACAAUABNAEEAIABpAHMAIAB0AGgAZQAgAHAAbwBzAHQAbQBlAG4AcwB0AHIAdQBhAGwAIABhAGcAZQAgAGkAbgAgAHkAZQBhAHIAcwAgAA0ACgAJAC0ALQAgAFAATgBBACAAaQBzACAAdABoAGUAIABwAG8AcwB0AG4AYQB0AGEAbAAgAGEAZwBlACAAaQBuACAAdwBlAGUAawBzAA0ACgAJAC0ALQAgAEcAVwAgAGkAcwAgAHQAaABlACAAZwBlAHMAdABhAHQAaQBvAG4AYQBsACAAYQBnAGUAIABpAG4AIAB3AGUAZQBrAHMAIAANAAoAIAAgACAAIABPAG4AdABvAGcAZQBuAHkAIAA9ACAAMQAuADEAIAArACAAMAAuADAAMQAgACoAIABHAFcAIAAqACAAbQBhAHQAaAAuAGUAeABwACgAMAAuADAAMQAgACoAIABQAE4AQQApAA0ACgAJAHIAZQB0AHUAcgBuACAATwBuAHQAbwBnAGUAbgB5AA0ACgBlAG4AZAA[</UserScript>
        <AdultMax>0</AdultMax>
        <FBirth>0</FBirth>
        <PMA_50>0</PMA_50>
        <Hill>1</Hill>
        <PMA_Cap>1</PMA_Cap>
        <Power_C0>0</Power_C0>
        <Power_C1>0</Power_C1>
        <Power_Exp>0</Power_Exp>
        <Power_PMA_Cap>10</Power_PMA_Cap>
      </PretermOntogenyItem>
      <PretermOntogenyItem ID="ENZ_2C18_LiverKidney">
        <Function>0</Function>
        <HasPowerFunction>false</HasPowerFunction>
        <UserScript>ZgB1AG4AYwB0AGkAbwBuACAAZABlAGYAaQBuAGUATwBuAHQAbwBnAGUAbgB5AF8ARQBOAFoAXwAyAEMAMQA4AF8ATABpAHYAZQByAEsAaQBkAG4AZQB5ACgAUABNAEEALAAgAFAATgBBACwAIABHAFcAKQANAAoACQAtAC0AIABQAE0AQQAgAGkAcwAgAHQAaABlACAAcABvAHMAdABtAGUAbgBzAHQAcgB1AGEAbAAgAGEAZwBlACAAaQBuACAAeQBlAGEAcgBzACAADQAKAAkALQAtACAAUABOAEEAIABpAHMAIAB0AGgAZQAgAHAAbwBzAHQAbgBhAHQAYQBsACAAYQBnAGUAIABpAG4AIAB3AGUAZQBrAHMADQAKAAkALQAtACAARwBXACAAaQBzACAAdABoAGUAIABnAGUAcwB0AGEAdABpAG8AbgBhAGwAIABhAGcAZQAgAGkAbgAgAHcAZQBlAGsAcwAgAA0ACgAgACAAIAAgAE8AbgB0AG8AZwBlAG4AeQAgAD0AIAAxAC4AMQAgACsAIAAwAC4AMAAxACAAKgAgAEcAVwAgACoAIABtAGEAdABoAC4AZQB4AHAAKAAwAC4AMAAxACAAKgAgAFAATgBBACkADQAKAAkAcgBlAHQAdQByAG4AIABPAG4AdABvAGcAZQBuAHkADQAKAGUAbgBkAA[[</UserScript>
        <AdultMax>0</AdultMax>
        <FBirth>0</FBirth>
        <PMA_50>0</PMA_50>
        <Hill>1</Hill>
        <PMA_Cap>1</PMA_Cap>
        <Power_C0>0</Power_C0>
        <Power_C1>0</Power_C1>
        <Power_Exp>0</Power_Exp>
        <Power_PMA_Cap>10</Power_PMA_Cap>
      </PretermOntogenyItem>
      <PretermOntogenyItem ID="ENZ_2C19_LiverKidney">
        <Function>0</Function>
        <HasPowerFunction>false</HasPowerFunction>
        <UserScript>ZgB1AG4AYwB0AGkAbwBuACAAZABlAGYAaQBuAGUATwBuAHQAbwBnAGUAbgB5AF8ARQBOAFoAXwAyAEMAMQA5AF8ATABpAHYAZQByAEsAaQBkAG4AZQB5ACgAUABNAEEALAAgAFAATgBBACwAIABHAFcAKQANAAoACQAtAC0AIABQAE0AQQAgAGkAcwAgAHQAaABlACAAcABvAHMAdABtAGUAbgBzAHQAcgB1AGEAbAAgAGEAZwBlACAAaQBuACAAeQBlAGEAcgBzACAADQAKAAkALQAtACAAUABOAEEAIABpAHMAIAB0AGgAZQAgAHAAbwBzAHQAbgBhAHQAYQBsACAAYQBnAGUAIABpAG4AIAB3AGUAZQBrAHMADQAKAAkALQAtACAARwBXACAAaQBzACAAdABoAGUAIABnAGUAcwB0AGEAdABpAG8AbgBhAGwAIABhAGcAZQAgAGkAbgAgAHcAZQBlAGsAcwAgAA0ACgAgACAAIAAgAE8AbgB0AG8AZwBlAG4AeQAgAD0AIAAxAC4AMQAgACsAIAAwAC4AMAAxACAAKgAgAEcAVwAgACoAIABtAGEAdABoAC4AZQB4AHAAKAAwAC4AMAAxACAAKgAgAFAATgBBACkADQAKAAkAcgBlAHQAdQByAG4AIABPAG4AdABvAGcAZQBuAHkADQAKAGUAbgBkAA[[</UserScript>
        <AdultMax>0</AdultMax>
        <FBirth>0</FBirth>
        <PMA_50>0</PMA_50>
        <Hill>1</Hill>
        <PMA_Cap>1</PMA_Cap>
        <Power_C0>0</Power_C0>
        <Power_C1>0</Power_C1>
        <Power_Exp>0</Power_Exp>
        <Power_PMA_Cap>10</Power_PMA_Cap>
      </PretermOntogenyItem>
      <PretermOntogenyItem ID="ENZ_2D6_LiverKidney">
        <Function>0</Function>
        <HasPowerFunction>false</HasPowerFunction>
        <UserScript>ZgB1AG4AYwB0AGkAbwBuACAAZABlAGYAaQBuAGUATwBuAHQAbwBnAGUAbgB5AF8ARQBOAFoAXwAyAEQANgBfAEwAaQB2AGUAcgBLAGkAZABuAGUAeQAoAFAATQBBACwAIABQAE4AQQAsACAARwBXACkADQAKAAkALQAtACAAUABNAEEAIABpAHMAIAB0AGgAZQAgAHAAbwBzAHQAbQBlAG4AcwB0AHIAdQBhAGwAIABhAGcAZQAgAGkAbgAgAHkAZQBhAHIAcwAgAA0ACgAJAC0ALQAgAFAATgBBACAAaQBzACAAdABoAGUAIABwAG8AcwB0AG4AYQB0AGEAbAAgAGEAZwBlACAAaQBuACAAdwBlAGUAawBzAA0ACgAJAC0ALQAgAEcAVwAgAGkAcwAgAHQAaABlACAAZwBlAHMAdABhAHQAaQBvAG4AYQBsACAAYQBnAGUAIABpAG4AIAB3AGUAZQBrAHMAIAANAAoAIAAgACAAIABPAG4AdABvAGcAZQBuAHkAIAA9ACAAMQAuADEAIAArACAAMAAuADAAMQAgACoAIABHAFcAIAAqACAAbQBhAHQAaAAuAGUAeABwACgAMAAuADAAMQAgACoAIABQAE4AQQApAA0ACgAJAHIAZQB0AHUAcgBuACAATwBuAHQAbwBnAGUAbgB5AA0ACgBlAG4AZAA[</UserScript>
        <AdultMax>0</AdultMax>
        <FBirth>0</FBirth>
        <PMA_50>0</PMA_50>
        <Hill>1</Hill>
        <PMA_Cap>1</PMA_Cap>
        <Power_C0>0</Power_C0>
        <Power_C1>0</Power_C1>
        <Power_Exp>0</Power_Exp>
        <Power_PMA_Cap>10</Power_PMA_Cap>
      </PretermOntogenyItem>
      <PretermOntogenyItem ID="ENZ_2E1_LiverKidney">
        <Function>0</Function>
        <HasPowerFunction>false</HasPowerFunction>
        <UserScript>ZgB1AG4AYwB0AGkAbwBuACAAZABlAGYAaQBuAGUATwBuAHQAbwBnAGUAbgB5AF8ARQBOAFoAXwAyAEUAMQBfAEwAaQB2AGUAcgBLAGkAZABuAGUAeQAoAFAATQBBACwAIABQAE4AQQAsACAARwBXACkADQAKAAkALQAtACAAUABNAEEAIABpAHMAIAB0AGgAZQAgAHAAbwBzAHQAbQBlAG4AcwB0AHIAdQBhAGwAIABhAGcAZQAgAGkAbgAgAHkAZQBhAHIAcwAgAA0ACgAJAC0ALQAgAFAATgBBACAAaQBzACAAdABoAGUAIABwAG8AcwB0AG4AYQB0AGEAbAAgAGEAZwBlACAAaQBuACAAdwBlAGUAawBzAA0ACgAJAC0ALQAgAEcAVwAgAGkAcwAgAHQAaABlACAAZwBlAHMAdABhAHQAaQBvAG4AYQBsACAAYQBnAGUAIABpAG4AIAB3AGUAZQBrAHMAIAANAAoAIAAgACAAIABPAG4AdABvAGcAZQBuAHkAIAA9ACAAMQAuADEAIAArACAAMAAuADAAMQAgACoAIABHAFcAIAAqACAAbQBhAHQAaAAuAGUAeABwACgAMAAuADAAMQAgACoAIABQAE4AQQApAA0ACgAJAHIAZQB0AHUAcgBuACAATwBuAHQAbwBnAGUAbgB5AA0ACgBlAG4AZAA[</UserScript>
        <AdultMax>0</AdultMax>
        <FBirth>0</FBirth>
        <PMA_50>0</PMA_50>
        <Hill>1</Hill>
        <PMA_Cap>1</PMA_Cap>
        <Power_C0>0</Power_C0>
        <Power_C1>0</Power_C1>
        <Power_Exp>0</Power_Exp>
        <Power_PMA_Cap>10</Power_PMA_Cap>
      </PretermOntogenyItem>
      <PretermOntogenyItem ID="ENZ_2J2_LiverKidney">
        <Function>0</Function>
        <HasPowerFunction>false</HasPowerFunction>
        <UserScript>ZgB1AG4AYwB0AGkAbwBuACAAZABlAGYAaQBuAGUATwBuAHQAbwBnAGUAbgB5AF8ARQBOAFoAXwAyAEoAMgBfAEwAaQB2AGUAcgBLAGkAZABuAGUAeQAoAFAATQBBACwAIABQAE4AQQAsACAARwBXACkADQAKAAkALQAtACAAUABNAEEAIABpAHMAIAB0AGgAZQAgAHAAbwBzAHQAbQBlAG4AcwB0AHIAdQBhAGwAIABhAGcAZQAgAGkAbgAgAHkAZQBhAHIAcwAgAA0ACgAJAC0ALQAgAFAATgBBACAAaQBzACAAdABoAGUAIABwAG8AcwB0AG4AYQB0AGEAbAAgAGEAZwBlACAAaQBuACAAdwBlAGUAawBzAA0ACgAJAC0ALQAgAEcAVwAgAGkAcwAgAHQAaABlACAAZwBlAHMAdABhAHQAaQBvAG4AYQBsACAAYQBnAGUAIABpAG4AIAB3AGUAZQBrAHMAIAANAAoAIAAgACAAIABPAG4AdABvAGcAZQBuAHkAIAA9ACAAMQAuADEAIAArACAAMAAuADAAMQAgACoAIABHAFcAIAAqACAAbQBhAHQAaAAuAGUAeABwACgAMAAuADAAMQAgACoAIABQAE4AQQApAA0ACgAJAHIAZQB0AHUAcgBuACAATwBuAHQAbwBnAGUAbgB5AA0ACgBlAG4AZAA[</UserScript>
        <AdultMax>0</AdultMax>
        <FBirth>0</FBirth>
        <PMA_50>0</PMA_50>
        <Hill>1</Hill>
        <PMA_Cap>1</PMA_Cap>
        <Power_C0>0</Power_C0>
        <Power_C1>0</Power_C1>
        <Power_Exp>0</Power_Exp>
        <Power_PMA_Cap>10</Power_PMA_Cap>
      </PretermOntogenyItem>
      <PretermOntogenyItem ID="ENZ_3A4_LiverKidney">
        <Function>0</Function>
        <HasPowerFunction>false</HasPowerFunction>
        <UserScript>ZgB1AG4AYwB0AGkAbwBuACAAZABlAGYAaQBuAGUATwBuAHQAbwBnAGUAbgB5AF8ARQBOAFoAXwAzAEEANABfAEwAaQB2AGUAcgBLAGkAZABuAGUAeQAoAFAATQBBACwAIABQAE4AQQAsACAARwBXACkADQAKAAkALQAtACAAUABNAEEAIABpAHMAIAB0AGgAZQAgAHAAbwBzAHQAbQBlAG4AcwB0AHIAdQBhAGwAIABhAGcAZQAgAGkAbgAgAHkAZQBhAHIAcwAgAA0ACgAJAC0ALQAgAFAATgBBACAAaQBzACAAdABoAGUAIABwAG8AcwB0AG4AYQB0AGEAbAAgAGEAZwBlACAAaQBuACAAdwBlAGUAawBzAA0ACgAJAC0ALQAgAEcAVwAgAGkAcwAgAHQAaABlACAAZwBlAHMAdABhAHQAaQBvAG4AYQBsACAAYQBnAGUAIABpAG4AIAB3AGUAZQBrAHMAIAANAAoAIAAgACAAIABPAG4AdABvAGcAZQBuAHkAIAA9ACAAMQAuADEAIAArACAAMAAuADAAMQAgACoAIABHAFcAIAAqACAAbQBhAHQAaAAuAGUAeABwACgAMAAuADAAMQAgACoAIABQAE4AQQApAA0ACgAJAHIAZQB0AHUAcgBuACAATwBuAHQAbwBnAGUAbgB5AA0ACgBlAG4AZAA[</UserScript>
        <AdultMax>0</AdultMax>
        <FBirth>0</FBirth>
        <PMA_50>0</PMA_50>
        <Hill>1</Hill>
        <PMA_Cap>1</PMA_Cap>
        <Power_C0>0</Power_C0>
        <Power_C1>0</Power_C1>
        <Power_Exp>0</Power_Exp>
        <Power_PMA_Cap>10</Power_PMA_Cap>
      </PretermOntogenyItem>
      <PretermOntogenyItem ID="ENZ_3A5_LiverKidney">
        <Function>0</Function>
        <HasPowerFunction>false</HasPowerFunction>
        <UserScript>ZgB1AG4AYwB0AGkAbwBuACAAZABlAGYAaQBuAGUATwBuAHQAbwBnAGUAbgB5AF8ARQBOAFoAXwAzAEEANQBfAEwAaQB2AGUAcgBLAGkAZABuAGUAeQAoAFAATQBBACwAIABQAE4AQQAsACAARwBXACkADQAKAAkALQAtACAAUABNAEEAIABpAHMAIAB0AGgAZQAgAHAAbwBzAHQAbQBlAG4AcwB0AHIAdQBhAGwAIABhAGcAZQAgAGkAbgAgAHkAZQBhAHIAcwAgAA0ACgAJAC0ALQAgAFAATgBBACAAaQBzACAAdABoAGUAIABwAG8AcwB0AG4AYQB0AGEAbAAgAGEAZwBlACAAaQBuACAAdwBlAGUAawBzAA0ACgAJAC0ALQAgAEcAVwAgAGkAcwAgAHQAaABlACAAZwBlAHMAdABhAHQAaQBvAG4AYQBsACAAYQBnAGUAIABpAG4AIAB3AGUAZQBrAHMAIAANAAoAIAAgACAAIABPAG4AdABvAGcAZQBuAHkAIAA9ACAAMQAuADEAIAArACAAMAAuADAAMQAgACoAIABHAFcAIAAqACAAbQBhAHQAaAAuAGUAeABwACgAMAAuADAAMQAgACoAIABQAE4AQQApAA0ACgAJAHIAZQB0AHUAcgBuACAATwBuAHQAbwBnAGUAbgB5AA0ACgBlAG4AZAA[</UserScript>
        <AdultMax>0</AdultMax>
        <FBirth>0</FBirth>
        <PMA_50>0</PMA_50>
        <Hill>1</Hill>
        <PMA_Cap>1</PMA_Cap>
        <Power_C0>0</Power_C0>
        <Power_C1>0</Power_C1>
        <Power_Exp>0</Power_Exp>
        <Power_PMA_Cap>10</Power_PMA_Cap>
      </PretermOntogenyItem>
      <PretermOntogenyItem ID="ENZ_3A7_LiverKidney">
        <Function>0</Function>
        <HasPowerFunction>false</HasPowerFunction>
        <UserScript>ZgB1AG4AYwB0AGkAbwBuACAAZABlAGYAaQBuAGUATwBuAHQAbwBnAGUAbgB5AF8ARQBOAFoAXwAzAEEANwBfAEwAaQB2AGUAcgBLAGkAZABuAGUAeQAoAFAATQBBACwAIABQAE4AQQAsACAARwBXACkADQAKAAkALQAtACAAUABNAEEAIABpAHMAIAB0AGgAZQAgAHAAbwBzAHQAbQBlAG4AcwB0AHIAdQBhAGwAIABhAGcAZQAgAGkAbgAgAHkAZQBhAHIAcwAgAA0ACgAJAC0ALQAgAFAATgBBACAAaQBzACAAdABoAGUAIABwAG8AcwB0AG4AYQB0AGEAbAAgAGEAZwBlACAAaQBuACAAdwBlAGUAawBzAA0ACgAJAC0ALQAgAEcAVwAgAGkAcwAgAHQAaABlACAAZwBlAHMAdABhAHQAaQBvAG4AYQBsACAAYQBnAGUAIABpAG4AIAB3AGUAZQBrAHMAIAANAAoAIAAgACAAIABPAG4AdABvAGcAZQBuAHkAIAA9ACAAMQAuADEAIAArACAAMAAuADAAMQAgACoAIABHAFcAIAAqACAAbQBhAHQAaAAuAGUAeABwACgAMAAuADAAMQAgACoAIABQAE4AQQApAA0ACgAJAHIAZQB0AHUAcgBuACAATwBuAHQAbwBnAGUAbgB5AA0ACgBlAG4AZAA[</UserScript>
        <AdultMax>0</AdultMax>
        <FBirth>0</FBirth>
        <PMA_50>0</PMA_50>
        <Hill>1</Hill>
        <PMA_Cap>1</PMA_Cap>
        <Power_C0>0</Power_C0>
        <Power_C1>0</Power_C1>
        <Power_Exp>0</Power_Exp>
        <Power_PMA_Cap>10</Power_PMA_Cap>
      </PretermOntogenyItem>
      <PretermOntogenyItem ID="UGT_1A1_LiverKidney">
        <Function>0</Function>
        <HasPowerFunction>false</HasPowerFunction>
        <UserScript>ZgB1AG4AYwB0AGkAbwBuACAAZABlAGYAaQBuAGUATwBuAHQAbwBnAGUAbgB5AF8AVQBHAFQAXwAxAEEAMQBfAEwAaQB2AGUAcgBLAGkAZABuAGUAeQAoAFAATQBBACwAIABQAE4AQQAsACAARwBXACkADQAKAAkALQAtACAAUABNAEEAIABpAHMAIAB0AGgAZQAgAHAAbwBzAHQAbQBlAG4AcwB0AHIAdQBhAGwAIABhAGcAZQAgAGkAbgAgAHkAZQBhAHIAcwAgAA0ACgAJAC0ALQAgAFAATgBBACAAaQBzACAAdABoAGUAIABwAG8AcwB0AG4AYQB0AGEAbAAgAGEAZwBlACAAaQBuACAAdwBlAGUAawBzAA0ACgAJAC0ALQAgAEcAVwAgAGkAcwAgAHQAaABlACAAZwBlAHMAdABhAHQAaQBvAG4AYQBsACAAYQBnAGUAIABpAG4AIAB3AGUAZQBrAHMAIAANAAoAIAAgACAAIABPAG4AdABvAGcAZQBuAHkAIAA9ACAAMQAuADEAIAArACAAMAAuADAAMQAgACoAIABHAFcAIAAqACAAbQBhAHQAaAAuAGUAeABwACgAMAAuADAAMQAgACoAIABQAE4AQQApAA0ACgAJAHIAZQB0AHUAcgBuACAATwBuAHQAbwBnAGUAbgB5AA0ACgBlAG4AZAA[</UserScript>
        <AdultMax>0</AdultMax>
        <FBirth>0</FBirth>
        <PMA_50>0</PMA_50>
        <Hill>1</Hill>
        <PMA_Cap>1</PMA_Cap>
        <Power_C0>0</Power_C0>
        <Power_C1>0</Power_C1>
        <Power_Exp>0</Power_Exp>
        <Power_PMA_Cap>10</Power_PMA_Cap>
      </PretermOntogenyItem>
      <PretermOntogenyItem ID="UGT_1A3_LiverKidney">
        <Function>0</Function>
        <HasPowerFunction>false</HasPowerFunction>
        <UserScript>ZgB1AG4AYwB0AGkAbwBuACAAZABlAGYAaQBuAGUATwBuAHQAbwBnAGUAbgB5AF8AVQBHAFQAXwAxAEEAMwBfAEwAaQB2AGUAcgBLAGkAZABuAGUAeQAoAFAATQBBACwAIABQAE4AQQAsACAARwBXACkADQAKAAkALQAtACAAUABNAEEAIABpAHMAIAB0AGgAZQAgAHAAbwBzAHQAbQBlAG4AcwB0AHIAdQBhAGwAIABhAGcAZQAgAGkAbgAgAHkAZQBhAHIAcwAgAA0ACgAJAC0ALQAgAFAATgBBACAAaQBzACAAdABoAGUAIABwAG8AcwB0AG4AYQB0AGEAbAAgAGEAZwBlACAAaQBuACAAdwBlAGUAawBzAA0ACgAJAC0ALQAgAEcAVwAgAGkAcwAgAHQAaABlACAAZwBlAHMAdABhAHQAaQBvAG4AYQBsACAAYQBnAGUAIABpAG4AIAB3AGUAZQBrAHMAIAANAAoAIAAgACAAIABPAG4AdABvAGcAZQBuAHkAIAA9ACAAMQAuADEAIAArACAAMAAuADAAMQAgACoAIABHAFcAIAAqACAAbQBhAHQAaAAuAGUAeABwACgAMAAuADAAMQAgACoAIABQAE4AQQApAA0ACgAJAHIAZQB0AHUAcgBuACAATwBuAHQAbwBnAGUAbgB5AA0ACgBlAG4AZAA[</UserScript>
        <AdultMax>0</AdultMax>
        <FBirth>0</FBirth>
        <PMA_50>0</PMA_50>
        <Hill>1</Hill>
        <PMA_Cap>1</PMA_Cap>
        <Power_C0>0</Power_C0>
        <Power_C1>0</Power_C1>
        <Power_Exp>0</Power_Exp>
        <Power_PMA_Cap>10</Power_PMA_Cap>
      </PretermOntogenyItem>
      <PretermOntogenyItem ID="UGT_1A4_LiverKidney">
        <Function>0</Function>
        <HasPowerFunction>false</HasPowerFunction>
        <UserScript>ZgB1AG4AYwB0AGkAbwBuACAAZABlAGYAaQBuAGUATwBuAHQAbwBnAGUAbgB5AF8AVQBHAFQAXwAxAEEANABfAEwAaQB2AGUAcgBLAGkAZABuAGUAeQAoAFAATQBBACwAIABQAE4AQQAsACAARwBXACkADQAKAAkALQAtACAAUABNAEEAIABpAHMAIAB0AGgAZQAgAHAAbwBzAHQAbQBlAG4AcwB0AHIAdQBhAGwAIABhAGcAZQAgAGkAbgAgAHkAZQBhAHIAcwAgAA0ACgAJAC0ALQAgAFAATgBBACAAaQBzACAAdABoAGUAIABwAG8AcwB0AG4AYQB0AGEAbAAgAGEAZwBlACAAaQBuACAAdwBlAGUAawBzAA0ACgAJAC0ALQAgAEcAVwAgAGkAcwAgAHQAaABlACAAZwBlAHMAdABhAHQAaQBvAG4AYQBsACAAYQBnAGUAIABpAG4AIAB3AGUAZQBrAHMAIAANAAoAIAAgACAAIABPAG4AdABvAGcAZQBuAHkAIAA9ACAAMQAuADEAIAArACAAMAAuADAAMQAgACoAIABHAFcAIAAqACAAbQBhAHQAaAAuAGUAeABwACgAMAAuADAAMQAgACoAIABQAE4AQQApAA0ACgAJAHIAZQB0AHUAcgBuACAATwBuAHQAbwBnAGUAbgB5AA0ACgBlAG4AZAA[</UserScript>
        <AdultMax>0</AdultMax>
        <FBirth>0</FBirth>
        <PMA_50>0</PMA_50>
        <Hill>1</Hill>
        <PMA_Cap>1</PMA_Cap>
        <Power_C0>0</Power_C0>
        <Power_C1>0</Power_C1>
        <Power_Exp>0</Power_Exp>
        <Power_PMA_Cap>10</Power_PMA_Cap>
      </PretermOntogenyItem>
      <PretermOntogenyItem ID="UGT_1A5_LiverKidney">
        <Function>0</Function>
        <HasPowerFunction>false</HasPowerFunction>
        <UserScript>ZgB1AG4AYwB0AGkAbwBuACAAZABlAGYAaQBuAGUATwBuAHQAbwBnAGUAbgB5AF8AVQBHAFQAXwAxAEEANQBfAEwAaQB2AGUAcgBLAGkAZABuAGUAeQAoAFAATQBBACwAIABQAE4AQQAsACAARwBXACkADQAKAAkALQAtACAAUABNAEEAIABpAHMAIAB0AGgAZQAgAHAAbwBzAHQAbQBlAG4AcwB0AHIAdQBhAGwAIABhAGcAZQAgAGkAbgAgAHkAZQBhAHIAcwAgAA0ACgAJAC0ALQAgAFAATgBBACAAaQBzACAAdABoAGUAIABwAG8AcwB0AG4AYQB0AGEAbAAgAGEAZwBlACAAaQBuACAAdwBlAGUAawBzAA0ACgAJAC0ALQAgAEcAVwAgAGkAcwAgAHQAaABlACAAZwBlAHMAdABhAHQAaQBvAG4AYQBsACAAYQBnAGUAIABpAG4AIAB3AGUAZQBrAHMAIAANAAoAIAAgACAAIABPAG4AdABvAGcAZQBuAHkAIAA9ACAAMQAuADEAIAArACAAMAAuADAAMQAgACoAIABHAFcAIAAqACAAbQBhAHQAaAAuAGUAeABwACgAMAAuADAAMQAgACoAIABQAE4AQQApAA0ACgAJAHIAZQB0AHUAcgBuACAATwBuAHQAbwBnAGUAbgB5AA0ACgBlAG4AZAA[</UserScript>
        <AdultMax>0</AdultMax>
        <FBirth>0</FBirth>
        <PMA_50>0</PMA_50>
        <Hill>1</Hill>
        <PMA_Cap>1</PMA_Cap>
        <Power_C0>0</Power_C0>
        <Power_C1>0</Power_C1>
        <Power_Exp>0</Power_Exp>
        <Power_PMA_Cap>10</Power_PMA_Cap>
      </PretermOntogenyItem>
      <PretermOntogenyItem ID="UGT_1A6_LiverKidney">
        <Function>0</Function>
        <HasPowerFunction>false</HasPowerFunction>
        <UserScript>ZgB1AG4AYwB0AGkAbwBuACAAZABlAGYAaQBuAGUATwBuAHQAbwBnAGUAbgB5AF8AVQBHAFQAXwAxAEEANgBfAEwAaQB2AGUAcgBLAGkAZABuAGUAeQAoAFAATQBBACwAIABQAE4AQQAsACAARwBXACkADQAKAAkALQAtACAAUABNAEEAIABpAHMAIAB0AGgAZQAgAHAAbwBzAHQAbQBlAG4AcwB0AHIAdQBhAGwAIABhAGcAZQAgAGkAbgAgAHkAZQBhAHIAcwAgAA0ACgAJAC0ALQAgAFAATgBBACAAaQBzACAAdABoAGUAIABwAG8AcwB0AG4AYQB0AGEAbAAgAGEAZwBlACAAaQBuACAAdwBlAGUAawBzAA0ACgAJAC0ALQAgAEcAVwAgAGkAcwAgAHQAaABlACAAZwBlAHMAdABhAHQAaQBvAG4AYQBsACAAYQBnAGUAIABpAG4AIAB3AGUAZQBrAHMAIAANAAoAIAAgACAAIABPAG4AdABvAGcAZQBuAHkAIAA9ACAAMQAuADEAIAArACAAMAAuADAAMQAgACoAIABHAFcAIAAqACAAbQBhAHQAaAAuAGUAeABwACgAMAAuADAAMQAgACoAIABQAE4AQQApAA0ACgAJAHIAZQB0AHUAcgBuACAATwBuAHQAbwBnAGUAbgB5AA0ACgBlAG4AZAA[</UserScript>
        <AdultMax>0</AdultMax>
        <FBirth>0</FBirth>
        <PMA_50>0</PMA_50>
        <Hill>1</Hill>
        <PMA_Cap>1</PMA_Cap>
        <Power_C0>0</Power_C0>
        <Power_C1>0</Power_C1>
        <Power_Exp>0</Power_Exp>
        <Power_PMA_Cap>10</Power_PMA_Cap>
      </PretermOntogenyItem>
      <PretermOntogenyItem ID="UGT_1A7_LiverKidney">
        <Function>0</Function>
        <HasPowerFunction>false</HasPowerFunction>
        <UserScript>ZgB1AG4AYwB0AGkAbwBuACAAZABlAGYAaQBuAGUATwBuAHQAbwBnAGUAbgB5AF8AVQBHAFQAXwAxAEEANwBfAEwAaQB2AGUAcgBLAGkAZABuAGUAeQAoAFAATQBBACwAIABQAE4AQQAsACAARwBXACkADQAKAAkALQAtACAAUABNAEEAIABpAHMAIAB0AGgAZQAgAHAAbwBzAHQAbQBlAG4AcwB0AHIAdQBhAGwAIABhAGcAZQAgAGkAbgAgAHkAZQBhAHIAcwAgAA0ACgAJAC0ALQAgAFAATgBBACAAaQBzACAAdABoAGUAIABwAG8AcwB0AG4AYQB0AGEAbAAgAGEAZwBlACAAaQBuACAAdwBlAGUAawBzAA0ACgAJAC0ALQAgAEcAVwAgAGkAcwAgAHQAaABlACAAZwBlAHMAdABhAHQAaQBvAG4AYQBsACAAYQBnAGUAIABpAG4AIAB3AGUAZQBrAHMAIAANAAoAIAAgACAAIABPAG4AdABvAGcAZQBuAHkAIAA9ACAAMQAuADEAIAArACAAMAAuADAAMQAgACoAIABHAFcAIAAqACAAbQBhAHQAaAAuAGUAeABwACgAMAAuADAAMQAgACoAIABQAE4AQQApAA0ACgAJAHIAZQB0AHUAcgBuACAATwBuAHQAbwBnAGUAbgB5AA0ACgBlAG4AZAA[</UserScript>
        <AdultMax>0</AdultMax>
        <FBirth>0</FBirth>
        <PMA_50>0</PMA_50>
        <Hill>1</Hill>
        <PMA_Cap>1</PMA_Cap>
        <Power_C0>0</Power_C0>
        <Power_C1>0</Power_C1>
        <Power_Exp>0</Power_Exp>
        <Power_PMA_Cap>10</Power_PMA_Cap>
      </PretermOntogenyItem>
      <PretermOntogenyItem ID="UGT_1A8_LiverKidney">
        <Function>0</Function>
        <HasPowerFunction>false</HasPowerFunction>
        <UserScript>ZgB1AG4AYwB0AGkAbwBuACAAZABlAGYAaQBuAGUATwBuAHQAbwBnAGUAbgB5AF8AVQBHAFQAXwAxAEEAOABfAEwAaQB2AGUAcgBLAGkAZABuAGUAeQAoAFAATQBBACwAIABQAE4AQQAsACAARwBXACkADQAKAAkALQAtACAAUABNAEEAIABpAHMAIAB0AGgAZQAgAHAAbwBzAHQAbQBlAG4AcwB0AHIAdQBhAGwAIABhAGcAZQAgAGkAbgAgAHkAZQBhAHIAcwAgAA0ACgAJAC0ALQAgAFAATgBBACAAaQBzACAAdABoAGUAIABwAG8AcwB0AG4AYQB0AGEAbAAgAGEAZwBlACAAaQBuACAAdwBlAGUAawBzAA0ACgAJAC0ALQAgAEcAVwAgAGkAcwAgAHQAaABlACAAZwBlAHMAdABhAHQAaQBvAG4AYQBsACAAYQBnAGUAIABpAG4AIAB3AGUAZQBrAHMAIAANAAoAIAAgACAAIABPAG4AdABvAGcAZQBuAHkAIAA9ACAAMQAuADEAIAArACAAMAAuADAAMQAgACoAIABHAFcAIAAqACAAbQBhAHQAaAAuAGUAeABwACgAMAAuADAAMQAgACoAIABQAE4AQQApAA0ACgAJAHIAZQB0AHUAcgBuACAATwBuAHQAbwBnAGUAbgB5AA0ACgBlAG4AZAA[</UserScript>
        <AdultMax>0</AdultMax>
        <FBirth>0</FBirth>
        <PMA_50>0</PMA_50>
        <Hill>1</Hill>
        <PMA_Cap>1</PMA_Cap>
        <Power_C0>0</Power_C0>
        <Power_C1>0</Power_C1>
        <Power_Exp>0</Power_Exp>
        <Power_PMA_Cap>10</Power_PMA_Cap>
      </PretermOntogenyItem>
      <PretermOntogenyItem ID="UGT_1A9_LiverKidney">
        <Function>0</Function>
        <HasPowerFunction>false</HasPowerFunction>
        <UserScript>ZgB1AG4AYwB0AGkAbwBuACAAZABlAGYAaQBuAGUATwBuAHQAbwBnAGUAbgB5AF8AVQBHAFQAXwAxAEEAOQBfAEwAaQB2AGUAcgBLAGkAZABuAGUAeQAoAFAATQBBACwAIABQAE4AQQAsACAARwBXACkADQAKAAkALQAtACAAUABNAEEAIABpAHMAIAB0AGgAZQAgAHAAbwBzAHQAbQBlAG4AcwB0AHIAdQBhAGwAIABhAGcAZQAgAGkAbgAgAHkAZQBhAHIAcwAgAA0ACgAJAC0ALQAgAFAATgBBACAAaQBzACAAdABoAGUAIABwAG8AcwB0AG4AYQB0AGEAbAAgAGEAZwBlACAAaQBuACAAdwBlAGUAawBzAA0ACgAJAC0ALQAgAEcAVwAgAGkAcwAgAHQAaABlACAAZwBlAHMAdABhAHQAaQBvAG4AYQBsACAAYQBnAGUAIABpAG4AIAB3AGUAZQBrAHMAIAANAAoAIAAgACAAIABPAG4AdABvAGcAZQBuAHkAIAA9ACAAMQAuADEAIAArACAAMAAuADAAMQAgACoAIABHAFcAIAAqACAAbQBhAHQAaAAuAGUAeABwACgAMAAuADAAMQAgACoAIABQAE4AQQApAA0ACgAJAHIAZQB0AHUAcgBuACAATwBuAHQAbwBnAGUAbgB5AA0ACgBlAG4AZAA[</UserScript>
        <AdultMax>0</AdultMax>
        <FBirth>0</FBirth>
        <PMA_50>0</PMA_50>
        <Hill>1</Hill>
        <PMA_Cap>1</PMA_Cap>
        <Power_C0>0</Power_C0>
        <Power_C1>0</Power_C1>
        <Power_Exp>0</Power_Exp>
        <Power_PMA_Cap>10</Power_PMA_Cap>
      </PretermOntogenyItem>
      <PretermOntogenyItem ID="UGT_1A10_LiverKidney">
        <Function>0</Function>
        <HasPowerFunction>false</HasPowerFunction>
        <UserScript>ZgB1AG4AYwB0AGkAbwBuACAAZABlAGYAaQBuAGUATwBuAHQAbwBnAGUAbgB5AF8AVQBHAFQAXwAxAEEAMQAwAF8ATABpAHYAZQByAEsAaQBkAG4AZQB5ACgAUABNAEEALAAgAFAATgBBACwAIABHAFcAKQANAAoACQAtAC0AIABQAE0AQQAgAGkAcwAgAHQAaABlACAAcABvAHMAdABtAGUAbgBzAHQAcgB1AGEAbAAgAGEAZwBlACAAaQBuACAAeQBlAGEAcgBzACAADQAKAAkALQAtACAAUABOAEEAIABpAHMAIAB0AGgAZQAgAHAAbwBzAHQAbgBhAHQAYQBsACAAYQBnAGUAIABpAG4AIAB3AGUAZQBrAHMADQAKAAkALQAtACAARwBXACAAaQBzACAAdABoAGUAIABnAGUAcwB0AGEAdABpAG8AbgBhAGwAIABhAGcAZQAgAGkAbgAgAHcAZQBlAGsAcwAgAA0ACgAgACAAIAAgAE8AbgB0AG8AZwBlAG4AeQAgAD0AIAAxAC4AMQAgACsAIAAwAC4AMAAxACAAKgAgAEcAVwAgACoAIABtAGEAdABoAC4AZQB4AHAAKAAwAC4AMAAxACAAKgAgAFAATgBBACkADQAKAAkAcgBlAHQAdQByAG4AIABPAG4AdABvAGcAZQBuAHkADQAKAGUAbgBkAA[[</UserScript>
        <AdultMax>0</AdultMax>
        <FBirth>0</FBirth>
        <PMA_50>0</PMA_50>
        <Hill>1</Hill>
        <PMA_Cap>1</PMA_Cap>
        <Power_C0>0</Power_C0>
        <Power_C1>0</Power_C1>
        <Power_Exp>0</Power_Exp>
        <Power_PMA_Cap>10</Power_PMA_Cap>
      </PretermOntogenyItem>
      <PretermOntogenyItem ID="UGT_2B4_LiverKidney">
        <Function>0</Function>
        <HasPowerFunction>false</HasPowerFunction>
        <UserScript>ZgB1AG4AYwB0AGkAbwBuACAAZABlAGYAaQBuAGUATwBuAHQAbwBnAGUAbgB5AF8AVQBHAFQAXwAyAEIANABfAEwAaQB2AGUAcgBLAGkAZABuAGUAeQAoAFAATQBBACwAIABQAE4AQQAsACAARwBXACkADQAKAAkALQAtACAAUABNAEEAIABpAHMAIAB0AGgAZQAgAHAAbwBzAHQAbQBlAG4AcwB0AHIAdQBhAGwAIABhAGcAZQAgAGkAbgAgAHkAZQBhAHIAcwAgAA0ACgAJAC0ALQAgAFAATgBBACAAaQBzACAAdABoAGUAIABwAG8AcwB0AG4AYQB0AGEAbAAgAGEAZwBlACAAaQBuACAAdwBlAGUAawBzAA0ACgAJAC0ALQAgAEcAVwAgAGkAcwAgAHQAaABlACAAZwBlAHMAdABhAHQAaQBvAG4AYQBsACAAYQBnAGUAIABpAG4AIAB3AGUAZQBrAHMAIAANAAoAIAAgACAAIABPAG4AdABvAGcAZQBuAHkAIAA9ACAAMQAuADEAIAArACAAMAAuADAAMQAgACoAIABHAFcAIAAqACAAbQBhAHQAaAAuAGUAeABwACgAMAAuADAAMQAgACoAIABQAE4AQQApAA0ACgAJAHIAZQB0AHUAcgBuACAATwBuAHQAbwBnAGUAbgB5AA0ACgBlAG4AZAA[</UserScript>
        <AdultMax>0</AdultMax>
        <FBirth>0</FBirth>
        <PMA_50>0</PMA_50>
        <Hill>1</Hill>
        <PMA_Cap>1</PMA_Cap>
        <Power_C0>0</Power_C0>
        <Power_C1>0</Power_C1>
        <Power_Exp>0</Power_Exp>
        <Power_PMA_Cap>10</Power_PMA_Cap>
      </PretermOntogenyItem>
      <PretermOntogenyItem ID="UGT_2B7_LiverKidney">
        <Function>0</Function>
        <HasPowerFunction>false</HasPowerFunction>
        <UserScript>ZgB1AG4AYwB0AGkAbwBuACAAZABlAGYAaQBuAGUATwBuAHQAbwBnAGUAbgB5AF8AVQBHAFQAXwAyAEIANwBfAEwAaQB2AGUAcgBLAGkAZABuAGUAeQAoAFAATQBBACwAIABQAE4AQQAsACAARwBXACkADQAKAAkALQAtACAAUABNAEEAIABpAHMAIAB0AGgAZQAgAHAAbwBzAHQAbQBlAG4AcwB0AHIAdQBhAGwAIABhAGcAZQAgAGkAbgAgAHkAZQBhAHIAcwAgAA0ACgAJAC0ALQAgAFAATgBBACAAaQBzACAAdABoAGUAIABwAG8AcwB0AG4AYQB0AGEAbAAgAGEAZwBlACAAaQBuACAAdwBlAGUAawBzAA0ACgAJAC0ALQAgAEcAVwAgAGkAcwAgAHQAaABlACAAZwBlAHMAdABhAHQAaQBvAG4AYQBsACAAYQBnAGUAIABpAG4AIAB3AGUAZQBrAHMAIAANAAoAIAAgACAAIABPAG4AdABvAGcAZQBuAHkAIAA9ACAAMQAuADEAIAArACAAMAAuADAAMQAgACoAIABHAFcAIAAqACAAbQBhAHQAaAAuAGUAeABwACgAMAAuADAAMQAgACoAIABQAE4AQQApAA0ACgAJAHIAZQB0AHUAcgBuACAATwBuAHQAbwBnAGUAbgB5AA0ACgBlAG4AZAA[</UserScript>
        <AdultMax>0</AdultMax>
        <FBirth>0</FBirth>
        <PMA_50>0</PMA_50>
        <Hill>1</Hill>
        <PMA_Cap>1</PMA_Cap>
        <Power_C0>0</Power_C0>
        <Power_C1>0</Power_C1>
        <Power_Exp>0</Power_Exp>
        <Power_PMA_Cap>10</Power_PMA_Cap>
      </PretermOntogenyItem>
      <PretermOntogenyItem ID="UGT_2B10_LiverKidney">
        <Function>0</Function>
        <HasPowerFunction>false</HasPowerFunction>
        <UserScript>ZgB1AG4AYwB0AGkAbwBuACAAZABlAGYAaQBuAGUATwBuAHQAbwBnAGUAbgB5AF8AVQBHAFQAXwAyAEIAMQAwAF8ATABpAHYAZQByAEsAaQBkAG4AZQB5ACgAUABNAEEALAAgAFAATgBBACwAIABHAFcAKQANAAoACQAtAC0AIABQAE0AQQAgAGkAcwAgAHQAaABlACAAcABvAHMAdABtAGUAbgBzAHQAcgB1AGEAbAAgAGEAZwBlACAAaQBuACAAeQBlAGEAcgBzACAADQAKAAkALQAtACAAUABOAEEAIABpAHMAIAB0AGgAZQAgAHAAbwBzAHQAbgBhAHQAYQBsACAAYQBnAGUAIABpAG4AIAB3AGUAZQBrAHMADQAKAAkALQAtACAARwBXACAAaQBzACAAdABoAGUAIABnAGUAcwB0AGEAdABpAG8AbgBhAGwAIABhAGcAZQAgAGkAbgAgAHcAZQBlAGsAcwAgAA0ACgAgACAAIAAgAE8AbgB0AG8AZwBlAG4AeQAgAD0AIAAxAC4AMQAgACsAIAAwAC4AMAAxACAAKgAgAEcAVwAgACoAIABtAGEAdABoAC4AZQB4AHAAKAAwAC4AMAAxACAAKgAgAFAATgBBACkADQAKAAkAcgBlAHQAdQByAG4AIABPAG4AdABvAGcAZQBuAHkADQAKAGUAbgBkAA[[</UserScript>
        <AdultMax>0</AdultMax>
        <FBirth>0</FBirth>
        <PMA_50>0</PMA_50>
        <Hill>1</Hill>
        <PMA_Cap>1</PMA_Cap>
        <Power_C0>0</Power_C0>
        <Power_C1>0</Power_C1>
        <Power_Exp>0</Power_Exp>
        <Power_PMA_Cap>10</Power_PMA_Cap>
      </PretermOntogenyItem>
      <PretermOntogenyItem ID="UGT_2B11_LiverKidney">
        <Function>0</Function>
        <HasPowerFunction>false</HasPowerFunction>
        <UserScript>ZgB1AG4AYwB0AGkAbwBuACAAZABlAGYAaQBuAGUATwBuAHQAbwBnAGUAbgB5AF8AVQBHAFQAXwAyAEIAMQAxAF8ATABpAHYAZQByAEsAaQBkAG4AZQB5ACgAUABNAEEALAAgAFAATgBBACwAIABHAFcAKQANAAoACQAtAC0AIABQAE0AQQAgAGkAcwAgAHQAaABlACAAcABvAHMAdABtAGUAbgBzAHQAcgB1AGEAbAAgAGEAZwBlACAAaQBuACAAeQBlAGEAcgBzACAADQAKAAkALQAtACAAUABOAEEAIABpAHMAIAB0AGgAZQAgAHAAbwBzAHQAbgBhAHQAYQBsACAAYQBnAGUAIABpAG4AIAB3AGUAZQBrAHMADQAKAAkALQAtACAARwBXACAAaQBzACAAdABoAGUAIABnAGUAcwB0AGEAdABpAG8AbgBhAGwAIABhAGcAZQAgAGkAbgAgAHcAZQBlAGsAcwAgAA0ACgAgACAAIAAgAE8AbgB0AG8AZwBlAG4AeQAgAD0AIAAxAC4AMQAgACsAIAAwAC4AMAAxACAAKgAgAEcAVwAgACoAIABtAGEAdABoAC4AZQB4AHAAKAAwAC4AMAAxACAAKgAgAFAATgBBACkADQAKAAkAcgBlAHQAdQByAG4AIABPAG4AdABvAGcAZQBuAHkADQAKAGUAbgBkAA[[</UserScript>
        <AdultMax>0</AdultMax>
        <FBirth>0</FBirth>
        <PMA_50>0</PMA_50>
        <Hill>1</Hill>
        <PMA_Cap>1</PMA_Cap>
        <Power_C0>0</Power_C0>
        <Power_C1>0</Power_C1>
        <Power_Exp>0</Power_Exp>
        <Power_PMA_Cap>10</Power_PMA_Cap>
      </PretermOntogenyItem>
      <PretermOntogenyItem ID="UGT_2B15_LiverKidney">
        <Function>0</Function>
        <HasPowerFunction>false</HasPowerFunction>
        <UserScript>ZgB1AG4AYwB0AGkAbwBuACAAZABlAGYAaQBuAGUATwBuAHQAbwBnAGUAbgB5AF8AVQBHAFQAXwAyAEIAMQA1AF8ATABpAHYAZQByAEsAaQBkAG4AZQB5ACgAUABNAEEALAAgAFAATgBBACwAIABHAFcAKQANAAoACQAtAC0AIABQAE0AQQAgAGkAcwAgAHQAaABlACAAcABvAHMAdABtAGUAbgBzAHQAcgB1AGEAbAAgAGEAZwBlACAAaQBuACAAeQBlAGEAcgBzACAADQAKAAkALQAtACAAUABOAEEAIABpAHMAIAB0AGgAZQAgAHAAbwBzAHQAbgBhAHQAYQBsACAAYQBnAGUAIABpAG4AIAB3AGUAZQBrAHMADQAKAAkALQAtACAARwBXACAAaQBzACAAdABoAGUAIABnAGUAcwB0AGEAdABpAG8AbgBhAGwAIABhAGcAZQAgAGkAbgAgAHcAZQBlAGsAcwAgAA0ACgAgACAAIAAgAE8AbgB0AG8AZwBlAG4AeQAgAD0AIAAxAC4AMQAgACsAIAAwAC4AMAAxACAAKgAgAEcAVwAgACoAIABtAGEAdABoAC4AZQB4AHAAKAAwAC4AMAAxACAAKgAgAFAATgBBACkADQAKAAkAcgBlAHQAdQByAG4AIABPAG4AdABvAGcAZQBuAHkADQAKAGUAbgBkAA[[</UserScript>
        <AdultMax>0</AdultMax>
        <FBirth>0</FBirth>
        <PMA_50>0</PMA_50>
        <Hill>1</Hill>
        <PMA_Cap>1</PMA_Cap>
        <Power_C0>0</Power_C0>
        <Power_C1>0</Power_C1>
        <Power_Exp>0</Power_Exp>
        <Power_PMA_Cap>10</Power_PMA_Cap>
      </PretermOntogenyItem>
      <PretermOntogenyItem ID="UGT_2B17_LiverKidney">
        <Function>0</Function>
        <HasPowerFunction>false</HasPowerFunction>
        <UserScript>ZgB1AG4AYwB0AGkAbwBuACAAZABlAGYAaQBuAGUATwBuAHQAbwBnAGUAbgB5AF8AVQBHAFQAXwAyAEIAMQA3AF8ATABpAHYAZQByAEsAaQBkAG4AZQB5ACgAUABNAEEALAAgAFAATgBBACwAIABHAFcAKQANAAoACQAtAC0AIABQAE0AQQAgAGkAcwAgAHQAaABlACAAcABvAHMAdABtAGUAbgBzAHQAcgB1AGEAbAAgAGEAZwBlACAAaQBuACAAeQBlAGEAcgBzACAADQAKAAkALQAtACAAUABOAEEAIABpAHMAIAB0AGgAZQAgAHAAbwBzAHQAbgBhAHQAYQBsACAAYQBnAGUAIABpAG4AIAB3AGUAZQBrAHMADQAKAAkALQAtACAARwBXACAAaQBzACAAdABoAGUAIABnAGUAcwB0AGEAdABpAG8AbgBhAGwAIABhAGcAZQAgAGkAbgAgAHcAZQBlAGsAcwAgAA0ACgAgACAAIAAgAE8AbgB0AG8AZwBlAG4AeQAgAD0AIAAxAC4AMQAgACsAIAAwAC4AMAAxACAAKgAgAEcAVwAgACoAIABtAGEAdABoAC4AZQB4AHAAKAAwAC4AMAAxACAAKgAgAFAATgBBACkADQAKAAkAcgBlAHQAdQByAG4AIABPAG4AdABvAGcAZQBuAHkADQAKAGUAbgBkAA[[</UserScript>
        <AdultMax>0</AdultMax>
        <FBirth>0</FBirth>
        <PMA_50>0</PMA_50>
        <Hill>1</Hill>
        <PMA_Cap>1</PMA_Cap>
        <Power_C0>0</Power_C0>
        <Power_C1>0</Power_C1>
        <Power_Exp>0</Power_Exp>
        <Power_PMA_Cap>10</Power_PMA_Cap>
      </PretermOntogenyItem>
      <PretermOntogenyItem ID="UGT_2B28_LiverKidney">
        <Function>0</Function>
        <HasPowerFunction>false</HasPowerFunction>
        <UserScript>ZgB1AG4AYwB0AGkAbwBuACAAZABlAGYAaQBuAGUATwBuAHQAbwBnAGUAbgB5AF8AVQBHAFQAXwAyAEIAMgA4AF8ATABpAHYAZQByAEsAaQBkAG4AZQB5ACgAUABNAEEALAAgAFAATgBBACwAIABHAFcAKQANAAoACQAtAC0AIABQAE0AQQAgAGkAcwAgAHQAaABlACAAcABvAHMAdABtAGUAbgBzAHQAcgB1AGEAbAAgAGEAZwBlACAAaQBuACAAeQBlAGEAcgBzACAADQAKAAkALQAtACAAUABOAEEAIABpAHMAIAB0AGgAZQAgAHAAbwBzAHQAbgBhAHQAYQBsACAAYQBnAGUAIABpAG4AIAB3AGUAZQBrAHMADQAKAAkALQAtACAARwBXACAAaQBzACAAdABoAGUAIABnAGUAcwB0AGEAdABpAG8AbgBhAGwAIABhAGcAZQAgAGkAbgAgAHcAZQBlAGsAcwAgAA0ACgAgACAAIAAgAE8AbgB0AG8AZwBlAG4AeQAgAD0AIAAxAC4AMQAgACsAIAAwAC4AMAAxACAAKgAgAEcAVwAgACoAIABtAGEAdABoAC4AZQB4AHAAKAAwAC4AMAAxACAAKgAgAFAATgBBACkADQAKAAkAcgBlAHQAdQByAG4AIABPAG4AdABvAGcAZQBuAHkADQAKAGUAbgBkAA[[</UserScript>
        <AdultMax>0</AdultMax>
        <FBirth>0</FBirth>
        <PMA_50>0</PMA_50>
        <Hill>1</Hill>
        <PMA_Cap>1</PMA_Cap>
        <Power_C0>0</Power_C0>
        <Power_C1>0</Power_C1>
        <Power_Exp>0</Power_Exp>
        <Power_PMA_Cap>10</Power_PMA_Cap>
      </PretermOntogenyItem>
      <PretermOntogenyItem ID="UGT_USER1_LiverKidney">
        <Function>0</Function>
        <HasPowerFunction>false</HasPowerFunction>
        <UserScript>ZgB1AG4AYwB0AGkAbwBuACAAZABlAGYAaQBuAGUATwBuAHQAbwBnAGUAbgB5AF8AVQBHAFQAXwBVAFMARQBSADEAXwBMAGkAdgBlAHIASwBpAGQAbgBlAHkAKABQAE0AQQAsACAAUABOAEEALAAgAEcAVwApAA0ACgAJAC0ALQAgAFAATQBBACAAaQBzACAAdABoAGUAIABwAG8AcwB0AG0AZQBuAHMAdAByAHUAYQBsACAAYQBnAGUAIABpAG4AIAB5AGUAYQByAHMAIAANAAoACQAtAC0AIABQAE4AQQAgAGkAcwAgAHQAaABlACAAcABvAHMAdABuAGEAdABhAGwAIABhAGcAZQAgAGkAbgAgAHcAZQBlAGsAcwANAAoACQAtAC0AIABHAFcAIABpAHMAIAB0AGgAZQAgAGcAZQBzAHQAYQB0AGkAbwBuAGEAbAAgAGEAZwBlACAAaQBuACAAdwBlAGUAawBzACAADQAKACAAIAAgACAATwBuAHQAbwBnAGUAbgB5ACAAPQAgADEALgAxACAAKwAgADAALgAwADEAIAAqACAARwBXACAAKgAgAG0AYQB0AGgALgBlAHgAcAAoADAALgAwADEAIAAqACAAUABOAEEAKQANAAoACQByAGUAdAB1AHIAbgAgAE8AbgB0AG8AZwBlAG4AeQANAAoAZQBuAGQA</UserScript>
        <AdultMax>0</AdultMax>
        <FBirth>0</FBirth>
        <PMA_50>0</PMA_50>
        <Hill>1</Hill>
        <PMA_Cap>1</PMA_Cap>
        <Power_C0>0</Power_C0>
        <Power_C1>0</Power_C1>
        <Power_Exp>0</Power_Exp>
        <Power_PMA_Cap>10</Power_PMA_Cap>
      </PretermOntogenyItem>
      <PretermOntogenyItem ID="ENZ_USER1_LiverKidney">
        <Function>0</Function>
        <HasPowerFunction>false</HasPowerFunction>
        <UserScript>ZgB1AG4AYwB0AGkAbwBuACAAZABlAGYAaQBuAGUATwBuAHQAbwBnAGUAbgB5AF8ARQBOAFoAXwBVAFMARQBSADEAXwBMAGkAdgBlAHIASwBpAGQAbgBlAHkAKABQAE0AQQAsACAAUABOAEEALAAgAEcAVwApAA0ACgAJAC0ALQAgAFAATQBBACAAaQBzACAAdABoAGUAIABwAG8AcwB0AG0AZQBuAHMAdAByAHUAYQBsACAAYQBnAGUAIABpAG4AIAB5AGUAYQByAHMAIAANAAoACQAtAC0AIABQAE4AQQAgAGkAcwAgAHQAaABlACAAcABvAHMAdABuAGEAdABhAGwAIABhAGcAZQAgAGkAbgAgAHcAZQBlAGsAcwANAAoACQAtAC0AIABHAFcAIABpAHMAIAB0AGgAZQAgAGcAZQBzAHQAYQB0AGkAbwBuAGEAbAAgAGEAZwBlACAAaQBuACAAdwBlAGUAawBzACAADQAKACAAIAAgACAATwBuAHQAbwBnAGUAbgB5ACAAPQAgADEALgAxACAAKwAgADAALgAwADEAIAAqACAARwBXACAAKgAgAG0AYQB0AGgALgBlAHgAcAAoADAALgAwADEAIAAqACAAUABOAEEAKQANAAoACQByAGUAdAB1AHIAbgAgAE8AbgB0AG8AZwBlAG4AeQANAAoAZQBuAGQA</UserScript>
        <AdultMax>0</AdultMax>
        <FBirth>0</FBirth>
        <PMA_50>0</PMA_50>
        <Hill>1</Hill>
        <PMA_Cap>1</PMA_Cap>
        <Power_C0>0</Power_C0>
        <Power_C1>0</Power_C1>
        <Power_Exp>0</Power_Exp>
        <Power_PMA_Cap>10</Power_PMA_Cap>
      </PretermOntogenyItem>
      <PretermOntogenyItem ID="ENZ_USER2_LiverKidney">
        <Function>0</Function>
        <HasPowerFunction>false</HasPowerFunction>
        <UserScript>ZgB1AG4AYwB0AGkAbwBuACAAZABlAGYAaQBuAGUATwBuAHQAbwBnAGUAbgB5AF8ARQBOAFoAXwBVAFMARQBSADIAXwBMAGkAdgBlAHIASwBpAGQAbgBlAHkAKABQAE0AQQAsACAAUABOAEEALAAgAEcAVwApAA0ACgAJAC0ALQAgAFAATQBBACAAaQBzACAAdABoAGUAIABwAG8AcwB0AG0AZQBuAHMAdAByAHUAYQBsACAAYQBnAGUAIABpAG4AIAB5AGUAYQByAHMAIAANAAoACQAtAC0AIABQAE4AQQAgAGkAcwAgAHQAaABlACAAcABvAHMAdABuAGEAdABhAGwAIABhAGcAZQAgAGkAbgAgAHcAZQBlAGsAcwANAAoACQAtAC0AIABHAFcAIABpAHMAIAB0AGgAZQAgAGcAZQBzAHQAYQB0AGkAbwBuAGEAbAAgAGEAZwBlACAAaQBuACAAdwBlAGUAawBzACAADQAKACAAIAAgACAATwBuAHQAbwBnAGUAbgB5ACAAPQAgADEALgAxACAAKwAgADAALgAwADEAIAAqACAARwBXACAAKgAgAG0AYQB0AGgALgBlAHgAcAAoADAALgAwADEAIAAqACAAUABOAEEAKQANAAoACQByAGUAdAB1AHIAbgAgAE8AbgB0AG8AZwBlAG4AeQANAAoAZQBuAGQA</UserScript>
        <AdultMax>0</AdultMax>
        <FBirth>0</FBirth>
        <PMA_50>0</PMA_50>
        <Hill>1</Hill>
        <PMA_Cap>1</PMA_Cap>
        <Power_C0>0</Power_C0>
        <Power_C1>0</Power_C1>
        <Power_Exp>0</Power_Exp>
        <Power_PMA_Cap>10</Power_PMA_Cap>
      </PretermOntogenyItem>
      <PretermOntogenyItem ID="ENZ_USER3_LiverKidney">
        <Function>0</Function>
        <HasPowerFunction>false</HasPowerFunction>
        <UserScript>ZgB1AG4AYwB0AGkAbwBuACAAZABlAGYAaQBuAGUATwBuAHQAbwBnAGUAbgB5AF8ARQBOAFoAXwBVAFMARQBSADMAXwBMAGkAdgBlAHIASwBpAGQAbgBlAHkAKABQAE0AQQAsACAAUABOAEEALAAgAEcAVwApAA0ACgAJAC0ALQAgAFAATQBBACAAaQBzACAAdABoAGUAIABwAG8AcwB0AG0AZQBuAHMAdAByAHUAYQBsACAAYQBnAGUAIABpAG4AIAB5AGUAYQByAHMAIAANAAoACQAtAC0AIABQAE4AQQAgAGkAcwAgAHQAaABlACAAcABvAHMAdABuAGEAdABhAGwAIABhAGcAZQAgAGkAbgAgAHcAZQBlAGsAcwANAAoACQAtAC0AIABHAFcAIABpAHMAIAB0AGgAZQAgAGcAZQBzAHQAYQB0AGkAbwBuAGEAbAAgAGEAZwBlACAAaQBuACAAdwBlAGUAawBzACAADQAKACAAIAAgACAATwBuAHQAbwBnAGUAbgB5ACAAPQAgADEALgAxACAAKwAgADAALgAwADEAIAAqACAARwBXACAAKgAgAG0AYQB0AGgALgBlAHgAcAAoADAALgAwADEAIAAqACAAUABOAEEAKQANAAoACQByAGUAdAB1AHIAbgAgAE8AbgB0AG8AZwBlAG4AeQANAAoAZQBuAGQA</UserScript>
        <AdultMax>0</AdultMax>
        <FBirth>0</FBirth>
        <PMA_50>0</PMA_50>
        <Hill>1</Hill>
        <PMA_Cap>1</PMA_Cap>
        <Power_C0>0</Power_C0>
        <Power_C1>0</Power_C1>
        <Power_Exp>0</Power_Exp>
        <Power_PMA_Cap>10</Power_PMA_Cap>
      </PretermOntogenyItem>
      <PretermOntogenyItem ID="ENZ_USER4_LiverKidney">
        <Function>0</Function>
        <HasPowerFunction>false</HasPowerFunction>
        <UserScript>ZgB1AG4AYwB0AGkAbwBuACAAZABlAGYAaQBuAGUATwBuAHQAbwBnAGUAbgB5AF8ARQBOAFoAXwBVAFMARQBSADQAXwBMAGkAdgBlAHIASwBpAGQAbgBlAHkAKABQAE0AQQAsACAAUABOAEEALAAgAEcAVwApAA0ACgAJAC0ALQAgAFAATQBBACAAaQBzACAAdABoAGUAIABwAG8AcwB0AG0AZQBuAHMAdAByAHUAYQBsACAAYQBnAGUAIABpAG4AIAB5AGUAYQByAHMAIAANAAoACQAtAC0AIABQAE4AQQAgAGkAcwAgAHQAaABlACAAcABvAHMAdABuAGEAdABhAGwAIABhAGcAZQAgAGkAbgAgAHcAZQBlAGsAcwANAAoACQAtAC0AIABHAFcAIABpAHMAIAB0AGgAZQAgAGcAZQBzAHQAYQB0AGkAbwBuAGEAbAAgAGEAZwBlACAAaQBuACAAdwBlAGUAawBzACAADQAKACAAIAAgACAATwBuAHQAbwBnAGUAbgB5ACAAPQAgADEALgAxACAAKwAgADAALgAwADEAIAAqACAARwBXACAAKgAgAG0AYQB0AGgALgBlAHgAcAAoADAALgAwADEAIAAqACAAUABOAEEAKQANAAoACQByAGUAdAB1AHIAbgAgAE8AbgB0AG8AZwBlAG4AeQANAAoAZQBuAGQA</UserScript>
        <AdultMax>0</AdultMax>
        <FBirth>0</FBirth>
        <PMA_50>0</PMA_50>
        <Hill>1</Hill>
        <PMA_Cap>1</PMA_Cap>
        <Power_C0>0</Power_C0>
        <Power_C1>0</Power_C1>
        <Power_Exp>0</Power_Exp>
        <Power_PMA_Cap>10</Power_PMA_Cap>
      </PretermOntogenyItem>
      <PretermOntogenyItem ID="Est_CES1_LiverKidney">
        <Function>0</Function>
        <HasPowerFunction>false</HasPowerFunction>
        <UserScript>ZgB1AG4AYwB0AGkAbwBuACAAZABlAGYAaQBuAGUATwBuAHQAbwBnAGUAbgB5AF8ARQBzAHQAXwBDAEUAUwAxAF8ATABpAHYAZQByAEsAaQBkAG4AZQB5ACgAUABNAEEALAAgAFAATgBBACwAIABHAFcAKQANAAoACQAtAC0AIABQAE0AQQAgAGkAcwAgAHQAaABlACAAcABvAHMAdABtAGUAbgBzAHQAcgB1AGEAbAAgAGEAZwBlACAAaQBuACAAeQBlAGEAcgBzACAADQAKAAkALQAtACAAUABOAEEAIABpAHMAIAB0AGgAZQAgAHAAbwBzAHQAbgBhAHQAYQBsACAAYQBnAGUAIABpAG4AIAB3AGUAZQBrAHMADQAKAAkALQAtACAARwBXACAAaQBzACAAdABoAGUAIABnAGUAcwB0AGEAdABpAG8AbgBhAGwAIABhAGcAZQAgAGkAbgAgAHcAZQBlAGsAcwAgAA0ACgAgACAAIAAgAE8AbgB0AG8AZwBlAG4AeQAgAD0AIAAxAC4AMQAgACsAIAAwAC4AMAAxACAAKgAgAEcAVwAgACoAIABtAGEAdABoAC4AZQB4AHAAKAAwAC4AMAAxACAAKgAgAFAATgBBACkADQAKAAkAcgBlAHQAdQByAG4AIABPAG4AdABvAGcAZQBuAHkADQAKAGUAbgBkAA[[</UserScript>
        <AdultMax>0</AdultMax>
        <FBirth>0</FBirth>
        <PMA_50>0</PMA_50>
        <Hill>1</Hill>
        <PMA_Cap>1</PMA_Cap>
        <Power_C0>0</Power_C0>
        <Power_C1>0</Power_C1>
        <Power_Exp>0</Power_Exp>
        <Power_PMA_Cap>10</Power_PMA_Cap>
      </PretermOntogenyItem>
      <PretermOntogenyItem ID="Est_CES2_LiverKidney">
        <Function>0</Function>
        <HasPowerFunction>false</HasPowerFunction>
        <UserScript>ZgB1AG4AYwB0AGkAbwBuACAAZABlAGYAaQBuAGUATwBuAHQAbwBnAGUAbgB5AF8ARQBzAHQAXwBDAEUAUwAyAF8ATABpAHYAZQByAEsAaQBkAG4AZQB5ACgAUABNAEEALAAgAFAATgBBACwAIABHAFcAKQANAAoACQAtAC0AIABQAE0AQQAgAGkAcwAgAHQAaABlACAAcABvAHMAdABtAGUAbgBzAHQAcgB1AGEAbAAgAGEAZwBlACAAaQBuACAAeQBlAGEAcgBzACAADQAKAAkALQAtACAAUABOAEEAIABpAHMAIAB0AGgAZQAgAHAAbwBzAHQAbgBhAHQAYQBsACAAYQBnAGUAIABpAG4AIAB3AGUAZQBrAHMADQAKAAkALQAtACAARwBXACAAaQBzACAAdABoAGUAIABnAGUAcwB0AGEAdABpAG8AbgBhAGwAIABhAGcAZQAgAGkAbgAgAHcAZQBlAGsAcwAgAA0ACgAgACAAIAAgAE8AbgB0AG8AZwBlAG4AeQAgAD0AIAAxAC4AMQAgACsAIAAwAC4AMAAxACAAKgAgAEcAVwAgACoAIABtAGEAdABoAC4AZQB4AHAAKAAwAC4AMAAxACAAKgAgAFAATgBBACkADQAKAAkAcgBlAHQAdQByAG4AIABPAG4AdABvAGcAZQBuAHkADQAKAGUAbgBkAA[[</UserScript>
        <AdultMax>0</AdultMax>
        <FBirth>0</FBirth>
        <PMA_50>0</PMA_50>
        <Hill>1</Hill>
        <PMA_Cap>1</PMA_Cap>
        <Power_C0>0</Power_C0>
        <Power_C1>0</Power_C1>
        <Power_Exp>0</Power_Exp>
        <Power_PMA_Cap>10</Power_PMA_Cap>
      </PretermOntogenyItem>
      <PretermOntogenyItem ID="Est_User_LiverKidney">
        <Function>0</Function>
        <HasPowerFunction>false</HasPowerFunction>
        <UserScript>ZgB1AG4AYwB0AGkAbwBuACAAZABlAGYAaQBuAGUATwBuAHQAbwBnAGUAbgB5AF8ARQBzAHQAXwBVAHMAZQByAF8ATABpAHYAZQByAEsAaQBkAG4AZQB5ACgAUABNAEEALAAgAFAATgBBACwAIABHAFcAKQANAAoACQAtAC0AIABQAE0AQQAgAGkAcwAgAHQAaABlACAAcABvAHMAdABtAGUAbgBzAHQAcgB1AGEAbAAgAGEAZwBlACAAaQBuACAAeQBlAGEAcgBzACAADQAKAAkALQAtACAAUABOAEEAIABpAHMAIAB0AGgAZQAgAHAAbwBzAHQAbgBhAHQAYQBsACAAYQBnAGUAIABpAG4AIAB3AGUAZQBrAHMADQAKAAkALQAtACAARwBXACAAaQBzACAAdABoAGUAIABnAGUAcwB0AGEAdABpAG8AbgBhAGwAIABhAGcAZQAgAGkAbgAgAHcAZQBlAGsAcwAgAA0ACgAgACAAIAAgAE8AbgB0AG8AZwBlAG4AeQAgAD0AIAAxAC4AMQAgACsAIAAwAC4AMAAxACAAKgAgAEcAVwAgACoAIABtAGEAdABoAC4AZQB4AHAAKAAwAC4AMAAxACAAKgAgAFAATgBBACkADQAKAAkAcgBlAHQAdQByAG4AIABPAG4AdABvAGcAZQBuAHkADQAKAGUAbgBkAA[[</UserScript>
        <AdultMax>0</AdultMax>
        <FBirth>0</FBirth>
        <PMA_50>0</PMA_50>
        <Hill>1</Hill>
        <PMA_Cap>1</PMA_Cap>
        <Power_C0>0</Power_C0>
        <Power_C1>0</Power_C1>
        <Power_Exp>0</Power_Exp>
        <Power_PMA_Cap>10</Power_PMA_Cap>
      </PretermOntogenyItem>
      <PretermOntogenyItem ID="FMO1_LiverKidney">
        <Function>0</Function>
        <HasPowerFunction>false</HasPowerFunction>
        <UserScript>ZgB1AG4AYwB0AGkAbwBuACAAZABlAGYAaQBuAGUATwBuAHQAbwBnAGUAbgB5AF8ARgBNAE8AMQBfAEwAaQB2AGUAcgBLAGkAZABuAGUAeQAoAFAATQBBACwAIABQAE4AQQAsACAARwBXACkADQAKAAkALQAtACAAUABNAEEAIABpAHMAIAB0AGgAZQAgAHAAbwBzAHQAbQBlAG4AcwB0AHIAdQBhAGwAIABhAGcAZQAgAGkAbgAgAHkAZQBhAHIAcwAgAA0ACgAJAC0ALQAgAFAATgBBACAAaQBzACAAdABoAGUAIABwAG8AcwB0AG4AYQB0AGEAbAAgAGEAZwBlACAAaQBuACAAdwBlAGUAawBzAA0ACgAJAC0ALQAgAEcAVwAgAGkAcwAgAHQAaABlACAAZwBlAHMAdABhAHQAaQBvAG4AYQBsACAAYQBnAGUAIABpAG4AIAB3AGUAZQBrAHMAIAANAAoAIAAgACAAIABPAG4AdABvAGcAZQBuAHkAIAA9ACAAMQAuADEAIAArACAAMAAuADAAMQAgACoAIABHAFcAIAAqACAAbQBhAHQAaAAuAGUAeABwACgAMAAuADAAMQAgACoAIABQAE4AQQApAA0ACgAJAHIAZQB0AHUAcgBuACAATwBuAHQAbwBnAGUAbgB5AA0ACgBlAG4AZAA[</UserScript>
        <AdultMax>0</AdultMax>
        <FBirth>0</FBirth>
        <PMA_50>0</PMA_50>
        <Hill>1</Hill>
        <PMA_Cap>1</PMA_Cap>
        <Power_C0>0</Power_C0>
        <Power_C1>0</Power_C1>
        <Power_Exp>0</Power_Exp>
        <Power_PMA_Cap>10</Power_PMA_Cap>
      </PretermOntogenyItem>
      <PretermOntogenyItem ID="FMO3_LiverKidney">
        <Function>0</Function>
        <HasPowerFunction>false</HasPowerFunction>
        <UserScript>ZgB1AG4AYwB0AGkAbwBuACAAZABlAGYAaQBuAGUATwBuAHQAbwBnAGUAbgB5AF8ARgBNAE8AMwBfAEwAaQB2AGUAcgBLAGkAZABuAGUAeQAoAFAATQBBACwAIABQAE4AQQAsACAARwBXACkADQAKAAkALQAtACAAUABNAEEAIABpAHMAIAB0AGgAZQAgAHAAbwBzAHQAbQBlAG4AcwB0AHIAdQBhAGwAIABhAGcAZQAgAGkAbgAgAHkAZQBhAHIAcwAgAA0ACgAJAC0ALQAgAFAATgBBACAAaQBzACAAdABoAGUAIABwAG8AcwB0AG4AYQB0AGEAbAAgAGEAZwBlACAAaQBuACAAdwBlAGUAawBzAA0ACgAJAC0ALQAgAEcAVwAgAGkAcwAgAHQAaABlACAAZwBlAHMAdABhAHQAaQBvAG4AYQBsACAAYQBnAGUAIABpAG4AIAB3AGUAZQBrAHMAIAANAAoAIAAgACAAIABPAG4AdABvAGcAZQBuAHkAIAA9ACAAMQAuADEAIAArACAAMAAuADAAMQAgACoAIABHAFcAIAAqACAAbQBhAHQAaAAuAGUAeABwACgAMAAuADAAMQAgACoAIABQAE4AQQApAA0ACgAJAHIAZQB0AHUAcgBuACAATwBuAHQAbwBnAGUAbgB5AA0ACgBlAG4AZAA[</UserScript>
        <AdultMax>0</AdultMax>
        <FBirth>0</FBirth>
        <PMA_50>0</PMA_50>
        <Hill>1</Hill>
        <PMA_Cap>1</PMA_Cap>
        <Power_C0>0</Power_C0>
        <Power_C1>0</Power_C1>
        <Power_Exp>0</Power_Exp>
        <Power_PMA_Cap>10</Power_PMA_Cap>
      </PretermOntogenyItem>
      <PretermOntogenyItem ID="FMO5_LiverKidney">
        <Function>0</Function>
        <HasPowerFunction>false</HasPowerFunction>
        <UserScript>ZgB1AG4AYwB0AGkAbwBuACAAZABlAGYAaQBuAGUATwBuAHQAbwBnAGUAbgB5AF8ARgBNAE8ANQBfAEwAaQB2AGUAcgBLAGkAZABuAGUAeQAoAFAATQBBACwAIABQAE4AQQAsACAARwBXACkADQAKAAkALQAtACAAUABNAEEAIABpAHMAIAB0AGgAZQAgAHAAbwBzAHQAbQBlAG4AcwB0AHIAdQBhAGwAIABhAGcAZQAgAGkAbgAgAHkAZQBhAHIAcwAgAA0ACgAJAC0ALQAgAFAATgBBACAAaQBzACAAdABoAGUAIABwAG8AcwB0AG4AYQB0AGEAbAAgAGEAZwBlACAAaQBuACAAdwBlAGUAawBzAA0ACgAJAC0ALQAgAEcAVwAgAGkAcwAgAHQAaABlACAAZwBlAHMAdABhAHQAaQBvAG4AYQBsACAAYQBnAGUAIABpAG4AIAB3AGUAZQBrAHMAIAANAAoAIAAgACAAIABPAG4AdABvAGcAZQBuAHkAIAA9ACAAMQAuADEAIAArACAAMAAuADAAMQAgACoAIABHAFcAIAAqACAAbQBhAHQAaAAuAGUAeABwACgAMAAuADAAMQAgACoAIABQAE4AQQApAA0ACgAJAHIAZQB0AHUAcgBuACAATwBuAHQAbwBnAGUAbgB5AA0ACgBlAG4AZAA[</UserScript>
        <AdultMax>0</AdultMax>
        <FBirth>0</FBirth>
        <PMA_50>0</PMA_50>
        <Hill>1</Hill>
        <PMA_Cap>1</PMA_Cap>
        <Power_C0>0</Power_C0>
        <Power_C1>0</Power_C1>
        <Power_Exp>0</Power_Exp>
        <Power_PMA_Cap>10</Power_PMA_Cap>
      </PretermOntogenyItem>
      <PretermOntogenyItem ID="FMOUser_LiverKidney">
        <Function>0</Function>
        <HasPowerFunction>false</HasPowerFunction>
        <UserScript>ZgB1AG4AYwB0AGkAbwBuACAAZABlAGYAaQBuAGUATwBuAHQAbwBnAGUAbgB5AF8ARgBNAE8AVQBzAGUAcgBfAEwAaQB2AGUAcgBLAGkAZABuAGUAeQAoAFAATQBBACwAIABQAE4AQQAsACAARwBXACkADQAKAAkALQAtACAAUABNAEEAIABpAHMAIAB0AGgAZQAgAHAAbwBzAHQAbQBlAG4AcwB0AHIAdQBhAGwAIABhAGcAZQAgAGkAbgAgAHkAZQBhAHIAcwAgAA0ACgAJAC0ALQAgAFAATgBBACAAaQBzACAAdABoAGUAIABwAG8AcwB0AG4AYQB0AGEAbAAgAGEAZwBlACAAaQBuACAAdwBlAGUAawBzAA0ACgAJAC0ALQAgAEcAVwAgAGkAcwAgAHQAaABlACAAZwBlAHMAdABhAHQAaQBvAG4AYQBsACAAYQBnAGUAIABpAG4AIAB3AGUAZQBrAHMAIAANAAoAIAAgACAAIABPAG4AdABvAGcAZQBuAHkAIAA9ACAAMQAuADEAIAArACAAMAAuADAAMQAgACoAIABHAFcAIAAqACAAbQBhAHQAaAAuAGUAeABwACgAMAAuADAAMQAgACoAIABQAE4AQQApAA0ACgAJAHIAZQB0AHUAcgBuACAATwBuAHQAbwBnAGUAbgB5AA0ACgBlAG4AZAA[</UserScript>
        <AdultMax>0</AdultMax>
        <FBirth>0</FBirth>
        <PMA_50>0</PMA_50>
        <Hill>1</Hill>
        <PMA_Cap>1</PMA_Cap>
        <Power_C0>0</Power_C0>
        <Power_C1>0</Power_C1>
        <Power_Exp>0</Power_Exp>
        <Power_PMA_Cap>10</Power_PMA_Cap>
      </PretermOntogenyItem>
      <PretermOntogenyItem ID="ENZ_2C9_Gut">
        <Function>0</Function>
        <HasPowerFunction>false</HasPowerFunction>
        <UserScript>ZgB1AG4AYwB0AGkAbwBuACAAZABlAGYAaQBuAGUATwBuAHQAbwBnAGUAbgB5AF8ARQBOAFoAXwAyAEMAOQBfAEcAdQB0ACgAUABNAEEALAAgAFAATgBBACwAIABHAFcAKQANAAoACQAtAC0AIABQAE0AQQAgAGkAcwAgAHQAaABlACAAcABvAHMAdABtAGUAbgBzAHQAcgB1AGEAbAAgAGEAZwBlACAAaQBuACAAeQBlAGEAcgBzACAADQAKAAkALQAtACAAUABOAEEAIABpAHMAIAB0AGgAZQAgAHAAbwBzAHQAbgBhAHQAYQBsACAAYQBnAGUAIABpAG4AIAB3AGUAZQBrAHMADQAKAAkALQAtACAARwBXACAAaQBzACAAdABoAGUAIABnAGUAcwB0AGEAdABpAG8AbgBhAGwAIABhAGcAZQAgAGkAbgAgAHcAZQBlAGsAcwAgAA0ACgAgACAAIAAgAE8AbgB0AG8AZwBlAG4AeQAgAD0AIAAxAC4AMQAgACsAIAAwAC4AMAAxACAAKgAgAEcAVwAgACoAIABtAGEAdABoAC4AZQB4AHAAKAAwAC4AMAAxACAAKgAgAFAATgBBACkADQAKAAkAcgBlAHQAdQByAG4AIABPAG4AdABvAGcAZQBuAHkADQAKAGUAbgBkAA[[</UserScript>
        <AdultMax>0</AdultMax>
        <FBirth>0</FBirth>
        <PMA_50>0</PMA_50>
        <Hill>1</Hill>
        <PMA_Cap>1</PMA_Cap>
        <Power_C0>0</Power_C0>
        <Power_C1>0</Power_C1>
        <Power_Exp>0</Power_Exp>
        <Power_PMA_Cap>10</Power_PMA_Cap>
      </PretermOntogenyItem>
      <PretermOntogenyItem ID="ENZ_2C19_Gut">
        <Function>0</Function>
        <HasPowerFunction>false</HasPowerFunction>
        <UserScript>ZgB1AG4AYwB0AGkAbwBuACAAZABlAGYAaQBuAGUATwBuAHQAbwBnAGUAbgB5AF8ARQBOAFoAXwAyAEMAMQA5AF8ARwB1AHQAKABQAE0AQQAsACAAUABOAEEALAAgAEcAVwApAA0ACgAJAC0ALQAgAFAATQBBACAAaQBzACAAdABoAGUAIABwAG8AcwB0AG0AZQBuAHMAdAByAHUAYQBsACAAYQBnAGUAIABpAG4AIAB5AGUAYQByAHMAIAANAAoACQAtAC0AIABQAE4AQQAgAGkAcwAgAHQAaABlACAAcABvAHMAdABuAGEAdABhAGwAIABhAGcAZQAgAGkAbgAgAHcAZQBlAGsAcwANAAoACQAtAC0AIABHAFcAIABpAHMAIAB0AGgAZQAgAGcAZQBzAHQAYQB0AGkAbwBuAGEAbAAgAGEAZwBlACAAaQBuACAAdwBlAGUAawBzACAADQAKACAAIAAgACAATwBuAHQAbwBnAGUAbgB5ACAAPQAgADEALgAxACAAKwAgADAALgAwADEAIAAqACAARwBXACAAKgAgAG0AYQB0AGgALgBlAHgAcAAoADAALgAwADEAIAAqACAAUABOAEEAKQANAAoACQByAGUAdAB1AHIAbgAgAE8AbgB0AG8AZwBlAG4AeQANAAoAZQBuAGQA</UserScript>
        <AdultMax>0</AdultMax>
        <FBirth>0</FBirth>
        <PMA_50>0</PMA_50>
        <Hill>1</Hill>
        <PMA_Cap>1</PMA_Cap>
        <Power_C0>0</Power_C0>
        <Power_C1>0</Power_C1>
        <Power_Exp>0</Power_Exp>
        <Power_PMA_Cap>10</Power_PMA_Cap>
      </PretermOntogenyItem>
      <PretermOntogenyItem ID="ENZ_2D6_Gut">
        <Function>0</Function>
        <HasPowerFunction>false</HasPowerFunction>
        <UserScript>ZgB1AG4AYwB0AGkAbwBuACAAZABlAGYAaQBuAGUATwBuAHQAbwBnAGUAbgB5AF8ARQBOAFoAXwAyAEQANgBfAEcAdQB0ACgAUABNAEEALAAgAFAATgBBACwAIABHAFcAKQANAAoACQAtAC0AIABQAE0AQQAgAGkAcwAgAHQAaABlACAAcABvAHMAdABtAGUAbgBzAHQAcgB1AGEAbAAgAGEAZwBlACAAaQBuACAAeQBlAGEAcgBzACAADQAKAAkALQAtACAAUABOAEEAIABpAHMAIAB0AGgAZQAgAHAAbwBzAHQAbgBhAHQAYQBsACAAYQBnAGUAIABpAG4AIAB3AGUAZQBrAHMADQAKAAkALQAtACAARwBXACAAaQBzACAAdABoAGUAIABnAGUAcwB0AGEAdABpAG8AbgBhAGwAIABhAGcAZQAgAGkAbgAgAHcAZQBlAGsAcwAgAA0ACgAgACAAIAAgAE8AbgB0AG8AZwBlAG4AeQAgAD0AIAAxAC4AMQAgACsAIAAwAC4AMAAxACAAKgAgAEcAVwAgACoAIABtAGEAdABoAC4AZQB4AHAAKAAwAC4AMAAxACAAKgAgAFAATgBBACkADQAKAAkAcgBlAHQAdQByAG4AIABPAG4AdABvAGcAZQBuAHkADQAKAGUAbgBkAA[[</UserScript>
        <AdultMax>0</AdultMax>
        <FBirth>0</FBirth>
        <PMA_50>0</PMA_50>
        <Hill>1</Hill>
        <PMA_Cap>1</PMA_Cap>
        <Power_C0>0</Power_C0>
        <Power_C1>0</Power_C1>
        <Power_Exp>0</Power_Exp>
        <Power_PMA_Cap>10</Power_PMA_Cap>
      </PretermOntogenyItem>
      <PretermOntogenyItem ID="ENZ_2J2_Gut">
        <Function>0</Function>
        <HasPowerFunction>false</HasPowerFunction>
        <UserScript>ZgB1AG4AYwB0AGkAbwBuACAAZABlAGYAaQBuAGUATwBuAHQAbwBnAGUAbgB5AF8ARQBOAFoAXwAyAEoAMgBfAEcAdQB0ACgAUABNAEEALAAgAFAATgBBACwAIABHAFcAKQANAAoACQAtAC0AIABQAE0AQQAgAGkAcwAgAHQAaABlACAAcABvAHMAdABtAGUAbgBzAHQAcgB1AGEAbAAgAGEAZwBlACAAaQBuACAAeQBlAGEAcgBzACAADQAKAAkALQAtACAAUABOAEEAIABpAHMAIAB0AGgAZQAgAHAAbwBzAHQAbgBhAHQAYQBsACAAYQBnAGUAIABpAG4AIAB3AGUAZQBrAHMADQAKAAkALQAtACAARwBXACAAaQBzACAAdABoAGUAIABnAGUAcwB0AGEAdABpAG8AbgBhAGwAIABhAGcAZQAgAGkAbgAgAHcAZQBlAGsAcwAgAA0ACgAgACAAIAAgAE8AbgB0AG8AZwBlAG4AeQAgAD0AIAAxAC4AMQAgACsAIAAwAC4AMAAxACAAKgAgAEcAVwAgACoAIABtAGEAdABoAC4AZQB4AHAAKAAwAC4AMAAxACAAKgAgAFAATgBBACkADQAKAAkAcgBlAHQAdQByAG4AIABPAG4AdABvAGcAZQBuAHkADQAKAGUAbgBkAA[[</UserScript>
        <AdultMax>0</AdultMax>
        <FBirth>0</FBirth>
        <PMA_50>0</PMA_50>
        <Hill>1</Hill>
        <PMA_Cap>1</PMA_Cap>
        <Power_C0>0</Power_C0>
        <Power_C1>0</Power_C1>
        <Power_Exp>0</Power_Exp>
        <Power_PMA_Cap>10</Power_PMA_Cap>
      </PretermOntogenyItem>
      <PretermOntogenyItem ID="ENZ_3A4_Gut">
        <Function>0</Function>
        <HasPowerFunction>false</HasPowerFunction>
        <UserScript>ZgB1AG4AYwB0AGkAbwBuACAAZABlAGYAaQBuAGUATwBuAHQAbwBnAGUAbgB5AF8ARQBOAFoAXwAzAEEANABfAEcAdQB0ACgAUABNAEEALAAgAFAATgBBACwAIABHAFcAKQANAAoACQAtAC0AIABQAE0AQQAgAGkAcwAgAHQAaABlACAAcABvAHMAdABtAGUAbgBzAHQAcgB1AGEAbAAgAGEAZwBlACAAaQBuACAAeQBlAGEAcgBzACAADQAKAAkALQAtACAAUABOAEEAIABpAHMAIAB0AGgAZQAgAHAAbwBzAHQAbgBhAHQAYQBsACAAYQBnAGUAIABpAG4AIAB3AGUAZQBrAHMADQAKAAkALQAtACAARwBXACAAaQBzACAAdABoAGUAIABnAGUAcwB0AGEAdABpAG8AbgBhAGwAIABhAGcAZQAgAGkAbgAgAHcAZQBlAGsAcwAgAA0ACgAgACAAIAAgAE8AbgB0AG8AZwBlAG4AeQAgAD0AIAAxAC4AMQAgACsAIAAwAC4AMAAxACAAKgAgAEcAVwAgACoAIABtAGEAdABoAC4AZQB4AHAAKAAwAC4AMAAxACAAKgAgAFAATgBBACkADQAKAAkAcgBlAHQAdQByAG4AIABPAG4AdABvAGcAZQBuAHkADQAKAGUAbgBkAA[[</UserScript>
        <AdultMax>0</AdultMax>
        <FBirth>0</FBirth>
        <PMA_50>0</PMA_50>
        <Hill>1</Hill>
        <PMA_Cap>1</PMA_Cap>
        <Power_C0>0</Power_C0>
        <Power_C1>0</Power_C1>
        <Power_Exp>0</Power_Exp>
        <Power_PMA_Cap>10</Power_PMA_Cap>
      </PretermOntogenyItem>
      <PretermOntogenyItem ID="ENZ_3A5_Gut">
        <Function>0</Function>
        <HasPowerFunction>false</HasPowerFunction>
        <UserScript>ZgB1AG4AYwB0AGkAbwBuACAAZABlAGYAaQBuAGUATwBuAHQAbwBnAGUAbgB5AF8ARQBOAFoAXwAzAEEANQBfAEcAdQB0ACgAUABNAEEALAAgAFAATgBBACwAIABHAFcAKQANAAoACQAtAC0AIABQAE0AQQAgAGkAcwAgAHQAaABlACAAcABvAHMAdABtAGUAbgBzAHQAcgB1AGEAbAAgAGEAZwBlACAAaQBuACAAeQBlAGEAcgBzACAADQAKAAkALQAtACAAUABOAEEAIABpAHMAIAB0AGgAZQAgAHAAbwBzAHQAbgBhAHQAYQBsACAAYQBnAGUAIABpAG4AIAB3AGUAZQBrAHMADQAKAAkALQAtACAARwBXACAAaQBzACAAdABoAGUAIABnAGUAcwB0AGEAdABpAG8AbgBhAGwAIABhAGcAZQAgAGkAbgAgAHcAZQBlAGsAcwAgAA0ACgAgACAAIAAgAE8AbgB0AG8AZwBlAG4AeQAgAD0AIAAxAC4AMQAgACsAIAAwAC4AMAAxACAAKgAgAEcAVwAgACoAIABtAGEAdABoAC4AZQB4AHAAKAAwAC4AMAAxACAAKgAgAFAATgBBACkADQAKAAkAcgBlAHQAdQByAG4AIABPAG4AdABvAGcAZQBuAHkADQAKAGUAbgBkAA[[</UserScript>
        <AdultMax>0</AdultMax>
        <FBirth>0</FBirth>
        <PMA_50>0</PMA_50>
        <Hill>1</Hill>
        <PMA_Cap>1</PMA_Cap>
        <Power_C0>0</Power_C0>
        <Power_C1>0</Power_C1>
        <Power_Exp>0</Power_Exp>
        <Power_PMA_Cap>10</Power_PMA_Cap>
      </PretermOntogenyItem>
      <PretermOntogenyItem ID="UGT_USER1_Gut">
        <Function>0</Function>
        <HasPowerFunction>false</HasPowerFunction>
        <UserScript>ZgB1AG4AYwB0AGkAbwBuACAAZABlAGYAaQBuAGUATwBuAHQAbwBnAGUAbgB5AF8AVQBHAFQAXwBVAFMARQBSADEAXwBHAHUAdAAoAFAATQBBACwAIABQAE4AQQAsACAARwBXACkADQAKAAkALQAtACAAUABNAEEAIABpAHMAIAB0AGgAZQAgAHAAbwBzAHQAbQBlAG4AcwB0AHIAdQBhAGwAIABhAGcAZQAgAGkAbgAgAHkAZQBhAHIAcwAgAA0ACgAJAC0ALQAgAFAATgBBACAAaQBzACAAdABoAGUAIABwAG8AcwB0AG4AYQB0AGEAbAAgAGEAZwBlACAAaQBuACAAdwBlAGUAawBzAA0ACgAJAC0ALQAgAEcAVwAgAGkAcwAgAHQAaABlACAAZwBlAHMAdABhAHQAaQBvAG4AYQBsACAAYQBnAGUAIABpAG4AIAB3AGUAZQBrAHMAIAANAAoAIAAgACAAIABPAG4AdABvAGcAZQBuAHkAIAA9ACAAMQAuADEAIAArACAAMAAuADAAMQAgACoAIABHAFcAIAAqACAAbQBhAHQAaAAuAGUAeABwACgAMAAuADAAMQAgACoAIABQAE4AQQApAA0ACgAJAHIAZQB0AHUAcgBuACAATwBuAHQAbwBnAGUAbgB5AA0ACgBlAG4AZAA[</UserScript>
        <AdultMax>0</AdultMax>
        <FBirth>0</FBirth>
        <PMA_50>0</PMA_50>
        <Hill>1</Hill>
        <PMA_Cap>1</PMA_Cap>
        <Power_C0>0</Power_C0>
        <Power_C1>0</Power_C1>
        <Power_Exp>0</Power_Exp>
        <Power_PMA_Cap>10</Power_PMA_Cap>
      </PretermOntogenyItem>
      <PretermOntogenyItem ID="ENZ_USER1_Gut">
        <Function>0</Function>
        <HasPowerFunction>false</HasPowerFunction>
        <UserScript>ZgB1AG4AYwB0AGkAbwBuACAAZABlAGYAaQBuAGUATwBuAHQAbwBnAGUAbgB5AF8ARQBOAFoAXwBVAFMARQBSADEAXwBHAHUAdAAoAFAATQBBACwAIABQAE4AQQAsACAARwBXACkADQAKAAkALQAtACAAUABNAEEAIABpAHMAIAB0AGgAZQAgAHAAbwBzAHQAbQBlAG4AcwB0AHIAdQBhAGwAIABhAGcAZQAgAGkAbgAgAHkAZQBhAHIAcwAgAA0ACgAJAC0ALQAgAFAATgBBACAAaQBzACAAdABoAGUAIABwAG8AcwB0AG4AYQB0AGEAbAAgAGEAZwBlACAAaQBuACAAdwBlAGUAawBzAA0ACgAJAC0ALQAgAEcAVwAgAGkAcwAgAHQAaABlACAAZwBlAHMAdABhAHQAaQBvAG4AYQBsACAAYQBnAGUAIABpAG4AIAB3AGUAZQBrAHMAIAANAAoAIAAgACAAIABPAG4AdABvAGcAZQBuAHkAIAA9ACAAMQAuADEAIAArACAAMAAuADAAMQAgACoAIABHAFcAIAAqACAAbQBhAHQAaAAuAGUAeABwACgAMAAuADAAMQAgACoAIABQAE4AQQApAA0ACgAJAHIAZQB0AHUAcgBuACAATwBuAHQAbwBnAGUAbgB5AA0ACgBlAG4AZAA[</UserScript>
        <AdultMax>0</AdultMax>
        <FBirth>0</FBirth>
        <PMA_50>0</PMA_50>
        <Hill>1</Hill>
        <PMA_Cap>1</PMA_Cap>
        <Power_C0>0</Power_C0>
        <Power_C1>0</Power_C1>
        <Power_Exp>0</Power_Exp>
        <Power_PMA_Cap>10</Power_PMA_Cap>
      </PretermOntogenyItem>
      <PretermOntogenyItem ID="Est_CES1_Gut">
        <Function>0</Function>
        <HasPowerFunction>false</HasPowerFunction>
        <UserScript>ZgB1AG4AYwB0AGkAbwBuACAAZABlAGYAaQBuAGUATwBuAHQAbwBnAGUAbgB5AF8ARQBzAHQAXwBDAEUAUwAxAF8ARwB1AHQAKABQAE0AQQAsACAAUABOAEEALAAgAEcAVwApAA0ACgAJAC0ALQAgAFAATQBBACAAaQBzACAAdABoAGUAIABwAG8AcwB0AG0AZQBuAHMAdAByAHUAYQBsACAAYQBnAGUAIABpAG4AIAB5AGUAYQByAHMAIAANAAoACQAtAC0AIABQAE4AQQAgAGkAcwAgAHQAaABlACAAcABvAHMAdABuAGEAdABhAGwAIABhAGcAZQAgAGkAbgAgAHcAZQBlAGsAcwANAAoACQAtAC0AIABHAFcAIABpAHMAIAB0AGgAZQAgAGcAZQBzAHQAYQB0AGkAbwBuAGEAbAAgAGEAZwBlACAAaQBuACAAdwBlAGUAawBzACAADQAKACAAIAAgACAATwBuAHQAbwBnAGUAbgB5ACAAPQAgADEALgAxACAAKwAgADAALgAwADEAIAAqACAARwBXACAAKgAgAG0AYQB0AGgALgBlAHgAcAAoADAALgAwADEAIAAqACAAUABOAEEAKQANAAoACQByAGUAdAB1AHIAbgAgAE8AbgB0AG8AZwBlAG4AeQANAAoAZQBuAGQA</UserScript>
        <AdultMax>0</AdultMax>
        <FBirth>0</FBirth>
        <PMA_50>0</PMA_50>
        <Hill>1</Hill>
        <PMA_Cap>1</PMA_Cap>
        <Power_C0>0</Power_C0>
        <Power_C1>0</Power_C1>
        <Power_Exp>0</Power_Exp>
        <Power_PMA_Cap>10</Power_PMA_Cap>
      </PretermOntogenyItem>
      <PretermOntogenyItem ID="Est_CES2_Gut">
        <Function>0</Function>
        <HasPowerFunction>false</HasPowerFunction>
        <UserScript>ZgB1AG4AYwB0AGkAbwBuACAAZABlAGYAaQBuAGUATwBuAHQAbwBnAGUAbgB5AF8ARQBzAHQAXwBDAEUAUwAyAF8ARwB1AHQAKABQAE0AQQAsACAAUABOAEEALAAgAEcAVwApAA0ACgAJAC0ALQAgAFAATQBBACAAaQBzACAAdABoAGUAIABwAG8AcwB0AG0AZQBuAHMAdAByAHUAYQBsACAAYQBnAGUAIABpAG4AIAB5AGUAYQByAHMAIAANAAoACQAtAC0AIABQAE4AQQAgAGkAcwAgAHQAaABlACAAcABvAHMAdABuAGEAdABhAGwAIABhAGcAZQAgAGkAbgAgAHcAZQBlAGsAcwANAAoACQAtAC0AIABHAFcAIABpAHMAIAB0AGgAZQAgAGcAZQBzAHQAYQB0AGkAbwBuAGEAbAAgAGEAZwBlACAAaQBuACAAdwBlAGUAawBzACAADQAKACAAIAAgACAATwBuAHQAbwBnAGUAbgB5ACAAPQAgADEALgAxACAAKwAgADAALgAwADEAIAAqACAARwBXACAAKgAgAG0AYQB0AGgALgBlAHgAcAAoADAALgAwADEAIAAqACAAUABOAEEAKQANAAoACQByAGUAdAB1AHIAbgAgAE8AbgB0AG8AZwBlAG4AeQANAAoAZQBuAGQA</UserScript>
        <AdultMax>0</AdultMax>
        <FBirth>0</FBirth>
        <PMA_50>0</PMA_50>
        <Hill>1</Hill>
        <PMA_Cap>1</PMA_Cap>
        <Power_C0>0</Power_C0>
        <Power_C1>0</Power_C1>
        <Power_Exp>0</Power_Exp>
        <Power_PMA_Cap>10</Power_PMA_Cap>
      </PretermOntogenyItem>
      <PretermOntogenyItem ID="Est_User_Gut">
        <Function>0</Function>
        <HasPowerFunction>false</HasPowerFunction>
        <UserScript>ZgB1AG4AYwB0AGkAbwBuACAAZABlAGYAaQBuAGUATwBuAHQAbwBnAGUAbgB5AF8ARQBzAHQAXwBVAHMAZQByAF8ARwB1AHQAKABQAE0AQQAsACAAUABOAEEALAAgAEcAVwApAA0ACgAJAC0ALQAgAFAATQBBACAAaQBzACAAdABoAGUAIABwAG8AcwB0AG0AZQBuAHMAdAByAHUAYQBsACAAYQBnAGUAIABpAG4AIAB5AGUAYQByAHMAIAANAAoACQAtAC0AIABQAE4AQQAgAGkAcwAgAHQAaABlACAAcABvAHMAdABuAGEAdABhAGwAIABhAGcAZQAgAGkAbgAgAHcAZQBlAGsAcwANAAoACQAtAC0AIABHAFcAIABpAHMAIAB0AGgAZQAgAGcAZQBzAHQAYQB0AGkAbwBuAGEAbAAgAGEAZwBlACAAaQBuACAAdwBlAGUAawBzACAADQAKACAAIAAgACAATwBuAHQAbwBnAGUAbgB5ACAAPQAgADEALgAxACAAKwAgADAALgAwADEAIAAqACAARwBXACAAKgAgAG0AYQB0AGgALgBlAHgAcAAoADAALgAwADEAIAAqACAAUABOAEEAKQANAAoACQByAGUAdAB1AHIAbgAgAE8AbgB0AG8AZwBlAG4AeQANAAoAZQBuAGQA</UserScript>
        <AdultMax>0</AdultMax>
        <FBirth>0</FBirth>
        <PMA_50>0</PMA_50>
        <Hill>1</Hill>
        <PMA_Cap>1</PMA_Cap>
        <Power_C0>0</Power_C0>
        <Power_C1>0</Power_C1>
        <Power_Exp>0</Power_Exp>
        <Power_PMA_Cap>10</Power_PMA_Cap>
      </PretermOntogenyItem>
      <PretermOntogenyItem ID="FMO1_Gut">
        <Function>0</Function>
        <HasPowerFunction>false</HasPowerFunction>
        <UserScript>ZgB1AG4AYwB0AGkAbwBuACAAZABlAGYAaQBuAGUATwBuAHQAbwBnAGUAbgB5AF8ARgBNAE8AMQBfAEcAdQB0ACgAUABNAEEALAAgAFAATgBBACwAIABHAFcAKQANAAoACQAtAC0AIABQAE0AQQAgAGkAcwAgAHQAaABlACAAcABvAHMAdABtAGUAbgBzAHQAcgB1AGEAbAAgAGEAZwBlACAAaQBuACAAeQBlAGEAcgBzACAADQAKAAkALQAtACAAUABOAEEAIABpAHMAIAB0AGgAZQAgAHAAbwBzAHQAbgBhAHQAYQBsACAAYQBnAGUAIABpAG4AIAB3AGUAZQBrAHMADQAKAAkALQAtACAARwBXACAAaQBzACAAdABoAGUAIABnAGUAcwB0AGEAdABpAG8AbgBhAGwAIABhAGcAZQAgAGkAbgAgAHcAZQBlAGsAcwAgAA0ACgAgACAAIAAgAE8AbgB0AG8AZwBlAG4AeQAgAD0AIAAxAC4AMQAgACsAIAAwAC4AMAAxACAAKgAgAEcAVwAgACoAIABtAGEAdABoAC4AZQB4AHAAKAAwAC4AMAAxACAAKgAgAFAATgBBACkADQAKAAkAcgBlAHQAdQByAG4AIABPAG4AdABvAGcAZQBuAHkADQAKAGUAbgBkAA[[</UserScript>
        <AdultMax>0</AdultMax>
        <FBirth>0</FBirth>
        <PMA_50>0</PMA_50>
        <Hill>1</Hill>
        <PMA_Cap>1</PMA_Cap>
        <Power_C0>0</Power_C0>
        <Power_C1>0</Power_C1>
        <Power_Exp>0</Power_Exp>
        <Power_PMA_Cap>10</Power_PMA_Cap>
      </PretermOntogenyItem>
      <PretermOntogenyItem ID="FMO3_Gut">
        <Function>0</Function>
        <HasPowerFunction>false</HasPowerFunction>
        <UserScript>ZgB1AG4AYwB0AGkAbwBuACAAZABlAGYAaQBuAGUATwBuAHQAbwBnAGUAbgB5AF8ARgBNAE8AMwBfAEcAdQB0ACgAUABNAEEALAAgAFAATgBBACwAIABHAFcAKQANAAoACQAtAC0AIABQAE0AQQAgAGkAcwAgAHQAaABlACAAcABvAHMAdABtAGUAbgBzAHQAcgB1AGEAbAAgAGEAZwBlACAAaQBuACAAeQBlAGEAcgBzACAADQAKAAkALQAtACAAUABOAEEAIABpAHMAIAB0AGgAZQAgAHAAbwBzAHQAbgBhAHQAYQBsACAAYQBnAGUAIABpAG4AIAB3AGUAZQBrAHMADQAKAAkALQAtACAARwBXACAAaQBzACAAdABoAGUAIABnAGUAcwB0AGEAdABpAG8AbgBhAGwAIABhAGcAZQAgAGkAbgAgAHcAZQBlAGsAcwAgAA0ACgAgACAAIAAgAE8AbgB0AG8AZwBlAG4AeQAgAD0AIAAxAC4AMQAgACsAIAAwAC4AMAAxACAAKgAgAEcAVwAgACoAIABtAGEAdABoAC4AZQB4AHAAKAAwAC4AMAAxACAAKgAgAFAATgBBACkADQAKAAkAcgBlAHQAdQByAG4AIABPAG4AdABvAGcAZQBuAHkADQAKAGUAbgBkAA[[</UserScript>
        <AdultMax>0</AdultMax>
        <FBirth>0</FBirth>
        <PMA_50>0</PMA_50>
        <Hill>1</Hill>
        <PMA_Cap>1</PMA_Cap>
        <Power_C0>0</Power_C0>
        <Power_C1>0</Power_C1>
        <Power_Exp>0</Power_Exp>
        <Power_PMA_Cap>10</Power_PMA_Cap>
      </PretermOntogenyItem>
      <PretermOntogenyItem ID="FMO5_Gut">
        <Function>0</Function>
        <HasPowerFunction>false</HasPowerFunction>
        <UserScript>ZgB1AG4AYwB0AGkAbwBuACAAZABlAGYAaQBuAGUATwBuAHQAbwBnAGUAbgB5AF8ARgBNAE8ANQBfAEcAdQB0ACgAUABNAEEALAAgAFAATgBBACwAIABHAFcAKQANAAoACQAtAC0AIABQAE0AQQAgAGkAcwAgAHQAaABlACAAcABvAHMAdABtAGUAbgBzAHQAcgB1AGEAbAAgAGEAZwBlACAAaQBuACAAeQBlAGEAcgBzACAADQAKAAkALQAtACAAUABOAEEAIABpAHMAIAB0AGgAZQAgAHAAbwBzAHQAbgBhAHQAYQBsACAAYQBnAGUAIABpAG4AIAB3AGUAZQBrAHMADQAKAAkALQAtACAARwBXACAAaQBzACAAdABoAGUAIABnAGUAcwB0AGEAdABpAG8AbgBhAGwAIABhAGcAZQAgAGkAbgAgAHcAZQBlAGsAcwAgAA0ACgAgACAAIAAgAE8AbgB0AG8AZwBlAG4AeQAgAD0AIAAxAC4AMQAgACsAIAAwAC4AMAAxACAAKgAgAEcAVwAgACoAIABtAGEAdABoAC4AZQB4AHAAKAAwAC4AMAAxACAAKgAgAFAATgBBACkADQAKAAkAcgBlAHQAdQByAG4AIABPAG4AdABvAGcAZQBuAHkADQAKAGUAbgBkAA[[</UserScript>
        <AdultMax>0</AdultMax>
        <FBirth>0</FBirth>
        <PMA_50>0</PMA_50>
        <Hill>1</Hill>
        <PMA_Cap>1</PMA_Cap>
        <Power_C0>0</Power_C0>
        <Power_C1>0</Power_C1>
        <Power_Exp>0</Power_Exp>
        <Power_PMA_Cap>10</Power_PMA_Cap>
      </PretermOntogenyItem>
      <PretermOntogenyItem ID="FMOUser_Gut">
        <Function>0</Function>
        <HasPowerFunction>false</HasPowerFunction>
        <UserScript>ZgB1AG4AYwB0AGkAbwBuACAAZABlAGYAaQBuAGUATwBuAHQAbwBnAGUAbgB5AF8ARgBNAE8AVQBzAGUAcgBfAEcAdQB0ACgAUABNAEEALAAgAFAATgBBACwAIABHAFcAKQANAAoACQAtAC0AIABQAE0AQQAgAGkAcwAgAHQAaABlACAAcABvAHMAdABtAGUAbgBzAHQAcgB1AGEAbAAgAGEAZwBlACAAaQBuACAAeQBlAGEAcgBzACAADQAKAAkALQAtACAAUABOAEEAIABpAHMAIAB0AGgAZQAgAHAAbwBzAHQAbgBhAHQAYQBsACAAYQBnAGUAIABpAG4AIAB3AGUAZQBrAHMADQAKAAkALQAtACAARwBXACAAaQBzACAAdABoAGUAIABnAGUAcwB0AGEAdABpAG8AbgBhAGwAIABhAGcAZQAgAGkAbgAgAHcAZQBlAGsAcwAgAA0ACgAgACAAIAAgAE8AbgB0AG8AZwBlAG4AeQAgAD0AIAAxAC4AMQAgACsAIAAwAC4AMAAxACAAKgAgAEcAVwAgACoAIABtAGEAdABoAC4AZQB4AHAAKAAwAC4AMAAxACAAKgAgAFAATgBBACkADQAKAAkAcgBlAHQAdQByAG4AIABPAG4AdABvAGcAZQBuAHkADQAKAGUAbgBkAA[[</UserScript>
        <AdultMax>0</AdultMax>
        <FBirth>0</FBirth>
        <PMA_50>0</PMA_50>
        <Hill>1</Hill>
        <PMA_Cap>1</PMA_Cap>
        <Power_C0>0</Power_C0>
        <Power_C1>0</Power_C1>
        <Power_Exp>0</Power_Exp>
        <Power_PMA_Cap>10</Power_PMA_Cap>
      </PretermOntogenyItem>
    </Enzymes>
    <Transporters>
      <PretermOntogenyItem ID="ABCB1_Liver">
        <Function>0</Function>
        <HasPowerFunction>false</HasPowerFunction>
        <UserScript>ZgB1AG4AYwB0AGkAbwBuACAAZABlAGYAaQBuAGUATwBuAHQAbwBnAGUAbgB5AF8AQQBCAEMAQgAxAF8ATABpAHYAZQByACgAUABNAEEALAAgAFAATgBBACwAIABHAFcAKQANAAoACQAtAC0AIABQAE0AQQAgAGkAcwAgAHQAaABlACAAcABvAHMAdABtAGUAbgBzAHQAcgB1AGEAbAAgAGEAZwBlACAAaQBuACAAeQBlAGEAcgBzACAADQAKAAkALQAtACAAUABOAEEAIABpAHMAIAB0AGgAZQAgAHAAbwBzAHQAbgBhAHQAYQBsACAAYQBnAGUAIABpAG4AIAB3AGUAZQBrAHMADQAKAAkALQAtACAARwBXACAAaQBzACAAdABoAGUAIABnAGUAcwB0AGEAdABpAG8AbgBhAGwAIABhAGcAZQAgAGkAbgAgAHcAZQBlAGsAcwAgAA0ACgAgACAAIAAgAE8AbgB0AG8AZwBlAG4AeQAgAD0AIAAxAC4AMQAgACsAIAAwAC4AMAAxACAAKgAgAEcAVwAgACoAIABtAGEAdABoAC4AZQB4AHAAKAAwAC4AMAAxACAAKgAgAFAATgBBACkADQAKAAkAcgBlAHQAdQByAG4AIABPAG4AdABvAGcAZQBuAHkADQAKAGUAbgBkAA[[</UserScript>
        <AdultMax>0</AdultMax>
        <FBirth>0</FBirth>
        <PMA_50>0</PMA_50>
        <Hill>1</Hill>
        <PMA_Cap>1</PMA_Cap>
        <Power_C0>0</Power_C0>
        <Power_C1>0</Power_C1>
        <Power_Exp>0</Power_Exp>
        <Power_PMA_Cap>10</Power_PMA_Cap>
      </PretermOntogenyItem>
      <PretermOntogenyItem ID="ABCC2_Liver">
        <Function>0</Function>
        <HasPowerFunction>false</HasPowerFunction>
        <UserScript>ZgB1AG4AYwB0AGkAbwBuACAAZABlAGYAaQBuAGUATwBuAHQAbwBnAGUAbgB5AF8AQQBCAEMAQwAyAF8ATABpAHYAZQByACgAUABNAEEALAAgAFAATgBBACwAIABHAFcAKQANAAoACQAtAC0AIABQAE0AQQAgAGkAcwAgAHQAaABlACAAcABvAHMAdABtAGUAbgBzAHQAcgB1AGEAbAAgAGEAZwBlACAAaQBuACAAeQBlAGEAcgBzACAADQAKAAkALQAtACAAUABOAEEAIABpAHMAIAB0AGgAZQAgAHAAbwBzAHQAbgBhAHQAYQBsACAAYQBnAGUAIABpAG4AIAB3AGUAZQBrAHMADQAKAAkALQAtACAARwBXACAAaQBzACAAdABoAGUAIABnAGUAcwB0AGEAdABpAG8AbgBhAGwAIABhAGcAZQAgAGkAbgAgAHcAZQBlAGsAcwAgAA0ACgAgACAAIAAgAE8AbgB0AG8AZwBlAG4AeQAgAD0AIAAxAC4AMQAgACsAIAAwAC4AMAAxACAAKgAgAEcAVwAgACoAIABtAGEAdABoAC4AZQB4AHAAKAAwAC4AMAAxACAAKgAgAFAATgBBACkADQAKAAkAcgBlAHQAdQByAG4AIABPAG4AdABvAGcAZQBuAHkADQAKAGUAbgBkAA[[</UserScript>
        <AdultMax>0</AdultMax>
        <FBirth>0</FBirth>
        <PMA_50>0</PMA_50>
        <Hill>1</Hill>
        <PMA_Cap>1</PMA_Cap>
        <Power_C0>0</Power_C0>
        <Power_C1>0</Power_C1>
        <Power_Exp>0</Power_Exp>
        <Power_PMA_Cap>10</Power_PMA_Cap>
      </PretermOntogenyItem>
      <PretermOntogenyItem ID="ABCG2_Liver">
        <Function>0</Function>
        <HasPowerFunction>false</HasPowerFunction>
        <UserScript>ZgB1AG4AYwB0AGkAbwBuACAAZABlAGYAaQBuAGUATwBuAHQAbwBnAGUAbgB5AF8AQQBCAEMARwAyAF8ATABpAHYAZQByACgAUABNAEEALAAgAFAATgBBACwAIABHAFcAKQANAAoACQAtAC0AIABQAE0AQQAgAGkAcwAgAHQAaABlACAAcABvAHMAdABtAGUAbgBzAHQAcgB1AGEAbAAgAGEAZwBlACAAaQBuACAAeQBlAGEAcgBzACAADQAKAAkALQAtACAAUABOAEEAIABpAHMAIAB0AGgAZQAgAHAAbwBzAHQAbgBhAHQAYQBsACAAYQBnAGUAIABpAG4AIAB3AGUAZQBrAHMADQAKAAkALQAtACAARwBXACAAaQBzACAAdABoAGUAIABnAGUAcwB0AGEAdABpAG8AbgBhAGwAIABhAGcAZQAgAGkAbgAgAHcAZQBlAGsAcwAgAA0ACgAgACAAIAAgAE8AbgB0AG8AZwBlAG4AeQAgAD0AIAAxAC4AMQAgACsAIAAwAC4AMAAxACAAKgAgAEcAVwAgACoAIABtAGEAdABoAC4AZQB4AHAAKAAwAC4AMAAxACAAKgAgAFAATgBBACkADQAKAAkAcgBlAHQAdQByAG4AIABPAG4AdABvAGcAZQBuAHkADQAKAGUAbgBkAA[[</UserScript>
        <AdultMax>0</AdultMax>
        <FBirth>0</FBirth>
        <PMA_50>0</PMA_50>
        <Hill>1</Hill>
        <PMA_Cap>1</PMA_Cap>
        <Power_C0>0</Power_C0>
        <Power_C1>0</Power_C1>
        <Power_Exp>0</Power_Exp>
        <Power_PMA_Cap>10</Power_PMA_Cap>
      </PretermOntogenyItem>
      <PretermOntogenyItem ID="SLCO1B1_Liver">
        <Function>0</Function>
        <HasPowerFunction>false</HasPowerFunction>
        <UserScript>ZgB1AG4AYwB0AGkAbwBuACAAZABlAGYAaQBuAGUATwBuAHQAbwBnAGUAbgB5AF8AUwBMAEMATwAxAEIAMQBfAEwAaQB2AGUAcgAoAFAATQBBACwAIABQAE4AQQAsACAARwBXACkADQAKAAkALQAtACAAUABNAEEAIABpAHMAIAB0AGgAZQAgAHAAbwBzAHQAbQBlAG4AcwB0AHIAdQBhAGwAIABhAGcAZQAgAGkAbgAgAHkAZQBhAHIAcwAgAA0ACgAJAC0ALQAgAFAATgBBACAAaQBzACAAdABoAGUAIABwAG8AcwB0AG4AYQB0AGEAbAAgAGEAZwBlACAAaQBuACAAdwBlAGUAawBzAA0ACgAJAC0ALQAgAEcAVwAgAGkAcwAgAHQAaABlACAAZwBlAHMAdABhAHQAaQBvAG4AYQBsACAAYQBnAGUAIABpAG4AIAB3AGUAZQBrAHMAIAANAAoAIAAgACAAIABPAG4AdABvAGcAZQBuAHkAIAA9ACAAMQAuADEAIAArACAAMAAuADAAMQAgACoAIABHAFcAIAAqACAAbQBhAHQAaAAuAGUAeABwACgAMAAuADAAMQAgACoAIABQAE4AQQApAA0ACgAJAHIAZQB0AHUAcgBuACAATwBuAHQAbwBnAGUAbgB5AA0ACgBlAG4AZAA[</UserScript>
        <AdultMax>0</AdultMax>
        <FBirth>0</FBirth>
        <PMA_50>0</PMA_50>
        <Hill>1</Hill>
        <PMA_Cap>1</PMA_Cap>
        <Power_C0>0</Power_C0>
        <Power_C1>0</Power_C1>
        <Power_Exp>0</Power_Exp>
        <Power_PMA_Cap>10</Power_PMA_Cap>
      </PretermOntogenyItem>
      <PretermOntogenyItem ID="SLCO1B3_Liver">
        <Function>0</Function>
        <HasPowerFunction>false</HasPowerFunction>
        <UserScript>ZgB1AG4AYwB0AGkAbwBuACAAZABlAGYAaQBuAGUATwBuAHQAbwBnAGUAbgB5AF8AUwBMAEMATwAxAEIAMwBfAEwAaQB2AGUAcgAoAFAATQBBACwAIABQAE4AQQAsACAARwBXACkADQAKAAkALQAtACAAUABNAEEAIABpAHMAIAB0AGgAZQAgAHAAbwBzAHQAbQBlAG4AcwB0AHIAdQBhAGwAIABhAGcAZQAgAGkAbgAgAHkAZQBhAHIAcwAgAA0ACgAJAC0ALQAgAFAATgBBACAAaQBzACAAdABoAGUAIABwAG8AcwB0AG4AYQB0AGEAbAAgAGEAZwBlACAAaQBuACAAdwBlAGUAawBzAA0ACgAJAC0ALQAgAEcAVwAgAGkAcwAgAHQAaABlACAAZwBlAHMAdABhAHQAaQBvAG4AYQBsACAAYQBnAGUAIABpAG4AIAB3AGUAZQBrAHMAIAANAAoAIAAgACAAIABPAG4AdABvAGcAZQBuAHkAIAA9ACAAMQAuADEAIAArACAAMAAuADAAMQAgACoAIABHAFcAIAAqACAAbQBhAHQAaAAuAGUAeABwACgAMAAuADAAMQAgACoAIABQAE4AQQApAA0ACgAJAHIAZQB0AHUAcgBuACAATwBuAHQAbwBnAGUAbgB5AA0ACgBlAG4AZAA[</UserScript>
        <AdultMax>0</AdultMax>
        <FBirth>0</FBirth>
        <PMA_50>0</PMA_50>
        <Hill>1</Hill>
        <PMA_Cap>1</PMA_Cap>
        <Power_C0>0</Power_C0>
        <Power_C1>0</Power_C1>
        <Power_Exp>0</Power_Exp>
        <Power_PMA_Cap>10</Power_PMA_Cap>
      </PretermOntogenyItem>
      <PretermOntogenyItem ID="SLCO2B1_Liver">
        <Function>0</Function>
        <HasPowerFunction>false</HasPowerFunction>
        <UserScript>ZgB1AG4AYwB0AGkAbwBuACAAZABlAGYAaQBuAGUATwBuAHQAbwBnAGUAbgB5AF8AUwBMAEMATwAyAEIAMQBfAEwAaQB2AGUAcgAoAFAATQBBACwAIABQAE4AQQAsACAARwBXACkADQAKAAkALQAtACAAUABNAEEAIABpAHMAIAB0AGgAZQAgAHAAbwBzAHQAbQBlAG4AcwB0AHIAdQBhAGwAIABhAGcAZQAgAGkAbgAgAHkAZQBhAHIAcwAgAA0ACgAJAC0ALQAgAFAATgBBACAAaQBzACAAdABoAGUAIABwAG8AcwB0AG4AYQB0AGEAbAAgAGEAZwBlACAAaQBuACAAdwBlAGUAawBzAA0ACgAJAC0ALQAgAEcAVwAgAGkAcwAgAHQAaABlACAAZwBlAHMAdABhAHQAaQBvAG4AYQBsACAAYQBnAGUAIABpAG4AIAB3AGUAZQBrAHMAIAANAAoAIAAgACAAIABPAG4AdABvAGcAZQBuAHkAIAA9ACAAMQAuADEAIAArACAAMAAuADAAMQAgACoAIABHAFcAIAAqACAAbQBhAHQAaAAuAGUAeABwACgAMAAuADAAMQAgACoAIABQAE4AQQApAA0ACgAJAHIAZQB0AHUAcgBuACAATwBuAHQAbwBnAGUAbgB5AA0ACgBlAG4AZAA[</UserScript>
        <AdultMax>0</AdultMax>
        <FBirth>0</FBirth>
        <PMA_50>0</PMA_50>
        <Hill>1</Hill>
        <PMA_Cap>1</PMA_Cap>
        <Power_C0>0</Power_C0>
        <Power_C1>0</Power_C1>
        <Power_Exp>0</Power_Exp>
        <Power_PMA_Cap>10</Power_PMA_Cap>
      </PretermOntogenyItem>
      <PretermOntogenyItem ID="SINUSOIDAL_UPTAKE_Liver">
        <Function>0</Function>
        <HasPowerFunction>false</HasPowerFunction>
        <UserScript>ZgB1AG4AYwB0AGkAbwBuACAAZABlAGYAaQBuAGUATwBuAHQAbwBnAGUAbgB5AF8AUwBJAE4AVQBTAE8ASQBEAEEATABfAFUAUABUAEEASwBFAF8ATABpAHYAZQByACgAUABNAEEALAAgAFAATgBBACwAIABHAFcAKQANAAoACQAtAC0AIABQAE0AQQAgAGkAcwAgAHQAaABlACAAcABvAHMAdABtAGUAbgBzAHQAcgB1AGEAbAAgAGEAZwBlACAAaQBuACAAeQBlAGEAcgBzACAADQAKAAkALQAtACAAUABOAEEAIABpAHMAIAB0AGgAZQAgAHAAbwBzAHQAbgBhAHQAYQBsACAAYQBnAGUAIABpAG4AIAB3AGUAZQBrAHMADQAKAAkALQAtACAARwBXACAAaQBzACAAdABoAGUAIABnAGUAcwB0AGEAdABpAG8AbgBhAGwAIABhAGcAZQAgAGkAbgAgAHcAZQBlAGsAcwAgAA0ACgAgACAAIAAgAE8AbgB0AG8AZwBlAG4AeQAgAD0AIAAxAC4AMQAgACsAIAAwAC4AMAAxACAAKgAgAEcAVwAgACoAIABtAGEAdABoAC4AZQB4AHAAKAAwAC4AMAAxACAAKgAgAFAATgBBACkADQAKAAkAcgBlAHQAdQByAG4AIABPAG4AdABvAGcAZQBuAHkADQAKAGUAbgBkAA[[</UserScript>
        <AdultMax>0</AdultMax>
        <FBirth>0</FBirth>
        <PMA_50>0</PMA_50>
        <Hill>1</Hill>
        <PMA_Cap>1</PMA_Cap>
        <Power_C0>0</Power_C0>
        <Power_C1>0</Power_C1>
        <Power_Exp>0</Power_Exp>
        <Power_PMA_Cap>10</Power_PMA_Cap>
      </PretermOntogenyItem>
      <PretermOntogenyItem ID="SINUSOIDAL_EFFLUX_Liver">
        <Function>0</Function>
        <HasPowerFunction>false</HasPowerFunction>
        <UserScript>ZgB1AG4AYwB0AGkAbwBuACAAZABlAGYAaQBuAGUATwBuAHQAbwBnAGUAbgB5AF8AUwBJAE4AVQBTAE8ASQBEAEEATABfAEUARgBGAEwAVQBYAF8ATABpAHYAZQByACgAUABNAEEALAAgAFAATgBBACwAIABHAFcAKQANAAoACQAtAC0AIABQAE0AQQAgAGkAcwAgAHQAaABlACAAcABvAHMAdABtAGUAbgBzAHQAcgB1AGEAbAAgAGEAZwBlACAAaQBuACAAeQBlAGEAcgBzACAADQAKAAkALQAtACAAUABOAEEAIABpAHMAIAB0AGgAZQAgAHAAbwBzAHQAbgBhAHQAYQBsACAAYQBnAGUAIABpAG4AIAB3AGUAZQBrAHMADQAKAAkALQAtACAARwBXACAAaQBzACAAdABoAGUAIABnAGUAcwB0AGEAdABpAG8AbgBhAGwAIABhAGcAZQAgAGkAbgAgAHcAZQBlAGsAcwAgAA0ACgAgACAAIAAgAE8AbgB0AG8AZwBlAG4AeQAgAD0AIAAxAC4AMQAgACsAIAAwAC4AMAAxACAAKgAgAEcAVwAgACoAIABtAGEAdABoAC4AZQB4AHAAKAAwAC4AMAAxACAAKgAgAFAATgBBACkADQAKAAkAcgBlAHQAdQByAG4AIABPAG4AdABvAGcAZQBuAHkADQAKAGUAbgBkAA[[</UserScript>
        <AdultMax>0</AdultMax>
        <FBirth>0</FBirth>
        <PMA_50>0</PMA_50>
        <Hill>1</Hill>
        <PMA_Cap>1</PMA_Cap>
        <Power_C0>0</Power_C0>
        <Power_C1>0</Power_C1>
        <Power_Exp>0</Power_Exp>
        <Power_PMA_Cap>10</Power_PMA_Cap>
      </PretermOntogenyItem>
      <PretermOntogenyItem ID="CANALICULAR_EFFLUX_Liver">
        <Function>0</Function>
        <HasPowerFunction>false</HasPowerFunction>
        <UserScript>ZgB1AG4AYwB0AGkAbwBuACAAZABlAGYAaQBuAGUATwBuAHQAbwBnAGUAbgB5AF8AQwBBAE4AQQBMAEkAQwBVAEwAQQBSAF8ARQBGAEYATABVAFgAXwBMAGkAdgBlAHIAKABQAE0AQQAsACAAUABOAEEALAAgAEcAVwApAA0ACgAJAC0ALQAgAFAATQBBACAAaQBzACAAdABoAGUAIABwAG8AcwB0AG0AZQBuAHMAdAByAHUAYQBsACAAYQBnAGUAIABpAG4AIAB5AGUAYQByAHMAIAANAAoACQAtAC0AIABQAE4AQQAgAGkAcwAgAHQAaABlACAAcABvAHMAdABuAGEAdABhAGwAIABhAGcAZQAgAGkAbgAgAHcAZQBlAGsAcwANAAoACQAtAC0AIABHAFcAIABpAHMAIAB0AGgAZQAgAGcAZQBzAHQAYQB0AGkAbwBuAGEAbAAgAGEAZwBlACAAaQBuACAAdwBlAGUAawBzACAADQAKACAAIAAgACAATwBuAHQAbwBnAGUAbgB5ACAAPQAgADEALgAxACAAKwAgADAALgAwADEAIAAqACAARwBXACAAKgAgAG0AYQB0AGgALgBlAHgAcAAoADAALgAwADEAIAAqACAAUABOAEEAKQANAAoACQByAGUAdAB1AHIAbgAgAE8AbgB0AG8AZwBlAG4AeQANAAoAZQBuAGQA</UserScript>
        <AdultMax>0</AdultMax>
        <FBirth>0</FBirth>
        <PMA_50>0</PMA_50>
        <Hill>1</Hill>
        <PMA_Cap>1</PMA_Cap>
        <Power_C0>0</Power_C0>
        <Power_C1>0</Power_C1>
        <Power_Exp>0</Power_Exp>
        <Power_PMA_Cap>10</Power_PMA_Cap>
      </PretermOntogenyItem>
      <PretermOntogenyItem ID="ABCB1_Gut">
        <Function>0</Function>
        <HasPowerFunction>false</HasPowerFunction>
        <UserScript>ZgB1AG4AYwB0AGkAbwBuACAAZABlAGYAaQBuAGUATwBuAHQAbwBnAGUAbgB5AF8AQQBCAEMAQgAxAF8ARwB1AHQAKABQAE0AQQAsACAAUABOAEEALAAgAEcAVwApAA0ACgAJAC0ALQAgAFAATQBBACAAaQBzACAAdABoAGUAIABwAG8AcwB0AG0AZQBuAHMAdAByAHUAYQBsACAAYQBnAGUAIABpAG4AIAB5AGUAYQByAHMAIAANAAoACQAtAC0AIABQAE4AQQAgAGkAcwAgAHQAaABlACAAcABvAHMAdABuAGEAdABhAGwAIABhAGcAZQAgAGkAbgAgAHcAZQBlAGsAcwANAAoACQAtAC0AIABHAFcAIABpAHMAIAB0AGgAZQAgAGcAZQBzAHQAYQB0AGkAbwBuAGEAbAAgAGEAZwBlACAAaQBuACAAdwBlAGUAawBzACAADQAKACAAIAAgACAATwBuAHQAbwBnAGUAbgB5ACAAPQAgADEALgAxACAAKwAgADAALgAwADEAIAAqACAARwBXACAAKgAgAG0AYQB0AGgALgBlAHgAcAAoADAALgAwADEAIAAqACAAUABOAEEAKQANAAoACQByAGUAdAB1AHIAbgAgAE8AbgB0AG8AZwBlAG4AeQANAAoAZQBuAGQA</UserScript>
        <AdultMax>0</AdultMax>
        <FBirth>0</FBirth>
        <PMA_50>0</PMA_50>
        <Hill>1</Hill>
        <PMA_Cap>1</PMA_Cap>
        <Power_C0>0</Power_C0>
        <Power_C1>0</Power_C1>
        <Power_Exp>0</Power_Exp>
        <Power_PMA_Cap>10</Power_PMA_Cap>
      </PretermOntogenyItem>
      <PretermOntogenyItem ID="ABCC2_Gut">
        <Function>0</Function>
        <HasPowerFunction>false</HasPowerFunction>
        <UserScript>ZgB1AG4AYwB0AGkAbwBuACAAZABlAGYAaQBuAGUATwBuAHQAbwBnAGUAbgB5AF8AQQBCAEMAQwAyAF8ARwB1AHQAKABQAE0AQQAsACAAUABOAEEALAAgAEcAVwApAA0ACgAJAC0ALQAgAFAATQBBACAAaQBzACAAdABoAGUAIABwAG8AcwB0AG0AZQBuAHMAdAByAHUAYQBsACAAYQBnAGUAIABpAG4AIAB5AGUAYQByAHMAIAANAAoACQAtAC0AIABQAE4AQQAgAGkAcwAgAHQAaABlACAAcABvAHMAdABuAGEAdABhAGwAIABhAGcAZQAgAGkAbgAgAHcAZQBlAGsAcwANAAoACQAtAC0AIABHAFcAIABpAHMAIAB0AGgAZQAgAGcAZQBzAHQAYQB0AGkAbwBuAGEAbAAgAGEAZwBlACAAaQBuACAAdwBlAGUAawBzACAADQAKACAAIAAgACAATwBuAHQAbwBnAGUAbgB5ACAAPQAgADEALgAxACAAKwAgADAALgAwADEAIAAqACAARwBXACAAKgAgAG0AYQB0AGgALgBlAHgAcAAoADAALgAwADEAIAAqACAAUABOAEEAKQANAAoACQByAGUAdAB1AHIAbgAgAE8AbgB0AG8AZwBlAG4AeQANAAoAZQBuAGQA</UserScript>
        <AdultMax>0</AdultMax>
        <FBirth>0</FBirth>
        <PMA_50>0</PMA_50>
        <Hill>1</Hill>
        <PMA_Cap>1</PMA_Cap>
        <Power_C0>0</Power_C0>
        <Power_C1>0</Power_C1>
        <Power_Exp>0</Power_Exp>
        <Power_PMA_Cap>10</Power_PMA_Cap>
      </PretermOntogenyItem>
      <PretermOntogenyItem ID="ABCG2_Gut">
        <Function>0</Function>
        <HasPowerFunction>false</HasPowerFunction>
        <UserScript>ZgB1AG4AYwB0AGkAbwBuACAAZABlAGYAaQBuAGUATwBuAHQAbwBnAGUAbgB5AF8AQQBCAEMARwAyAF8ARwB1AHQAKABQAE0AQQAsACAAUABOAEEALAAgAEcAVwApAA0ACgAJAC0ALQAgAFAATQBBACAAaQBzACAAdABoAGUAIABwAG8AcwB0AG0AZQBuAHMAdAByAHUAYQBsACAAYQBnAGUAIABpAG4AIAB5AGUAYQByAHMAIAANAAoACQAtAC0AIABQAE4AQQAgAGkAcwAgAHQAaABlACAAcABvAHMAdABuAGEAdABhAGwAIABhAGcAZQAgAGkAbgAgAHcAZQBlAGsAcwANAAoACQAtAC0AIABHAFcAIABpAHMAIAB0AGgAZQAgAGcAZQBzAHQAYQB0AGkAbwBuAGEAbAAgAGEAZwBlACAAaQBuACAAdwBlAGUAawBzACAADQAKACAAIAAgACAATwBuAHQAbwBnAGUAbgB5ACAAPQAgADEALgAxACAAKwAgADAALgAwADEAIAAqACAARwBXACAAKgAgAG0AYQB0AGgALgBlAHgAcAAoADAALgAwADEAIAAqACAAUABOAEEAKQANAAoACQByAGUAdAB1AHIAbgAgAE8AbgB0AG8AZwBlAG4AeQANAAoAZQBuAGQA</UserScript>
        <AdultMax>0</AdultMax>
        <FBirth>0</FBirth>
        <PMA_50>0</PMA_50>
        <Hill>1</Hill>
        <PMA_Cap>1</PMA_Cap>
        <Power_C0>0</Power_C0>
        <Power_C1>0</Power_C1>
        <Power_Exp>0</Power_Exp>
        <Power_PMA_Cap>10</Power_PMA_Cap>
      </PretermOntogenyItem>
      <PretermOntogenyItem ID="APICAL_INFLUX_Gut">
        <Function>0</Function>
        <HasPowerFunction>false</HasPowerFunction>
        <UserScript>ZgB1AG4AYwB0AGkAbwBuACAAZABlAGYAaQBuAGUATwBuAHQAbwBnAGUAbgB5AF8AQQBQAEkAQwBBAEwAXwBJAE4ARgBMAFUAWABfAEcAdQB0ACgAUABNAEEALAAgAFAATgBBACwAIABHAFcAKQANAAoACQAtAC0AIABQAE0AQQAgAGkAcwAgAHQAaABlACAAcABvAHMAdABtAGUAbgBzAHQAcgB1AGEAbAAgAGEAZwBlACAAaQBuACAAeQBlAGEAcgBzACAADQAKAAkALQAtACAAUABOAEEAIABpAHMAIAB0AGgAZQAgAHAAbwBzAHQAbgBhAHQAYQBsACAAYQBnAGUAIABpAG4AIAB3AGUAZQBrAHMADQAKAAkALQAtACAARwBXACAAaQBzACAAdABoAGUAIABnAGUAcwB0AGEAdABpAG8AbgBhAGwAIABhAGcAZQAgAGkAbgAgAHcAZQBlAGsAcwAgAA0ACgAgACAAIAAgAE8AbgB0AG8AZwBlAG4AeQAgAD0AIAAxAC4AMQAgACsAIAAwAC4AMAAxACAAKgAgAEcAVwAgACoAIABtAGEAdABoAC4AZQB4AHAAKAAwAC4AMAAxACAAKgAgAFAATgBBACkADQAKAAkAcgBlAHQAdQByAG4AIABPAG4AdABvAGcAZQBuAHkADQAKAGUAbgBkAA[[</UserScript>
        <AdultMax>0</AdultMax>
        <FBirth>0</FBirth>
        <PMA_50>0</PMA_50>
        <Hill>1</Hill>
        <PMA_Cap>1</PMA_Cap>
        <Power_C0>0</Power_C0>
        <Power_C1>0</Power_C1>
        <Power_Exp>0</Power_Exp>
        <Power_PMA_Cap>10</Power_PMA_Cap>
      </PretermOntogenyItem>
    </Transporters>
    <AdultMax_N>0</AdultMax_N>
    <FBirth_N>0</FBirth_N>
    <PMA_50_N>0</PMA_50_N>
    <Hill_N>1</Hill_N>
    <PMA_Cap_N>1</PMA_Cap_N>
    <Power_C0_N>0</Power_C0_N>
    <Power_C1_N>0</Power_C1_N>
    <Power_Exp_N>0</Power_Exp_N>
    <Power_PMA_Cap_N>10</Power_PMA_Cap_N>
  </PretermOntogeny>
  <SkinOntogeny>
    <ForeHead_SkinSurfacepH_EquationSwitch>1</ForeHead_SkinSurfacepH_EquationSwitch>
    <ForeHead_SkinSurfacepH_Male_Sigmoidal_Adultmax>1</ForeHead_SkinSurfacepH_Male_Sigmoidal_Adultmax>
    <ForeHead_SkinSurfacepH_Male_Sigmoidal_Fbirth>1</ForeHead_SkinSurfacepH_Male_Sigmoidal_Fbirth>
    <ForeHead_SkinSurfacepH_Male_Sigmoidal_Age50>1</ForeHead_SkinSurfacepH_Male_Sigmoidal_Age50>
    <ForeHead_SkinSurfacepH_Male_Sigmoidal_n>1</ForeHead_SkinSurfacepH_Male_Sigmoidal_n>
    <ForeHead_SkinSurfacepH_Female_Sigmoidal_Adultmax>1</ForeHead_SkinSurfacepH_Female_Sigmoidal_Adultmax>
    <ForeHead_SkinSurfacepH_Female_Sigmoidal_Fbirth>1</ForeHead_SkinSurfacepH_Female_Sigmoidal_Fbirth>
    <ForeHead_SkinSurfacepH_Female_Sigmoidal_Age50>1</ForeHead_SkinSurfacepH_Female_Sigmoidal_Age50>
    <ForeHead_SkinSurfacepH_Female_Sigmoidal_n>1</ForeHead_SkinSurfacepH_Female_Sigmoidal_n>
    <ForeHead_SkinSurfacepH_Linear_C0>1</ForeHead_SkinSurfacepH_Linear_C0>
    <ForeHead_SkinSurfacepH_Linear_C1>0</ForeHead_SkinSurfacepH_Linear_C1>
    <ForeHead_SkinSurfacepH_Exponential_C0>1.01</ForeHead_SkinSurfacepH_Exponential_C0>
    <ForeHead_SkinSurfacepH_Exponential_C1>0.2</ForeHead_SkinSurfacepH_Exponential_C1>
    <ForeHead_SkinSurfacepH_Exponential_C2>22.13</ForeHead_SkinSurfacepH_Exponential_C2>
    <ForeHead_SCthickness_EquationSwitch>0</ForeHead_SCthickness_EquationSwitch>
    <ForeHead_SCthickness_Male_Sigmoidal_Adultmax>1.0115</ForeHead_SCthickness_Male_Sigmoidal_Adultmax>
    <ForeHead_SCthickness_Male_Sigmoidal_Fbirth>0.6414</ForeHead_SCthickness_Male_Sigmoidal_Fbirth>
    <ForeHead_SCthickness_Male_Sigmoidal_Age50>2.7183</ForeHead_SCthickness_Male_Sigmoidal_Age50>
    <ForeHead_SCthickness_Male_Sigmoidal_n>4.176</ForeHead_SCthickness_Male_Sigmoidal_n>
    <ForeHead_SCthickness_Female_Sigmoidal_Adultmax>1.0115</ForeHead_SCthickness_Female_Sigmoidal_Adultmax>
    <ForeHead_SCthickness_Female_Sigmoidal_Fbirth>0.6414</ForeHead_SCthickness_Female_Sigmoidal_Fbirth>
    <ForeHead_SCthickness_Female_Sigmoidal_Age50>2.7183</ForeHead_SCthickness_Female_Sigmoidal_Age50>
    <ForeHead_SCthickness_Female_Sigmoidal_n>4.176</ForeHead_SCthickness_Female_Sigmoidal_n>
    <ForeHead_SCthickness_Linear_C0>1</ForeHead_SCthickness_Linear_C0>
    <ForeHead_SCthickness_Linear_C1>0</ForeHead_SCthickness_Linear_C1>
    <ForeHead_SCthickness_Exponential_C0>1</ForeHead_SCthickness_Exponential_C0>
    <ForeHead_SCthickness_Exponential_C1>0</ForeHead_SCthickness_Exponential_C1>
    <ForeHead_SCthickness_Exponential_C2>0</ForeHead_SCthickness_Exponential_C2>
    <ForeHead_ViableEpidermisThickness_EquationSwitch>0</ForeHead_ViableEpidermisThickness_EquationSwitch>
    <ForeHead_ViableEpidermisThickness_Male_Sigmoidal_Adultmax>1.035</ForeHead_ViableEpidermisThickness_Male_Sigmoidal_Adultmax>
    <ForeHead_ViableEpidermisThickness_Male_Sigmoidal_Fbirth>0.6414</ForeHead_ViableEpidermisThickness_Male_Sigmoidal_Fbirth>
    <ForeHead_ViableEpidermisThickness_Male_Sigmoidal_Age50>14.31</ForeHead_ViableEpidermisThickness_Male_Sigmoidal_Age50>
    <ForeHead_ViableEpidermisThickness_Male_Sigmoidal_n>4.176</ForeHead_ViableEpidermisThickness_Male_Sigmoidal_n>
    <ForeHead_ViableEpidermisThickness_Female_Sigmoidal_Adultmax>1.035</ForeHead_ViableEpidermisThickness_Female_Sigmoidal_Adultmax>
    <ForeHead_ViableEpidermisThickness_Female_Sigmoidal_Fbirth>0.6414</ForeHead_ViableEpidermisThickness_Female_Sigmoidal_Fbirth>
    <ForeHead_ViableEpidermisThickness_Female_Sigmoidal_Age50>14.31</ForeHead_ViableEpidermisThickness_Female_Sigmoidal_Age50>
    <ForeHead_ViableEpidermisThickness_Female_Sigmoidal_n>4.176</ForeHead_ViableEpidermisThickness_Female_Sigmoidal_n>
    <ForeHead_ViableEpidermisThickness_Linear_C0>1</ForeHead_ViableEpidermisThickness_Linear_C0>
    <ForeHead_ViableEpidermisThickness_Linear_C1>0</ForeHead_ViableEpidermisThickness_Linear_C1>
    <ForeHead_ViableEpidermisThickness_Exponential_C0>1</ForeHead_ViableEpidermisThickness_Exponential_C0>
    <ForeHead_ViableEpidermisThickness_Exponential_C1>0</ForeHead_ViableEpidermisThickness_Exponential_C1>
    <ForeHead_ViableEpidermisThickness_Exponential_C2>0</ForeHead_ViableEpidermisThickness_Exponential_C2>
    <ForeHead_TotalSkinThickness_EquationSwitch>0</ForeHead_TotalSkinThickness_EquationSwitch>
    <ForeHead_TotalSkinThickness_Male_Sigmoidal_Adultmax>1.04</ForeHead_TotalSkinThickness_Male_Sigmoidal_Adultmax>
    <ForeHead_TotalSkinThickness_Male_Sigmoidal_Fbirth>0.7175</ForeHead_TotalSkinThickness_Male_Sigmoidal_Fbirth>
    <ForeHead_TotalSkinThickness_Male_Sigmoidal_Age50>16.4999</ForeHead_TotalSkinThickness_Male_Sigmoidal_Age50>
    <ForeHead_TotalSkinThickness_Male_Sigmoidal_n>6.086</ForeHead_TotalSkinThickness_Male_Sigmoidal_n>
    <ForeHead_TotalSkinThickness_Female_Sigmoidal_Adultmax>1.04</ForeHead_TotalSkinThickness_Female_Sigmoidal_Adultmax>
    <ForeHead_TotalSkinThickness_Female_Sigmoidal_Fbirth>0.7175</ForeHead_TotalSkinThickness_Female_Sigmoidal_Fbirth>
    <ForeHead_TotalSkinThickness_Female_Sigmoidal_Age50>16.4999</ForeHead_TotalSkinThickness_Female_Sigmoidal_Age50>
    <ForeHead_TotalSkinThickness_Female_Sigmoidal_n>6.086</ForeHead_TotalSkinThickness_Female_Sigmoidal_n>
    <ForeHead_TotalSkinThickness_Linear_C0>1</ForeHead_TotalSkinThickness_Linear_C0>
    <ForeHead_TotalSkinThickness_Linear_C1>0</ForeHead_TotalSkinThickness_Linear_C1>
    <ForeHead_TotalSkinThickness_Exponential_C0>1</ForeHead_TotalSkinThickness_Exponential_C0>
    <ForeHead_TotalSkinThickness_Exponential_C1>0</ForeHead_TotalSkinThickness_Exponential_C1>
    <ForeHead_TotalSkinThickness_Exponential_C2>0</ForeHead_TotalSkinThickness_Exponential_C2>
    <ForeHead_LocalSubcutaneousThickness_EquationSwitch>0</ForeHead_LocalSubcutaneousThickness_EquationSwitch>
    <ForeHead_LocalSubcutaneousThickness_Male_Sigmoidal_Adultmax>1.19</ForeHead_LocalSubcutaneousThickness_Male_Sigmoidal_Adultmax>
    <ForeHead_LocalSubcutaneousThickness_Male_Sigmoidal_Fbirth>0.67</ForeHead_LocalSubcutaneousThickness_Male_Sigmoidal_Fbirth>
    <ForeHead_LocalSubcutaneousThickness_Male_Sigmoidal_Age50>16.21</ForeHead_LocalSubcutaneousThickness_Male_Sigmoidal_Age50>
    <ForeHead_LocalSubcutaneousThickness_Male_Sigmoidal_n>1.6</ForeHead_LocalSubcutaneousThickness_Male_Sigmoidal_n>
    <ForeHead_LocalSubcutaneousThickness_Female_Sigmoidal_Adultmax>1.38</ForeHead_LocalSubcutaneousThickness_Female_Sigmoidal_Adultmax>
    <ForeHead_LocalSubcutaneousThickness_Female_Sigmoidal_Fbirth>0.37</ForeHead_LocalSubcutaneousThickness_Female_Sigmoidal_Fbirth>
    <ForeHead_LocalSubcutaneousThickness_Female_Sigmoidal_Age50>17.3</ForeHead_LocalSubcutaneousThickness_Female_Sigmoidal_Age50>
    <ForeHead_LocalSubcutaneousThickness_Female_Sigmoidal_n>1.83</ForeHead_LocalSubcutaneousThickness_Female_Sigmoidal_n>
    <ForeHead_LocalSubcutaneousThickness_Linear_C0>1</ForeHead_LocalSubcutaneousThickness_Linear_C0>
    <ForeHead_LocalSubcutaneousThickness_Linear_C1>0</ForeHead_LocalSubcutaneousThickness_Linear_C1>
    <ForeHead_LocalSubcutaneousThickness_Exponential_C0>1</ForeHead_LocalSubcutaneousThickness_Exponential_C0>
    <ForeHead_LocalSubcutaneousThickness_Exponential_C1>0</ForeHead_LocalSubcutaneousThickness_Exponential_C1>
    <ForeHead_LocalSubcutaneousThickness_Exponential_C2>0</ForeHead_LocalSubcutaneousThickness_Exponential_C2>
    <ForeHead_LocalMuscleThickness_EquationSwitch>2</ForeHead_LocalMuscleThickness_EquationSwitch>
    <ForeHead_LocalMuscleThickness_Male_Sigmoidal_Adultmax>1</ForeHead_LocalMuscleThickness_Male_Sigmoidal_Adultmax>
    <ForeHead_LocalMuscleThickness_Male_Sigmoidal_Fbirth>1</ForeHead_LocalMuscleThickness_Male_Sigmoidal_Fbirth>
    <ForeHead_LocalMuscleThickness_Male_Sigmoidal_Age50>1</ForeHead_LocalMuscleThickness_Male_Sigmoidal_Age50>
    <ForeHead_LocalMuscleThickness_Male_Sigmoidal_n>1</ForeHead_LocalMuscleThickness_Male_Sigmoidal_n>
    <ForeHead_LocalMuscleThickness_Female_Sigmoidal_Adultmax>1</ForeHead_LocalMuscleThickness_Female_Sigmoidal_Adultmax>
    <ForeHead_LocalMuscleThickness_Female_Sigmoidal_Fbirth>1</ForeHead_LocalMuscleThickness_Female_Sigmoidal_Fbirth>
    <ForeHead_LocalMuscleThickness_Female_Sigmoidal_Age50>1</ForeHead_LocalMuscleThickness_Female_Sigmoidal_Age50>
    <ForeHead_LocalMuscleThickness_Female_Sigmoidal_n>1</ForeHead_LocalMuscleThickness_Female_Sigmoidal_n>
    <ForeHead_LocalMuscleThickness_Linear_C0>0.385</ForeHead_LocalMuscleThickness_Linear_C0>
    <ForeHead_LocalMuscleThickness_Linear_C1>0.014</ForeHead_LocalMuscleThickness_Linear_C1>
    <ForeHead_LocalMuscleThickness_Linear_CV>0</ForeHead_LocalMuscleThickness_Linear_CV>
    <ForeHead_LocalMuscleThickness_Exponential_C0>1</ForeHead_LocalMuscleThickness_Exponential_C0>
    <ForeHead_LocalMuscleThickness_Exponential_C1>0</ForeHead_LocalMuscleThickness_Exponential_C1>
    <ForeHead_LocalMuscleThickness_Exponential_C2>0</ForeHead_LocalMuscleThickness_Exponential_C2>
    <ForearmInner_SkinSurfacepH_EquationSwitch>1</ForearmInner_SkinSurfacepH_EquationSwitch>
    <ForearmInner_SkinSurfacepH_Male_Sigmoidal_Adultmax>1</ForearmInner_SkinSurfacepH_Male_Sigmoidal_Adultmax>
    <ForearmInner_SkinSurfacepH_Male_Sigmoidal_Fbirth>1</ForearmInner_SkinSurfacepH_Male_Sigmoidal_Fbirth>
    <ForearmInner_SkinSurfacepH_Male_Sigmoidal_Age50>1</ForearmInner_SkinSurfacepH_Male_Sigmoidal_Age50>
    <ForearmInner_SkinSurfacepH_Male_Sigmoidal_n>1</ForearmInner_SkinSurfacepH_Male_Sigmoidal_n>
    <ForearmInner_SkinSurfacepH_Female_Sigmoidal_Adultmax>1</ForearmInner_SkinSurfacepH_Female_Sigmoidal_Adultmax>
    <ForearmInner_SkinSurfacepH_Female_Sigmoidal_Fbirth>1</ForearmInner_SkinSurfacepH_Female_Sigmoidal_Fbirth>
    <ForearmInner_SkinSurfacepH_Female_Sigmoidal_Age50>1</ForearmInner_SkinSurfacepH_Female_Sigmoidal_Age50>
    <ForearmInner_SkinSurfacepH_Female_Sigmoidal_n>1</ForearmInner_SkinSurfacepH_Female_Sigmoidal_n>
    <ForearmInner_SkinSurfacepH_Linear_C0>1</ForearmInner_SkinSurfacepH_Linear_C0>
    <ForearmInner_SkinSurfacepH_Linear_C1>0</ForearmInner_SkinSurfacepH_Linear_C1>
    <ForearmInner_SkinSurfacepH_Exponential_C0>1.01</ForearmInner_SkinSurfacepH_Exponential_C0>
    <ForearmInner_SkinSurfacepH_Exponential_C1>0.35</ForearmInner_SkinSurfacepH_Exponential_C1>
    <ForearmInner_SkinSurfacepH_Exponential_C2>27.61</ForearmInner_SkinSurfacepH_Exponential_C2>
    <ForearmInner_SCthickness_EquationSwitch>0</ForearmInner_SCthickness_EquationSwitch>
    <ForearmInner_SCthickness_Male_Sigmoidal_Adultmax>1.0115</ForearmInner_SCthickness_Male_Sigmoidal_Adultmax>
    <ForearmInner_SCthickness_Male_Sigmoidal_Fbirth>0.6414</ForearmInner_SCthickness_Male_Sigmoidal_Fbirth>
    <ForearmInner_SCthickness_Male_Sigmoidal_Age50>2.7183</ForearmInner_SCthickness_Male_Sigmoidal_Age50>
    <ForearmInner_SCthickness_Male_Sigmoidal_n>4.176</ForearmInner_SCthickness_Male_Sigmoidal_n>
    <ForearmInner_SCthickness_Female_Sigmoidal_Adultmax>1.0115</ForearmInner_SCthickness_Female_Sigmoidal_Adultmax>
    <ForearmInner_SCthickness_Female_Sigmoidal_Fbirth>0.6414</ForearmInner_SCthickness_Female_Sigmoidal_Fbirth>
    <ForearmInner_SCthickness_Female_Sigmoidal_Age50>2.7183</ForearmInner_SCthickness_Female_Sigmoidal_Age50>
    <ForearmInner_SCthickness_Female_Sigmoidal_n>4.176</ForearmInner_SCthickness_Female_Sigmoidal_n>
    <ForearmInner_SCthickness_Linear_C0>1</ForearmInner_SCthickness_Linear_C0>
    <ForearmInner_SCthickness_Linear_C1>0</ForearmInner_SCthickness_Linear_C1>
    <ForearmInner_SCthickness_Exponential_C0>1</ForearmInner_SCthickness_Exponential_C0>
    <ForearmInner_SCthickness_Exponential_C1>0</ForearmInner_SCthickness_Exponential_C1>
    <ForearmInner_SCthickness_Exponential_C2>0</ForearmInner_SCthickness_Exponential_C2>
    <ForearmInner_ViableEpidermisThickness_EquationSwitch>0</ForearmInner_ViableEpidermisThickness_EquationSwitch>
    <ForearmInner_ViableEpidermisThickness_Male_Sigmoidal_Adultmax>1.035</ForearmInner_ViableEpidermisThickness_Male_Sigmoidal_Adultmax>
    <ForearmInner_ViableEpidermisThickness_Male_Sigmoidal_Fbirth>0.6414</ForearmInner_ViableEpidermisThickness_Male_Sigmoidal_Fbirth>
    <ForearmInner_ViableEpidermisThickness_Male_Sigmoidal_Age50>14.31</ForearmInner_ViableEpidermisThickness_Male_Sigmoidal_Age50>
    <ForearmInner_ViableEpidermisThickness_Male_Sigmoidal_n>4.176</ForearmInner_ViableEpidermisThickness_Male_Sigmoidal_n>
    <ForearmInner_ViableEpidermisThickness_Female_Sigmoidal_Adultmax>1.035</ForearmInner_ViableEpidermisThickness_Female_Sigmoidal_Adultmax>
    <ForearmInner_ViableEpidermisThickness_Female_Sigmoidal_Fbirth>0.6414</ForearmInner_ViableEpidermisThickness_Female_Sigmoidal_Fbirth>
    <ForearmInner_ViableEpidermisThickness_Female_Sigmoidal_Age50>14.31</ForearmInner_ViableEpidermisThickness_Female_Sigmoidal_Age50>
    <ForearmInner_ViableEpidermisThickness_Female_Sigmoidal_n>4.176</ForearmInner_ViableEpidermisThickness_Female_Sigmoidal_n>
    <ForearmInner_ViableEpidermisThickness_Linear_C0>1</ForearmInner_ViableEpidermisThickness_Linear_C0>
    <ForearmInner_ViableEpidermisThickness_Linear_C1>0</ForearmInner_ViableEpidermisThickness_Linear_C1>
    <ForearmInner_ViableEpidermisThickness_Exponential_C0>1</ForearmInner_ViableEpidermisThickness_Exponential_C0>
    <ForearmInner_ViableEpidermisThickness_Exponential_C1>0</ForearmInner_ViableEpidermisThickness_Exponential_C1>
    <ForearmInner_ViableEpidermisThickness_Exponential_C2>0</ForearmInner_ViableEpidermisThickness_Exponential_C2>
    <ForearmInner_TotalSkinThickness_EquationSwitch>0</ForearmInner_TotalSkinThickness_EquationSwitch>
    <ForearmInner_TotalSkinThickness_Male_Sigmoidal_Adultmax>1.04</ForearmInner_TotalSkinThickness_Male_Sigmoidal_Adultmax>
    <ForearmInner_TotalSkinThickness_Male_Sigmoidal_Fbirth>0.7175</ForearmInner_TotalSkinThickness_Male_Sigmoidal_Fbirth>
    <ForearmInner_TotalSkinThickness_Male_Sigmoidal_Age50>16.4999</ForearmInner_TotalSkinThickness_Male_Sigmoidal_Age50>
    <ForearmInner_TotalSkinThickness_Male_Sigmoidal_n>6.086</ForearmInner_TotalSkinThickness_Male_Sigmoidal_n>
    <ForearmInner_TotalSkinThickness_Female_Sigmoidal_Adultmax>1.04</ForearmInner_TotalSkinThickness_Female_Sigmoidal_Adultmax>
    <ForearmInner_TotalSkinThickness_Female_Sigmoidal_Fbirth>0.7175</ForearmInner_TotalSkinThickness_Female_Sigmoidal_Fbirth>
    <ForearmInner_TotalSkinThickness_Female_Sigmoidal_Age50>16.4999</ForearmInner_TotalSkinThickness_Female_Sigmoidal_Age50>
    <ForearmInner_TotalSkinThickness_Female_Sigmoidal_n>6.086</ForearmInner_TotalSkinThickness_Female_Sigmoidal_n>
    <ForearmInner_TotalSkinThickness_Linear_C0>1</ForearmInner_TotalSkinThickness_Linear_C0>
    <ForearmInner_TotalSkinThickness_Linear_C1>0</ForearmInner_TotalSkinThickness_Linear_C1>
    <ForearmInner_TotalSkinThickness_Exponential_C0>1</ForearmInner_TotalSkinThickness_Exponential_C0>
    <ForearmInner_TotalSkinThickness_Exponential_C1>0</ForearmInner_TotalSkinThickness_Exponential_C1>
    <ForearmInner_TotalSkinThickness_Exponential_C2>0</ForearmInner_TotalSkinThickness_Exponential_C2>
    <ForearmInner_LocalSubcutaneousThickness_EquationSwitch>0</ForearmInner_LocalSubcutaneousThickness_EquationSwitch>
    <ForearmInner_LocalSubcutaneousThickness_Male_Sigmoidal_Adultmax>1.19</ForearmInner_LocalSubcutaneousThickness_Male_Sigmoidal_Adultmax>
    <ForearmInner_LocalSubcutaneousThickness_Male_Sigmoidal_Fbirth>0.67</ForearmInner_LocalSubcutaneousThickness_Male_Sigmoidal_Fbirth>
    <ForearmInner_LocalSubcutaneousThickness_Male_Sigmoidal_Age50>16.21</ForearmInner_LocalSubcutaneousThickness_Male_Sigmoidal_Age50>
    <ForearmInner_LocalSubcutaneousThickness_Male_Sigmoidal_n>1.6</ForearmInner_LocalSubcutaneousThickness_Male_Sigmoidal_n>
    <ForearmInner_LocalSubcutaneousThickness_Female_Sigmoidal_Adultmax>1.38</ForearmInner_LocalSubcutaneousThickness_Female_Sigmoidal_Adultmax>
    <ForearmInner_LocalSubcutaneousThickness_Female_Sigmoidal_Fbirth>0.37</ForearmInner_LocalSubcutaneousThickness_Female_Sigmoidal_Fbirth>
    <ForearmInner_LocalSubcutaneousThickness_Female_Sigmoidal_Age50>17.3</ForearmInner_LocalSubcutaneousThickness_Female_Sigmoidal_Age50>
    <ForearmInner_LocalSubcutaneousThickness_Female_Sigmoidal_n>1.83</ForearmInner_LocalSubcutaneousThickness_Female_Sigmoidal_n>
    <ForearmInner_LocalSubcutaneousThickness_Linear_C0>1</ForearmInner_LocalSubcutaneousThickness_Linear_C0>
    <ForearmInner_LocalSubcutaneousThickness_Linear_C1>0</ForearmInner_LocalSubcutaneousThickness_Linear_C1>
    <ForearmInner_LocalSubcutaneousThickness_Exponential_C0>1</ForearmInner_LocalSubcutaneousThickness_Exponential_C0>
    <ForearmInner_LocalSubcutaneousThickness_Exponential_C1>0</ForearmInner_LocalSubcutaneousThickness_Exponential_C1>
    <ForearmInner_LocalSubcutaneousThickness_Exponential_C2>0</ForearmInner_LocalSubcutaneousThickness_Exponential_C2>
    <ForearmInner_LocalMuscleThickness_EquationSwitch>2</ForearmInner_LocalMuscleThickness_EquationSwitch>
    <ForearmInner_LocalMuscleThickness_Male_Sigmoidal_Adultmax>1</ForearmInner_LocalMuscleThickness_Male_Sigmoidal_Adultmax>
    <ForearmInner_LocalMuscleThickness_Male_Sigmoidal_Fbirth>1</ForearmInner_LocalMuscleThickness_Male_Sigmoidal_Fbirth>
    <ForearmInner_LocalMuscleThickness_Male_Sigmoidal_Age50>1</ForearmInner_LocalMuscleThickness_Male_Sigmoidal_Age50>
    <ForearmInner_LocalMuscleThickness_Male_Sigmoidal_n>1</ForearmInner_LocalMuscleThickness_Male_Sigmoidal_n>
    <ForearmInner_LocalMuscleThickness_Female_Sigmoidal_Adultmax>1</ForearmInner_LocalMuscleThickness_Female_Sigmoidal_Adultmax>
    <ForearmInner_LocalMuscleThickness_Female_Sigmoidal_Fbirth>1</ForearmInner_LocalMuscleThickness_Female_Sigmoidal_Fbirth>
    <ForearmInner_LocalMuscleThickness_Female_Sigmoidal_Age50>1</ForearmInner_LocalMuscleThickness_Female_Sigmoidal_Age50>
    <ForearmInner_LocalMuscleThickness_Female_Sigmoidal_n>1</ForearmInner_LocalMuscleThickness_Female_Sigmoidal_n>
    <ForearmInner_LocalMuscleThickness_Linear_C0>11.8</ForearmInner_LocalMuscleThickness_Linear_C0>
    <ForearmInner_LocalMuscleThickness_Linear_C1>0.18</ForearmInner_LocalMuscleThickness_Linear_C1>
    <ForearmInner_LocalMuscleThickness_Linear_CV>0</ForearmInner_LocalMuscleThickness_Linear_CV>
    <ForearmInner_LocalMuscleThickness_Exponential_C0>1</ForearmInner_LocalMuscleThickness_Exponential_C0>
    <ForearmInner_LocalMuscleThickness_Exponential_C1>0</ForearmInner_LocalMuscleThickness_Exponential_C1>
    <ForearmInner_LocalMuscleThickness_Exponential_C2>0</ForearmInner_LocalMuscleThickness_Exponential_C2>
    <ForearmOuter_SkinSurfacepH_EquationSwitch>1</ForearmOuter_SkinSurfacepH_EquationSwitch>
    <ForearmOuter_SkinSurfacepH_Male_Sigmoidal_Adultmax>1</ForearmOuter_SkinSurfacepH_Male_Sigmoidal_Adultmax>
    <ForearmOuter_SkinSurfacepH_Male_Sigmoidal_Fbirth>1</ForearmOuter_SkinSurfacepH_Male_Sigmoidal_Fbirth>
    <ForearmOuter_SkinSurfacepH_Male_Sigmoidal_Age50>1</ForearmOuter_SkinSurfacepH_Male_Sigmoidal_Age50>
    <ForearmOuter_SkinSurfacepH_Male_Sigmoidal_n>1</ForearmOuter_SkinSurfacepH_Male_Sigmoidal_n>
    <ForearmOuter_SkinSurfacepH_Female_Sigmoidal_Adultmax>1</ForearmOuter_SkinSurfacepH_Female_Sigmoidal_Adultmax>
    <ForearmOuter_SkinSurfacepH_Female_Sigmoidal_Fbirth>1</ForearmOuter_SkinSurfacepH_Female_Sigmoidal_Fbirth>
    <ForearmOuter_SkinSurfacepH_Female_Sigmoidal_Age50>1</ForearmOuter_SkinSurfacepH_Female_Sigmoidal_Age50>
    <ForearmOuter_SkinSurfacepH_Female_Sigmoidal_n>1</ForearmOuter_SkinSurfacepH_Female_Sigmoidal_n>
    <ForearmOuter_SkinSurfacepH_Linear_C0>1</ForearmOuter_SkinSurfacepH_Linear_C0>
    <ForearmOuter_SkinSurfacepH_Linear_C1>0</ForearmOuter_SkinSurfacepH_Linear_C1>
    <ForearmOuter_SkinSurfacepH_Exponential_C0>1.01</ForearmOuter_SkinSurfacepH_Exponential_C0>
    <ForearmOuter_SkinSurfacepH_Exponential_C1>0.35</ForearmOuter_SkinSurfacepH_Exponential_C1>
    <ForearmOuter_SkinSurfacepH_Exponential_C2>27.61</ForearmOuter_SkinSurfacepH_Exponential_C2>
    <ForearmOuter_SCthickness_EquationSwitch>0</ForearmOuter_SCthickness_EquationSwitch>
    <ForearmOuter_SCthickness_Male_Sigmoidal_Adultmax>1.0115</ForearmOuter_SCthickness_Male_Sigmoidal_Adultmax>
    <ForearmOuter_SCthickness_Male_Sigmoidal_Fbirth>0.6414</ForearmOuter_SCthickness_Male_Sigmoidal_Fbirth>
    <ForearmOuter_SCthickness_Male_Sigmoidal_Age50>2.7183</ForearmOuter_SCthickness_Male_Sigmoidal_Age50>
    <ForearmOuter_SCthickness_Male_Sigmoidal_n>4.176</ForearmOuter_SCthickness_Male_Sigmoidal_n>
    <ForearmOuter_SCthickness_Female_Sigmoidal_Adultmax>1.0115</ForearmOuter_SCthickness_Female_Sigmoidal_Adultmax>
    <ForearmOuter_SCthickness_Female_Sigmoidal_Fbirth>0.6414</ForearmOuter_SCthickness_Female_Sigmoidal_Fbirth>
    <ForearmOuter_SCthickness_Female_Sigmoidal_Age50>2.7183</ForearmOuter_SCthickness_Female_Sigmoidal_Age50>
    <ForearmOuter_SCthickness_Female_Sigmoidal_n>4.176</ForearmOuter_SCthickness_Female_Sigmoidal_n>
    <ForearmOuter_SCthickness_Linear_C0>1</ForearmOuter_SCthickness_Linear_C0>
    <ForearmOuter_SCthickness_Linear_C1>0</ForearmOuter_SCthickness_Linear_C1>
    <ForearmOuter_SCthickness_Exponential_C0>1</ForearmOuter_SCthickness_Exponential_C0>
    <ForearmOuter_SCthickness_Exponential_C1>0</ForearmOuter_SCthickness_Exponential_C1>
    <ForearmOuter_SCthickness_Exponential_C2>0</ForearmOuter_SCthickness_Exponential_C2>
    <ForearmOuter_ViableEpidermisThickness_EquationSwitch>0</ForearmOuter_ViableEpidermisThickness_EquationSwitch>
    <ForearmOuter_ViableEpidermisThickness_Male_Sigmoidal_Adultmax>1.035</ForearmOuter_ViableEpidermisThickness_Male_Sigmoidal_Adultmax>
    <ForearmOuter_ViableEpidermisThickness_Male_Sigmoidal_Fbirth>0.6414</ForearmOuter_ViableEpidermisThickness_Male_Sigmoidal_Fbirth>
    <ForearmOuter_ViableEpidermisThickness_Male_Sigmoidal_Age50>14.31</ForearmOuter_ViableEpidermisThickness_Male_Sigmoidal_Age50>
    <ForearmOuter_ViableEpidermisThickness_Male_Sigmoidal_n>4.176</ForearmOuter_ViableEpidermisThickness_Male_Sigmoidal_n>
    <ForearmOuter_ViableEpidermisThickness_Female_Sigmoidal_Adultmax>1.035</ForearmOuter_ViableEpidermisThickness_Female_Sigmoidal_Adultmax>
    <ForearmOuter_ViableEpidermisThickness_Female_Sigmoidal_Fbirth>0.6414</ForearmOuter_ViableEpidermisThickness_Female_Sigmoidal_Fbirth>
    <ForearmOuter_ViableEpidermisThickness_Female_Sigmoidal_Age50>14.31</ForearmOuter_ViableEpidermisThickness_Female_Sigmoidal_Age50>
    <ForearmOuter_ViableEpidermisThickness_Female_Sigmoidal_n>4.176</ForearmOuter_ViableEpidermisThickness_Female_Sigmoidal_n>
    <ForearmOuter_ViableEpidermisThickness_Linear_C0>1</ForearmOuter_ViableEpidermisThickness_Linear_C0>
    <ForearmOuter_ViableEpidermisThickness_Linear_C1>0</ForearmOuter_ViableEpidermisThickness_Linear_C1>
    <ForearmOuter_ViableEpidermisThickness_Exponential_C0>1</ForearmOuter_ViableEpidermisThickness_Exponential_C0>
    <ForearmOuter_ViableEpidermisThickness_Exponential_C1>0</ForearmOuter_ViableEpidermisThickness_Exponential_C1>
    <ForearmOuter_ViableEpidermisThickness_Exponential_C2>0</ForearmOuter_ViableEpidermisThickness_Exponential_C2>
    <ForearmOuter_TotalSkinThickness_EquationSwitch>0</ForearmOuter_TotalSkinThickness_EquationSwitch>
    <ForearmOuter_TotalSkinThickness_Male_Sigmoidal_Adultmax>1.04</ForearmOuter_TotalSkinThickness_Male_Sigmoidal_Adultmax>
    <ForearmOuter_TotalSkinThickness_Male_Sigmoidal_Fbirth>0.7175</ForearmOuter_TotalSkinThickness_Male_Sigmoidal_Fbirth>
    <ForearmOuter_TotalSkinThickness_Male_Sigmoidal_Age50>16.4999</ForearmOuter_TotalSkinThickness_Male_Sigmoidal_Age50>
    <ForearmOuter_TotalSkinThickness_Male_Sigmoidal_n>6.086</ForearmOuter_TotalSkinThickness_Male_Sigmoidal_n>
    <ForearmOuter_TotalSkinThickness_Female_Sigmoidal_Adultmax>1.04</ForearmOuter_TotalSkinThickness_Female_Sigmoidal_Adultmax>
    <ForearmOuter_TotalSkinThickness_Female_Sigmoidal_Fbirth>0.7175</ForearmOuter_TotalSkinThickness_Female_Sigmoidal_Fbirth>
    <ForearmOuter_TotalSkinThickness_Female_Sigmoidal_Age50>16.4999</ForearmOuter_TotalSkinThickness_Female_Sigmoidal_Age50>
    <ForearmOuter_TotalSkinThickness_Female_Sigmoidal_n>6.086</ForearmOuter_TotalSkinThickness_Female_Sigmoidal_n>
    <ForearmOuter_TotalSkinThickness_Linear_C0>1</ForearmOuter_TotalSkinThickness_Linear_C0>
    <ForearmOuter_TotalSkinThickness_Linear_C1>0</ForearmOuter_TotalSkinThickness_Linear_C1>
    <ForearmOuter_TotalSkinThickness_Exponential_C0>1</ForearmOuter_TotalSkinThickness_Exponential_C0>
    <ForearmOuter_TotalSkinThickness_Exponential_C1>0</ForearmOuter_TotalSkinThickness_Exponential_C1>
    <ForearmOuter_TotalSkinThickness_Exponential_C2>0</ForearmOuter_TotalSkinThickness_Exponential_C2>
    <ForearmOuter_LocalSubcutaneousThickness_EquationSwitch>0</ForearmOuter_LocalSubcutaneousThickness_EquationSwitch>
    <ForearmOuter_LocalSubcutaneousThickness_Male_Sigmoidal_Adultmax>1.19</ForearmOuter_LocalSubcutaneousThickness_Male_Sigmoidal_Adultmax>
    <ForearmOuter_LocalSubcutaneousThickness_Male_Sigmoidal_Fbirth>0.67</ForearmOuter_LocalSubcutaneousThickness_Male_Sigmoidal_Fbirth>
    <ForearmOuter_LocalSubcutaneousThickness_Male_Sigmoidal_Age50>16.21</ForearmOuter_LocalSubcutaneousThickness_Male_Sigmoidal_Age50>
    <ForearmOuter_LocalSubcutaneousThickness_Male_Sigmoidal_n>1.6</ForearmOuter_LocalSubcutaneousThickness_Male_Sigmoidal_n>
    <ForearmOuter_LocalSubcutaneousThickness_Female_Sigmoidal_Adultmax>1.38</ForearmOuter_LocalSubcutaneousThickness_Female_Sigmoidal_Adultmax>
    <ForearmOuter_LocalSubcutaneousThickness_Female_Sigmoidal_Fbirth>0.37</ForearmOuter_LocalSubcutaneousThickness_Female_Sigmoidal_Fbirth>
    <ForearmOuter_LocalSubcutaneousThickness_Female_Sigmoidal_Age50>17.3</ForearmOuter_LocalSubcutaneousThickness_Female_Sigmoidal_Age50>
    <ForearmOuter_LocalSubcutaneousThickness_Female_Sigmoidal_n>1.83</ForearmOuter_LocalSubcutaneousThickness_Female_Sigmoidal_n>
    <ForearmOuter_LocalSubcutaneousThickness_Linear_C0>1</ForearmOuter_LocalSubcutaneousThickness_Linear_C0>
    <ForearmOuter_LocalSubcutaneousThickness_Linear_C1>0</ForearmOuter_LocalSubcutaneousThickness_Linear_C1>
    <ForearmOuter_LocalSubcutaneousThickness_Exponential_C0>1</ForearmOuter_LocalSubcutaneousThickness_Exponential_C0>
    <ForearmOuter_LocalSubcutaneousThickness_Exponential_C1>0</ForearmOuter_LocalSubcutaneousThickness_Exponential_C1>
    <ForearmOuter_LocalSubcutaneousThickness_Exponential_C2>0</ForearmOuter_LocalSubcutaneousThickness_Exponential_C2>
    <ForearmOuter_LocalMuscleThickness_EquationSwitch>2</ForearmOuter_LocalMuscleThickness_EquationSwitch>
    <ForearmOuter_LocalMuscleThickness_Male_Sigmoidal_Adultmax>1</ForearmOuter_LocalMuscleThickness_Male_Sigmoidal_Adultmax>
    <ForearmOuter_LocalMuscleThickness_Male_Sigmoidal_Fbirth>1</ForearmOuter_LocalMuscleThickness_Male_Sigmoidal_Fbirth>
    <ForearmOuter_LocalMuscleThickness_Male_Sigmoidal_Age50>1</ForearmOuter_LocalMuscleThickness_Male_Sigmoidal_Age50>
    <ForearmOuter_LocalMuscleThickness_Male_Sigmoidal_n>1</ForearmOuter_LocalMuscleThickness_Male_Sigmoidal_n>
    <ForearmOuter_LocalMuscleThickness_Female_Sigmoidal_Adultmax>1</ForearmOuter_LocalMuscleThickness_Female_Sigmoidal_Adultmax>
    <ForearmOuter_LocalMuscleThickness_Female_Sigmoidal_Fbirth>1</ForearmOuter_LocalMuscleThickness_Female_Sigmoidal_Fbirth>
    <ForearmOuter_LocalMuscleThickness_Female_Sigmoidal_Age50>1</ForearmOuter_LocalMuscleThickness_Female_Sigmoidal_Age50>
    <ForearmOuter_LocalMuscleThickness_Female_Sigmoidal_n>1</ForearmOuter_LocalMuscleThickness_Female_Sigmoidal_n>
    <ForearmOuter_LocalMuscleThickness_Linear_C0>11.8</ForearmOuter_LocalMuscleThickness_Linear_C0>
    <ForearmOuter_LocalMuscleThickness_Linear_C1>0.18</ForearmOuter_LocalMuscleThickness_Linear_C1>
    <ForearmOuter_LocalMuscleThickness_Linear_CV>0</ForearmOuter_LocalMuscleThickness_Linear_CV>
    <ForearmOuter_LocalMuscleThickness_Exponential_C0>1</ForearmOuter_LocalMuscleThickness_Exponential_C0>
    <ForearmOuter_LocalMuscleThickness_Exponential_C1>0</ForearmOuter_LocalMuscleThickness_Exponential_C1>
    <ForearmOuter_LocalMuscleThickness_Exponential_C2>0</ForearmOuter_LocalMuscleThickness_Exponential_C2>
    <UpperArm_SkinSurfacepH_EquationSwitch>1</UpperArm_SkinSurfacepH_EquationSwitch>
    <UpperArm_SkinSurfacepH_Male_Sigmoidal_Adultmax>1</UpperArm_SkinSurfacepH_Male_Sigmoidal_Adultmax>
    <UpperArm_SkinSurfacepH_Male_Sigmoidal_Fbirth>1</UpperArm_SkinSurfacepH_Male_Sigmoidal_Fbirth>
    <UpperArm_SkinSurfacepH_Male_Sigmoidal_Age50>1</UpperArm_SkinSurfacepH_Male_Sigmoidal_Age50>
    <UpperArm_SkinSurfacepH_Male_Sigmoidal_n>1</UpperArm_SkinSurfacepH_Male_Sigmoidal_n>
    <UpperArm_SkinSurfacepH_Female_Sigmoidal_Adultmax>1</UpperArm_SkinSurfacepH_Female_Sigmoidal_Adultmax>
    <UpperArm_SkinSurfacepH_Female_Sigmoidal_Fbirth>1</UpperArm_SkinSurfacepH_Female_Sigmoidal_Fbirth>
    <UpperArm_SkinSurfacepH_Female_Sigmoidal_Age50>1</UpperArm_SkinSurfacepH_Female_Sigmoidal_Age50>
    <UpperArm_SkinSurfacepH_Female_Sigmoidal_n>1</UpperArm_SkinSurfacepH_Female_Sigmoidal_n>
    <UpperArm_SkinSurfacepH_Linear_C0>1</UpperArm_SkinSurfacepH_Linear_C0>
    <UpperArm_SkinSurfacepH_Linear_C1>0</UpperArm_SkinSurfacepH_Linear_C1>
    <UpperArm_SkinSurfacepH_Exponential_C0>1.01</UpperArm_SkinSurfacepH_Exponential_C0>
    <UpperArm_SkinSurfacepH_Exponential_C1>0.35</UpperArm_SkinSurfacepH_Exponential_C1>
    <UpperArm_SkinSurfacepH_Exponential_C2>27.61</UpperArm_SkinSurfacepH_Exponential_C2>
    <UpperArm_SCthickness_EquationSwitch>0</UpperArm_SCthickness_EquationSwitch>
    <UpperArm_SCthickness_Male_Sigmoidal_Adultmax>1.0115</UpperArm_SCthickness_Male_Sigmoidal_Adultmax>
    <UpperArm_SCthickness_Male_Sigmoidal_Fbirth>0.6414</UpperArm_SCthickness_Male_Sigmoidal_Fbirth>
    <UpperArm_SCthickness_Male_Sigmoidal_Age50>2.7183</UpperArm_SCthickness_Male_Sigmoidal_Age50>
    <UpperArm_SCthickness_Male_Sigmoidal_n>4.176</UpperArm_SCthickness_Male_Sigmoidal_n>
    <UpperArm_SCthickness_Female_Sigmoidal_Adultmax>1.0115</UpperArm_SCthickness_Female_Sigmoidal_Adultmax>
    <UpperArm_SCthickness_Female_Sigmoidal_Fbirth>0.6414</UpperArm_SCthickness_Female_Sigmoidal_Fbirth>
    <UpperArm_SCthickness_Female_Sigmoidal_Age50>2.7183</UpperArm_SCthickness_Female_Sigmoidal_Age50>
    <UpperArm_SCthickness_Female_Sigmoidal_n>4.176</UpperArm_SCthickness_Female_Sigmoidal_n>
    <UpperArm_SCthickness_Linear_C0>1</UpperArm_SCthickness_Linear_C0>
    <UpperArm_SCthickness_Linear_C1>0</UpperArm_SCthickness_Linear_C1>
    <UpperArm_SCthickness_Exponential_C0>1</UpperArm_SCthickness_Exponential_C0>
    <UpperArm_SCthickness_Exponential_C1>0</UpperArm_SCthickness_Exponential_C1>
    <UpperArm_SCthickness_Exponential_C2>0</UpperArm_SCthickness_Exponential_C2>
    <UpperArm_ViableEpidermisThickness_EquationSwitch>0</UpperArm_ViableEpidermisThickness_EquationSwitch>
    <UpperArm_ViableEpidermisThickness_Male_Sigmoidal_Adultmax>1.035</UpperArm_ViableEpidermisThickness_Male_Sigmoidal_Adultmax>
    <UpperArm_ViableEpidermisThickness_Male_Sigmoidal_Fbirth>0.6414</UpperArm_ViableEpidermisThickness_Male_Sigmoidal_Fbirth>
    <UpperArm_ViableEpidermisThickness_Male_Sigmoidal_Age50>14.31</UpperArm_ViableEpidermisThickness_Male_Sigmoidal_Age50>
    <UpperArm_ViableEpidermisThickness_Male_Sigmoidal_n>4.176</UpperArm_ViableEpidermisThickness_Male_Sigmoidal_n>
    <UpperArm_ViableEpidermisThickness_Female_Sigmoidal_Adultmax>1.035</UpperArm_ViableEpidermisThickness_Female_Sigmoidal_Adultmax>
    <UpperArm_ViableEpidermisThickness_Female_Sigmoidal_Fbirth>0.6414</UpperArm_ViableEpidermisThickness_Female_Sigmoidal_Fbirth>
    <UpperArm_ViableEpidermisThickness_Female_Sigmoidal_Age50>14.31</UpperArm_ViableEpidermisThickness_Female_Sigmoidal_Age50>
    <UpperArm_ViableEpidermisThickness_Female_Sigmoidal_n>4.176</UpperArm_ViableEpidermisThickness_Female_Sigmoidal_n>
[truncated: 457,518 more chars]
